# Supplementary material for: Multi-molecular hyperspectral PRM-SRS microscopy
Source: Nat Commun. 2024 Feb 21;15:1599. doi: 10.1038/s41467-024-45576-6 (PMC10881988; doi:10.1038/s41467-024-45576-6)
Supplement: Supplementary file 4 — Source Data [file 41467_2024_45576_MOESM4_ESM.zip]

Archive with 328 entries (303 files):
- Main_Figures/
- Main_Figures/Fig_3 CH vs Fingerprint/
- Main_Figures/Fig_3 CH vs Fingerprint/2-7day fatbody D2O/
- Main_Figures/Fig_3 CH vs Fingerprint/2-7day fatbody D2O/smallpoints/
- Main_Figures/Fig_3 CH vs Fingerprint/2-7day fatbody D2O/smallpoints/small_Points00.txt
- Main_Figures/Fig_3 CH vs Fingerprint/2-7day fatbody D2O/smallpoints/small_Points01.txt
- Main_Figures/Fig_3 CH vs Fingerprint/2-7day fatbody D2O/smallpoints/small_Points02.txt
- Main_Figures/Fig_3 CH vs Fingerprint/2-7day fatbody D2O/smallpoints/small_Points03.txt
- Main_Figures/Fig_3 CH vs Fingerprint/2-7day fatbody D2O/smallpoints/small_Points04.txt
- Main_Figures/Fig_3 CH vs Fingerprint/2-7day fatbody D2O/smallpoints/small_Points05.txt
- Main_Figures/Fig_3 CH vs Fingerprint/2-7day fatbody D2O/smallpoints/small_Points06.txt
- Main_Figures/Fig_3 CH vs Fingerprint/2-7day fatbody D2O/smallpoints/small_Points07.txt
- Main_Figures/Fig_3 CH vs Fingerprint/2-7day fatbody D2O/smallpoints/small_Points08.txt
- Main_Figures/Fig_3 CH vs Fingerprint/2-7day fatbody D2O/smallpoints/small_Points09.txt
- Main_Figures/Fig_3 CH vs Fingerprint/2-7day fatbody D2O/smallpoints/small_Points10.txt
- Main_Figures/Fig_3 CH vs Fingerprint/2-7day fatbody D2O/Spectra/
- Main_Figures/Fig_3 CH vs Fingerprint/2-7day fatbody D2O/Spectra/._average.py
- Main_Figures/Fig_3 CH vs Fingerprint/2-7day fatbody D2O/Spectra/average.py
- Main_Figures/Fig_3 CH vs Fingerprint/2-7day fatbody D2O/Spectra/lager_Points00.txt
- Main_Figures/Fig_3 CH vs Fingerprint/2-7day fatbody D2O/Spectra/lager_Points01.txt
- Main_Figures/Fig_3 CH vs Fingerprint/2-7day fatbody D2O/Spectra/lager_Points02.txt
- Main_Figures/Fig_3 CH vs Fingerprint/2-7day fatbody D2O/Spectra/lager_Points03.txt
- Main_Figures/Fig_3 CH vs Fingerprint/2-7day fatbody D2O/Spectra/lager_Points04.txt
- Main_Figures/Fig_3 CH vs Fingerprint/2-7day fatbody D2O/Spectra/lager_Points05.txt
- Main_Figures/Fig_3 CH vs Fingerprint/2-7day fatbody D2O/Spectra/lager_Points06.txt
- Main_Figures/Fig_3 CH vs Fingerprint/2-7day fatbody D2O/Spectra/lager_Points07.txt
- Main_Figures/Fig_3 CH vs Fingerprint/2-7day fatbody D2O/Spectra/lager_Points08.txt
- Main_Figures/Fig_3 CH vs Fingerprint/2-7day fatbody D2O/Spectra/lager_Points09.txt
- Main_Figures/Fig_3 CH vs Fingerprint/2-7day fatbody D2O/Spectra/larger2_Points00.txt
- Main_Figures/Fig_3 CH vs Fingerprint/2-7day fatbody D2O/Spectra/larger2_Points01.txt
- Main_Figures/Fig_3 CH vs Fingerprint/2-7day fatbody D2O/Spectra/larger2_Points02.txt
- Main_Figures/Fig_3 CH vs Fingerprint/2-7day fatbody D2O/Spectra/larger2_Points03.txt
- Main_Figures/Fig_3 CH vs Fingerprint/2-7day fatbody D2O/Spectra/larger2_Points04.txt
- Main_Figures/Fig_3 CH vs Fingerprint/2-7day fatbody D2O/Spectra/larger2_Points05.txt
- Main_Figures/Fig_3 CH vs Fingerprint/2-7day fatbody D2O/Spectra/larger2_Points06.txt
- Main_Figures/Fig_3 CH vs Fingerprint/2-7day fatbody D2O/Spectra/larger2_Points07.txt
- Main_Figures/Fig_3 CH vs Fingerprint/2-7day fatbody D2O/Spectra/larger2_Points08.txt
- Main_Figures/Fig_3 CH vs Fingerprint/2-7day fatbody D2O/Spectra/larger2_Points09.txt
- Main_Figures/Fig_3 CH vs Fingerprint/2-7day fatbody D2O/Spectra/larger2_Points10.txt
- Main_Figures/Fig_3 CH vs Fingerprint/2-7day fatbody D2O/Spectra/larger2_Points11.txt
- Main_Figures/Fig_3 CH vs Fingerprint/2-7day fatbody D2O/Spectra/small_Points00.txt
- Main_Figures/Fig_3 CH vs Fingerprint/2-7day fatbody D2O/Spectra/small_Points01.txt
- Main_Figures/Fig_3 CH vs Fingerprint/2-7day fatbody D2O/Spectra/small_Points02.txt
- Main_Figures/Fig_3 CH vs Fingerprint/2-7day fatbody D2O/Spectra/small_Points03.txt
- Main_Figures/Fig_3 CH vs Fingerprint/2-7day fatbody D2O/Spectra/small_Points04.txt
- Main_Figures/Fig_3 CH vs Fingerprint/2-7day fatbody D2O/Spectra/small_Points05.txt
- Main_Figures/Fig_3 CH vs Fingerprint/2-7day fatbody D2O/Spectra/small_Points06.txt
- Main_Figures/Fig_3 CH vs Fingerprint/2-7day fatbody D2O/Spectra/small_Points07.txt
- Main_Figures/Fig_3 CH vs Fingerprint/2-7day fatbody D2O/Spectra/small_Points08.txt
- Main_Figures/Fig_3 CH vs Fingerprint/2-7day fatbody D2O/Spectra/small_Points09.txt
- Main_Figures/Fig_3 CH vs Fingerprint/2-7day fatbody D2O/Spectra/small_Points10.txt
- Main_Figures/Fig_3 CH vs Fingerprint/2-7day fatbody D2O/Spectra/Stroke_132nm_A-PoD_blur_out/
- Main_Figures/Fig_3 CH vs Fingerprint/2-7day fatbody D2O/Spectra/young.mat
- Main_Figures/Fig_3 CH vs Fingerprint/30-35day fatbody D2O/
- Main_Figures/Fig_3 CH vs Fingerprint/30-35day fatbody D2O/30-35day FB D2O sub/
- Main_Figures/Fig_3 CH vs Fingerprint/30-35day fatbody D2O/30-35day FB D2O sub/._average.py
- Main_Figures/Fig_3 CH vs Fingerprint/30-35day fatbody D2O/30-35day FB D2O sub/1.txt
- Main_Figures/Fig_3 CH vs Fingerprint/30-35day fatbody D2O/30-35day FB D2O sub/10.txt
- Main_Figures/Fig_3 CH vs Fingerprint/30-35day fatbody D2O/30-35day FB D2O sub/11.txt
- Main_Figures/Fig_3 CH vs Fingerprint/30-35day fatbody D2O/30-35day FB D2O sub/12.txt
- Main_Figures/Fig_3 CH vs Fingerprint/30-35day fatbody D2O/30-35day FB D2O sub/13.txt
- Main_Figures/Fig_3 CH vs Fingerprint/30-35day fatbody D2O/30-35day FB D2O sub/14.txt
- Main_Figures/Fig_3 CH vs Fingerprint/30-35day fatbody D2O/30-35day FB D2O sub/15.txt
- Main_Figures/Fig_3 CH vs Fingerprint/30-35day fatbody D2O/30-35day FB D2O sub/16.txt
- Main_Figures/Fig_3 CH vs Fingerprint/30-35day fatbody D2O/30-35day FB D2O sub/17.txt
- Main_Figures/Fig_3 CH vs Fingerprint/30-35day fatbody D2O/30-35day FB D2O sub/18.txt
- Main_Figures/Fig_3 CH vs Fingerprint/30-35day fatbody D2O/30-35day FB D2O sub/19.txt
- Main_Figures/Fig_3 CH vs Fingerprint/30-35day fatbody D2O/30-35day FB D2O sub/2.txt
- Main_Figures/Fig_3 CH vs Fingerprint/30-35day fatbody D2O/30-35day FB D2O sub/20.txt
- Main_Figures/Fig_3 CH vs Fingerprint/30-35day fatbody D2O/30-35day FB D2O sub/21.txt
- Main_Figures/Fig_3 CH vs Fingerprint/30-35day fatbody D2O/30-35day FB D2O sub/22.txt
- Main_Figures/Fig_3 CH vs Fingerprint/30-35day fatbody D2O/30-35day FB D2O sub/23.txt
- Main_Figures/Fig_3 CH vs Fingerprint/30-35day fatbody D2O/30-35day FB D2O sub/24.txt
- Main_Figures/Fig_3 CH vs Fingerprint/30-35day fatbody D2O/30-35day FB D2O sub/25.txt
- Main_Figures/Fig_3 CH vs Fingerprint/30-35day fatbody D2O/30-35day FB D2O sub/26.txt
- Main_Figures/Fig_3 CH vs Fingerprint/30-35day fatbody D2O/30-35day FB D2O sub/27.txt
- Main_Figures/Fig_3 CH vs Fingerprint/30-35day fatbody D2O/30-35day FB D2O sub/28.txt
- Main_Figures/Fig_3 CH vs Fingerprint/30-35day fatbody D2O/30-35day FB D2O sub/29.txt
- Main_Figures/Fig_3 CH vs Fingerprint/30-35day fatbody D2O/30-35day FB D2O sub/3.txt
- Main_Figures/Fig_3 CH vs Fingerprint/30-35day fatbody D2O/30-35day FB D2O sub/30.txt
- Main_Figures/Fig_3 CH vs Fingerprint/30-35day fatbody D2O/30-35day FB D2O sub/31.txt
- Main_Figures/Fig_3 CH vs Fingerprint/30-35day fatbody D2O/30-35day FB D2O sub/32.txt
- Main_Figures/Fig_3 CH vs Fingerprint/30-35day fatbody D2O/30-35day FB D2O sub/33.txt
- Main_Figures/Fig_3 CH vs Fingerprint/30-35day fatbody D2O/30-35day FB D2O sub/34.txt
- Main_Figures/Fig_3 CH vs Fingerprint/30-35day fatbody D2O/30-35day FB D2O sub/35.txt
- Main_Figures/Fig_3 CH vs Fingerprint/30-35day fatbody D2O/30-35day FB D2O sub/36.txt
- Main_Figures/Fig_3 CH vs Fingerprint/30-35day fatbody D2O/30-35day FB D2O sub/37.txt
- Main_Figures/Fig_3 CH vs Fingerprint/30-35day fatbody D2O/30-35day FB D2O sub/38.txt
- Main_Figures/Fig_3 CH vs Fingerprint/30-35day fatbody D2O/30-35day FB D2O sub/39.txt
- Main_Figures/Fig_3 CH vs Fingerprint/30-35day fatbody D2O/30-35day FB D2O sub/4.txt
- Main_Figures/Fig_3 CH vs Fingerprint/30-35day fatbody D2O/30-35day FB D2O sub/40.txt
- Main_Figures/Fig_3 CH vs Fingerprint/30-35day fatbody D2O/30-35day FB D2O sub/41.txt
- Main_Figures/Fig_3 CH vs Fingerprint/30-35day fatbody D2O/30-35day FB D2O sub/42.txt
- Main_Figures/Fig_3 CH vs Fingerprint/30-35day fatbody D2O/30-35day FB D2O sub/43.txt
- Main_Figures/Fig_3 CH vs Fingerprint/30-35day fatbody D2O/30-35day FB D2O sub/44.txt
- Main_Figures/Fig_3 CH vs Fingerprint/30-35day fatbody D2O/30-35day FB D2O sub/45.txt
- Main_Figures/Fig_3 CH vs Fingerprint/30-35day fatbody D2O/30-35day FB D2O sub/46.txt
- Main_Figures/Fig_3 CH vs Fingerprint/30-35day fatbody D2O/30-35day FB D2O sub/47.txt
- Main_Figures/Fig_3 CH vs Fingerprint/30-35day fatbody D2O/30-35day FB D2O sub/48.txt
- Main_Figures/Fig_3 CH vs Fingerprint/30-35day fatbody D2O/30-35day FB D2O sub/49.txt
- Main_Figures/Fig_3 CH vs Fingerprint/30-35day fatbody D2O/30-35day FB D2O sub/5.txt
- Main_Figures/Fig_3 CH vs Fingerprint/30-35day fatbody D2O/30-35day FB D2O sub/50.txt
- Main_Figures/Fig_3 CH vs Fingerprint/30-35day fatbody D2O/30-35day FB D2O sub/7.txt
- Main_Figures/Fig_3 CH vs Fingerprint/30-35day fatbody D2O/30-35day FB D2O sub/8.txt
- Main_Figures/Fig_3 CH vs Fingerprint/30-35day fatbody D2O/30-35day FB D2O sub/9.txt
- Main_Figures/Fig_3 CH vs Fingerprint/30-35day fatbody D2O/30-35day FB D2O sub/average.py
- Main_Figures/Fig_3 CH vs Fingerprint/ReadMe.txt
- Main_Figures/Fig_4/
- Main_Figures/Fig_4/Fig_4C.xlsx
- Main_Figures/Fig_4/Fig_4D.xlsx
- Main_Figures/Fig_5/
- Main_Figures/Fig_5/Fig_5_c_Raw Spectra Kidney Lipid Subtype.xlsx
- Main_Figures/Fig_6 fatbody images/
- Main_Figures/Fig_6 fatbody images/Fb_display_CH sweep/
- Main_Figures/Fig_6 fatbody images/Fb_display_CH sweep/Sweep-778.2(3150)-806.5(2700)-50steps-20% D2O-80dw-60us-15k-300mW-zoom4.oir
- Main_Figures/Fig_6 fatbody images/Fb_display_CH sweep/Sweep-778.2(3150)-806.5(2700)-50steps-20% D2O-80dw-60us-15k-300mW-zoom4_0001.oir
- Main_Figures/Fig_6 fatbody images/Fb_display_CH sweep/Sweep-778.2(3150)-806.5(2700)-50steps-20% D2O-80dw-60us-15k-300mW-zoom4_0002.oir
- Main_Figures/Fig_6 fatbody images/Fb_display_CH sweep/Sweep-778.2(3150)-806.5(2700)-50steps-20% D2O-80dw-60us-15k-300mW-zoom4_0003.oir
- Main_Figures/Fig_6 fatbody images/Fb_display_CH sweep/Sweep-778.2(3150)-806.5(2700)-50steps-20% D2O-80dw-60us-15k-300mW-zoom4_0004.oir
- Main_Figures/Fig_6 fatbody images/Fb_display_CH sweep/Sweep-778.2(3150)-806.5(2700)-50steps-20% D2O-80dw-60us-15k-300mW-zoom4_0005.oir
- Main_Figures/Fig_6 fatbody images/Fb_display_CH sweep/Sweep-778.2(3150)-806.5(2700)-50steps-20% D2O-80dw-60us-15k-300mW-zoom4_0006.oir
- Main_Figures/Fig_6 fatbody images/Fb_display_CH sweep/Sweep-778.2(3150)-806.5(2700)-50steps-20% D2O-80dw-60us-15k-300mW-zoom4_0007.oir
- Main_Figures/Fig_6 fatbody images/Fb_display_CH sweep/Sweep-778.2(3150)-806.5(2700)-50steps-20% D2O-80dw-60us-15k-300mW-zoom4_0008.oir
- Main_Figures/Fig_6 fatbody images/Fb_display_CH sweep/Sweep-778.2(3150)-806.5(2700)-50steps-20% D2O-80dw-60us-15k-300mW-zoom4_0009.oir
- Main_Figures/Fig_6 fatbody images/Fb_display_CH sweep/Sweep-778.2(3150)-806.5(2700)-50steps-20% D2O-80dw-60us-15k-300mW-zoom4_0010.oir
- Main_Figures/Fig_6 fatbody images/Fb_display_CH sweep/Sweep-778.2(3150)-806.5(2700)-50steps-20% D2O-80dw-60us-15k-300mW-zoom4_0011.oir
- Main_Figures/Fig_6 fatbody images/Fb_display_CH sweep/Sweep-778.2(3150)-806.5(2700)-50steps-20% D2O-80dw-60us-15k-300mW-zoom4_0012.oir
- Main_Figures/Fig_6 fatbody images/Fb_display_CH sweep/Sweep-778.2(3150)-806.5(2700)-50steps-20% D2O-80dw-60us-15k-300mW-zoom4_0013.oir
- Main_Figures/Fig_6 fatbody images/Fb_display_CH sweep/Sweep-778.2(3150)-806.5(2700)-50steps-20% D2O-80dw-60us-15k-300mW-zoom4_0014.oir
- Main_Figures/Fig_6 fatbody images/Fb_display_CH sweep/Sweep-778.2(3150)-806.5(2700)-50steps-20% D2O-80dw-60us-15k-300mW-zoom4_0015.oir
- Main_Figures/Fig_6 fatbody images/Fb_display_CH sweep/Sweep-778.2(3150)-806.5(2700)-50steps-20% D2O-80dw-60us-15k-300mW-zoom4_0016.oir
- Main_Figures/Fig_6 fatbody images/Fb_display_CH sweep/Sweep-778.2(3150)-806.5(2700)-50steps-20% D2O-80dw-60us-15k-300mW-zoom4_0017.oir
- Main_Figures/Fig_6 fatbody images/Fb_display_CH sweep/Sweep-778.2(3150)-806.5(2700)-50steps-20% D2O-80dw-60us-15k-300mW-zoom4_0018.oir
- Main_Figures/Fig_6 fatbody images/Fb_display_CH sweep/Sweep-778.2(3150)-806.5(2700)-50steps-20% D2O-80dw-60us-15k-300mW-zoom4_0019.oir
- Main_Figures/Fig_6 fatbody images/Fb_display_CH sweep/Sweep-778.2(3150)-806.5(2700)-50steps-20% D2O-80dw-60us-15k-300mW-zoom4_0020.oir
- Main_Figures/Fig_6 fatbody images/Fb_display_CH sweep/Sweep-778.2(3150)-806.5(2700)-50steps-20% D2O-80dw-60us-15k-300mW-zoom4_0021.oir
- Main_Figures/Fig_6 fatbody images/Fb_display_CH sweep/Sweep-778.2(3150)-806.5(2700)-50steps-20% D2O-80dw-60us-15k-300mW-zoom4_0022.oir
- Main_Figures/Fig_6 fatbody images/Fb_display_CH sweep/Sweep-778.2(3150)-806.5(2700)-50steps-20% D2O-80dw-60us-15k-300mW-zoom4_0023.oir
- Main_Figures/Fig_6 fatbody images/Fb_display_CH sweep/Sweep-778.2(3150)-806.5(2700)-50steps-20% D2O-80dw-60us-15k-300mW-zoom4_0024.oir
- Main_Figures/Fig_6 fatbody images/Fb_display_CH sweep/Sweep-778.2(3150)-806.5(2700)-50steps-20% D2O-80dw-60us-15k-300mW-zoom4_0025.oir
- Main_Figures/Fig_6 fatbody images/Fb_display_CH sweep/Sweep-778.2(3150)-806.5(2700)-50steps-20% D2O-80dw-60us-15k-300mW-zoom4_0026.oir
- Main_Figures/Fig_6 fatbody images/Fb_display_CH sweep/Sweep-778.2(3150)-806.5(2700)-50steps-20% D2O-80dw-60us-15k-300mW-zoom4_0027.oir
- Main_Figures/Fig_6 fatbody images/Fb_display_CH sweep/Sweep-778.2(3150)-806.5(2700)-50steps-20% D2O-80dw-60us-15k-300mW-zoom4_0028.oir
- Main_Figures/Fig_6 fatbody images/Fb_display_CH sweep/Sweep-778.2(3150)-806.5(2700)-50steps-20% D2O-80dw-60us-15k-300mW-zoom4_0029.oir
- Main_Figures/Fig_6 fatbody images/Fb_display_CH sweep/Sweep-778.2(3150)-806.5(2700)-50steps-20% D2O-80dw-60us-15k-300mW-zoom4_0030.oir
- Main_Figures/Fig_6 fatbody images/Fb_display_CH sweep/Sweep-778.2(3150)-806.5(2700)-50steps-20% D2O-80dw-60us-15k-300mW-zoom4_0031.oir
- Main_Figures/Fig_6 fatbody images/Fb_display_CH sweep/Sweep-778.2(3150)-806.5(2700)-50steps-20% D2O-80dw-60us-15k-300mW-zoom4_0032.oir
- Main_Figures/Fig_6 fatbody images/Fb_display_CH sweep/Sweep-778.2(3150)-806.5(2700)-50steps-20% D2O-80dw-60us-15k-300mW-zoom4_0033.oir
- Main_Figures/Fig_6 fatbody images/Fb_display_CH sweep/Sweep-778.2(3150)-806.5(2700)-50steps-20% D2O-80dw-60us-15k-300mW-zoom4_0034.oir
- Main_Figures/Fig_6 fatbody images/Fb_display_CH sweep/Sweep-778.2(3150)-806.5(2700)-50steps-20% D2O-80dw-60us-15k-300mW-zoom4_0035.oir
- Main_Figures/Fig_6 fatbody images/Fb_display_CH sweep/Sweep-778.2(3150)-806.5(2700)-50steps-20% D2O-80dw-60us-15k-300mW-zoom4_0036.oir
- Main_Figures/Fig_6 fatbody images/Fb_display_CH sweep/Sweep-778.2(3150)-806.5(2700)-50steps-20% D2O-80dw-60us-15k-300mW-zoom4_0037.oir
- Main_Figures/Fig_6 fatbody images/Fb_display_CH sweep/Sweep-778.2(3150)-806.5(2700)-50steps-20% D2O-80dw-60us-15k-300mW-zoom4_0038.oir
- Main_Figures/Fig_6 fatbody images/Fb_display_CH sweep/Sweep-778.2(3150)-806.5(2700)-50steps-20% D2O-80dw-60us-15k-300mW-zoom4_0039.oir
- Main_Figures/Fig_6 fatbody images/Fb_display_CH sweep/Sweep-778.2(3150)-806.5(2700)-50steps-20% D2O-80dw-60us-15k-300mW-zoom4_0040.oir
- Main_Figures/Fig_6 fatbody images/Fb_display_CH sweep/Sweep-778.2(3150)-806.5(2700)-50steps-20% D2O-80dw-60us-15k-300mW-zoom4_0041.oir
- Main_Figures/Fig_6 fatbody images/Fb_display_CH sweep/Sweep-778.2(3150)-806.5(2700)-50steps-20% D2O-80dw-60us-15k-300mW-zoom4_0042.oir
- Main_Figures/Fig_6 fatbody images/Fb_display_CH sweep/Sweep-778.2(3150)-806.5(2700)-50steps-20% D2O-80dw-60us-15k-300mW-zoom4_0043.oir
- Main_Figures/Fig_6 fatbody images/Fb_display_CH sweep/Sweep-778.2(3150)-806.5(2700)-50steps-20% D2O-80dw-60us-15k-300mW-zoom4_0044.oir
- Main_Figures/Fig_6 fatbody images/Fb_display_CH sweep/Sweep-778.2(3150)-806.5(2700)-50steps-20% D2O-80dw-60us-15k-300mW-zoom4_0045.oir
- Main_Figures/Fig_6 fatbody images/Fb_display_CH sweep/Sweep-778.2(3150)-806.5(2700)-50steps-20% D2O-80dw-60us-15k-300mW-zoom4_0046.oir
- Main_Figures/Fig_6 fatbody images/Fb_display_CH sweep/Sweep-778.2(3150)-806.5(2700)-50steps-20% D2O-80dw-60us-15k-300mW-zoom4_0047.oir
- Main_Figures/Fig_6 fatbody images/Fb_display_CH sweep/Sweep-778.2(3150)-806.5(2700)-50steps-20% D2O-80dw-60us-15k-300mW-zoom4_0048.oir
- Main_Figures/Fig_6 fatbody images/Fb_display_CH sweep/Sweep-778.2(3150)-806.5(2700)-50steps-20% D2O-80dw-60us-15k-300mW-zoom4_0049.oir
- Main_Figures/Fig_6 fatbody images/Fb_display_CH sweep/Sweep-778.2(3150)-806.5(2700)-50steps-20% D2O-80dw-60us-15k-300mW-zoom4_0050.oir
- Main_Figures/Fig_6 fatbody images/Intensity Profiles Fatbody Lipid Subtype.csv
- Main_Figures/Fig_6 fatbody images/Lys.tif
- Main_Figures/Fig_6 fatbody images/PE.tif
- Main_Figures/Fig_6 fatbody images/Raw Spectra Fatbody Lipid Subtype.csv
- Main_Figures/Fig_6 fatbody images/ReadMe.txt
- Main_Figures/Fig_6 fatbody images/TAG.tif
- Main_Figures/Fig_7 and S_Fig_9 GCMS/
- Main_Figures/Fig_7 and S_Fig_9 GCMS/Hippocampus/
- Main_Figures/Fig_7 and S_Fig_9 GCMS/Hippocampus/Old brain-sweep-1/
- Main_Figures/Fig_7 and S_Fig_9 GCMS/Hippocampus/Old brain-sweep-1/Cardiolipin_convolution_image.tiff
- Main_Figures/Fig_7 and S_Fig_9 GCMS/Hippocampus/Old brain-sweep-1/CDP_DG_convolution_image.tiff
- Main_Figures/Fig_7 and S_Fig_9 GCMS/Hippocampus/Old brain-sweep-1/Cholesterol_convolution_image.tiff
- Main_Figures/Fig_7 and S_Fig_9 GCMS/Hippocampus/Old brain-sweep-1/Cholesterol_ester_convolution_image.tiff
- Main_Figures/Fig_7 and S_Fig_9 GCMS/Hippocampus/Old brain-sweep-1/dsgPI_convolution_image.tiff
- Main_Figures/Fig_7 and S_Fig_9 GCMS/Hippocampus/Old brain-sweep-1/LaPG_convolution_image.tiff
- Main_Figures/Fig_7 and S_Fig_9 GCMS/Hippocampus/Old brain-sweep-1/LaPI_convolution_image.tiff
- Main_Figures/Fig_7 and S_Fig_9 GCMS/Hippocampus/Old brain-sweep-1/lipid_channel.tiff
- Main_Figures/Fig_7 and S_Fig_9 GCMS/Hippocampus/Old brain-sweep-1/LPA_convolution_image.tiff
- Main_Figures/Fig_7 and S_Fig_9 GCMS/Hippocampus/Old brain-sweep-1/Lyso_PA_convolution_image.tiff
- Main_Figures/Fig_7 and S_Fig_9 GCMS/Hippocampus/Old brain-sweep-1/Lysyl_DG_convolution_image.tiff
- Main_Figures/Fig_7 and S_Fig_9 GCMS/Hippocampus/Old brain-sweep-1/MUT_convolution_image.tiff
- Main_Figures/Fig_7 and S_Fig_9 GCMS/Hippocampus/Old brain-sweep-1/PC_convolution_image.tiff
- Main_Figures/Fig_7 and S_Fig_9 GCMS/Hippocampus/Old brain-sweep-1/PE_convolution_image.tiff
- Main_Figures/Fig_7 and S_Fig_9 GCMS/Hippocampus/Old brain-sweep-1/Phosphatidylcholine_convolution_image.tiff
- Main_Figures/Fig_7 and S_Fig_9 GCMS/Hippocampus/Old brain-sweep-1/PLS_convolution_image.tiff
- Main_Figures/Fig_7 and S_Fig_9 GCMS/Hippocampus/Old brain-sweep-1/protein_channel.tiff
- Main_Figures/Fig_7 and S_Fig_9 GCMS/Hippocampus/Old brain-sweep-1/PS_convolution_image.tiff
- Main_Figures/Fig_7 and S_Fig_9 GCMS/Hippocampus/Old brain-sweep-1/Sphingosine_convolution_image.tiff
- Main_Figures/Fig_7 and S_Fig_9 GCMS/Hippocampus/Old brain-sweep-1/TAG_convolution_image.tiff
- Main_Figures/Fig_7 and S_Fig_9 GCMS/Hippocampus/Old brain-sweep-1/WT_convolution_image.tiff
- Main_Figures/Fig_7 and S_Fig_9 GCMS/Hippocampus/Young brain-sweep-1/
- Main_Figures/Fig_7 and S_Fig_9 GCMS/Hippocampus/Young brain-sweep-1/Cardiolipin_convolution_image.tiff
- Main_Figures/Fig_7 and S_Fig_9 GCMS/Hippocampus/Young brain-sweep-1/CDP_DG_convolution_image.tiff
- Main_Figures/Fig_7 and S_Fig_9 GCMS/Hippocampus/Young brain-sweep-1/Cholesterol_convolution_image.tiff
- Main_Figures/Fig_7 and S_Fig_9 GCMS/Hippocampus/Young brain-sweep-1/Cholesterol_ester_convolution_image.tiff
- Main_Figures/Fig_7 and S_Fig_9 GCMS/Hippocampus/Young brain-sweep-1/dsgPI_convolution_image.tiff
- Main_Figures/Fig_7 and S_Fig_9 GCMS/Hippocampus/Young brain-sweep-1/LaPG_convolution_image.tiff
- Main_Figures/Fig_7 and S_Fig_9 GCMS/Hippocampus/Young brain-sweep-1/LaPI_convolution_image.tiff
- Main_Figures/Fig_7 and S_Fig_9 GCMS/Hippocampus/Young brain-sweep-1/lipid_channel.tiff
- Main_Figures/Fig_7 and S_Fig_9 GCMS/Hippocampus/Young brain-sweep-1/LPA_convolution_image.tiff
- Main_Figures/Fig_7 and S_Fig_9 GCMS/Hippocampus/Young brain-sweep-1/Lyso_PA_convolution_image.tiff
- Main_Figures/Fig_7 and S_Fig_9 GCMS/Hippocampus/Young brain-sweep-1/Lysyl_DG_convolution_image.tiff
- Main_Figures/Fig_7 and S_Fig_9 GCMS/Hippocampus/Young brain-sweep-1/MUT_convolution_image.tiff
- Main_Figures/Fig_7 and S_Fig_9 GCMS/Hippocampus/Young brain-sweep-1/PC_convolution_image.tiff
- Main_Figures/Fig_7 and S_Fig_9 GCMS/Hippocampus/Young brain-sweep-1/PE_convolution_image.tiff
- Main_Figures/Fig_7 and S_Fig_9 GCMS/Hippocampus/Young brain-sweep-1/Phosphatidylcholine_convolution_image.tiff
- Main_Figures/Fig_7 and S_Fig_9 GCMS/Hippocampus/Young brain-sweep-1/PLS_convolution_image.tiff
- Main_Figures/Fig_7 and S_Fig_9 GCMS/Hippocampus/Young brain-sweep-1/protein_channel.tiff
- Main_Figures/Fig_7 and S_Fig_9 GCMS/Hippocampus/Young brain-sweep-1/PS_convolution_image.tiff
- Main_Figures/Fig_7 and S_Fig_9 GCMS/Hippocampus/Young brain-sweep-1/Sphingosine_convolution_image.tiff
- Main_Figures/Fig_7 and S_Fig_9 GCMS/Hippocampus/Young brain-sweep-1/TAG_convolution_image.tiff
- Main_Figures/Fig_7 and S_Fig_9 GCMS/Hippocampus/Young brain-sweep-1/WT_convolution_image.tiff
- Main_Figures/Fig_7 and S_Fig_9 GCMS/hippocampusPRMratios.mat
- Main_Figures/Fig_7 and S_Fig_9 GCMS/lipotype_hippocampus_volcano.xlsx
- Main_Figures/Fig_7 and S_Fig_9 GCMS/ReadMe.txt
- Main_Figures/Fig_7 and S_Fig_9 GCMS/S_Fig_9A.xlsx
- Main_Figures/Fig_8/
- Main_Figures/Fig_8/Fig_8F.xlsx
- Supplementary_Figures/
- Supplementary_Figures/Supplementary_Fig_1/
- Supplementary_Figures/Supplementary_Fig_1/Nonlin fit of PE.csv
- Supplementary_Figures/Supplementary_Fig_1/PE.csv
- Supplementary_Figures/Supplementary_Fig_1/tSNE_data.xlsx
- Supplementary_Figures/Supplementary_Fig_2&3/
- Supplementary_Figures/Supplementary_Fig_2&3/Lipid Mix Relative Concentration Validation.xlsx
- Supplementary_Figures/Supplementary_Fig_2&3/lipidmix.mat
- Supplementary_Figures/Supplementary_Fig_2&3/purelipidsCerTagCL.mat
- Supplementary_Figures/Supplementary_Fig_2&3/ReadMe.txt
- Supplementary_Figures/Supplementary_Fig_2&3/threelipidmixplotting.mlx
- Supplementary_Figures/Supplementary_Fig_4 PINV vs SAM/
- Supplementary_Figures/Supplementary_Fig_4 PINV vs SAM/PSEUDOINVvsSAM.mlx
- Supplementary_Figures/Supplementary_Fig_4 PINV vs SAM/ReadMe.txt
- Supplementary_Figures/Supplementary_Fig_5_ethanolstandard/
- Supplementary_Figures/Supplementary_Fig_5_ethanolstandard/etoh srs all pixel spectra.fig
- Supplementary_Figures/Supplementary_Fig_5_ethanolstandard/ReadMe.txt
- Supplementary_Figures/Supplementary_Fig_5_ethanolstandard/simscoredistro.fig
- Supplementary_Figures/Supplementary_Fig_5_ethanolstandard/standard.oir
- Supplementary_Figures/Supplementary_Fig_5_ethanolstandard/standard_0001.oir
- Supplementary_Figures/Supplementary_Fig_5_ethanolstandard/standard_0002.oir
- Supplementary_Figures/Supplementary_Fig_5_ethanolstandard/standard_0003.oir
- Supplementary_Figures/Supplementary_Fig_5_ethanolstandard/standard_0004.oir
- Supplementary_Figures/Supplementary_Fig_5_ethanolstandard/standard_0005.oir
- Supplementary_Figures/Supplementary_Fig_5_ethanolstandard/standard_0006.oir
- Supplementary_Figures/Supplementary_Fig_5_ethanolstandard/standard_0007.oir
- Supplementary_Figures/Supplementary_Fig_5_ethanolstandard/standard_0008.oir
- Supplementary_Figures/Supplementary_Fig_5_ethanolstandard/standard_0009.oir
- Supplementary_Figures/Supplementary_Fig_5_ethanolstandard/standard_0010.oir
- Supplementary_Figures/Supplementary_Fig_5_ethanolstandard/standard_0011.oir
- Supplementary_Figures/Supplementary_Fig_5_ethanolstandard/standard_0012.oir
- Supplementary_Figures/Supplementary_Fig_5_ethanolstandard/standard_0013.oir
- Supplementary_Figures/Supplementary_Fig_5_ethanolstandard/standard_0014.oir
- Supplementary_Figures/Supplementary_Fig_5_ethanolstandard/standard_0015.oir
- Supplementary_Figures/Supplementary_Fig_5_ethanolstandard/standard_0016.oir
- Supplementary_Figures/Supplementary_Fig_5_ethanolstandard/standard_0017.oir
- Supplementary_Figures/Supplementary_Fig_5_ethanolstandard/standard_0018.oir
- Supplementary_Figures/Supplementary_Fig_5_ethanolstandard/standard_0019.oir
- Supplementary_Figures/Supplementary_Fig_5_ethanolstandard/standard_0020.oir
- Supplementary_Figures/Supplementary_Fig_5_ethanolstandard/standard_0021.oir
- Supplementary_Figures/Supplementary_Fig_5_ethanolstandard/standard_0022.oir
- Supplementary_Figures/Supplementary_Fig_5_ethanolstandard/standard_0023.oir
- Supplementary_Figures/Supplementary_Fig_5_ethanolstandard/standard_0024.oir
- Supplementary_Figures/Supplementary_Fig_5_ethanolstandard/standard_0025.oir
- Supplementary_Figures/Supplementary_Fig_5_ethanolstandard/standard_0026.oir
- Supplementary_Figures/Supplementary_Fig_5_ethanolstandard/standard_0027.oir
- Supplementary_Figures/Supplementary_Fig_5_ethanolstandard/standard_0028.oir
- Supplementary_Figures/Supplementary_Fig_5_ethanolstandard/standard_0029.oir
- Supplementary_Figures/Supplementary_Fig_5_ethanolstandard/standard_0030.oir
- Supplementary_Figures/Supplementary_Fig_5_ethanolstandard/standard_0031.oir
- Supplementary_Figures/Supplementary_Fig_5_ethanolstandard/standard_0032.oir
- Supplementary_Figures/Supplementary_Fig_5_ethanolstandard/standard_0033.oir
- Supplementary_Figures/Supplementary_Fig_5_ethanolstandard/standard_0034.oir
- Supplementary_Figures/Supplementary_Fig_5_ethanolstandard/standard_0035.oir
- Supplementary_Figures/Supplementary_Fig_5_ethanolstandard/standard_0036.oir
- Supplementary_Figures/Supplementary_Fig_5_ethanolstandard/standard_0037.oir
- Supplementary_Figures/Supplementary_Fig_5_ethanolstandard/standard_0038.oir
- Supplementary_Figures/Supplementary_Fig_5_ethanolstandard/standard_0039.oir
- Supplementary_Figures/Supplementary_Fig_5_ethanolstandard/standard_0040.oir
- Supplementary_Figures/Supplementary_Fig_5_ethanolstandard/standard_0041.oir
- Supplementary_Figures/Supplementary_Fig_5_ethanolstandard/standard_0042.oir
- Supplementary_Figures/Supplementary_Fig_5_ethanolstandard/standard_0043.oir
- Supplementary_Figures/Supplementary_Fig_5_ethanolstandard/standard_0044.oir
- Supplementary_Figures/Supplementary_Fig_5_ethanolstandard/standard_0045.oir
- Supplementary_Figures/Supplementary_Fig_5_ethanolstandard/standard_0046.oir
- Supplementary_Figures/Supplementary_Fig_5_ethanolstandard/standard_0047.oir
- Supplementary_Figures/Supplementary_Fig_5_ethanolstandard/standard_0048.oir
- Supplementary_Figures/Supplementary_Fig_5_ethanolstandard/standard_0049.oir
- Supplementary_Figures/Supplementary_Fig_5_ethanolstandard/standard_0050.oir
- Supplementary_Figures/Supplementary_Fig_5_ethanolstandard/standard_0051.oir
- Supplementary_Figures/Supplementary_Fig_5_ethanolstandard/standard_0052.oir
- Supplementary_Figures/Supplementary_Fig_5_ethanolstandard/standard_0053.oir
- Supplementary_Figures/Supplementary_Fig_5_ethanolstandard/standard_0054.oir
- Supplementary_Figures/Supplementary_Fig_5_ethanolstandard/standard_0055.oir
- Supplementary_Figures/Supplementary_Fig_5_ethanolstandard/standard_0056.oir
- Supplementary_Figures/Supplementary_Fig_5_ethanolstandard/standard_0057.oir
- Supplementary_Figures/Supplementary_Fig_5_ethanolstandard/standard_0058.oir
[truncated: 28 more entries]
