# Supplementary material for: Multi-molecular hyperspectral PRM-SRS microscopy
Source: Nat Commun. 2024 Feb 21;15:1599. doi: 10.1038/s41467-024-45576-6 (PMC10881988; doi:10.1038/s41467-024-45576-6)
Supplement: Supplementary file 4 — Source Data [file 41467_2024_45576_MOESM4_ESM.zip › Main_Figures/Fig_3 CH vs Fingerprint/2-7day fatbody D2O/smallpoints/small_Points00.txt]

400.676	1058
407.833	1053.35
414.986	1063.15
422.125	1088.44
429.259	1096.71
436.385	1065.73
443.504	1101.24
450.615	1082.9
457.716	1053.19
464.812	1084.67
471.894	1120.51
478.975	1102.92
486.045	1099.86
493.106	1078.03
500.161	1081.23
507.207	1082.84
514.247	1101.63
521.277	1121.52
528.299	1117.27
535.314	1180.38
542.322	1143.45
549.32	1179.52
556.312	1181.34
563.292	1154.15
570.27	1163.96
577.236	1104.46
584.195	1093.2
591.147	1085.64
598.092	1057.35
605.027	1045.97
611.955	1018.36
618.874	988.327
625.787	973.983
632.691	957.125
639.588	943.386
646.477	950.38
653.356	935.066
660.231	936.335
667.095	906.657
673.953	901.805
680.803	870.652
687.645	893.042
694.476	899.784
701.304	892.668
708.123	868.989
714.933	879.495
721.736	882.438
728.531	898.303
735.32	904.213
742.099	906.443
748.869	927.091
755.636	924.47
762.39	948.705
769.14	957.515
775.88	934.882
782.613	961.009
789.339	977.001
796.056	1005.7
802.766	1001.88
809.469	988.279
816.163	1003.49
822.85	1009.06
829.529	1010.73
836.2	1002.67
842.865	996.609
849.52	975.67
856.169	970.269
862.811	987.089
869.444	975.944
876.068	949.982
882.685	960.833
889.296	958.83
895.899	940.932
902.494	957.449
909.08	947.526
915.659	951.276
922.232	920.645
928.798	943.889
935.355	934.271
941.903	926.363
948.444	910.846
954.977	902.249
961.505	896.141
968.025	931.146
974.536	902.958
981.038	924.338
987.535	922.367
994.024	904.346
1000.5	945.181
1006.98	952.711
1013.44	995.674
1019.9	1023.97
1026.35	1098.27
1032.8	1124.06
1039.23	1155.33
1045.66	1169.75
1052.08	1128.02
1058.49	1153.61
1064.9	1173.2
1071.3	1168
1077.69	1161.41
1084.07	1165.51
1090.45	1126.41
1096.82	1066.48
1103.18	1026.75
1109.53	1016.68
1115.88	990.276
1122.22	926.624
1128.55	892.369
1134.87	865.769
1141.19	813.131
1147.49	790.533
1153.8	775.284
1160.09	751.423
1166.38	741.073
1172.65	727.695
1178.93	715.632
1185.19	697.021
1191.45	700.148
1197.7	714.9
1203.94	719.867
1210.17	715.87
1216.4	699.558
1222.62	696.14
1228.83	745.694
1235.04	757.345
1241.24	769.112
1247.43	821.237
1253.61	873.104
1259.49	884.15
1265.82	869.578
1272.14	840.778
1278.46	814.455
1284.76	841.78
1291.06	886.179
1297.36	976.255
1303.64	921.8
1309.92	837.61
1316.19	788.411
1322.46	760.82
1328.72	725.858
1334.97	707.475
1341.22	692.122
1347.46	689.435
1353.69	700.022
1359.91	696.046
1366.13	658.512
1372.34	668.172
1378.54	663.666
1384.74	677.614
1390.93	675.751
1397.12	710.947
1403.29	702.455
1409.46	719.558
1415.62	739.3
1421.78	798.273
1427.93	924.214
1434.07	1126.18
1440.21	1123.17
1446.34	1004.23
1452.46	993.08
1458.57	936.012
1464.68	829.545
1470.78	748.168
1476.88	705.992
1482.97	762.241
1489.05	753.681
1495.12	733.109
1501.19	707.362
1507.25	699.349
1513.3	675.248
1519.35	656.559
1525.39	675.4
1531.43	667.039
1537.45	667.53
1543.47	654.401
1549.49	666.788
1555.5	674.953
1561.5	652.431
1567.49	674.195
1573.48	671.138
1579.46	684.875
1585.43	686.039
1591.4	681.591
1597.36	708.331
1603.31	695.083
1609.25	702.085
1615.19	751.452
1621.13	758.444
1627.06	778.555
1632.97	805.506
1638.89	871.023
1644.79	995.116
1650.69	1218.15
1656.59	1198.84
1662.47	934.272
1668.35	796.544
1674.22	718.41
1680.09	696.272
1685.95	687.351
1691.8	658.025
1697.65	652.631
1703.49	645.323
1709.32	645.794
1715.15	628.225
1720.97	644.574
1726.78	662.899
1732.59	677.807
1738.39	705.355
1744.18	720.358
1749.97	708.887
1755.75	672.229
1761.52	646.374
1767.29	639.821
1773.05	611.047
1778.8	616.116
1784.55	618.47
1790.29	614.563
1796.02	611.317
1801.75	598.521
1807.47	604.195
1813.18	619.444
1818.89	616.492
1824.59	616.102
1830.29	616.171
1835.97	614.189
1841.66	614.881
1847.33	618.723
1853	620.639
1858.66	625.581
1864.32	622.389
1869.96	631.899
1875.61	624.923
1881.24	636.398
1886.87	635.395
1892.49	614.212
1898.11	634.178
1903.72	627.739
1909.32	623.342
1914.92	634.24
1920.51	623.166
1926.09	632.367
1931.67	600.517
1937.24	604.969
1942.81	628.904
1948.36	627.692
1953.92	630.094
1959.46	633.505
1965	644.667
1970.53	653.223
1976.05	659.899
1981.57	673.957
1987.09	685.045
1992.59	675.227
1994.99	666.318
2000.64	676.912
2006.29	680.763
2011.93	661.68
2017.56	670.827
2023.19	652.712
2028.81	665.66
2034.43	653.11
2040.04	657.944
2045.64	649.518
2051.24	635.001
2056.83	689.553
2062.42	663.584
2068	635.375
2073.57	678.047
2079.14	665.768
2084.7	697.01
2090.26	694.81
2095.81	685.62
2101.35	685.877
2106.89	719.228
2112.42	693.52
2117.95	741.977
2123.47	770.207
2128.98	754.752
2134.49	797.008
2140	772.5
2145.49	787.652
2150.98	758.518
2156.47	751.888
2161.94	747.619
2167.42	744.682
2172.88	736.031
2178.34	738.061
2183.8	709.388
2189.24	709.243
2194.69	709.482
2200.12	727.604
2205.55	713.307
2210.98	723.698
2216.4	711.8
2221.81	718.309
2227.22	715.756
2232.61	698.182
2238.01	706.399
2243.4	721.298
2248.78	716.346
2254.16	725.26
2259.53	725.735
2264.89	718.756
2270.25	725.179
2275.61	739.389
2280.95	722.949
2286.29	722.493
2291.63	720.073
2296.96	732.558
2302.28	738.144
2307.6	714.493
2312.91	708.89
2318.22	700.101
2323.52	733.442
2328.81	730.459
2334.1	731.898
2339.38	728.585
2344.66	738.776
2349.93	729.628
2355.19	735.821
2360.45	729.213
2365.71	745.936
2370.95	734.736
2376.19	745.368
2381.43	759.53
2386.66	757.026
2391.89	760.967
2397.1	761.544
2402.31	771.099
2407.52	778.671
2412.72	768.158
2417.91	761.902
2423.1	774.85
2428.28	789.288
2433.46	811.469
2438.63	809.418
2443.8	781.301
2448.96	809.027
2454.11	809.306
2459.26	812.906
2464.4	796.541
2469.54	817.88
2474.67	802.967
2479.79	806.968
2484.91	814.651
2490.02	804.11
2495.13	813.389
2500.23	815.923
2505.33	823.492
2510.42	822.511
2515.5	811.139
2520.58	805.589
2525.65	814.565
2530.72	819.542
2535.78	813.708
2540.83	816.068
2545.88	828.324
2550.93	821.551
2555.96	820.721
2561	825.581
2566.02	814.384
2571.04	827.892
2576.06	853.503
2581.07	841.811
2586.07	865.802
2591.07	846.925
2596.06	829.263
2601.05	847.801
2606.03	860.414
2611	851.56
2615.97	869.078
2620.93	877.328
2625.89	870.522
2630.84	857.846
2635.79	886.834
2640.73	879.835
2645.66	869.207
2650.59	868.093
2655.51	869.548
2656.27	869.931
2661.34	876.422
2666.41	912.423
2671.46	877.952
2676.52	900.856
2681.57	898.493
2686.61	915.721
2691.64	945.765
2696.68	942.601
2701.7	964.778
2706.72	963.497
2711.74	1009.11
2716.75	1002.51
2721.75	990.629
2726.75	1037.78
2731.75	1001.5
2736.74	985.436
2741.72	987.628
2746.7	977.54
2751.67	947.193
2756.64	972.36
2761.6	981.062
2766.56	995.352
2771.51	994.159
2776.46	1003.58
2781.4	1042.43
2786.33	1024.51
2791.26	1053.13
2796.19	1093.04
2801.11	1112.81
2806.02	1114.36
2810.93	1142.25
2815.83	1151.28
2820.73	1211.66
2825.63	1259.65
2830.51	1409.54
2835.4	1563.03
2840.27	1976.46
2845.15	2760.4
2850.01	3133
2854.87	2969.13
2859.73	2714.22
2864.58	2618.23
2869.43	2694.62
2874.27	2730.67
2879.1	2830.31
2883.93	2917.16
2888.76	3060.06
2893.58	3102.22
2898.39	3143.16
2903.2	3203.42
2908	3227.84
2912.8	3257.68
2917.6	3283.17
2922.38	3278.65
2927.17	3239.11
2931.94	3111.28
2936.71	2877.09
2941.48	2533.71
2946.24	2300.37
2951	2208.43
2955.75	2166.71
2960.5	2063.42
2965.24	1979.86
2969.97	1924.63
2974.7	1845.33
2979.43	1834.14
2984.15	1871.69
2988.86	1859.07
2993.57	1879.02
2998.28	1923.4
3002.97	1975.4
3007.67	1977.54
3012.36	1885.7
3017.04	1767.45
3021.72	1727.59
3026.39	1639.71
3031.06	1663.09
3035.72	1638.59
3040.38	1661.18
3045.03	1649.69
3049.68	1720.29
3054.32	1748.9
3058.96	1788.98
3063.59	1842.83
3068.21	1874.87
3072.83	1913.2
3077.45	1944
3082.06	1980.93
3086.66	2053.84
3091.27	2074.51
3095.86	2158.88
3100.45	2235.08
3105.04	2286.49
3109.61	2347.66
3114.19	2414.08
3118.76	2483.51
3123.32	2548.64
3127.88	2654.18
3132.44	2718.03
3136.98	2762
3141.53	2841.13
3146.07	2949.36
3150.6	3041.18
3155.13	3049.8
3159.65	3156.71
3164.17	3288.47
3168.68	3313.6
3173.19	3373.72
3177.69	3474.12
3182.19	3558
3186.68	3599.79
3191.17	3664.57
3195.65	3674.76
3200.13	3781.95
3204.6	3865.82
3209.07	3908.31
3213.53	3937.51
3217.99	3946.97
3222.44	4016.32
3226.88	3995.94
3231.32	4022.22
3235.76	4045.69
3240.19	4125.93
3244.62	4092.56
3249.04	4081.97
3250.78	4100.43
3255.35	4102.34
3259.91	4164.1
3264.46	4099.03
3269.01	4202.6
3273.56	4223.01
3278.1	4236.81
3282.63	4264.78
3287.16	4303.43
3291.68	4272.72
3296.21	4290.44
3300.72	4335.32
3305.23	4335.46
3309.74	4323.66
3314.24	4361.82
3318.74	4386.27
3323.23	4422.01
3327.72	4439.84
3332.2	4469.71
3336.68	4519.95
3341.15	4541.4
3345.62	4532.34
3350.08	4608.78
3354.54	4660.69
3358.99	4623.22
3363.44	4663.37
3367.89	4695.86
3372.33	4712.72
3376.76	4776.71
3381.19	4806.39
3385.62	4776.45
3390.04	4878.85
3394.45	4840.59
3398.87	4861.2
3403.27	4850.2
3407.67	4891.39
3412.07	4884.02
3416.46	4841.2
3420.85	4835.65
3425.23	4871.84
3429.61	4866.68
3433.99	4877.48
3438.36	4818.33
3442.72	4764.69
3447.08	4785.33
3451.43	4751.36
3455.78	4719.75
3460.13	4672.22
3464.47	4615.54
3468.8	4530.75
3473.14	4474.84
3477.46	4428.28
3481.78	4340.34
3486.1	4363.31
3490.41	4253.37
3494.72	4123.26
3499.02	4075
