# Supplementary material for: Multi-molecular hyperspectral PRM-SRS microscopy
Source: Nat Commun. 2024 Feb 21;15:1599. doi: 10.1038/s41467-024-45576-6 (PMC10881988; doi:10.1038/s41467-024-45576-6)
Supplement: Supplementary file 4 — Source Data [file 41467_2024_45576_MOESM4_ESM.zip › Main_Figures/Fig_3 CH vs Fingerprint/2-7day fatbody D2O/smallpoints/small_Points01.txt]

400.676	904
407.833	935.612
414.986	942.892
422.125	964.23
429.259	953.945
436.385	968.489
443.504	963.863
450.615	965.314
457.716	964.483
464.812	976.353
471.894	971.327
478.975	986.056
486.045	983.292
493.106	980.638
500.161	965.67
507.207	993.798
514.247	1002.76
521.277	988.555
528.299	1007.7
535.314	1012.9
542.322	1064.95
549.32	1053.02
556.312	1020.04
563.292	1022.76
570.27	1027.09
577.236	995.111
584.195	949.838
591.147	961.464
598.092	931.58
605.027	921.174
611.955	887.088
618.874	879.782
625.787	875.706
632.691	850.438
639.588	826.919
646.477	829.13
653.356	816.712
660.231	781.686
667.095	777.719
673.953	783.58
680.803	786.98
687.645	769.101
694.476	777.19
701.304	754.938
708.123	763.118
714.933	785.451
721.736	772.659
728.531	781.915
735.32	754.674
742.099	769.57
748.869	795.432
755.636	807.725
762.39	796.539
769.14	808.133
775.88	840.527
782.613	848.283
789.339	834.919
796.056	855.831
802.766	875.689
809.469	873.547
816.163	894.842
822.85	875.867
829.529	876.208
836.2	891.9
842.865	884.75
849.52	854.423
856.169	856.7
862.811	835.016
869.444	830.839
876.068	822.267
882.685	799.235
889.296	821.957
895.899	822.428
902.494	813.251
909.08	813.528
915.659	816.985
922.232	828.378
928.798	815.299
935.355	803.004
941.903	810.406
948.444	786.293
954.977	783.457
961.505	789.026
968.025	779.802
974.536	793.272
981.038	810.996
987.535	805.406
994.024	799.359
1000.5	829.213
1006.98	824.387
1013.44	862.456
1019.9	880.056
1026.35	927.009
1032.8	976.835
1039.23	1003.1
1045.66	1001.5
1052.08	998.195
1058.49	1031.85
1064.9	1012.3
1071.3	1021.13
1077.69	1032.74
1084.07	1007.27
1090.45	978.399
1096.82	949.555
1103.18	927.838
1109.53	902.548
1115.88	881.355
1122.22	825.222
1128.55	763.535
1134.87	732.235
1141.19	707.857
1147.49	686.508
1153.8	675.79
1160.09	660.266
1166.38	636.516
1172.65	613.951
1178.93	614.218
1185.19	618.832
1191.45	610.74
1197.7	611.932
1203.94	611.412
1210.17	589.197
1216.4	592.186
1222.62	602.21
1228.83	618.992
1235.04	645.837
1241.24	672.739
1247.43	699.908
1253.61	722.466
1259.49	748.682
1265.82	744.554
1272.14	694.692
1278.46	695.755
1284.76	740.284
1291.06	770.983
1297.36	852.92
1303.64	801.46
1309.92	720.874
1316.19	671.221
1322.46	645.444
1328.72	625.309
1334.97	592.847
1341.22	621.221
1347.46	587.567
1353.69	569.421
1359.91	581.646
1366.13	581.106
1372.34	577.866
1378.54	576.062
1384.74	548.966
1390.93	570.804
1397.12	584.9
1403.29	616.188
1409.46	627.683
1415.62	640.623
1421.78	690.231
1427.93	811.323
1434.07	969.725
1440.21	951.199
1446.34	911.152
1452.46	844.646
1458.57	777.678
1464.68	697.672
1470.78	633.747
1476.88	614.522
1482.97	631.112
1489.05	622.904
1495.12	599.482
1501.19	585.332
1507.25	583.043
1513.3	554.722
1519.35	550.199
1525.39	558.891
1531.43	547.941
1537.45	545.591
1543.47	551.091
1549.49	545.938
1555.5	536.047
1561.5	543.036
1567.49	542.518
1573.48	547.672
1579.46	563.038
1585.43	546.75
1591.4	574.31
1597.36	567.309
1603.31	591.521
1609.25	593.016
1615.19	615.496
1621.13	651.044
1627.06	670.047
1632.97	687.692
1638.89	730.264
1644.79	852.281
1650.69	1055.84
1656.59	1031.85
1662.47	795.244
1668.35	653.448
1674.22	610.489
1680.09	577.567
1685.95	546.451
1691.8	546.854
1697.65	537.606
1703.49	532.216
1709.32	533.375
1715.15	519.912
1720.97	528.481
1726.78	529.282
1732.59	557.747
1738.39	601.093
1744.18	594.737
1749.97	574.226
1755.75	531.22
1761.52	522.885
1767.29	525.233
1773.05	517.994
1778.8	494.935
1784.55	488.876
1790.29	485.83
1796.02	488.935
1801.75	494.278
1807.47	482.673
1813.18	483.033
1818.89	493.874
1824.59	493.543
1830.29	481.511
1835.97	485.611
1841.66	497.156
1847.33	492.237
1853	502.587
1858.66	501.32
1864.32	501.091
1869.96	498.044
1875.61	521.694
1881.24	497.828
1886.87	496.472
1892.49	518.456
1898.11	492.404
1903.72	506.965
1909.32	497.268
1914.92	493.944
1920.51	496.36
1926.09	498.206
1931.67	506.264
1937.24	498.059
1942.81	509.241
1948.36	506.77
1953.92	511.625
1959.46	513.307
1965	509.605
1970.53	517.729
1976.05	535.766
1981.57	529.422
1987.09	529.073
1992.59	541.497
1994.99	547.578
2000.64	541.613
2006.29	527.692
2011.93	530.339
2017.56	511.261
2023.19	526.651
2028.81	535.908
2034.43	540.535
2040.04	521.9
2045.64	524.444
2051.24	558.17
2056.83	519.398
2062.42	527.376
2068	532.112
2073.57	524.784
2079.14	533.38
2084.7	539.057
2090.26	548.652
2095.81	566.257
2101.35	568.316
2106.89	557.851
2112.42	579.972
2117.95	581.728
2123.47	596.775
2128.98	612.32
2134.49	620.611
2140	619.993
2145.49	622.926
2150.98	618.544
2156.47	615.426
2161.94	606.246
2167.42	598.748
2172.88	561.35
2178.34	583.536
2183.8	580.829
2189.24	591.964
2194.69	562.08
2200.12	573.356
2205.55	553.076
2210.98	565.667
2216.4	563.051
2221.81	567.928
2227.22	570.062
2232.61	574.486
2238.01	557.568
2243.4	578.582
2248.78	570.95
2254.16	567.438
2259.53	571.924
2264.89	567.242
2270.25	554.572
2275.61	567.843
2280.95	557.57
2286.29	559.424
2291.63	565.535
2296.96	579.353
2302.28	562.554
2307.6	558.86
2312.91	547.712
2318.22	561.641
2323.52	590.146
2328.81	591.459
2334.1	580.98
2339.38	585.024
2344.66	572.338
2349.93	586.743
2355.19	582.938
2360.45	596.114
2365.71	599.105
2370.95	592.363
2376.19	601.698
2381.43	597.184
2386.66	607.151
2391.89	610.591
2397.1	599.787
2402.31	624.924
2407.52	624.585
2412.72	620.512
2417.91	631.956
2423.1	622.302
2428.28	626.923
2433.46	631.415
2438.63	641.837
2443.8	637.393
2448.96	638.242
2454.11	635.165
2459.26	632.383
2464.4	621.538
2469.54	613.565
2474.67	638.664
2479.79	649.14
2484.91	635.583
2490.02	624.893
2495.13	637.609
2500.23	652.505
2505.33	633.971
2510.42	649.09
2515.5	637.873
2520.58	626.966
2525.65	633.899
2530.72	637.536
2535.78	648.365
2540.83	653.752
2545.88	647.585
2550.93	654
2555.96	646.964
2561	637.047
2566.02	647.481
2571.04	658.615
2576.06	664.336
2581.07	667.302
2586.07	668.185
2591.07	667.611
2596.06	682.699
2601.05	695.279
2606.03	678.448
2611	674.153
2615.97	689.725
2620.93	672.689
2625.89	671.937
2630.84	674.889
2635.79	688.26
2640.73	672.876
2645.66	672.377
2650.59	708.104
2655.51	713.568
2656.27	713.784
2661.34	702.322
2666.41	737.081
2671.46	701.653
2676.52	733.401
2681.57	693.44
2686.61	754.044
2691.64	743.739
2696.68	741.648
2701.7	754.269
2706.72	782.598
2711.74	795.452
2716.75	825.872
2721.75	814.475
2726.75	837.049
2731.75	809.335
2736.74	784.008
2741.72	772.35
2746.7	756.097
2751.67	786.303
2756.64	789.214
2761.6	785.146
2766.56	813.587
2771.51	813.857
2776.46	795.37
2781.4	828.895
2786.33	850.182
2791.26	874.644
2796.19	867.312
2801.11	904.197
2806.02	906.555
2810.93	902.222
2815.83	967.151
2820.73	983.511
2825.63	1077.28
2830.51	1150.76
2835.4	1303.47
2840.27	1730.69
2845.15	2390.17
2850.01	2765.93
2854.87	2587.52
2859.73	2405.71
2864.58	2262.19
2869.43	2335.06
2874.27	2345.81
2879.1	2440.95
2883.93	2568.01
2888.76	2677.29
2893.58	2725.42
2898.39	2766.29
2903.2	2790.69
2908	2828.09
2912.8	2865.45
2917.6	2894.38
2922.38	2897.27
2927.17	2850.1
2931.94	2766.89
2936.71	2525.5
2941.48	2243.43
2946.24	1990.67
2951	1895.69
2955.75	1854.54
2960.5	1795.72
2965.24	1713.03
2969.97	1625.92
2974.7	1600.85
2979.43	1561.05
2984.15	1572.31
2988.86	1589.89
2993.57	1598.55
2998.28	1640.23
3002.97	1673.99
3007.67	1671.91
3012.36	1598.67
3017.04	1502.78
3021.72	1427.87
3026.39	1405.02
3031.06	1370.14
3035.72	1379.78
3040.38	1410.66
3045.03	1407.75
3049.68	1463.4
3054.32	1473.43
3058.96	1485.28
3063.59	1504.4
3068.21	1567.92
3072.83	1623.91
3077.45	1643.92
3082.06	1684.69
3086.66	1743.05
3091.27	1816.74
3095.86	1844.52
3100.45	1884.99
3105.04	1956.61
3109.61	2026.61
3114.19	2089.1
3118.76	2132.12
3123.32	2174.8
3127.88	2270.46
3132.44	2317.19
3136.98	2364.09
3141.53	2437.74
3146.07	2555.58
3150.6	2618.27
3155.13	2670.44
3159.65	2774.4
3164.17	2783.96
3168.68	2879.42
3173.19	2955.34
3177.69	3014.41
3182.19	3114.59
3186.68	3136.33
3191.17	3172.77
3195.65	3277.88
3200.13	3295.88
3204.6	3308.41
3209.07	3371.08
3213.53	3446.16
3217.99	3454.29
3222.44	3495.02
3226.88	3526.29
3231.32	3521.84
3235.76	3542.47
3240.19	3565.64
3244.62	3641.52
3249.04	3608.15
3250.78	3564.38
3255.35	3663.2
3259.91	3668.52
3264.46	3653.99
3269.01	3686.53
3273.56	3700.19
3278.1	3656.58
3282.63	3710.46
3287.16	3768.88
3291.68	3757.91
3296.21	3791.42
3300.72	3789.52
3305.23	3844.24
3309.74	3777.71
3314.24	3849.82
3318.74	3888.01
3323.23	3896.1
3327.72	3921.62
3332.2	3930.01
3336.68	3939.55
3341.15	3989.8
3345.62	4057.64
3350.08	4055.85
3354.54	4060.77
3358.99	4065.66
3363.44	4103.8
3367.89	4183.27
3372.33	4165.49
3376.76	4197.11
3381.19	4246.73
3385.62	4226.7
3390.04	4260.93
3394.45	4261.26
3398.87	4301.04
3403.27	4295.81
3407.67	4241.6
3412.07	4310.43
3416.46	4342.62
3420.85	4317.97
3425.23	4298.96
3429.61	4323.43
3433.99	4329.74
3438.36	4280.07
3442.72	4267.41
3447.08	4217.25
3451.43	4184.68
3455.78	4154.64
3460.13	4125.9
3464.47	4046.41
3468.8	4003.42
3473.14	3987.06
3477.46	3904.84
3481.78	3846.9
3486.1	3778.38
3490.41	3709.77
3494.72	3670.23
3499.02	3659
