# Supplementary material for: Multi-molecular hyperspectral PRM-SRS microscopy
Source: Nat Commun. 2024 Feb 21;15:1599. doi: 10.1038/s41467-024-45576-6 (PMC10881988; doi:10.1038/s41467-024-45576-6)
Supplement: Supplementary file 4 — Source Data [file 41467_2024_45576_MOESM4_ESM.zip › Main_Figures/Fig_3 CH vs Fingerprint/2-7day fatbody D2O/smallpoints/small_Points02.txt]

400.676	936
407.833	931.204
414.986	941.173
422.125	954.866
429.259	937.104
436.385	959.389
443.504	975.345
450.615	951.908
457.716	945.886
464.812	959.011
471.894	928.742
478.975	958.029
486.045	944
493.106	931.88
500.161	941.457
507.207	936.663
514.247	960.001
521.277	977.735
528.299	985.745
535.314	1010.71
542.322	1024.8
549.32	1026.17
556.312	998.101
563.292	1005.29
570.27	1003.85
577.236	981.037
584.195	972.288
591.147	938.574
598.092	933.5
605.027	896.199
611.955	861.077
618.874	861.887
625.787	850.658
632.691	824.1
639.588	822.226
646.477	791.148
653.356	791.763
660.231	769.676
667.095	762.941
673.953	739.145
680.803	750.073
687.645	733.757
694.476	747.525
701.304	751.204
708.123	741.919
714.933	732.005
721.736	764.754
728.531	751.902
735.32	744.371
742.099	752.495
748.869	760.717
755.636	778.479
762.39	781.872
769.14	785.225
775.88	796.207
782.613	825.467
789.339	834.821
796.056	846.126
802.766	863.061
809.469	861.064
816.163	875.883
822.85	870.08
829.529	841.104
836.2	864.865
842.865	848.177
849.52	841.271
856.169	818.887
862.811	805.842
869.444	777.514
876.068	806.739
882.685	794.685
889.296	784.087
895.899	785.674
902.494	778.012
909.08	786.711
915.659	794.011
922.232	798.528
928.798	805.909
935.355	786.97
941.903	759.568
948.444	750.685
954.977	759.309
961.505	751.088
968.025	767.574
974.536	753.082
981.038	765.54
987.535	781.91
994.024	763.264
1000.5	765.996
1006.98	811.844
1013.44	825.811
1019.9	863.696
1026.35	905.455
1032.8	927.693
1039.23	957.781
1045.66	953.32
1052.08	959.929
1058.49	979.324
1064.9	983.703
1071.3	986.901
1077.69	1009.75
1084.07	978.853
1090.45	956.073
1096.82	931.056
1103.18	897.864
1109.53	850.344
1115.88	807.866
1122.22	780.365
1128.55	746.625
1134.87	715.658
1141.19	687.358
1147.49	663.619
1153.8	639.815
1160.09	627.755
1166.38	614.099
1172.65	595.016
1178.93	569.748
1185.19	573.587
1191.45	585.981
1197.7	565.44
1203.94	564.044
1210.17	550.559
1216.4	572.988
1222.62	582.588
1228.83	576.965
1235.04	587.248
1241.24	613.152
1247.43	657.251
1253.61	705.404
1259.49	698.039
1265.82	691.841
1272.14	684.753
1278.46	637.694
1284.76	679.613
1291.06	730.579
1297.36	824.551
1303.64	770.356
1309.92	700.213
1316.19	636.832
1322.46	605.524
1328.72	586.263
1334.97	555.174
1341.22	555.645
1347.46	558.025
1353.69	534.554
1359.91	542.402
1366.13	545.77
1372.34	538.634
1378.54	524.516
1384.74	532.582
1390.93	559.063
1397.12	567.195
1403.29	558.297
1409.46	577.517
1415.62	585.336
1421.78	648.265
1427.93	747.919
1434.07	943.919
1440.21	910.359
1446.34	849.582
1452.46	800.378
1458.57	727.999
1464.68	662.847
1470.78	588.5
1476.88	566.675
1482.97	588.192
1489.05	606.149
1495.12	579.243
1501.19	560.9
1507.25	528.703
1513.3	512.884
1519.35	520.503
1525.39	525.077
1531.43	521.642
1537.45	514.834
1543.47	500.329
1549.49	507.038
1555.5	534.451
1561.5	521.731
1567.49	509.042
1573.48	519.67
1579.46	526.469
1585.43	541.766
1591.4	527.665
1597.36	551.484
1603.31	552.523
1609.25	575.064
1615.19	584
1621.13	605.668
1627.06	634.62
1632.97	632.788
1638.89	700.623
1644.79	802.242
1650.69	986.258
1656.59	966.164
1662.47	738.318
1668.35	608.628
1674.22	569.603
1680.09	551.358
1685.95	534.069
1691.8	517.079
1697.65	502.786
1703.49	481.813
1709.32	499.775
1715.15	493.354
1720.97	506.267
1726.78	513.609
1732.59	550.128
1738.39	567.391
1744.18	572.248
1749.97	529.759
1755.75	510.857
1761.52	485.526
1767.29	476.01
1773.05	485.376
1778.8	477.12
1784.55	470.191
1790.29	453.296
1796.02	439.217
1801.75	453.531
1807.47	463.44
1813.18	464.286
1818.89	454.878
1824.59	457.684
1830.29	458.909
1835.97	462.383
1841.66	465.119
1847.33	456.616
1853	466.903
1858.66	462.459
1864.32	464.684
1869.96	486.734
1875.61	481.608
1881.24	456.505
1886.87	472.692
1892.49	487.224
1898.11	476.443
1903.72	443.303
1909.32	466.949
1914.92	481.115
1920.51	450.524
1926.09	478.065
1931.67	452.685
1937.24	472.767
1942.81	472.295
1948.36	483.565
1953.92	469.046
1959.46	471.916
1965	463.55
1970.53	481.201
1976.05	495.899
1981.57	491.706
1987.09	485.667
1992.59	491.016
1994.99	496.314
2000.64	484.652
2006.29	490.256
2011.93	498.562
2017.56	496.399
2023.19	494.242
2028.81	492.574
2034.43	501.762
2040.04	492.065
2045.64	502.353
2051.24	490.765
2056.83	479.419
2062.42	502.517
2068	500.462
2073.57	494.99
2079.14	493.605
2084.7	530.454
2090.26	524.29
2095.81	527.46
2101.35	541.042
2106.89	544.805
2112.42	537.575
2117.95	540.382
2123.47	567.269
2128.98	572.289
2134.49	589.155
2140	590.744
2145.49	593.706
2150.98	584.688
2156.47	570.496
2161.94	553.639
2167.42	567.884
2172.88	570.438
2178.34	563.325
2183.8	563.527
2189.24	548.863
2194.69	523.479
2200.12	523.756
2205.55	526.656
2210.98	520.593
2216.4	540.389
2221.81	517.841
2227.22	546.403
2232.61	535.776
2238.01	518.724
2243.4	532.055
2248.78	542.224
2254.16	521.141
2259.53	526.434
2264.89	534.201
2270.25	510.791
2275.61	521.313
2280.95	525.672
2286.29	546.17
2291.63	527.419
2296.96	528.534
2302.28	533.831
2307.6	519.255
2312.91	517.021
2318.22	533.864
2323.52	546.661
2328.81	549.697
2334.1	527.568
2339.38	540.674
2344.66	538.393
2349.93	537.496
2355.19	561.943
2360.45	556.696
2365.71	556.619
2370.95	562.747
2376.19	577.677
2381.43	570.081
2386.66	580.059
2391.89	571.853
2397.1	581.722
2402.31	576.056
2407.52	576.905
2412.72	574.705
2417.91	594.749
2423.1	615.6
2428.28	604.549
2433.46	600.157
2438.63	575.458
2443.8	589.31
2448.96	595.926
2454.11	603.692
2459.26	602.836
2464.4	588.779
2469.54	596.076
2474.67	591.607
2479.79	598.401
2484.91	605.029
2490.02	597.412
2495.13	607.058
2500.23	607.447
2505.33	607.755
2510.42	606.514
2515.5	604.822
2520.58	603.81
2525.65	616.825
2530.72	600.422
2535.78	607.792
2540.83	608.095
2545.88	611.914
2550.93	618.159
2555.96	616.554
2561	617.465
2566.02	615.678
2571.04	617.049
2576.06	627.478
2581.07	637.121
2586.07	644.759
2591.07	617.039
2596.06	618.991
2601.05	629.894
2606.03	626.207
2611	654.839
2615.97	642.825
2620.93	657.663
2625.89	617.608
2630.84	652.675
2635.79	638.124
2640.73	656.089
2645.66	702.207
2650.59	673.555
2655.51	659.801
2656.27	658.1
2661.34	656.719
2666.41	658.492
2671.46	676.226
2676.52	695.139
2681.57	711.699
2686.61	696.509
2691.64	687.848
2696.68	705.243
2701.7	720.831
2706.72	714.504
2711.74	752.426
2716.75	778.128
2721.75	742.092
2726.75	795.773
2731.75	770.466
2736.74	759.027
2741.72	737.472
2746.7	727.402
2751.67	745.807
2756.64	744.228
2761.6	725.615
2766.56	732.629
2771.51	755.299
2776.46	793.169
2781.4	800.349
2786.33	807.87
2791.26	839.98
2796.19	843.379
2801.11	860.355
2806.02	857.153
2810.93	868.326
2815.83	909.079
2820.73	944.915
2825.63	998.356
2830.51	1075.59
2835.4	1269.55
2840.27	1621.12
2845.15	2285.81
2850.01	2610.88
2854.87	2462.34
2859.73	2241.04
2864.58	2171.61
2869.43	2261.84
2874.27	2283.11
2879.1	2314.5
2883.93	2426.86
2888.76	2582.33
2893.58	2624.28
2898.39	2671.59
2903.2	2720.46
2908	2743.1
2912.8	2765.36
2917.6	2763.76
2922.38	2772.16
2927.17	2709.42
2931.94	2607.53
2936.71	2383.71
2941.48	2141.4
2946.24	1914.33
2951	1819.46
2955.75	1772.71
2960.5	1720.43
2965.24	1644.35
2969.97	1581.27
2974.7	1555.99
2979.43	1540.11
2984.15	1538.64
2988.86	1526.47
2993.57	1559.78
2998.28	1618.14
3002.97	1625.1
3007.67	1607.27
3012.36	1556.87
3017.04	1474.97
3021.72	1415.28
3026.39	1343.11
3031.06	1369.86
3035.72	1319.95
3040.38	1391.17
3045.03	1366.25
3049.68	1400.14
3054.32	1451.58
3058.96	1478.91
3063.59	1511.79
3068.21	1549.57
3072.83	1584.64
3077.45	1615.33
3082.06	1658.84
3086.66	1709.9
3091.27	1743.49
3095.86	1780.74
3100.45	1867.85
3105.04	1908.57
3109.61	1946.84
3114.19	2018.78
3118.76	2105.11
3123.32	2190.91
3127.88	2240.78
3132.44	2266.05
3136.98	2365.19
3141.53	2436.52
3146.07	2468.92
3150.6	2542.19
3155.13	2636.92
3159.65	2693.42
3164.17	2721.76
3168.68	2755.86
3173.19	2851.98
3177.69	2949.32
3182.19	2984.03
3186.68	3050.72
3191.17	3150.03
3195.65	3135.46
3200.13	3243.33
3204.6	3315.97
3209.07	3335.1
3213.53	3390.18
3217.99	3403.46
3222.44	3401.46
3226.88	3432.89
3231.32	3475.11
3235.76	3490.82
3240.19	3482.43
3244.62	3520.9
3249.04	3525.43
3250.78	3515.62
3255.35	3585.74
3259.91	3648.29
3264.46	3644.55
3269.01	3637.92
3273.56	3667.88
3278.1	3658.3
3282.63	3650.81
3287.16	3681.16
3291.68	3681.39
3296.21	3717.38
3300.72	3749.94
3305.23	3767.96
3309.74	3773.78
3314.24	3785.28
3318.74	3824.02
3323.23	3807.06
3327.72	3853.08
3332.2	3920.97
3336.68	3866.68
3341.15	3964.89
3345.62	3977.91
3350.08	3991.82
3354.54	4025.96
3358.99	4060.28
3363.44	4064.49
3367.89	4094.66
3372.33	4096.71
3376.76	4132.07
3381.19	4118.1
3385.62	4187.55
3390.04	4169.29
3394.45	4244.87
3398.87	4197.34
3403.27	4275.82
3407.67	4232.42
3412.07	4278.22
3416.46	4256.06
3420.85	4239.17
3425.23	4233.44
3429.61	4231.1
3433.99	4259.66
3438.36	4190.44
3442.72	4164
3447.08	4137.36
3451.43	4116.98
3455.78	4082.59
3460.13	4068.85
3464.47	4015.26
3468.8	3941.75
3473.14	3900.44
3477.46	3857.52
3481.78	3817.56
3486.1	3767.23
3490.41	3650.6
3494.72	3634.31
3499.02	3606
