# Supplementary material for: Multi-molecular hyperspectral PRM-SRS microscopy
Source: Nat Commun. 2024 Feb 21;15:1599. doi: 10.1038/s41467-024-45576-6 (PMC10881988; doi:10.1038/s41467-024-45576-6)
Supplement: Supplementary file 4 — Source Data [file 41467_2024_45576_MOESM4_ESM.zip › Main_Figures/Fig_3 CH vs Fingerprint/2-7day fatbody D2O/smallpoints/small_Points03.txt]

400.676	902
407.833	943.837
414.986	956.116
422.125	948.986
429.259	969.069
436.385	971.414
443.504	985.661
450.615	962.764
457.716	958.533
464.812	974.923
471.894	953.996
478.975	961.8
486.045	963.531
493.106	946.454
500.161	964.882
507.207	965.253
514.247	966.007
521.277	1018.84
528.299	1016.38
535.314	1024.48
542.322	1064
549.32	1034.37
556.312	1021.15
563.292	1043.03
570.27	992.899
577.236	978.78
584.195	973.092
591.147	931.028
598.092	945.517
605.027	908.668
611.955	870.204
618.874	862.109
625.787	858.761
632.691	856.897
639.588	832.923
646.477	788.292
653.356	826.184
660.231	783.71
667.095	793.927
673.953	778.664
680.803	780.025
687.645	753.987
694.476	752.451
701.304	763.503
708.123	752.496
714.933	767.56
721.736	759.507
728.531	769.197
735.32	755.115
742.099	762.295
748.869	788.444
755.636	780.775
762.39	811.403
769.14	806.967
775.88	820.995
782.613	833.074
789.339	836.759
796.056	852.343
802.766	862.875
809.469	878.477
816.163	858.187
822.85	870.034
829.529	879.781
836.2	866.946
842.865	829.026
849.52	841.088
856.169	830.819
862.811	801.424
869.444	807.477
876.068	808.634
882.685	788.865
889.296	775.201
895.899	770.18
902.494	782.977
909.08	799.888
915.659	798.152
922.232	796.185
928.798	788.809
935.355	778.266
941.903	773.711
948.444	759.823
954.977	755.983
961.505	748.353
968.025	764.062
974.536	773.461
981.038	786.93
987.535	795.141
994.024	777
1000.5	806.012
1006.98	810.578
1013.44	834.964
1019.9	870.761
1026.35	922.849
1032.8	964.554
1039.23	983.376
1045.66	981.539
1052.08	957.636
1058.49	1005.4
1064.9	990.182
1071.3	999.725
1077.69	994.443
1084.07	982.753
1090.45	948.525
1096.82	914.619
1103.18	891.186
1109.53	857.64
1115.88	821.59
1122.22	800.732
1128.55	754.087
1134.87	701.807
1141.19	693.141
1147.49	675.222
1153.8	647.852
1160.09	636.774
1166.38	627.825
1172.65	611.766
1178.93	589.612
1185.19	579.294
1191.45	593.416
1197.7	572.571
1203.94	558.293
1210.17	567.888
1216.4	560.792
1222.62	587.592
1228.83	587.248
1235.04	614.976
1241.24	660.068
1247.43	647.367
1253.61	713.742
1259.49	713.704
1265.82	708.313
1272.14	652.157
1278.46	647.043
1284.76	696.386
1291.06	720.695
1297.36	777.159
1303.64	754.089
1309.92	737.584
1316.19	652.075
1322.46	607.43
1328.72	586.455
1334.97	596.074
1341.22	566.817
1347.46	585.358
1353.69	576.872
1359.91	573.054
1366.13	557.915
1372.34	547.217
1378.54	545.158
1384.74	558.51
1390.93	570.507
1397.12	548.287
1403.29	566.555
1409.46	562.635
1415.62	594.668
1421.78	641.533
1427.93	760.592
1434.07	898.28
1440.21	897.519
1446.34	855.422
1452.46	797.693
1458.57	747.686
1464.68	680.538
1470.78	604.561
1476.88	587.524
1482.97	606.828
1489.05	637.409
1495.12	617.823
1501.19	574.461
1507.25	561.736
1513.3	535.891
1519.35	538.635
1525.39	540.403
1531.43	517.773
1537.45	513.155
1543.47	536.992
1549.49	536.695
1555.5	543.154
1561.5	537.73
1567.49	528.952
1573.48	524.476
1579.46	570.484
1585.43	554.74
1591.4	563.682
1597.36	573.779
1603.31	572.649
1609.25	581.403
1615.19	595.229
1621.13	638.071
1627.06	648.176
1632.97	662.968
1638.89	695.985
1644.79	781.94
1650.69	971.711
1656.59	961.688
1662.47	753.327
1668.35	644.385
1674.22	600.183
1680.09	542.578
1685.95	538.685
1691.8	530.768
1697.65	522.502
1703.49	517.591
1709.32	512.727
1715.15	511.952
1720.97	510.392
1726.78	530.592
1732.59	545.454
1738.39	570.239
1744.18	567.211
1749.97	552.607
1755.75	534.222
1761.52	513.123
1767.29	495.968
1773.05	489.216
1778.8	501.136
1784.55	485.082
1790.29	472.601
1796.02	473.647
1801.75	463.113
1807.47	475.857
1813.18	482.113
1818.89	478.443
1824.59	461.496
1830.29	466.744
1835.97	485.674
1841.66	484.112
1847.33	482.379
1853	489.15
1858.66	484.288
1864.32	486.384
1869.96	498.491
1875.61	512.085
1881.24	497.302
1886.87	507.387
1892.49	494.027
1898.11	481.584
1903.72	485.232
1909.32	491.907
1914.92	480.944
1920.51	486.188
1926.09	481.909
1931.67	500.81
1937.24	477.22
1942.81	500.491
1948.36	499.434
1953.92	500.388
1959.46	500.781
1965	497.048
1970.53	495.028
1976.05	512.54
1981.57	526.164
1987.09	515.55
1992.59	509.3
1994.99	512.066
2000.64	524.361
2006.29	530.335
2011.93	528.242
2017.56	507.241
2023.19	526.541
2028.81	519.076
2034.43	517.023
2040.04	505.278
2045.64	516.401
2051.24	513.19
2056.83	513.432
2062.42	513.957
2068	517.042
2073.57	515.057
2079.14	534.806
2084.7	542.758
2090.26	537.038
2095.81	557.945
2101.35	560.001
2106.89	564.194
2112.42	563.067
2117.95	573.196
2123.47	599.266
2128.98	599.091
2134.49	602.481
2140	611.731
2145.49	610.447
2150.98	606.75
2156.47	597.941
2161.94	582.826
2167.42	579.934
2172.88	579.861
2178.34	561.299
2183.8	567.457
2189.24	549.618
2194.69	548.618
2200.12	568.444
2205.55	556.125
2210.98	550.822
2216.4	562.003
2221.81	569.322
2227.22	554.929
2232.61	557.707
2238.01	564.906
2243.4	567.763
2248.78	575.664
2254.16	555.09
2259.53	546.712
2264.89	562.04
2270.25	568.364
2275.61	558.068
2280.95	561.767
2286.29	556.166
2291.63	562.403
2296.96	550.523
2302.28	559.284
2307.6	531.626
2312.91	543.364
2318.22	543.864
2323.52	582.654
2328.81	567.184
2334.1	544.098
2339.38	560.667
2344.66	573.157
2349.93	560.403
2355.19	569.421
2360.45	587.014
2365.71	587.805
2370.95	591.866
2376.19	588.565
2381.43	589.324
2386.66	580.549
2391.89	600.4
2397.1	596.009
2402.31	581.223
2407.52	604.06
2412.72	602.642
2417.91	590.274
2423.1	601.439
2428.28	625.825
2433.46	624.424
2438.63	619.403
2443.8	628.699
2448.96	636.812
2454.11	626.169
2459.26	608.233
2464.4	625.193
2469.54	636.206
2474.67	614.121
2479.79	622.164
2484.91	632.252
2490.02	633.879
2495.13	631.894
2500.23	639.558
2505.33	635.158
2510.42	624.513
2515.5	633.981
2520.58	614.71
2525.65	618.941
2530.72	635.812
2535.78	633.565
2540.83	627.146
2545.88	628.637
2550.93	649.217
2555.96	657.593
2561	645.139
2566.02	638.872
2571.04	638.562
2576.06	627.525
2581.07	639.904
2586.07	650.114
2591.07	648.2
2596.06	664.469
2601.05	653.38
2606.03	660.133
2611	682.512
2615.97	682.528
2620.93	648.629
2625.89	663.996
2630.84	699.226
2635.79	661.451
2640.73	685.628
2645.66	689.014
2650.59	678.018
2655.51	683.378
2656.27	684.553
2661.34	705.821
2666.41	701.996
2671.46	705.07
2676.52	721.253
2681.57	714.761
2686.61	697.981
2691.64	736.205
2696.68	731.48
2701.7	775.67
2706.72	735.469
2711.74	765.816
2716.75	741.363
2721.75	815.572
2726.75	800.056
2731.75	798.401
2736.74	763.886
2741.72	771.656
2746.7	753.213
2751.67	772.713
2756.64	774.349
2761.6	797.813
2766.56	777.6
2771.51	792.497
2776.46	786.076
2781.4	820.077
2786.33	859.944
2791.26	854.58
2796.19	856.594
2801.11	866.911
2806.02	890.594
2810.93	912.035
2815.83	934.345
2820.73	928.742
2825.63	1017.32
2830.51	1094.08
2835.4	1247.44
2840.27	1571.47
2845.15	2157.36
2850.01	2462.71
2854.87	2313.99
2859.73	2131.31
2864.58	2050.71
2869.43	2120.82
2874.27	2165.85
2879.1	2268.15
2883.93	2360.27
2888.76	2400.49
2893.58	2490.63
2898.39	2543.63
2903.2	2555.31
2908	2596.84
2912.8	2645.76
2917.6	2675.67
2922.38	2652.7
2927.17	2627.8
2931.94	2500.14
2936.71	2323.62
2941.48	2065.18
2946.24	1872.15
2951	1783.08
2955.75	1748.15
2960.5	1722.22
2965.24	1633.08
2969.97	1604.68
2974.7	1572.54
2979.43	1554.47
2984.15	1572.64
2988.86	1546.93
2993.57	1572.17
2998.28	1623.26
3002.97	1650.07
3007.67	1646.16
3012.36	1573.97
3017.04	1467.55
3021.72	1428.8
3026.39	1395.52
3031.06	1393.02
3035.72	1417.82
3040.38	1409.92
3045.03	1442.96
3049.68	1461.23
3054.32	1484.23
3058.96	1528.36
3063.59	1568.27
3068.21	1624.18
3072.83	1648.82
3077.45	1690.35
3082.06	1719.95
3086.66	1767.77
3091.27	1798.52
3095.86	1871.77
3100.45	1949.22
3105.04	1997.88
3109.61	2044.3
3114.19	2120.35
3118.76	2203.81
3123.32	2263.35
3127.88	2311.21
3132.44	2401.07
3136.98	2490.32
3141.53	2555.42
3146.07	2603.87
3150.6	2670.4
3155.13	2742.21
3159.65	2819.5
3164.17	2893.54
3168.68	2985.78
3173.19	3031.16
3177.69	3108.74
3182.19	3182.39
3186.68	3239.22
3191.17	3275.82
3195.65	3361.91
3200.13	3420.57
3204.6	3461.28
3209.07	3489.79
3213.53	3599.57
3217.99	3531.88
3222.44	3558.58
3226.88	3617.59
3231.32	3650.9
3235.76	3678.72
3240.19	3723.11
3244.62	3729.3
3249.04	3734.7
3250.78	3741.88
3255.35	3796.29
3259.91	3760.69
3264.46	3794.59
3269.01	3818.35
3273.56	3787.39
3278.1	3813.56
3282.63	3859.91
3287.16	3866.43
3291.68	3893
3296.21	3930.64
3300.72	3950.66
3305.23	3898.03
3309.74	3950.23
3314.24	4004.05
3318.74	3988.92
3323.23	3992.93
3327.72	4014.78
3332.2	4115.75
3336.68	4034.92
3341.15	4143.53
3345.62	4183.89
3350.08	4170.07
3354.54	4166.41
3358.99	4227.55
3363.44	4290.46
3367.89	4289.86
3372.33	4331.31
3376.76	4325.71
3381.19	4338.98
3385.62	4384.83
3390.04	4429.96
3394.45	4419.17
3398.87	4464.95
3403.27	4440.24
3407.67	4437.92
3412.07	4425.62
3416.46	4403.79
3420.85	4411.64
3425.23	4465.81
3429.61	4428.21
3433.99	4401.81
3438.36	4405.85
3442.72	4373.26
3447.08	4338.82
3451.43	4285
3455.78	4236.08
3460.13	4258.78
3464.47	4224.87
3468.8	4160.56
3473.14	4097.49
3477.46	4024.43
3481.78	3974.61
3486.1	3922.15
3490.41	3895.96
3494.72	3810.77
3499.02	3768
