# Supplementary material for: Multi-molecular hyperspectral PRM-SRS microscopy
Source: Nat Commun. 2024 Feb 21;15:1599. doi: 10.1038/s41467-024-45576-6 (PMC10881988; doi:10.1038/s41467-024-45576-6)
Supplement: Supplementary file 4 — Source Data [file 41467_2024_45576_MOESM4_ESM.zip › Main_Figures/Fig_3 CH vs Fingerprint/2-7day fatbody D2O/smallpoints/small_Points04.txt]

400.676	872
407.833	930.143
414.986	932.987
422.125	950.175
429.259	935.125
436.385	941.991
443.504	946.5
450.615	933.752
457.716	939.301
464.812	939.116
471.894	945.455
478.975	956.705
486.045	957.932
493.106	939.085
500.161	958.468
507.207	952.641
514.247	949.485
521.277	958.206
528.299	973.438
535.314	1003.82
542.322	1012.7
549.32	991.532
556.312	1016.75
563.292	999.874
570.27	985.741
577.236	969.702
584.195	937.146
591.147	921.077
598.092	941.429
605.027	900.13
611.955	862.977
618.874	840.343
625.787	838.909
632.691	803.586
639.588	802.2
646.477	796.725
653.356	782.986
660.231	767.544
667.095	739.526
673.953	746.26
680.803	755.105
687.645	734.366
694.476	714.4
701.304	731.747
708.123	747.465
714.933	741.844
721.736	739.656
728.531	737.596
735.32	754.965
742.099	751.542
748.869	741.731
755.636	773.685
762.39	780.745
769.14	779.875
775.88	790.754
782.613	818.201
789.339	827.76
796.056	840.131
802.766	852.862
809.469	847.713
816.163	849.641
822.85	863.169
829.529	857.623
836.2	855.739
842.865	849.679
849.52	847.958
856.169	837.724
862.811	819.397
869.444	813.402
876.068	813.865
882.685	786.882
889.296	812.298
895.899	786.818
902.494	783.552
909.08	806.451
915.659	815.798
922.232	795.362
928.798	799.33
935.355	776.212
941.903	765.205
948.444	744.952
954.977	773.309
961.505	760.985
968.025	766.211
974.536	781.553
981.038	764.375
987.535	755.343
994.024	752.924
1000.5	780.929
1006.98	767.508
1013.44	828.436
1019.9	849.933
1026.35	870.54
1032.8	929.58
1039.23	963.875
1045.66	983.914
1052.08	960.263
1058.49	989.634
1064.9	984.077
1071.3	1006.56
1077.69	991.829
1084.07	978.04
1090.45	950.609
1096.82	901.051
1103.18	870.975
1109.53	851.206
1115.88	825.232
1122.22	781.618
1128.55	744.907
1134.87	713.877
1141.19	699.141
1147.49	672.964
1153.8	643.06
1160.09	630.672
1166.38	618.203
1172.65	586.418
1178.93	571.78
1185.19	575.281
1191.45	551.145
1197.7	553.254
1203.94	555.062
1210.17	575.289
1216.4	546.049
1222.62	549.366
1228.83	581.833
1235.04	617.609
1241.24	647.211
1247.43	678.812
1253.61	697.785
1259.49	712.5
1265.82	701.144
1272.14	694.642
1278.46	663.363
1284.76	695.141
1291.06	761.503
1297.36	801.157
1303.64	796.69
1309.92	721.191
1316.19	668.663
1322.46	631.66
1328.72	593.915
1334.97	575.236
1341.22	569.33
1347.46	577.361
1353.69	534.714
1359.91	562.893
1366.13	529.591
1372.34	535.911
1378.54	533.669
1384.74	524.066
1390.93	534.107
1397.12	555.402
1403.29	560.969
1409.46	577.473
1415.62	601.874
1421.78	643.417
1427.93	761.332
1434.07	949.037
1440.21	937.613
1446.34	886.656
1452.46	830.812
1458.57	765.459
1464.68	662.626
1470.78	593.746
1476.88	582.19
1482.97	581.768
1489.05	596.95
1495.12	577.058
1501.19	538.48
1507.25	534.587
1513.3	520.337
1519.35	512.038
1525.39	517.47
1531.43	500.556
1537.45	497.663
1543.47	498.97
1549.49	507.875
1555.5	507.307
1561.5	499.994
1567.49	508.639
1573.48	495.236
1579.46	523.234
1585.43	522.088
1591.4	519.656
1597.36	534.15
1603.31	548.241
1609.25	561.017
1615.19	572.681
1621.13	594.21
1627.06	625.958
1632.97	661.326
1638.89	707.733
1644.79	809.389
1650.69	1020.98
1656.59	1015.86
1662.47	739.319
1668.35	621.808
1674.22	556.724
1680.09	533.428
1685.95	510.199
1691.8	533.528
1697.65	507.427
1703.49	496.574
1709.32	480.454
1715.15	484.503
1720.97	484.306
1726.78	503.202
1732.59	521.821
1738.39	552.198
1744.18	571.509
1749.97	542.616
1755.75	490.55
1761.52	471.635
1767.29	485.546
1773.05	465.968
1778.8	441.174
1784.55	441.142
1790.29	454.801
1796.02	443.384
1801.75	432.105
1807.47	448.892
1813.18	450.939
1818.89	456.16
1824.59	454.488
1830.29	444.439
1835.97	453.891
1841.66	451.573
1847.33	454.652
1853	455.949
1858.66	458.286
1864.32	466.582
1869.96	467.923
1875.61	459.024
1881.24	469.735
1886.87	460.954
1892.49	440.82
1898.11	442.724
1903.72	446.961
1909.32	436.243
1914.92	448.181
1920.51	476.766
1926.09	452.741
1931.67	460.57
1937.24	463.912
1942.81	460.857
1948.36	453.965
1953.92	478.411
1959.46	477.951
1965	471.134
1970.53	476.406
1976.05	485.86
1981.57	496.921
1987.09	491.946
1992.59	497.016
1994.99	505.633
2000.64	490.295
2006.29	503.574
2011.93	488.302
2017.56	478.998
2023.19	500.035
2028.81	478.533
2034.43	486.709
2040.04	495.243
2045.64	480.083
2051.24	481.948
2056.83	492.7
2062.42	479.257
2068	488.908
2073.57	491.628
2079.14	482.458
2084.7	511.664
2090.26	504.77
2095.81	512.709
2101.35	517.111
2106.89	549.668
2112.42	542.99
2117.95	534.97
2123.47	558.795
2128.98	557.436
2134.49	588.82
2140	588.574
2145.49	596.086
2150.98	588.149
2156.47	587.722
2161.94	543.513
2167.42	562.198
2172.88	552.115
2178.34	552.938
2183.8	541.101
2189.24	533.948
2194.69	503.76
2200.12	520.623
2205.55	526.056
2210.98	527.857
2216.4	549.084
2221.81	533.166
2227.22	527.938
2232.61	529.298
2238.01	524.717
2243.4	535.048
2248.78	530.029
2254.16	531.07
2259.53	520.364
2264.89	522.643
2270.25	522.98
2275.61	519.686
2280.95	530.218
2286.29	521.419
2291.63	500.384
2296.96	513.64
2302.28	523.407
2307.6	523.378
2312.91	519.721
2318.22	523.248
2323.52	535.865
2328.81	548.945
2334.1	525.361
2339.38	525.807
2344.66	527.694
2349.93	523.155
2355.19	539.91
2360.45	556.842
2365.71	545.444
2370.95	551.372
2376.19	552.941
2381.43	540.543
2386.66	553.574
2391.89	561.596
2397.1	577.713
2402.31	562.646
2407.52	564.785
2412.72	565.548
2417.91	573.5
2423.1	570.465
2428.28	581.576
2433.46	577.968
2438.63	602.124
2443.8	592.747
2448.96	591.566
2454.11	582.516
2459.26	590.255
2464.4	574.503
2469.54	598.913
2474.67	577.963
2479.79	582.202
2484.91	581.168
2490.02	596.11
2495.13	599.677
2500.23	598.169
2505.33	597.282
2510.42	591.028
2515.5	601.424
2520.58	591.225
2525.65	605.951
2530.72	602.341
2535.78	584.174
2540.83	583.677
2545.88	604.903
2550.93	621.783
2555.96	611.251
2561	625.233
2566.02	622.531
2571.04	625.368
2576.06	634.08
2581.07	626.654
2586.07	620.264
2591.07	648.388
2596.06	639.786
2601.05	635.627
2606.03	634.474
2611	636.527
2615.97	634.042
2620.93	620.112
2625.89	646.834
2630.84	641.496
2635.79	634.864
2640.73	648.4
2645.66	637.016
2650.59	656.534
2655.51	669.476
2656.27	671.407
2661.34	673.349
2666.41	683.313
2671.46	661.124
2676.52	681.095
2681.57	680.676
2686.61	699.882
2691.64	720.722
2696.68	694.172
2701.7	727.708
2706.72	712.464
2711.74	745.245
2716.75	755.203
2721.75	772.957
2726.75	775.868
2731.75	773.6
2736.74	769.014
2741.72	734.287
2746.7	734.749
2751.67	735.49
2756.64	721.149
2761.6	749.66
2766.56	731.782
2771.51	732.611
2776.46	773.534
2781.4	777.961
2786.33	801.253
2791.26	822.527
2796.19	830.755
2801.11	851.683
2806.02	839.047
2810.93	865.713
2815.83	893.992
2820.73	913.387
2825.63	1015.95
2830.51	1119.79
2835.4	1298.1
2840.27	1635.87
2845.15	2369.29
2850.01	2709.27
2854.87	2571.87
2859.73	2357.22
2864.58	2271.43
2869.43	2328.2
2874.27	2379.25
2879.1	2454.24
2883.93	2566.92
2888.76	2688.03
2893.58	2760.1
2898.39	2778.38
2903.2	2816.13
2908	2827.73
2912.8	2839.89
2917.6	2842.59
2922.38	2860.41
2927.17	2849.58
2931.94	2707.17
2936.71	2487.98
2941.48	2197.8
2946.24	1978.11
2951	1890.27
2955.75	1815.78
2960.5	1758.3
2965.24	1663.45
2969.97	1605.92
2974.7	1538.35
2979.43	1525.87
2984.15	1506.11
2988.86	1506.56
2993.57	1557.21
2998.28	1580.69
3002.97	1632.66
3007.67	1585.62
3012.36	1533.99
3017.04	1443.1
3021.72	1384.47
3026.39	1340.93
3031.06	1331.75
3035.72	1326.31
3040.38	1355.55
3045.03	1388.14
3049.68	1372.92
3054.32	1398.08
3058.96	1437.3
3063.59	1455.57
3068.21	1476.65
3072.83	1531.81
3077.45	1569.9
3082.06	1622.69
3086.66	1649.85
3091.27	1689.24
3095.86	1749.81
3100.45	1813.98
3105.04	1868.76
3109.61	1939.11
3114.19	1981
3118.76	2018
3123.32	2091.41
3127.88	2170.03
3132.44	2230.89
3136.98	2290.7
3141.53	2354.69
3146.07	2406.33
3150.6	2495.63
3155.13	2557.92
3159.65	2608.29
3164.17	2653.84
3168.68	2732.35
3173.19	2784.07
3177.69	2877.12
3182.19	2922.04
3186.68	3020.57
3191.17	3055.43
3195.65	3133.95
3200.13	3124.9
3204.6	3178.46
3209.07	3262.88
3213.53	3317.79
3217.99	3309.25
3222.44	3345.1
3226.88	3368.03
3231.32	3378.01
3235.76	3423.2
3240.19	3410.07
3244.62	3472.75
3249.04	3484.65
3250.78	3466.72
3255.35	3500.82
3259.91	3501.16
3264.46	3474.75
3269.01	3505.59
3273.56	3540.24
3278.1	3554.4
3282.63	3551.64
3287.16	3602.98
3291.68	3601.64
3296.21	3547.66
3300.72	3622.06
3305.23	3624.59
3309.74	3716.23
3314.24	3692.95
3318.74	3708.2
3323.23	3709.89
3327.72	3734.35
3332.2	3758.4
3336.68	3802.69
3341.15	3802.17
3345.62	3900.38
3350.08	3888.9
3354.54	3891.76
3358.99	3925.6
3363.44	3948.77
3367.89	3951.39
3372.33	4023.85
3376.76	4014.92
3381.19	4030.24
3385.62	4074.17
3390.04	4131.89
3394.45	4106.41
3398.87	4147.5
3403.27	4092.87
3407.67	4154.56
3412.07	4130.05
3416.46	4110.76
3420.85	4132.19
3425.23	4118.63
3429.61	4134.32
3433.99	4128.56
3438.36	4100.11
3442.72	4104.43
3447.08	4066.67
3451.43	3989.67
3455.78	3959.05
3460.13	3953.31
3464.47	3899.21
3468.8	3834.29
3473.14	3776.92
3477.46	3725.17
3481.78	3676.66
3486.1	3662
3490.41	3598.04
3494.72	3503.86
3499.02	3448
