# Supplementary material for: Multi-molecular hyperspectral PRM-SRS microscopy
Source: Nat Commun. 2024 Feb 21;15:1599. doi: 10.1038/s41467-024-45576-6 (PMC10881988; doi:10.1038/s41467-024-45576-6)
Supplement: Supplementary file 4 — Source Data [file 41467_2024_45576_MOESM4_ESM.zip › Main_Figures/Fig_3 CH vs Fingerprint/2-7day fatbody D2O/smallpoints/small_Points05.txt]

400.676	888
407.833	920.01
414.986	917.827
422.125	913.574
429.259	936.187
436.385	938.997
443.504	930.337
450.615	916.197
457.716	926.375
464.812	946.227
471.894	925.405
478.975	954.559
486.045	923.186
493.106	945.824
500.161	931.721
507.207	921.975
514.247	951.574
521.277	948.41
528.299	969.386
535.314	993.033
542.322	1007.98
549.32	1004.46
556.312	994.824
563.292	972.621
570.27	963.804
577.236	959.658
584.195	939.523
591.147	903.881
598.092	913.189
605.027	875.197
611.955	858.991
618.874	848.488
625.787	843.885
632.691	813.115
639.588	804.574
646.477	769.395
653.356	777.532
660.231	768.866
667.095	748.049
673.953	744.976
680.803	744.686
687.645	736.839
694.476	723.806
701.304	714.217
708.123	716.262
714.933	729.809
721.736	755.797
728.531	741.726
735.32	737.406
742.099	751.581
748.869	761.389
755.636	778.683
762.39	764.853
769.14	769.303
775.88	786.843
782.613	798.837
789.339	812.152
796.056	815.096
802.766	830.233
809.469	838.927
816.163	835.434
822.85	836.758
829.529	835.12
836.2	836.273
842.865	815.368
849.52	832.059
856.169	803.341
862.811	805.269
869.444	795.24
876.068	788.167
882.685	783.289
889.296	779.411
895.899	779.367
902.494	783.168
909.08	783.915
915.659	804.869
922.232	774.716
928.798	774.077
935.355	771.47
941.903	769.508
948.444	752.756
954.977	764.655
961.505	717.497
968.025	761.124
974.536	735.959
981.038	743.366
987.535	750.426
994.024	763.431
1000.5	774.495
1006.98	785.219
1013.44	809.581
1019.9	843.11
1026.35	868.531
1032.8	916.447
1039.23	927.74
1045.66	952.625
1052.08	952.109
1058.49	983.008
1064.9	979.466
1071.3	991.698
1077.69	1005.08
1084.07	977.003
1090.45	915.571
1096.82	894.699
1103.18	860.163
1109.53	850.164
1115.88	817.987
1122.22	762.383
1128.55	740.315
1134.87	709.33
1141.19	676.748
1147.49	650.603
1153.8	630.069
1160.09	606.294
1166.38	597.415
1172.65	583.945
1178.93	562.46
1185.19	553.608
1191.45	547.98
1197.7	558.398
1203.94	540.232
1210.17	546.389
1216.4	546.452
1222.62	563.711
1228.83	592.056
1235.04	590.572
1241.24	633.415
1247.43	630.404
1253.61	686.769
1259.49	667.863
1265.82	693.487
1272.14	660.111
1278.46	657.755
1284.76	674.014
1291.06	748.324
1297.36	801.736
1303.64	760.841
1309.92	694.215
1316.19	612.642
1322.46	597.281
1328.72	558.146
1334.97	561.633
1341.22	561.764
1347.46	533.252
1353.69	545.66
1359.91	553.236
1366.13	531.625
1372.34	536.076
1378.54	524.519
1384.74	520.357
1390.93	545.207
1397.12	542.16
1403.29	548.534
1409.46	584.873
1415.62	610.516
1421.78	616.569
1427.93	756.207
1434.07	926.391
1440.21	903.66
1446.34	837.174
1452.46	793.405
1458.57	722.889
1464.68	666.403
1470.78	603.861
1476.88	571.087
1482.97	580.605
1489.05	587.949
1495.12	563.486
1501.19	521.374
1507.25	524.299
1513.3	511.951
1519.35	513.45
1525.39	492.319
1531.43	506.935
1537.45	501.062
1543.47	496.319
1549.49	501.617
1555.5	501.192
1561.5	504.257
1567.49	495.723
1573.48	509.989
1579.46	516.735
1585.43	520.758
1591.4	529.186
1597.36	527.077
1603.31	536.706
1609.25	547.889
1615.19	573.722
1621.13	596.893
1627.06	630.304
1632.97	661.149
1638.89	703.861
1644.79	812.341
1650.69	950.434
1656.59	965.092
1662.47	726.572
1668.35	617.91
1674.22	569.841
1680.09	528.896
1685.95	512.151
1691.8	516.986
1697.65	513.872
1703.49	488.599
1709.32	496.059
1715.15	474.733
1720.97	496.083
1726.78	511.609
1732.59	523.988
1738.39	547.212
1744.18	539.392
1749.97	528.342
1755.75	502.375
1761.52	471.397
1767.29	466.405
1773.05	477.063
1778.8	467.644
1784.55	453.356
1790.29	451.459
1796.02	452.819
1801.75	454.436
1807.47	447.839
1813.18	442.08
1818.89	456.091
1824.59	452.422
1830.29	460.619
1835.97	448.582
1841.66	452.885
1847.33	466.309
1853	463.547
1858.66	453.93
1864.32	468.678
1869.96	480.423
1875.61	472.944
1881.24	450.495
1886.87	468.26
1892.49	449.418
1898.11	495.343
1903.72	480.13
1909.32	474.256
1914.92	471.234
1920.51	462.397
1926.09	461.667
1931.67	459.239
1937.24	471.722
1942.81	471.669
1948.36	463.024
1953.92	470.394
1959.46	479.496
1965	483.398
1970.53	456.209
1976.05	467.439
1981.57	483.277
1987.09	492.73
1992.59	493.414
1994.99	490.392
2000.64	500.63
2006.29	530.926
2011.93	456.056
2017.56	500.125
2023.19	481.471
2028.81	490.67
2034.43	472.703
2040.04	509.829
2045.64	495.648
2051.24	486.114
2056.83	491.602
2062.42	493.402
2068	483.56
2073.57	500.971
2079.14	507.046
2084.7	517.145
2090.26	513.419
2095.81	527.397
2101.35	529.346
2106.89	529.8
2112.42	538.538
2117.95	557.309
2123.47	549.365
2128.98	581.492
2134.49	576.592
2140	582.632
2145.49	573.563
2150.98	579.853
2156.47	584.797
2161.94	572.242
2167.42	572.124
2172.88	564.082
2178.34	551.159
2183.8	530.217
2189.24	558.328
2194.69	518.899
2200.12	524.563
2205.55	537.091
2210.98	531.267
2216.4	532.447
2221.81	542.725
2227.22	529.709
2232.61	514.777
2238.01	514.464
2243.4	541.806
2248.78	529.081
2254.16	538.379
2259.53	524.746
2264.89	533.596
2270.25	523.973
2275.61	538.072
2280.95	535.012
2286.29	521.67
2291.63	531.604
2296.96	522.473
2302.28	533.251
2307.6	532.436
2312.91	522.581
2318.22	532.1
2323.52	555.135
2328.81	552.56
2334.1	529.488
2339.38	545.716
2344.66	542.891
2349.93	543.724
2355.19	552.416
2360.45	540.274
2365.71	563.638
2370.95	545.477
2376.19	564.249
2381.43	569.648
2386.66	580.203
2391.89	567.715
2397.1	576.034
2402.31	573.807
2407.52	564.708
2412.72	575.008
2417.91	588.316
2423.1	601.747
2428.28	572.462
2433.46	607.045
2438.63	605.364
2443.8	610.679
2448.96	611.665
2454.11	605.863
2459.26	609.753
2464.4	596.39
2469.54	618.159
2474.67	587.255
2479.79	596.486
2484.91	604.47
2490.02	594.305
2495.13	601.776
2500.23	615.388
2505.33	603.592
2510.42	601.198
2515.5	597.909
2520.58	610.429
2525.65	615.471
2530.72	610.7
2535.78	609.86
2540.83	614.56
2545.88	618.342
2550.93	619.986
2555.96	629.117
2561	617.326
2566.02	620.013
2571.04	614.037
2576.06	622.365
2581.07	629.359
2586.07	637.246
2591.07	635.773
2596.06	653.211
2601.05	636.085
2606.03	631.471
2611	630.774
2615.97	651.245
2620.93	644.174
2625.89	637.42
2630.84	657.123
2635.79	675.595
2640.73	643.751
2645.66	667.088
2650.59	649.302
2655.51	664.975
2656.27	668.446
2661.34	656.383
2666.41	678.125
2671.46	707.766
2676.52	693.43
2681.57	704.877
2686.61	712.357
2691.64	694.3
2696.68	696.938
2701.7	726.854
2706.72	714.152
2711.74	752.599
2716.75	770.57
2721.75	781.798
2726.75	771.763
2731.75	768.602
2736.74	738.925
2741.72	748.253
2746.7	739.247
2751.67	755.025
2756.64	750.177
2761.6	733.506
2766.56	746.61
2771.51	771.108
2776.46	788.13
2781.4	785.754
2786.33	810.809
2791.26	854.947
2796.19	851.436
2801.11	832.515
2806.02	859.124
2810.93	874.66
2815.83	922.181
2820.73	952.751
2825.63	1012.47
2830.51	1100.6
2835.4	1272.88
2840.27	1656.8
2845.15	2302.6
2850.01	2633.18
2854.87	2420.68
2859.73	2262.27
2864.58	2212.11
2869.43	2219.61
2874.27	2291.51
2879.1	2370.86
2883.93	2417.98
2888.76	2530.54
2893.58	2530.96
2898.39	2630.4
2903.2	2670.47
2908	2678.65
2912.8	2748.27
2917.6	2769.09
2922.38	2756.53
2927.17	2695.52
2931.94	2592.86
2936.71	2379.73
2941.48	2150.05
2946.24	1902.41
2951	1806.46
2955.75	1745.64
2960.5	1691.7
2965.24	1658.49
2969.97	1595.74
2974.7	1526.62
2979.43	1533.58
2984.15	1515.17
2988.86	1510.98
2993.57	1538.05
2998.28	1575
3002.97	1605.23
3007.67	1611.1
3012.36	1534.4
3017.04	1451.56
3021.72	1394.25
3026.39	1351.2
3031.06	1351.47
3035.72	1320.39
3040.38	1354.59
3045.03	1405.82
3049.68	1423.02
3054.32	1394.13
3058.96	1446.78
3063.59	1478.94
3068.21	1524.23
3072.83	1556.76
3077.45	1627.99
3082.06	1650.09
3086.66	1694.3
3091.27	1737.02
3095.86	1771.71
3100.45	1842.25
3105.04	1899.18
3109.61	1952.09
3114.19	2008.31
3118.76	2059.72
3123.32	2131.68
3127.88	2207.23
3132.44	2269.43
3136.98	2325.28
3141.53	2377.92
3146.07	2468.86
3150.6	2538.8
3155.13	2598.48
3159.65	2628.18
3164.17	2697.64
3168.68	2814.08
3173.19	2860.02
3177.69	2938.12
3182.19	2975.91
3186.68	3034.18
3191.17	3114.88
3195.65	3144.66
3200.13	3226.51
3204.6	3222.72
3209.07	3284.68
3213.53	3313.67
3217.99	3364.19
3222.44	3400.52
3226.88	3411.17
3231.32	3464.19
3235.76	3497.94
3240.19	3479.84
3244.62	3476.61
3249.04	3514.61
3250.78	3534.54
3255.35	3555.42
3259.91	3611.01
3264.46	3485.89
3269.01	3616.43
3273.56	3636.88
3278.1	3652.25
3282.63	3618.61
3287.16	3625.92
3291.68	3689.72
3296.21	3674.52
3300.72	3662.45
3305.23	3689.39
3309.74	3762.01
3314.24	3746.78
3318.74	3753.96
3323.23	3782.54
3327.72	3810.37
3332.2	3831.7
3336.68	3851.07
3341.15	3946.92
3345.62	3924.93
3350.08	3975.54
3354.54	3972.16
3358.99	4008.14
3363.44	4027.45
3367.89	4052.05
3372.33	4082.83
3376.76	4121.11
3381.19	4153.15
3385.62	4157.22
3390.04	4172.8
3394.45	4134.78
3398.87	4177.57
3403.27	4204.34
3407.67	4188.3
3412.07	4163
3416.46	4258.19
3420.85	4213.66
3425.23	4200.04
3429.61	4196.2
3433.99	4210.59
3438.36	4160.48
3442.72	4161.71
3447.08	4123.36
3451.43	4073.33
3455.78	4063.92
3460.13	4007.28
3464.47	3967.1
3468.8	3951.72
3473.14	3893.13
3477.46	3848.71
3481.78	3792.2
3486.1	3730.84
3490.41	3691.1
3494.72	3640.67
3499.02	3566
