# Supplementary material for: Multi-molecular hyperspectral PRM-SRS microscopy
Source: Nat Commun. 2024 Feb 21;15:1599. doi: 10.1038/s41467-024-45576-6 (PMC10881988; doi:10.1038/s41467-024-45576-6)
Supplement: Supplementary file 4 — Source Data [file 41467_2024_45576_MOESM4_ESM.zip › Main_Figures/Fig_3 CH vs Fingerprint/2-7day fatbody D2O/smallpoints/small_Points06.txt]

400.676	892
407.833	936.653
414.986	924.935
422.125	942.246
429.259	953.431
436.385	976.066
443.504	964.43
450.615	967.361
457.716	964.529
464.812	955.048
471.894	949.595
478.975	935.688
486.045	972.261
493.106	956.851
500.161	962.991
507.207	961.21
514.247	951.938
521.277	994.382
528.299	997.803
535.314	1023.99
542.322	1047
549.32	1040.47
556.312	1053.11
563.292	1041.98
570.27	1017
577.236	976.692
584.195	971.538
591.147	941
598.092	919.084
605.027	909.365
611.955	900.26
618.874	880.992
625.787	822.961
632.691	842.679
639.588	820.48
646.477	799.051
653.356	798.89
660.231	788.477
667.095	766.111
673.953	771.401
680.803	754.448
687.645	741.194
694.476	723.38
701.304	723.54
708.123	728.871
714.933	727.711
721.736	717.572
728.531	726.019
735.32	747.633
742.099	744.358
748.869	767.219
755.636	754.902
762.39	776.057
769.14	767.587
775.88	787.67
782.613	821.366
789.339	826.32
796.056	807.294
802.766	804.795
809.469	802.52
816.163	800.831
822.85	803.947
829.529	804.004
836.2	806.635
842.865	766.41
849.52	779.026
856.169	763.421
862.811	756.508
869.444	750.729
876.068	751.411
882.685	731.174
889.296	730.433
895.899	722.713
902.494	750.146
909.08	755.591
915.659	760.879
922.232	744.964
928.798	745.555
935.355	743.498
941.903	742.25
948.444	724.555
954.977	712.839
961.505	715.923
968.025	723.144
974.536	736.08
981.038	714.445
987.535	731.843
994.024	732.19
1000.5	776.768
1006.98	766.711
1013.44	810.279
1019.9	834.997
1026.35	887.549
1032.8	925.318
1039.23	956.504
1045.66	947.662
1052.08	944.992
1058.49	944.25
1064.9	931.736
1071.3	936.715
1077.69	916.749
1084.07	912.24
1090.45	888.277
1096.82	881.65
1103.18	851.02
1109.53	828.066
1115.88	793.978
1122.22	756.61
1128.55	724.789
1134.87	695.65
1141.19	658.981
1147.49	636.382
1153.8	626.651
1160.09	598.701
1166.38	575.286
1172.65	565.815
1178.93	560.623
1185.19	552.685
1191.45	538.323
1197.7	556.432
1203.94	536.011
1210.17	526.439
1216.4	529.065
1222.62	536.011
1228.83	553.959
1235.04	561.518
1241.24	555.701
1247.43	601.357
1253.61	635.996
1259.49	634.251
1265.82	638.617
1272.14	593.13
1278.46	599.327
1284.76	601.702
1291.06	666.813
1297.36	661.845
1303.64	646.681
1309.92	610.549
1316.19	574.428
1322.46	548.495
1328.72	541.445
1334.97	520.778
1341.22	539.628
1347.46	520.607
1353.69	528.74
1359.91	504.465
1366.13	532.716
1372.34	533.852
1378.54	506.345
1384.74	514.712
1390.93	525.445
1397.12	533.322
1403.29	523.108
1409.46	551.225
1415.62	582.63
1421.78	609.605
1427.93	659.371
1434.07	743.957
1440.21	743.729
1446.34	712.832
1452.46	686.159
1458.57	646.777
1464.68	595.007
1470.78	560.063
1476.88	564.367
1482.97	584.385
1489.05	619.639
1495.12	593.789
1501.19	571.699
1507.25	539.188
1513.3	515.382
1519.35	528.427
1525.39	511.586
1531.43	493.906
1537.45	520.242
1543.47	523.541
1549.49	519.195
1555.5	503.931
1561.5	533.047
1567.49	519.893
1573.48	526.288
1579.46	508.352
1585.43	531.37
1591.4	540.958
1597.36	570.751
1603.31	563.156
1609.25	566.624
1615.19	594.615
1621.13	601.529
1627.06	625.052
1632.97	637.361
1638.89	662.797
1644.79	713.918
1650.69	801.331
1656.59	797.594
1662.47	671.04
1668.35	606.067
1674.22	564.749
1680.09	548.714
1685.95	532.592
1691.8	524.467
1697.65	514.95
1703.49	515.323
1709.32	501.056
1715.15	510.346
1720.97	508.122
1726.78	515.777
1732.59	525.461
1738.39	538.409
1744.18	548.728
1749.97	537.626
1755.75	522.569
1761.52	508.849
1767.29	497.604
1773.05	487.517
1778.8	487.073
1784.55	482.19
1790.29	481.148
1796.02	489.526
1801.75	495.339
1807.47	477.541
1813.18	484.779
1818.89	470.984
1824.59	477.523
1830.29	482.483
1835.97	474.299
1841.66	468.428
1847.33	470.774
1853	493.091
1858.66	495.789
1864.32	495.91
1869.96	488.484
1875.61	489.532
1881.24	502.542
1886.87	487.037
1892.49	487.901
1898.11	502.26
1903.72	482.974
1909.32	490.391
1914.92	500.704
1920.51	505.297
1926.09	490.28
1931.67	487.515
1937.24	498.617
1942.81	516.674
1948.36	496.168
1953.92	483.174
1959.46	511.686
1965	520.67
1970.53	522.775
1976.05	516.101
1981.57	515.552
1987.09	526.166
1992.59	535.573
1994.99	538.163
2000.64	547.641
2006.29	539.169
2011.93	522.58
2017.56	522.902
2023.19	526.413
2028.81	522.884
2034.43	532.948
2040.04	542.243
2045.64	520.475
2051.24	516.602
2056.83	529.801
2062.42	518.711
2068	539.068
2073.57	520.514
2079.14	541.279
2084.7	530.737
2090.26	533.414
2095.81	560.063
2101.35	570.228
2106.89	553.141
2112.42	563.77
2117.95	604.193
2123.47	580.553
2128.98	615.655
2134.49	614.374
2140	598.31
2145.49	590.095
2150.98	602.242
2156.47	589.113
2161.94	592.012
2167.42	591.95
2172.88	575.212
2178.34	568.414
2183.8	571.799
2189.24	565.336
2194.69	573.942
2200.12	550.175
2205.55	563.115
2210.98	571.171
2216.4	568.854
2221.81	581.188
2227.22	562.943
2232.61	570.829
2238.01	576.946
2243.4	554.314
2248.78	563.526
2254.16	568.201
2259.53	574.137
2264.89	583.877
2270.25	576.139
2275.61	576.924
2280.95	577.054
2286.29	581.884
2291.63	571.221
2296.96	564.734
2302.28	579.548
2307.6	581.878
2312.91	580.087
2318.22	585.032
2323.52	602.86
2328.81	574.752
2334.1	560.368
2339.38	587.782
2344.66	587.683
2349.93	591.653
2355.19	581.845
2360.45	598.822
2365.71	601.387
2370.95	626.995
2376.19	619.453
2381.43	621.881
2386.66	626.267
2391.89	629.944
2397.1	630.293
2402.31	650.301
2407.52	639.21
2412.72	641.292
2417.91	633.951
2423.1	644.791
2428.28	642.779
2433.46	658.283
2438.63	641.016
2443.8	653.416
2448.96	660.85
2454.11	623.731
2459.26	652.7
2464.4	657.174
2469.54	644.948
2474.67	635.657
2479.79	648.213
2484.91	659.442
2490.02	650.974
2495.13	642.045
2500.23	656.79
2505.33	660.636
2510.42	660.679
2515.5	654.259
2520.58	655.442
2525.65	668.523
2530.72	674.77
2535.78	646.885
2540.83	655.616
2545.88	670.002
2550.93	676.855
2555.96	667.688
2561	658.907
2566.02	671.82
2571.04	682.108
2576.06	677.368
2581.07	682.874
2586.07	678.297
2591.07	680.761
2596.06	672.559
2601.05	694.582
2606.03	681.211
2611	703.959
2615.97	715.885
2620.93	715.485
2625.89	705.778
2630.84	703.237
2635.79	716.47
2640.73	715.445
2645.66	718.963
2650.59	709.897
2655.51	717.047
2656.27	718.712
2661.34	705.793
2666.41	721.568
2671.46	733.355
2676.52	737.305
2681.57	721.958
2686.61	732.27
2691.64	724.658
2696.68	762.627
2701.7	770.116
2706.72	778.943
2711.74	782.173
2716.75	797.396
2721.75	789.015
2726.75	806.519
2731.75	807.502
2736.74	797.287
2741.72	803.495
2746.7	801.353
2751.67	776.168
2756.64	782.41
2761.6	810.026
2766.56	802.205
2771.51	811.559
2776.46	822.61
2781.4	861.728
2786.33	875.843
2791.26	868.986
2796.19	902.316
2801.11	888.577
2806.02	903.023
2810.93	923.126
2815.83	955.991
2820.73	966.241
2825.63	996.879
2830.51	1070.48
2835.4	1144.57
2840.27	1393.77
2845.15	1813.6
2850.01	2008.61
2854.87	1899.55
2859.73	1790.99
2864.58	1737.19
2869.43	1744.73
2874.27	1788.86
2879.1	1805.55
2883.93	1938.71
2888.76	1950.48
2893.58	2041.06
2898.39	2092.87
2903.2	2152.22
2908	2175.71
2912.8	2248.84
2917.6	2263.48
2922.38	2261.27
2927.17	2223.07
2931.94	2117.11
2936.71	1986.86
2941.48	1807.79
2946.24	1671.25
2951	1644.72
2955.75	1605.29
2960.5	1561.48
2965.24	1520.82
2969.97	1542.59
2974.7	1527.22
2979.43	1517.62
2984.15	1534.8
2988.86	1554.73
2993.57	1599.96
2998.28	1622.3
3002.97	1657.07
3007.67	1643.84
3012.36	1594.45
3017.04	1514.7
3021.72	1471.12
3026.39	1457.23
3031.06	1487.71
3035.72	1463.59
3040.38	1494.86
3045.03	1535.74
3049.68	1561.92
3054.32	1624.2
3058.96	1644.97
3063.59	1652.58
3068.21	1727.67
3072.83	1769.26
3077.45	1787.15
3082.06	1865.54
3086.66	1933.29
3091.27	1978.06
3095.86	2039.02
3100.45	2109.42
3105.04	2139.49
3109.61	2246.15
3114.19	2318.91
3118.76	2364.91
3123.32	2441.14
3127.88	2526.86
3132.44	2560.71
3136.98	2664.48
3141.53	2748.07
3146.07	2817.18
3150.6	2920.7
3155.13	2988.1
3159.65	3065.66
3164.17	3131.29
3168.68	3239.89
3173.19	3295.17
3177.69	3349.16
3182.19	3416.25
3186.68	3494.1
3191.17	3571.53
3195.65	3600.55
3200.13	3675.08
3204.6	3730.93
3209.07	3783.98
3213.53	3802.79
3217.99	3863.81
3222.44	3910.53
3226.88	3985.06
3231.32	3970.23
3235.76	3964.65
3240.19	4027.95
3244.62	4009.59
3249.04	4011.95
3250.78	4027.5
3255.35	4038.06
3259.91	4105.81
3264.46	4173.22
3269.01	4119.41
3273.56	4136.37
3278.1	4084.39
3282.63	4171.99
3287.16	4099.92
3291.68	4223.76
3296.21	4188.46
3300.72	4242.22
3305.23	4256.46
3309.74	4288.09
3314.24	4289.68
3318.74	4322.06
3323.23	4316.57
3327.72	4328.44
3332.2	4391.69
3336.68	4461.42
3341.15	4423.89
3345.62	4522.59
3350.08	4520.7
3354.54	4587.53
3358.99	4565.48
3363.44	4576.38
3367.89	4638.67
3372.33	4659.13
3376.76	4662.52
3381.19	4691.64
3385.62	4752.64
3390.04	4757.12
3394.45	4729.55
3398.87	4811.75
3403.27	4792.46
3407.67	4784.44
3412.07	4787.7
3416.46	4759.02
3420.85	4803.3
3425.23	4781.16
3429.61	4779.67
3433.99	4796.36
3438.36	4723.96
3442.72	4733.01
3447.08	4642.89
3451.43	4623.03
3455.78	4594.79
3460.13	4589.43
3464.47	4495.71
3468.8	4440.71
3473.14	4375.83
3477.46	4315.28
3481.78	4266.51
3486.1	4221.84
3490.41	4146.55
3494.72	4102.49
3499.02	4040
