# Supplementary material for: Multi-molecular hyperspectral PRM-SRS microscopy
Source: Nat Commun. 2024 Feb 21;15:1599. doi: 10.1038/s41467-024-45576-6 (PMC10881988; doi:10.1038/s41467-024-45576-6)
Supplement: Supplementary file 4 — Source Data [file 41467_2024_45576_MOESM4_ESM.zip › Main_Figures/Fig_3 CH vs Fingerprint/2-7day fatbody D2O/smallpoints/small_Points07.txt]

400.676	890
407.833	880.837
414.986	915.423
422.125	930.421
429.259	930.639
436.385	912.969
443.504	896.897
450.615	898.129
457.716	895.335
464.812	897.066
471.894	896.512
478.975	891.74
486.045	921.243
493.106	896.251
500.161	903.052
507.207	920.622
514.247	923.396
521.277	921.976
528.299	957.148
535.314	975.77
542.322	979.45
549.32	978.603
556.312	971.2
563.292	976.384
570.27	949.678
577.236	944.479
584.195	911.904
591.147	899.573
598.092	882.382
605.027	848.53
611.955	823.543
618.874	795.303
625.787	803.996
632.691	794.151
639.588	766.456
646.477	747.514
653.356	754.61
660.231	743.443
667.095	728.457
673.953	718.445
680.803	699.012
687.645	702.766
694.476	698.624
701.304	697.896
708.123	700.995
714.933	691.667
721.736	722.761
728.531	705.046
735.32	710.024
742.099	708.052
748.869	721.481
755.636	731.362
762.39	743.34
769.14	759.315
775.88	792.19
782.613	779.327
789.339	791.426
796.056	806.231
802.766	815.516
809.469	808.737
816.163	799.189
822.85	797.515
829.529	817.9
836.2	802.813
842.865	783.416
849.52	790.122
856.169	775.186
862.811	763.038
869.444	755.423
876.068	754.428
882.685	734.063
889.296	741.847
895.899	726.38
902.494	710.921
909.08	754.964
915.659	751.791
922.232	728.808
928.798	732.43
935.355	711.955
941.903	712.59
948.444	703.683
954.977	702.577
961.505	681.388
968.025	706.991
974.536	711.739
981.038	713.194
987.535	705.235
994.024	735.253
1000.5	733.882
1006.98	763.508
1013.44	785.036
1019.9	811.566
1026.35	833.091
1032.8	890.832
1039.23	913.569
1045.66	912.979
1052.08	916.578
1058.49	934.23
1064.9	936.719
1071.3	940.829
1077.69	929.105
1084.07	942.867
1090.45	884.791
1096.82	845.058
1103.18	830.133
1109.53	830.443
1115.88	788.163
1122.22	748.461
1128.55	708.297
1134.87	674.182
1141.19	630.693
1147.49	607.814
1153.8	590.585
1160.09	578.274
1166.38	569.65
1172.65	556.242
1178.93	544.425
1185.19	548.856
1191.45	524.436
1197.7	525.887
1203.94	535.846
1210.17	524.738
1216.4	520.606
1222.62	517.58
1228.83	529.415
1235.04	540.092
1241.24	592.176
1247.43	608.15
1253.61	649.812
1259.49	625.971
1265.82	664.225
1272.14	611.489
1278.46	600.964
1284.76	615.927
1291.06	680.568
1297.36	724.787
1303.64	710.751
1309.92	646.365
1316.19	604.318
1322.46	559.729
1328.72	523.837
1334.97	508.442
1341.22	525.691
1347.46	506.503
1353.69	524.134
1359.91	501.628
1366.13	480.783
1372.34	478.359
1378.54	489.174
1384.74	492.466
1390.93	490.336
1397.12	494.885
1403.29	507.742
1409.46	525.659
1415.62	551.273
1421.78	616.963
1427.93	709.891
1434.07	865.361
1440.21	870.209
1446.34	798.975
1452.46	732.264
1458.57	682.219
1464.68	601.537
1470.78	535.403
1476.88	518.675
1482.97	542.302
1489.05	552.654
1495.12	533.233
1501.19	488.76
1507.25	481.839
1513.3	455.192
1519.35	464.949
1525.39	475.353
1531.43	479.711
1537.45	455.735
1543.47	469.916
1549.49	477.047
1555.5	475.061
1561.5	459.323
1567.49	465.109
1573.48	487.937
1579.46	475.47
1585.43	487.602
1591.4	496.03
1597.36	503.373
1603.31	514.93
1609.25	508.358
1615.19	540.983
1621.13	565.671
1627.06	577.766
1632.97	594.766
1638.89	654.591
1644.79	715.262
1650.69	887.711
1656.59	836.462
1662.47	646.129
1668.35	548.632
1674.22	516.074
1680.09	485.928
1685.95	475.948
1691.8	474.342
1697.65	460.074
1703.49	453.915
1709.32	444.96
1715.15	445.079
1720.97	453.816
1726.78	439.933
1732.59	474.327
1738.39	496.235
1744.18	506.188
1749.97	486.557
1755.75	455.565
1761.52	443.36
1767.29	434.915
1773.05	420.125
1778.8	408.757
1784.55	408.586
1790.29	410.023
1796.02	414.095
1801.75	405.165
1807.47	395.136
1813.18	398.431
1818.89	410.426
1824.59	405.516
1830.29	403.751
1835.97	407.409
1841.66	408.023
1847.33	414.203
1853	415.443
1858.66	408.441
1864.32	407.887
1869.96	417.841
1875.61	439.014
1881.24	415.027
1886.87	433.431
1892.49	414.594
1898.11	421.627
1903.72	403.033
1909.32	405.671
1914.92	416.427
1920.51	403.65
1926.09	415.022
1931.67	402.513
1937.24	405.478
1942.81	422.056
1948.36	423.723
1953.92	439.131
1959.46	434.459
1965	423.976
1970.53	423.323
1976.05	449.626
1981.57	436.006
1987.09	436.9
1992.59	458.255
1994.99	465.81
2000.64	432.678
2006.29	450.32
2011.93	446.164
2017.56	436.929
2023.19	416.939
2028.81	430.062
2034.43	441.041
2040.04	446.264
2045.64	441.068
2051.24	427.14
2056.83	452.516
2062.42	441.281
2068	448.285
2073.57	443.878
2079.14	454.519
2084.7	433.744
2090.26	467.8
2095.81	457.987
2101.35	461.682
2106.89	483.577
2112.42	491.519
2117.95	487.671
2123.47	512.081
2128.98	514.213
2134.49	520.316
2140	516.246
2145.49	497.083
2150.98	522.648
2156.47	514.606
2161.94	502.821
2167.42	514.961
2172.88	512.523
2178.34	482.883
2183.8	482.651
2189.24	482.662
2194.69	488.705
2200.12	473.895
2205.55	473.848
2210.98	497.267
2216.4	469.551
2221.81	466.351
2227.22	469.606
2232.61	468.045
2238.01	482.683
2243.4	476.179
2248.78	479.856
2254.16	495.703
2259.53	467.576
2264.89	482.503
2270.25	473.248
2275.61	473.149
2280.95	487.639
2286.29	476.135
2291.63	481.798
2296.96	478.909
2302.28	471.349
2307.6	469.375
2312.91	480.123
2318.22	481.666
2323.52	493.225
2328.81	498.945
2334.1	478.8
2339.38	478.863
2344.66	491.917
2349.93	486.206
2355.19	490.98
2360.45	492.373
2365.71	502.739
2370.95	509.134
2376.19	498.09
2381.43	507.245
2386.66	520.679
2391.89	531.426
2397.1	528.352
2402.31	515.103
2407.52	518.104
2412.72	525.725
2417.91	533.609
2423.1	533.849
2428.28	549.617
2433.46	517.152
2438.63	539.659
2443.8	546.008
2448.96	534.282
2454.11	530.955
2459.26	539.136
2464.4	532.994
2469.54	531.066
2474.67	542.718
2479.79	535.731
2484.91	536.49
2490.02	549.197
2495.13	556.416
2500.23	544.937
2505.33	545.031
2510.42	546.685
2515.5	541.012
2520.58	533.838
2525.65	537.423
2530.72	538.762
2535.78	546.407
2540.83	553.47
2545.88	541.942
2550.93	537.29
2555.96	552.776
2561	541.953
2566.02	538.676
2571.04	551.332
2576.06	570.756
2581.07	562.257
2586.07	573.182
2591.07	564.891
2596.06	572.579
2601.05	579.143
2606.03	561.036
2611	574.808
2615.97	593.18
2620.93	591.302
2625.89	591.491
2630.84	587.919
2635.79	584.188
2640.73	576.568
2645.66	618.896
2650.59	613.22
2655.51	600.27
2656.27	598.257
2661.34	609.012
2666.41	626.689
2671.46	627.536
2676.52	636.662
2681.57	613.064
2686.61	641.945
2691.64	643.967
2696.68	646.609
2701.7	673.239
2706.72	637.181
2711.74	657.053
2716.75	699.397
2721.75	743.423
2726.75	727.457
2731.75	724.734
2736.74	676.827
2741.72	659.888
2746.7	690.662
2751.67	657.52
2756.64	662.228
2761.6	683.745
2766.56	669.182
2771.51	698.922
2776.46	731.113
2781.4	712.618
2786.33	761.944
2791.26	751.023
2796.19	766.812
2801.11	765.335
2806.02	788.595
2810.93	779.399
2815.83	813.947
2820.73	865.444
2825.63	912.21
2830.51	991.696
2835.4	1168.2
2840.27	1504.57
2845.15	2107.88
2850.01	2437.98
2854.87	2310.31
2859.73	2103.73
2864.58	2018.05
2869.43	2055.11
2874.27	2076.75
2879.1	2187.3
2883.93	2269.76
2888.76	2368.61
2893.58	2418.69
2898.39	2460.18
2903.2	2513.09
2908	2561.69
2912.8	2563.77
2917.6	2592.97
2922.38	2592.08
2927.17	2546.27
2931.94	2437.14
2936.71	2251.14
2941.48	1990.47
2946.24	1792.15
2951	1697.98
2955.75	1638.88
2960.5	1616.63
2965.24	1546.83
2969.97	1486.39
2974.7	1428.32
2979.43	1408.28
2984.15	1392.71
2988.86	1413.35
2993.57	1431.39
2998.28	1476.65
3002.97	1500.42
3007.67	1509.35
3012.36	1439.33
3017.04	1372.56
3021.72	1287
3026.39	1271.34
3031.06	1255.56
3035.72	1259.24
3040.38	1261.4
3045.03	1261.36
3049.68	1285.88
3054.32	1351.02
3058.96	1376.5
3063.59	1391.72
3068.21	1422.42
3072.83	1470.53
3077.45	1509.29
3082.06	1566.82
3086.66	1592.47
3091.27	1660.27
3095.86	1717.63
3100.45	1758.85
3105.04	1799.69
3109.61	1849.56
3114.19	1921.81
3118.76	1970.65
3123.32	2016.64
3127.88	2083.33
3132.44	2153.88
3136.98	2228.83
3141.53	2295.49
3146.07	2341.17
3150.6	2377.51
3155.13	2438.44
3159.65	2550.16
3164.17	2609.41
3168.68	2675.3
3173.19	2739.9
3177.69	2793.51
3182.19	2861.72
3186.68	2908.95
3191.17	2961.22
3195.65	3031.94
3200.13	3056.81
3204.6	3152.21
3209.07	3181.94
3213.53	3225.54
3217.99	3230.95
3222.44	3269.1
3226.88	3227.1
3231.32	3288.69
3235.76	3345.83
3240.19	3353.28
3244.62	3378.18
3249.04	3379.96
3250.78	3370.06
3255.35	3430
3259.91	3393.62
3264.46	3375.51
3269.01	3443.92
3273.56	3467.22
3278.1	3490.28
3282.63	3416.54
3287.16	3503.98
3291.68	3457.65
3296.21	3540.79
3300.72	3510.82
3305.23	3564.1
3309.74	3582.03
3314.24	3565.33
3318.74	3622.54
3323.23	3621.45
3327.72	3657.78
3332.2	3645.56
3336.68	3683.57
3341.15	3732.51
3345.62	3776.57
3350.08	3785.29
3354.54	3778.86
3358.99	3859.81
3363.44	3841.88
3367.89	3833.15
3372.33	3922.26
3376.76	3953
3381.19	3912.17
3385.62	3953.78
3390.04	3999.08
3394.45	4001.68
3398.87	4033.71
3403.27	4028.07
3407.67	4004
3412.07	4001.46
3416.46	4065.29
3420.85	4036.67
3425.23	4003.36
3429.61	3970.36
3433.99	3986.8
3438.36	3988.3
3442.72	3977.67
3447.08	3965.42
3451.43	3904.01
3455.78	3886.08
3460.13	3856.54
3464.47	3799.15
3468.8	3723.28
3473.14	3683.07
3477.46	3664.97
3481.78	3581.25
3486.1	3563.77
3490.41	3504.04
3494.72	3431.95
3499.02	3420
