# Supplementary material for: Multi-molecular hyperspectral PRM-SRS microscopy
Source: Nat Commun. 2024 Feb 21;15:1599. doi: 10.1038/s41467-024-45576-6 (PMC10881988; doi:10.1038/s41467-024-45576-6)
Supplement: Supplementary file 4 — Source Data [file 41467_2024_45576_MOESM4_ESM.zip › Main_Figures/Fig_3 CH vs Fingerprint/2-7day fatbody D2O/smallpoints/small_Points08.txt]

400.676	896
407.833	898.551
414.986	900.651
422.125	935.309
429.259	931.771
436.385	919.346
443.504	897.079
450.615	933.414
457.716	898.454
464.812	908.113
471.894	925.209
478.975	926.175
486.045	915.076
493.106	924.002
500.161	916.721
507.207	933.217
514.247	929.809
521.277	943.056
528.299	971.085
535.314	990.915
542.322	1002.08
549.32	987.722
556.312	1005.62
563.292	993.784
570.27	968.163
577.236	944.587
584.195	923.046
591.147	908.397
598.092	877.74
605.027	861.322
611.955	840.428
618.874	830.863
625.787	814.418
632.691	790.184
639.588	790.776
646.477	784.714
653.356	763.528
660.231	773.52
667.095	732.136
673.953	723.242
680.803	721.527
687.645	725.594
694.476	712.743
701.304	685.135
708.123	703.082
714.933	688.765
721.736	697.511
728.531	716.686
735.32	703.132
742.099	720.294
748.869	725.125
755.636	747.891
762.39	770.136
769.14	750.185
775.88	768.526
782.613	777.774
789.339	785.63
796.056	788.313
802.766	798.845
809.469	793.821
816.163	791.461
822.85	793.155
829.529	808.885
836.2	798.794
842.865	790.011
849.52	756.48
856.169	755.052
862.811	758.984
869.444	725.276
876.068	728.215
882.685	733.885
889.296	725.122
895.899	714.448
902.494	730.158
909.08	757.321
915.659	743.128
922.232	737.214
928.798	728.813
935.355	695.566
941.903	717.221
948.444	706.536
954.977	694.771
961.505	700.985
968.025	708.853
974.536	707.743
981.038	714.613
987.535	712.015
994.024	705.737
1000.5	727.254
1006.98	747.684
1013.44	776.831
1019.9	806.366
1026.35	851.532
1032.8	889.382
1039.23	917.105
1045.66	908.455
1052.08	897.892
1058.49	921.914
1064.9	927.279
1071.3	920.567
1077.69	943.711
1084.07	913.602
1090.45	889.397
1096.82	860.978
1103.18	828.857
1109.53	815.032
1115.88	784.644
1122.22	744.171
1128.55	703.451
1134.87	653.142
1141.19	617.889
1147.49	612.648
1153.8	599.642
1160.09	564.073
1166.38	541.27
1172.65	545.63
1178.93	522.427
1185.19	501.01
1191.45	515.76
1197.7	516.452
1203.94	500.261
1210.17	518.41
1216.4	523.597
1222.62	512.181
1228.83	524.31
1235.04	535.618
1241.24	555.067
1247.43	595.143
1253.61	613.476
1259.49	629.986
1265.82	609.355
1272.14	589.456
1278.46	589.545
1284.76	608.162
1291.06	649.769
1297.36	684.344
1303.64	679.506
1309.92	605.848
1316.19	577.9
1322.46	552.254
1328.72	490.604
1334.97	525.493
1341.22	515.235
1347.46	504.485
1353.69	505.874
1359.91	480.153
1366.13	496.348
1372.34	494.136
1378.54	476.826
1384.74	482.533
1390.93	483.618
1397.12	487.084
1403.29	512.359
1409.46	535.097
1415.62	538.479
1421.78	551.788
1427.93	671.568
1434.07	778.915
1440.21	769.432
1446.34	727.571
1452.46	688.688
1458.57	646.244
1464.68	577.424
1470.78	543.516
1476.88	527.823
1482.97	536.193
1489.05	566.57
1495.12	525.989
1501.19	487.374
1507.25	495.894
1513.3	476.895
1519.35	471.489
1525.39	474.477
1531.43	453.973
1537.45	463.78
1543.47	468.739
1549.49	487.75
1555.5	471.977
1561.5	478.952
1567.49	469.978
1573.48	471.199
1579.46	472.227
1585.43	499.331
1591.4	502.352
1597.36	497.307
1603.31	507.762
1609.25	518.565
1615.19	538.19
1621.13	565.48
1627.06	575.875
1632.97	595.633
1638.89	630.73
1644.79	685.722
1650.69	832.348
1656.59	810.71
1662.47	631.488
1668.35	573.118
1674.22	515.243
1680.09	497.997
1685.95	472.151
1691.8	482.683
1697.65	458.797
1703.49	474.682
1709.32	466.781
1715.15	449.948
1720.97	447.878
1726.78	454.4
1732.59	472.727
1738.39	495.037
1744.18	493.981
1749.97	482.028
1755.75	461.685
1761.52	442.484
1767.29	429.806
1773.05	439.659
1778.8	426.529
1784.55	415.075
1790.29	416.105
1796.02	418.455
1801.75	424.262
1807.47	420.42
1813.18	409.461
1818.89	405.896
1824.59	411.852
1830.29	416.243
1835.97	414.365
1841.66	417.273
1847.33	419.497
1853	425.045
1858.66	417.92
1864.32	433.108
1869.96	430.219
1875.61	432.672
1881.24	426.681
1886.87	423.388
1892.49	425.537
1898.11	419.593
1903.72	434.318
1909.32	417.53
1914.92	434.021
1920.51	405.09
1926.09	410.298
1931.67	415.114
1937.24	410.76
1942.81	409.29
1948.36	419.8
1953.92	433.931
1959.46	445.819
1965	441.931
1970.53	435.863
1976.05	437.461
1981.57	455.959
1987.09	440.685
1992.59	440.431
1994.99	452.089
2000.64	428.67
2006.29	432.426
2011.93	457.676
2017.56	467.757
2023.19	447.151
2028.81	453.548
2034.43	451.82
2040.04	442.771
2045.64	454.936
2051.24	449.076
2056.83	443.22
2062.42	445.079
2068	449.647
2073.57	450.701
2079.14	469.612
2084.7	460.638
2090.26	456.334
2095.81	457.034
2101.35	461.652
2106.89	489.665
2112.42	495.271
2117.95	487.412
2123.47	504.557
2128.98	525.624
2134.49	526.411
2140	528.759
2145.49	521.042
2150.98	528.147
2156.47	514.791
2161.94	513.718
2167.42	508.058
2172.88	497.566
2178.34	490.684
2183.8	486.364
2189.24	489.706
2194.69	481.045
2200.12	484.685
2205.55	485.589
2210.98	462.57
2216.4	465.813
2221.81	477.664
2227.22	484.93
2232.61	492.871
2238.01	476.041
2243.4	476.21
2248.78	473.717
2254.16	475.724
2259.53	468.519
2264.89	461.592
2270.25	478.985
2275.61	462.118
2280.95	484.508
2286.29	478.203
2291.63	477.639
2296.96	474.734
2302.28	468.58
2307.6	473.068
2312.91	472.757
2318.22	475.292
2323.52	481.258
2328.81	488.807
2334.1	475.634
2339.38	502.17
2344.66	495.962
2349.93	506.299
2355.19	500.71
2360.45	500.085
2365.71	489.191
2370.95	505.251
2376.19	504.609
2381.43	516.316
2386.66	515.866
2391.89	517.179
2397.1	524.513
2402.31	522.275
2407.52	532.788
2412.72	533.756
2417.91	524.148
2423.1	534.871
2428.28	556.781
2433.46	548.411
2438.63	543.736
2443.8	538.123
2448.96	542.175
2454.11	554.485
2459.26	546.584
2464.4	548.666
2469.54	547.784
2474.67	552.723
2479.79	548.317
2484.91	549.799
2490.02	554.153
2495.13	536.588
2500.23	527.053
2505.33	532.11
2510.42	559.489
2515.5	558.636
2520.58	550.823
2525.65	546.235
2530.72	559.969
2535.78	561.645
2540.83	552.787
2545.88	550.885
2550.93	558.855
2555.96	560.679
2561	567.721
2566.02	573.324
2571.04	571.396
2576.06	571.861
2581.07	548.72
2586.07	587.737
2591.07	589.853
2596.06	583.222
2601.05	594.15
2606.03	585.668
2611	573.397
2615.97	590.538
2620.93	598.282
2625.89	592.546
2630.84	598.97
2635.79	597.989
2640.73	580.466
2645.66	586.846
2650.59	622.567
2655.51	609.171
2656.27	605.94
2661.34	610.024
2666.41	596.864
2671.46	608.766
2676.52	633.139
2681.57	630.133
2686.61	607.499
2691.64	625.178
2696.68	652.892
2701.7	654.185
2706.72	657.495
2711.74	671.922
2716.75	674.54
2721.75	676.567
2726.75	700.741
2731.75	696.804
2736.74	677.974
2741.72	678.221
2746.7	657.413
2751.67	672.27
2756.64	652.264
2761.6	675.106
2766.56	668.659
2771.51	683.057
2776.46	731.52
2781.4	730.033
2786.33	746.504
2791.26	765.737
2796.19	758.154
2801.11	758.954
2806.02	791.314
2810.93	774.578
2815.83	826.845
2820.73	865.617
2825.63	908.064
2830.51	970.158
2835.4	1094.15
2840.27	1355.44
2845.15	1883.34
2850.01	2126.81
2854.87	2011.36
2859.73	1876.48
2864.58	1799.53
2869.43	1845.85
2874.27	1905.74
2879.1	1956.37
2883.93	2033.42
2888.76	2114.29
2893.58	2174.11
2898.39	2214.19
2903.2	2273.55
2908	2283.95
2912.8	2328.09
2917.6	2346.74
2922.38	2333.3
2927.17	2281.91
2931.94	2199.54
2936.71	2039.13
2941.48	1833.11
2946.24	1661.12
2951	1594.33
2955.75	1548.89
2960.5	1507.02
2965.24	1486.56
2969.97	1443.85
2974.7	1411.05
2979.43	1400.77
2984.15	1395.83
2988.86	1412.44
2993.57	1465
2998.28	1506.85
3002.97	1501.96
3007.67	1496.54
3012.36	1433.14
3017.04	1367.98
3021.72	1316.57
3026.39	1309.69
3031.06	1315.03
3035.72	1300.63
3040.38	1314.19
3045.03	1348.39
3049.68	1373.3
3054.32	1417.92
3058.96	1443.68
3063.59	1449.41
3068.21	1496.77
3072.83	1567.63
3077.45	1603.35
3082.06	1667.1
3086.66	1690.98
3091.27	1751.61
3095.86	1808.4
3100.45	1859.73
3105.04	1944.45
3109.61	1994.06
3114.19	2062.39
3118.76	2131.96
3123.32	2179.01
3127.88	2250.98
3132.44	2325.63
3136.98	2386.5
3141.53	2446.95
3146.07	2485.74
3150.6	2547.9
3155.13	2630.48
3159.65	2733.41
3164.17	2786.36
3168.68	2880.43
3173.19	2975.36
3177.69	2991.59
3182.19	3104.17
3186.68	3147.82
3191.17	3288.04
3195.65	3278.76
3200.13	3359.07
3204.6	3363.16
3209.07	3387.21
3213.53	3430.66
3217.99	3473.89
3222.44	3520.83
3226.88	3538.6
3231.32	3550.88
3235.76	3635.6
3240.19	3614.08
3244.62	3626.91
3249.04	3664.74
3250.78	3674.23
3255.35	3716.65
3259.91	3682.13
3264.46	3733.14
3269.01	3772.42
3273.56	3747.13
3278.1	3754.48
3282.63	3774.61
3287.16	3812.87
3291.68	3797.41
3296.21	3839.2
3300.72	3853.56
3305.23	3890.58
3309.74	3911.34
3314.24	3893.93
3318.74	3886.85
3323.23	3940.83
3327.72	4006.27
3332.2	4002.12
3336.68	4050
3341.15	4075.45
3345.62	4091.92
3350.08	4087.54
3354.54	4135.18
3358.99	4192.09
3363.44	4223.96
3367.89	4248.19
3372.33	4285.74
3376.76	4262.7
3381.19	4276.85
3385.62	4273.64
3390.04	4363.15
3394.45	4364.42
3398.87	4371.64
3403.27	4410.15
3407.67	4430.36
3412.07	4385.77
3416.46	4400.31
3420.85	4334.78
3425.23	4409.54
3429.61	4367.6
3433.99	4320.41
3438.36	4361.78
3442.72	4303.64
3447.08	4270.97
3451.43	4246.01
3455.78	4214.8
3460.13	4200.28
3464.47	4145.94
3468.8	4066.45
3473.14	4031.46
3477.46	3978.58
3481.78	3902.59
3486.1	3892.85
3490.41	3811.8
3494.72	3728.5
3499.02	3689
