# Supplementary material for: Multi-molecular hyperspectral PRM-SRS microscopy
Source: Nat Commun. 2024 Feb 21;15:1599. doi: 10.1038/s41467-024-45576-6 (PMC10881988; doi:10.1038/s41467-024-45576-6)
Supplement: Supplementary file 4 — Source Data [file 41467_2024_45576_MOESM4_ESM.zip › Main_Figures/Fig_3 CH vs Fingerprint/2-7day fatbody D2O/smallpoints/small_Points09.txt]

400.676	980
407.833	914.215
414.986	948.371
422.125	952.978
429.259	981.764
436.385	990.194
443.504	983.077
450.615	954.431
457.716	959.675
464.812	952.488
471.894	964.818
478.975	980.189
486.045	963.181
493.106	967.153
500.161	969.458
507.207	974.326
514.247	968.561
521.277	974.243
528.299	997.114
535.314	1004.17
542.322	1036.2
549.32	1040.4
556.312	1043.83
563.292	1008.47
570.27	982.313
577.236	979.099
584.195	976.258
591.147	965.319
598.092	925.795
605.027	911.277
611.955	880.365
618.874	848.988
625.787	845.259
632.691	836.119
639.588	801.64
646.477	825.568
653.356	803.774
660.231	774.024
667.095	766.678
673.953	763.948
680.803	750.271
687.645	748.557
694.476	762.163
701.304	768.813
708.123	740.596
714.933	756.791
721.736	758.753
728.531	748.217
735.32	756.415
742.099	767.828
748.869	799.944
755.636	781.019
762.39	788.054
769.14	810.379
775.88	821.052
782.613	843.508
789.339	841.8
796.056	850.273
802.766	846.854
809.469	874.245
816.163	882.303
822.85	892.963
829.529	893.377
836.2	883.723
842.865	894.784
849.52	878.465
856.169	877.798
862.811	871.58
869.444	857.932
876.068	872.234
882.685	837.462
889.296	832.147
895.899	827.908
902.494	821.451
909.08	833.837
915.659	830.208
922.232	828.78
928.798	825.713
935.355	798.619
941.903	798.796
948.444	769.566
954.977	787.892
961.505	776.476
968.025	802.085
974.536	785.416
981.038	785.182
987.535	809.335
994.024	788.713
1000.5	820.692
1006.98	835.301
1013.44	880.685
1019.9	892.507
1026.35	946.126
1032.8	976.643
1039.23	1014.39
1045.66	1007.94
1052.08	1033.63
1058.49	1076.31
1064.9	1055
1071.3	1072.85
1077.69	1066.51
1084.07	1038.73
1090.45	995.475
1096.82	943.578
1103.18	908.786
1109.53	897.15
1115.88	875.793
1122.22	815.002
1128.55	759.944
1134.87	727.524
1141.19	698.458
1147.49	691.06
1153.8	678.03
1160.09	636.614
1166.38	619.422
1172.65	605.729
1178.93	604.519
1185.19	592.023
1191.45	589.898
1197.7	590.492
1203.94	589.679
1210.17	593.442
1216.4	588.739
1222.62	592.898
1228.83	607.745
1235.04	634.628
1241.24	698.218
1247.43	740.394
1253.61	753.951
1259.49	772.891
1265.82	753.98
1272.14	727.105
1278.46	708.113
1284.76	767.568
1291.06	788.843
1297.36	911.733
1303.64	843.396
1309.92	750.715
1316.19	690.652
1322.46	659.386
1328.72	594.581
1334.97	591.284
1341.22	577.631
1347.46	611.51
1353.69	533.951
1359.91	554.79
1366.13	551.662
1372.34	555.141
1378.54	537.363
1384.74	561.868
1390.93	572.134
1397.12	534.287
1403.29	611.436
1409.46	597.234
1415.62	632.634
1421.78	702.989
1427.93	853.491
1434.07	1069.36
1440.21	1078.91
1446.34	995.824
1452.46	910.959
1458.57	837.023
1464.68	722.303
1470.78	636.538
1476.88	606.562
1482.97	599.604
1489.05	636.776
1495.12	600.14
1501.19	545.71
1507.25	542.8
1513.3	541.463
1519.35	528.039
1525.39	524.948
1531.43	516.815
1537.45	522.228
1543.47	512.551
1549.49	517.109
1555.5	527.986
1561.5	515.927
1567.49	541.111
1573.48	512.335
1579.46	542.977
1585.43	555.75
1591.4	549.898
1597.36	582.173
1603.31	566.452
1609.25	579.126
1615.19	605.955
1621.13	666.656
1627.06	673.597
1632.97	722.628
1638.89	757.54
1644.79	893.399
1650.69	1094.65
1656.59	1056.95
1662.47	822.004
1668.35	658.157
1674.22	598.407
1680.09	555.509
1685.95	547.502
1691.8	541.43
1697.65	528.247
1703.49	519.363
1709.32	520.109
1715.15	523.72
1720.97	501.209
1726.78	518.871
1732.59	556.295
1738.39	599.227
1744.18	603.642
1749.97	567.735
1755.75	538.403
1761.52	514.128
1767.29	493.718
1773.05	485.814
1778.8	482.349
1784.55	467.129
1790.29	474.284
1796.02	489.628
1801.75	473.81
1807.47	470.269
1813.18	462.048
1818.89	474.163
1824.59	473.297
1830.29	460.142
1835.97	469.41
1841.66	478.156
1847.33	485.843
1853	485.876
1858.66	511.966
1864.32	489.752
1869.96	468.153
1875.61	492.343
1881.24	477.947
1886.87	494.034
1892.49	495.246
1898.11	487.4
1903.72	459.564
1909.32	486.154
1914.92	488.188
1920.51	479.839
1926.09	475.841
1931.67	492.283
1937.24	497.465
1942.81	480.944
1948.36	490.791
1953.92	502.511
1959.46	496.764
1965	489.993
1970.53	491.619
1976.05	513.22
1981.57	513.955
1987.09	516.58
1992.59	527.851
1994.99	532.423
2000.64	526.319
2006.29	524.052
2011.93	520.604
2017.56	527.856
2023.19	510.751
2028.81	503.864
2034.43	522.39
2040.04	524
2045.64	514.676
2051.24	520.097
2056.83	507.096
2062.42	540.775
2068	536.851
2073.57	525.785
2079.14	548.806
2084.7	555.563
2090.26	536.132
2095.81	533.224
2101.35	549.313
2106.89	600.622
2112.42	584.38
2117.95	589.186
2123.47	620.418
2128.98	645.279
2134.49	653.362
2140	660.432
2145.49	646.169
2150.98	646.203
2156.47	616.857
2161.94	635.563
2167.42	626.108
2172.88	616.88
2178.34	583.54
2183.8	586.651
2189.24	567.189
2194.69	604.409
2200.12	576.574
2205.55	570.75
2210.98	578.977
2216.4	585.737
2221.81	573.659
2227.22	567.437
2232.61	566.365
2238.01	564.079
2243.4	573.931
2248.78	564.001
2254.16	570.909
2259.53	582.349
2264.89	578.158
2270.25	563.551
2275.61	563.532
2280.95	566.198
2286.29	577.501
2291.63	558.396
2296.96	553.182
2302.28	576.726
2307.6	571.248
2312.91	566.405
2318.22	569.063
2323.52	600.041
2328.81	590.725
2334.1	570.208
2339.38	585.836
2344.66	568.268
2349.93	593.206
2355.19	594.653
2360.45	578.264
2365.71	595.087
2370.95	606.244
2376.19	598.592
2381.43	620.031
2386.66	602.873
2391.89	610.348
2397.1	608.283
2402.31	629.224
2407.52	626.497
2412.72	643.933
2417.91	631.89
2423.1	635.417
2428.28	632.74
2433.46	641.307
2438.63	636.341
2443.8	656.005
2448.96	629.922
2454.11	645.901
2459.26	654.872
2464.4	635.085
2469.54	646.382
2474.67	635.269
2479.79	660.322
2484.91	659.54
2490.02	662.523
2495.13	651.752
2500.23	660.68
2505.33	645.004
2510.42	641.426
2515.5	660.171
2520.58	666.482
2525.65	662.392
2530.72	669.164
2535.78	667.703
2540.83	668.212
2545.88	668.3
2550.93	667.739
2555.96	652.899
2561	654.256
2566.02	669.343
2571.04	668.331
2576.06	667.141
2581.07	690.732
2586.07	711.572
2591.07	686.247
2596.06	693.278
2601.05	690.514
2606.03	707.211
2611	726.199
2615.97	705.585
2620.93	711.33
2625.89	687.334
2630.84	705.209
2635.79	690.822
2640.73	731.934
2645.66	720.706
2650.59	709.742
2655.51	741.201
2656.27	746.842
2661.34	717.957
2666.41	740.498
2671.46	746.656
2676.52	773.537
2681.57	763.721
2686.61	778.527
2691.64	756.6
2696.68	795.918
2701.7	790.854
2706.72	830.851
2711.74	846.481
2716.75	855.429
2721.75	843.178
2726.75	901.639
2731.75	866.637
2736.74	857.067
2741.72	829.693
2746.7	769.677
2751.67	812.758
2756.64	819.36
2761.6	818.841
2766.56	834.431
2771.51	845.62
2776.46	839.242
2781.4	862.421
2786.33	893.878
2791.26	920.078
2796.19	942.624
2801.11	962.332
2806.02	950.356
2810.93	979.071
2815.83	1029.22
2820.73	1055.08
2825.63	1151.54
2830.51	1264.51
2835.4	1511.18
2840.27	2027.12
2845.15	3004.02
2850.01	3473.8
2854.87	3230.07
2859.73	2892.79
2864.58	2767.35
2869.43	2816.5
2874.27	2926.53
2879.1	2983.24
2883.93	3073.21
2888.76	3232.36
2893.58	3287.2
2898.39	3345.42
2903.2	3399.05
2908	3395.59
2912.8	3461.97
2917.6	3477.27
2922.38	3497.9
2927.17	3412.87
2931.94	3270.55
2936.71	3028.19
2941.48	2615.1
2946.24	2319.95
2951	2153.33
2955.75	2108.84
2960.5	2041.77
2965.24	1913.32
2969.97	1827.84
2974.7	1771.92
2979.43	1724.49
2984.15	1694.61
2988.86	1689.65
2993.57	1722.02
2998.28	1801.47
3002.97	1857.26
3007.67	1859.78
3012.36	1772.63
3017.04	1642.83
3021.72	1521.57
3026.39	1475.32
3031.06	1474.06
3035.72	1450.44
3040.38	1462.54
3045.03	1516.5
3049.68	1504.73
3054.32	1519.62
3058.96	1601.02
3063.59	1633.14
3068.21	1691.58
3072.83	1731.62
3077.45	1761.64
3082.06	1818.08
3086.66	1855.04
3091.27	1894.76
3095.86	1954.66
3100.45	1991.9
3105.04	2056.6
3109.61	2115.9
3114.19	2190.15
3118.76	2251.38
3123.32	2313.01
3127.88	2388.11
3132.44	2451.18
3136.98	2519.77
3141.53	2603.73
3146.07	2661.76
3150.6	2746.6
3155.13	2832.62
3159.65	2905.6
3164.17	2934.91
3168.68	3043.03
3173.19	3113.25
3177.69	3205.54
3182.19	3192.81
3186.68	3320.07
3191.17	3351.27
3195.65	3442.28
3200.13	3510.99
3204.6	3517.01
3209.07	3558.63
3213.53	3622.32
3217.99	3649.35
3222.44	3711.51
3226.88	3709.24
3231.32	3754.33
3235.76	3779.19
3240.19	3783.1
3244.62	3806.79
3249.04	3829.23
3250.78	3832.93
3255.35	3892.5
3259.91	3855.93
3264.46	3902.58
3269.01	3917.43
3273.56	3882.82
3278.1	3953.63
3282.63	3946.52
3287.16	3963.74
3291.68	3949.08
3296.21	3987.73
3300.72	3977.88
3305.23	4024.81
3309.74	4041.92
3314.24	4076.61
3318.74	4071.39
3323.23	4138.7
3327.72	4157.53
3332.2	4152.07
3336.68	4203.01
3341.15	4235.9
3345.62	4278.25
3350.08	4300.9
3354.54	4297.57
3358.99	4309.66
3363.44	4387.56
3367.89	4431.47
3372.33	4468.51
3376.76	4482.11
3381.19	4455.83
3385.62	4498.53
3390.04	4496.72
3394.45	4511.1
3398.87	4565.32
3403.27	4552.79
3407.67	4558.18
3412.07	4547.98
3416.46	4578.8
3420.85	4556.29
3425.23	4539.71
3429.61	4544.12
3433.99	4543.45
3438.36	4495.04
3442.72	4484.06
3447.08	4388.2
3451.43	4438.34
3455.78	4388
3460.13	4343.8
3464.47	4291.82
3468.8	4281.21
3473.14	4202.84
3477.46	4117.84
3481.78	4064.08
3486.1	3969.08
3490.41	3948.28
3494.72	3917.85
3499.02	3847
