# Supplementary material for: Multi-molecular hyperspectral PRM-SRS microscopy
Source: Nat Commun. 2024 Feb 21;15:1599. doi: 10.1038/s41467-024-45576-6 (PMC10881988; doi:10.1038/s41467-024-45576-6)
Supplement: Supplementary file 4 — Source Data [file 41467_2024_45576_MOESM4_ESM.zip › Main_Figures/Fig_3 CH vs Fingerprint/2-7day fatbody D2O/smallpoints/small_Points10.txt]

400.676	908
407.833	893.01
414.986	918.315
422.125	919.128
429.259	920.451
436.385	915.868
443.504	913.82
450.615	926.883
457.716	915.579
464.812	921.435
471.894	920.582
478.975	915.557
486.045	899.072
493.106	915.128
500.161	903.17
507.207	914.566
514.247	928.345
521.277	931.218
528.299	962.453
535.314	956.526
542.322	989.75
549.32	960.159
556.312	970.851
563.292	958.836
570.27	954.737
577.236	936.812
584.195	913.4
591.147	915.45
598.092	890.363
605.027	857.113
611.955	846.074
618.874	812.811
625.787	812.516
632.691	789.602
639.588	782.106
646.477	768.6
653.356	786.388
660.231	748.029
667.095	757.252
673.953	726.204
680.803	742.098
687.645	747.05
694.476	725.342
701.304	700.881
708.123	713.752
714.933	703.905
721.736	710.261
728.531	716.974
735.32	725.571
742.099	709.53
748.869	737.664
755.636	756.881
762.39	759.676
769.14	760.49
775.88	762.116
782.613	793.302
789.339	785.423
796.056	816.393
802.766	809.179
809.469	829.859
816.163	812.152
822.85	823.719
829.529	819.261
836.2	826.472
842.865	794.434
849.52	804.14
856.169	808.271
862.811	791.617
869.444	793.254
876.068	759.12
882.685	759.25
889.296	758.581
895.899	745.543
902.494	746.77
909.08	774.506
915.659	778.979
922.232	766.832
928.798	750.411
935.355	742.795
941.903	738.99
948.444	727.802
954.977	732.408
961.505	717.763
968.025	742.402
974.536	728.982
981.038	728.422
987.535	720.047
994.024	723.57
1000.5	759.512
1006.98	779.805
1013.44	807.162
1019.9	853.24
1026.35	877.968
1032.8	893.536
1039.23	941.34
1045.66	961.268
1052.08	938.036
1058.49	954.739
1064.9	967.67
1071.3	968.89
1077.69	987.89
1084.07	946.262
1090.45	913.336
1096.82	901.079
1103.18	874.006
1109.53	829.658
1115.88	789.073
1122.22	752.151
1128.55	722.584
1134.87	681.478
1141.19	655.053
1147.49	614.645
1153.8	595.419
1160.09	581.354
1166.38	559.958
1172.65	564.172
1178.93	549.105
1185.19	538.765
1191.45	532.482
1197.7	536.438
1203.94	518.507
1210.17	522.654
1216.4	534.736
1222.62	548.197
1228.83	559.343
1235.04	584.864
1241.24	603.71
1247.43	620.99
1253.61	618.191
1259.49	704.403
1265.82	695.096
1272.14	647.51
1278.46	633.664
1284.76	663.488
1291.06	733.355
1297.36	794.866
1303.64	732.08
1309.92	654.713
1316.19	624.746
1322.46	585.518
1328.72	540.315
1334.97	567.182
1341.22	522.763
1347.46	521.311
1353.69	503.007
1359.91	514.493
1366.13	524.843
1372.34	507.911
1378.54	491.219
1384.74	489.591
1390.93	487.819
1397.12	492.352
1403.29	518.889
1409.46	534.497
1415.62	568.755
1421.78	623.705
1427.93	756.433
1434.07	916.628
1440.21	902.827
1446.34	828.16
1452.46	795.205
1458.57	707.667
1464.68	639.63
1470.78	557.262
1476.88	548.846
1482.97	562.101
1489.05	576.967
1495.12	539.309
1501.19	494.426
1507.25	506.469
1513.3	480.645
1519.35	472.977
1525.39	469.86
1531.43	460.458
1537.45	473.116
1543.47	467.503
1549.49	468.961
1555.5	487.902
1561.5	476.544
1567.49	487.374
1573.48	463.67
1579.46	481.642
1585.43	495.315
1591.4	498.69
1597.36	516.173
1603.31	515.776
1609.25	514.204
1615.19	551.776
1621.13	583.321
1627.06	616.229
1632.97	646.048
1638.89	677.223
1644.79	766.518
1650.69	915.979
1656.59	916.959
1662.47	712.821
1668.35	580.95
1674.22	529.729
1680.09	517.738
1685.95	503.936
1691.8	490.422
1697.65	479.956
1703.49	474.671
1709.32	462.727
1715.15	462.441
1720.97	472.333
1726.78	472.697
1732.59	498.315
1738.39	537.308
1744.18	525.556
1749.97	506.182
1755.75	472.879
1761.52	457.671
1767.29	454.611
1773.05	433.542
1778.8	425.296
1784.55	426.684
1790.29	417.424
1796.02	420.422
1801.75	424.262
1807.47	434.335
1813.18	430.541
1818.89	416.357
1824.59	421.644
1830.29	416.88
1835.97	420.638
1841.66	424.436
1847.33	432.706
1853	423.505
1858.66	431.089
1864.32	438.175
1869.96	417.436
1875.61	427.171
1881.24	418.333
1886.87	427.779
1892.49	427.158
1898.11	421.316
1903.72	427.474
1909.32	408.921
1914.92	435.749
1920.51	446.228
1926.09	432.877
1931.67	428.107
1937.24	438.125
1942.81	441.148
1948.36	433.138
1953.92	434.688
1959.46	452.039
1965	436.506
1970.53	436.995
1976.05	445.016
1981.57	443.935
1987.09	452.789
1992.59	459.119
1994.99	458.283
2000.64	477.793
2006.29	462.054
2011.93	461.838
2017.56	459.168
2023.19	449.768
2028.81	456.081
2034.43	453.273
2040.04	470.072
2045.64	443.105
2051.24	463.164
2056.83	456.077
2062.42	454.658
2068	458.702
2073.57	446.956
2079.14	481.651
2084.7	474.719
2090.26	474.756
2095.81	493.709
2101.35	499.362
2106.89	511.84
2112.42	508.694
2117.95	524
2123.47	544.55
2128.98	540.69
2134.49	553.681
2140	563.815
2145.49	553.176
2150.98	562.023
2156.47	526.848
2161.94	541.329
2167.42	527.488
2172.88	521.448
2178.34	516.741
2183.8	508.729
2189.24	507.799
2194.69	496.316
2200.12	516.856
2205.55	505.917
2210.98	511.256
2216.4	506.84
2221.81	488.473
2227.22	481.527
2232.61	504.03
2238.01	498.175
2243.4	498.754
2248.78	506.485
2254.16	492.741
2259.53	509.489
2264.89	495.819
2270.25	485.685
2275.61	507.079
2280.95	502.376
2286.29	503.63
2291.63	495.372
2296.96	490.349
2302.28	489.186
2307.6	484.751
2312.91	486.66
2318.22	510.969
2323.52	501.962
2328.81	506.404
2334.1	508.53
2339.38	512.965
2344.66	514.483
2349.93	510.06
2355.19	525.502
2360.45	517.982
2365.71	536.651
2370.95	543.734
2376.19	530.311
2381.43	520.406
2386.66	537.97
2391.89	536.562
2397.1	553.637
2402.31	559.955
2407.52	561.51
2412.72	559.398
2417.91	562.315
2423.1	547.369
2428.28	560.334
2433.46	562.597
2438.63	557.62
2443.8	560.762
2448.96	560.992
2454.11	559.326
2459.26	554.903
2464.4	572.857
2469.54	576.485
2474.67	546.836
2479.79	569.736
2484.91	570.751
2490.02	581.23
2495.13	583.63
2500.23	578.721
2505.33	575.883
2510.42	565.997
2515.5	576.449
2520.58	584.031
2525.65	579.805
2530.72	581.233
2535.78	578.051
2540.83	585.815
2545.88	587.5
2550.93	591.812
2555.96	592.239
2561	584.326
2566.02	596.919
2571.04	606.027
2576.06	593.169
2581.07	598.055
2586.07	601.686
2591.07	613.776
2596.06	606.483
2601.05	613.966
2606.03	622.575
2611	625.069
2615.97	622.257
2620.93	622.155
2625.89	638.262
2630.84	618.745
2635.79	628.169
2640.73	638.002
2645.66	611.258
2650.59	635.388
2655.51	642.997
2656.27	643.595
2661.34	639.384
2666.41	638.257
2671.46	637.192
2676.52	651.705
2681.57	643.362
2686.61	666.96
2691.64	683.995
2696.68	670.429
2701.7	694.071
2706.72	709.5
2711.74	751.769
2716.75	724.09
2721.75	766.725
2726.75	746.006
2731.75	732.668
2736.74	746.525
2741.72	710.44
2746.7	716.699
2751.67	711.023
2756.64	724.13
2761.6	733.416
2766.56	729.99
2771.51	720.217
2776.46	749.767
2781.4	765.744
2786.33	790.898
2791.26	784.619
2796.19	808.684
2801.11	824.116
2806.02	847.825
2810.93	866.98
2815.83	879.524
2820.73	926.098
2825.63	986.059
2830.51	1075
2835.4	1312.81
2840.27	1646.67
2845.15	2374.9
2850.01	2733.68
2854.87	2586.83
2859.73	2357.34
2864.58	2239.88
2869.43	2296.52
2874.27	2343.09
2879.1	2441.15
2883.93	2540.45
2888.76	2633.35
2893.58	2676.35
2898.39	2747.08
2903.2	2797.22
2908	2797.68
2912.8	2797.04
2917.6	2834.87
2922.38	2824.64
2927.17	2794.31
2931.94	2690.71
2936.71	2473.87
2941.48	2150.67
2946.24	1913.96
2951	1837.78
2955.75	1791.28
2960.5	1718.83
2965.24	1641.01
2969.97	1570.73
2974.7	1531.84
2979.43	1484.23
2984.15	1466.18
2988.86	1504.72
2993.57	1550.45
2998.28	1569.7
3002.97	1655.8
3007.67	1603.78
3012.36	1506.6
3017.04	1411.62
3021.72	1380.83
3026.39	1330.22
3031.06	1308.78
3035.72	1321.77
3040.38	1348.12
3045.03	1363.78
3049.68	1378.39
3054.32	1387.64
3058.96	1444.94
3063.59	1466.77
3068.21	1496.84
3072.83	1551.15
3077.45	1592.28
3082.06	1645.99
3086.66	1688.29
3091.27	1733.04
3095.86	1770.91
3100.45	1785.84
3105.04	1854.23
3109.61	1922.9
3114.19	1992.42
3118.76	2068.69
3123.32	2145.95
3127.88	2180.09
3132.44	2229.35
3136.98	2319.65
3141.53	2377.45
3146.07	2440.6
3150.6	2547.61
3155.13	2584.44
3159.65	2649.35
3164.17	2691.35
3168.68	2800.4
3173.19	2887.84
3177.69	2943.52
3182.19	2978.21
3186.68	3038.57
3191.17	3107.78
3195.65	3161.71
3200.13	3195.89
3204.6	3216.73
3209.07	3295.28
3213.53	3332.34
3217.99	3361.25
3222.44	3391.05
3226.88	3445.6
3231.32	3489.93
3235.76	3478.21
3240.19	3505.5
3244.62	3516.12
3249.04	3538.14
3250.78	3553.96
3255.35	3556.92
3259.91	3555.72
3264.46	3599.13
3269.01	3573.33
3273.56	3586.67
3278.1	3618.04
3282.63	3641.95
3287.16	3623.11
3291.68	3596.43
3296.21	3693.79
3300.72	3698.71
3305.23	3708.74
3309.74	3732.4
3314.24	3732.25
3318.74	3768.73
3323.23	3785.16
3327.72	3809.92
3332.2	3809.81
3336.68	3880.47
3341.15	3865.31
3345.62	3916.77
3350.08	3932.76
3354.54	3971.58
3358.99	3979.19
3363.44	4058.11
3367.89	4054.3
3372.33	4083.79
3376.76	4084.26
3381.19	4155.78
3385.62	4142.78
3390.04	4152.04
3394.45	4179.85
3398.87	4206.83
3403.27	4198.47
3407.67	4161.87
3412.07	4203.47
3416.46	4197.11
3420.85	4205.81
3425.23	4173.77
3429.61	4201.03
3433.99	4158.89
3438.36	4153.63
3442.72	4138.27
3447.08	4125.4
3451.43	4109.35
3455.78	4045.41
3460.13	4007.54
3464.47	3977.92
3468.8	3935.2
3473.14	3873.91
3477.46	3815.06
3481.78	3762.98
3486.1	3687.31
3490.41	3642.96
3494.72	3610.32
3499.02	3582
