# Supplementary material for: Multi-molecular hyperspectral PRM-SRS microscopy
Source: Nat Commun. 2024 Feb 21;15:1599. doi: 10.1038/s41467-024-45576-6 (PMC10881988; doi:10.1038/s41467-024-45576-6)
Supplement: Supplementary file 4 — Source Data [file 41467_2024_45576_MOESM4_ESM.zip › Main_Figures/Fig_3 CH vs Fingerprint/2-7day fatbody D2O/Spectra/average.py]

import sys
sys.path.append('/Users/zhili/UCSD_Study/VScode_python/Spontaneous_Raman') 
from baseline_normalise import normalise
from pathlib import Path
import numpy as np
import scipy
import matplotlib.pyplot as plt
import seaborn as sns
from matplotlib.ticker import MultipleLocator


font1 = {'family' : 'Times New Roman',
'weight' : 'bold',
'size'   : '24',
}

p = Path.cwd()
for i in range(6):
    locals()['m' + str(i)] = 0


#load txt file
for file_name in p.rglob('*.txt'):
    file = np.genfromtxt(file_name)
    m1 = file + m1
data1 = m1/33
np.savetxt("young_average.txt", data1)
