# Supplementary material for: Multi-molecular hyperspectral PRM-SRS microscopy
Source: Nat Commun. 2024 Feb 21;15:1599. doi: 10.1038/s41467-024-45576-6 (PMC10881988; doi:10.1038/s41467-024-45576-6)
Supplement: Supplementary file 4 — Source Data [file 41467_2024_45576_MOESM4_ESM.zip › Main_Figures/Fig_3 CH vs Fingerprint/2-7day fatbody D2O/Spectra/lager_Points00.txt]

400.676	1342
407.833	1382.79
414.986	1360.68
422.125	1369.03
429.259	1369.07
436.385	1382.67
443.504	1373.76
450.615	1399.49
457.716	1370.65
464.812	1384.06
471.894	1406.01
478.975	1364.88
486.045	1364.62
493.106	1393.22
500.161	1396.08
507.207	1418.33
514.247	1409.55
521.277	1416.94
528.299	1410.37
535.314	1450.11
542.322	1469.47
549.32	1486.91
556.312	1494.29
563.292	1453.53
570.27	1440.41
577.236	1458.85
584.195	1437.42
591.147	1441.34
598.092	1428.72
605.027	1390.75
611.955	1392.88
618.874	1335.73
625.787	1367.48
632.691	1327.22
639.588	1341.64
646.477	1322.23
653.356	1331.51
660.231	1282.44
667.095	1305.6
673.953	1313.68
680.803	1294.42
687.645	1282.79
694.476	1269.63
701.304	1261.13
708.123	1267.2
714.933	1282.5
721.736	1303.99
728.531	1320.39
735.32	1313.35
742.099	1358.59
748.869	1377.48
755.636	1374.11
762.39	1385.33
769.14	1377.34
775.88	1400.15
782.613	1421.25
789.339	1425.96
796.056	1461.91
802.766	1464.02
809.469	1482.33
816.163	1488.18
822.85	1495.76
829.529	1531.47
836.2	1535.07
842.865	1531.94
849.52	1519.41
856.169	1530.93
862.811	1524.63
869.444	1535.8
876.068	1511.47
882.685	1517.52
889.296	1511.36
895.899	1465.19
902.494	1483.18
909.08	1500.02
915.659	1474.31
922.232	1466.43
928.798	1446.15
935.355	1452.53
941.903	1383.92
948.444	1430.14
954.977	1375.87
961.505	1396.82
968.025	1412.11
974.536	1441.64
981.038	1411.95
987.535	1447.41
994.024	1418.53
1000.5	1480.57
1006.98	1519.22
1013.44	1465.14
1019.9	1555.51
1026.35	1575.18
1032.8	1620.94
1039.23	1639.02
1045.66	1687.51
1052.08	1713.9
1058.49	1709.26
1064.9	1698.87
1071.3	1729.85
1077.69	1723.65
1084.07	1716.32
1090.45	1701.18
1096.82	1625.68
1103.18	1603.52
1109.53	1601.86
1115.88	1579.43
1122.22	1521.95
1128.55	1469.92
1134.87	1385.37
1141.19	1345.6
1147.49	1343.31
1153.8	1303
1160.09	1268.44
1166.38	1241.14
1172.65	1221.07
1178.93	1229.38
1185.19	1222.57
1191.45	1230.14
1197.7	1206.14
1203.94	1213.55
1210.17	1227.26
1216.4	1242.66
1222.62	1242.66
1228.83	1239.9
1235.04	1292.68
1241.24	1314.78
1247.43	1372.32
1253.61	1391.73
1259.49	1439.15
1265.82	1405.69
1272.14	1446.61
1278.46	1394.86
1284.76	1463.71
1291.06	1546.07
1297.36	1729.78
1303.64	1705.02
1309.92	1595.05
1316.19	1504.3
1322.46	1409.1
1328.72	1322.02
1334.97	1286.91
1341.22	1280.29
1347.46	1260.55
1353.69	1249.19
1359.91	1263.23
1366.13	1266.21
1372.34	1218.27
1378.54	1207.99
1384.74	1220.01
1390.93	1200.52
1397.12	1218.24
1403.29	1233.42
1409.46	1268.47
1415.62	1306.59
1421.78	1369.6
1427.93	1538.42
1434.07	1831.85
1440.21	2031.08
1446.34	1907.51
1452.46	1843.85
1458.57	1742.06
1464.68	1538.47
1470.78	1371.37
1476.88	1300.76
1482.97	1224.44
1489.05	1291.27
1495.12	1256.4
1501.19	1220.76
1507.25	1198.08
1513.3	1175.52
1519.35	1217.95
1525.39	1199.01
1531.43	1213.77
1537.45	1176.83
1543.47	1192
1549.49	1193.12
1555.5	1201.58
1561.5	1186.07
1567.49	1186.28
1573.48	1204.98
1579.46	1218.3
1585.43	1191.09
1591.4	1204.02
1597.36	1220.57
1603.31	1201.24
1609.25	1191.59
1615.19	1236.05
1621.13	1225.68
1627.06	1258.31
1632.97	1256.93
1638.89	1365.75
1644.79	1434.56
1650.69	1610.58
1656.59	1612.66
1662.47	1402.67
1668.35	1299.32
1674.22	1223.21
1680.09	1220.3
1685.95	1173.37
1691.8	1155.24
1697.65	1131.72
1703.49	1131.52
1709.32	1112.5
1715.15	1108.29
1720.97	1133.86
1726.78	1171.04
1732.59	1197.77
1738.39	1256.92
1744.18	1289.66
1749.97	1287.79
1755.75	1212.5
1761.52	1171.67
1767.29	1139.36
1773.05	1139.31
1778.8	1093.18
1784.55	1090.89
1790.29	1077.69
1796.02	1071.05
1801.75	1070.26
1807.47	1069.76
1813.18	1075.11
1818.89	1045.96
1824.59	1035.6
1830.29	1064.51
1835.97	1067.9
1841.66	1057.85
1847.33	1080.7
1853	1086.57
1858.66	1108.03
1864.32	1110.19
1869.96	1104.57
1875.61	1096.01
1881.24	1104.14
1886.87	1098.63
1892.49	1087.14
1898.11	1096.62
1903.72	1128.75
1909.32	1092.8
1914.92	1091.54
1920.51	1092.82
1926.09	1119.98
1931.67	1083.03
1937.24	1077.55
1942.81	1094.74
1948.36	1088.98
1953.92	1091.6
1959.46	1108.3
1965	1125.33
1970.53	1130.7
1976.05	1128.58
1981.57	1126.14
1987.09	1136.86
1992.59	1157.86
1994.99	1166.73
2000.64	1110.18
2006.29	1162.94
2011.93	1143.38
2017.56	1152.36
2023.19	1153.07
2028.81	1154.29
2034.43	1105.16
2040.04	1116.26
2045.64	1119.07
2051.24	1132.94
2056.83	1089.94
2062.42	1149.14
2068	1123.12
2073.57	1108.8
2079.14	1129.4
2084.7	1148.96
2090.26	1127.75
2095.81	1194.74
2101.35	1210
2106.89	1220.97
2112.42	1250.18
2117.95	1260.41
2123.47	1306.79
2128.98	1378.8
2134.49	1426.54
2140	1412.86
2145.49	1481.01
2150.98	1443.46
2156.47	1419.19
2161.94	1386.94
2167.42	1395.69
2172.88	1346.63
2178.34	1294.57
2183.8	1282.71
2189.24	1251.26
2194.69	1237.69
2200.12	1254.83
2205.55	1221.85
2210.98	1208.83
2216.4	1200.16
2221.81	1199.94
2227.22	1217.44
2232.61	1199.98
2238.01	1212.61
2243.4	1222.24
2248.78	1230
2254.16	1209.54
2259.53	1195.43
2264.89	1185.09
2270.25	1177.69
2275.61	1183.87
2280.95	1180.79
2286.29	1181.02
2291.63	1156.19
2296.96	1140.46
2302.28	1147.12
2307.6	1134.5
2312.91	1179.03
2318.22	1181.62
2323.52	1185.6
2328.81	1188.57
2334.1	1174.24
2339.38	1182.75
2344.66	1148.65
2349.93	1164.02
2355.19	1166.43
2360.45	1176.72
2365.71	1199.09
2370.95	1176.29
2376.19	1177.96
2381.43	1188.26
2386.66	1182.67
2391.89	1165.65
2397.1	1200.57
2402.31	1206.24
2407.52	1215.14
2412.72	1222.21
2417.91	1190.91
2423.1	1205.04
2428.28	1226.96
2433.46	1224.46
2438.63	1233.96
2443.8	1231.96
2448.96	1212.08
2454.11	1212.96
2459.26	1237.61
2464.4	1245.54
2469.54	1223.24
2474.67	1223.31
2479.79	1224.4
2484.91	1219.49
2490.02	1233.72
2495.13	1239.33
2500.23	1215.87
2505.33	1234.93
2510.42	1223.89
2515.5	1218.14
2520.58	1229.79
2525.65	1238.23
2530.72	1207.66
2535.78	1198.01
2540.83	1233.01
2545.88	1255.55
2550.93	1246.65
2555.96	1251.15
2561	1263
2566.02	1234.48
2571.04	1243.06
2576.06	1261.57
2581.07	1261.31
2586.07	1279.93
2591.07	1264.8
2596.06	1282.5
2601.05	1291.88
2606.03	1274.03
2611	1296.66
2615.97	1303.28
2620.93	1267.57
2625.89	1277.07
2630.84	1337.84
2635.79	1316.87
2640.73	1291.05
2645.66	1299.87
2650.59	1277.64
2655.51	1317.83
2656.27	1324.96
2661.34	1292.2
2666.41	1306.81
2671.46	1341.57
2676.52	1327.28
2681.57	1340.35
2686.61	1366.23
2691.64	1373.45
2696.68	1380.82
2701.7	1424.53
2706.72	1445.95
2711.74	1454.95
2716.75	1505.4
2721.75	1504
2726.75	1514.72
2731.75	1464.03
2736.74	1462.78
2741.72	1421.6
2746.7	1394.25
2751.67	1413.16
2756.64	1392.24
2761.6	1359.79
2766.56	1396.07
2771.51	1413.26
2776.46	1421.24
2781.4	1440.11
2786.33	1467.4
2791.26	1521.85
2796.19	1503.16
2801.11	1530.33
2806.02	1553.76
2810.93	1569.3
2815.83	1621.53
2820.73	1655
2825.63	1724.28
2830.51	1944.3
2835.4	2254.68
2840.27	2883.77
2845.15	4218.41
2850.01	5372.94
2854.87	5107.58
2859.73	4636.93
2864.58	4297.26
2869.43	4349.19
2874.27	4545.34
2879.1	4702.17
2883.93	4922.59
2888.76	4996.32
2893.58	5051.92
2898.39	5050.22
2903.2	5051.98
2908	5043.43
2912.8	5106.17
2917.6	5141.3
2922.38	5225.88
2927.17	5189.15
2931.94	5060.42
2936.71	4682.79
2941.48	4119.5
2946.24	3600.92
2951	3324.84
2955.75	3224.24
2960.5	3029.56
2965.24	2862.79
2969.97	2752.99
2974.7	2592.71
2979.43	2478.1
2984.15	2375.13
2988.86	2358.23
2993.57	2388.12
2998.28	2434.96
3002.97	2403.58
3007.67	2382.83
3012.36	2297.96
3017.04	2176.6
3021.72	2059.24
3026.39	2018.49
3031.06	1956.35
3035.72	1962.36
3040.38	2033.06
3045.03	2022.26
3049.68	2011.84
3054.32	2045.16
3058.96	2090.96
3063.59	2127.84
3068.21	2152.84
3072.83	2173.17
3077.45	2223.58
3082.06	2243.89
3086.66	2283.33
3091.27	2304.85
3095.86	2347.99
3100.45	2387.13
3105.04	2453
3109.61	2531.22
3114.19	2591.88
3118.76	2616.42
3123.32	2670.98
3127.88	2763.94
3132.44	2825.48
3136.98	2883.37
3141.53	2971.42
3146.07	3001.5
3150.6	3071.85
3155.13	3142.17
3159.65	3192.12
3164.17	3292.46
3168.68	3321.93
3173.19	3354.27
3177.69	3451.77
3182.19	3519.23
3186.68	3590.98
3191.17	3633.51
3195.65	3729.1
3200.13	3731.49
3204.6	3818.34
3209.07	3871.23
3213.53	3878.4
3217.99	3886.49
3222.44	3958.51
3226.88	3971.8
3231.32	4002.93
3235.76	3987.28
3240.19	4043.69
3244.62	4062.6
3249.04	4036.31
3250.78	4022.96
3255.35	4073.1
3259.91	4097.05
3264.46	4126.6
3269.01	4149.48
3273.56	4128.83
3278.1	4189.99
3282.63	4206.76
3287.16	4229.38
3291.68	4172.23
3296.21	4201.53
3300.72	4295.26
3305.23	4276.67
3309.74	4278.64
3314.24	4305.27
3318.74	4302.7
3323.23	4300.1
3327.72	4358.08
3332.2	4386.5
3336.68	4445.98
3341.15	4372.48
3345.62	4461.64
3350.08	4456.85
3354.54	4517.28
3358.99	4532.88
3363.44	4549.95
3367.89	4517.78
3372.33	4572.37
3376.76	4672.7
3381.19	4612
3385.62	4586.28
3390.04	4646.96
3394.45	4646.15
3398.87	4632.91
3403.27	4698.09
3407.67	4695.42
3412.07	4702.91
3416.46	4683.55
3420.85	4696.54
3425.23	4687.71
3429.61	4705.44
3433.99	4662.36
3438.36	4666.78
3442.72	4676.48
3447.08	4620.16
3451.43	4626
3455.78	4591.67
3460.13	4513.97
3464.47	4488.05
3468.8	4464.56
3473.14	4370.94
3477.46	4304.68
3481.78	4275.56
3486.1	4175.69
3490.41	4172.05
3494.72	4149.17
3499.02	4068
