# Supplementary material for: Multi-molecular hyperspectral PRM-SRS microscopy
Source: Nat Commun. 2024 Feb 21;15:1599. doi: 10.1038/s41467-024-45576-6 (PMC10881988; doi:10.1038/s41467-024-45576-6)
Supplement: Supplementary file 4 — Source Data [file 41467_2024_45576_MOESM4_ESM.zip › Main_Figures/Fig_3 CH vs Fingerprint/2-7day fatbody D2O/Spectra/lager_Points01.txt]

400.676	1098
407.833	1100.71
414.986	1103.98
422.125	1134.64
429.259	1144.32
436.385	1130.73
443.504	1106.31
450.615	1120.48
457.716	1092.04
464.812	1123.73
471.894	1113.86
478.975	1095.98
486.045	1110.3
493.106	1096.72
500.161	1127.97
507.207	1123.18
514.247	1110.34
521.277	1104.04
528.299	1153.43
535.314	1134
542.322	1167.1
549.32	1152.76
556.312	1152.28
563.292	1127.02
570.27	1149.81
577.236	1134.77
584.195	1113.99
591.147	1109.58
598.092	1119.92
605.027	1089.01
611.955	1046.78
618.874	1038.96
625.787	1037.99
632.691	997.692
639.588	1000.17
646.477	970.753
653.356	972.759
660.231	945.535
667.095	933.135
673.953	946.976
680.803	955.677
687.645	936.297
694.476	929.428
701.304	931.747
708.123	933.416
714.933	940.195
721.736	976.217
728.531	978.341
735.32	1000.17
742.099	1022.91
748.869	1032.71
755.636	1061.53
762.39	1051.31
769.14	1057.81
775.88	1073.91
782.613	1085.99
789.339	1116.13
796.056	1132.82
802.766	1140.18
809.469	1187.19
816.163	1206.69
822.85	1218.11
829.529	1239.57
836.2	1277.34
842.865	1284.61
849.52	1293.31
856.169	1306.52
862.811	1297.06
869.444	1317.02
876.068	1296.61
882.685	1249.34
889.296	1260.52
895.899	1223.21
902.494	1205.3
909.08	1209.95
915.659	1220.64
922.232	1202.32
928.798	1156.22
935.355	1152.54
941.903	1138.2
948.444	1088.53
954.977	1080.69
961.505	1096.4
968.025	1113.82
974.536	1089.81
981.038	1123.54
987.535	1100.81
994.024	1107.13
1000.5	1199.42
1006.98	1193.33
1013.44	1251.62
1019.9	1241.87
1026.35	1312.93
1032.8	1338.82
1039.23	1352
1045.66	1400.97
1052.08	1431.82
1058.49	1503.14
1064.9	1525.88
1071.3	1540.97
1077.69	1556.52
1084.07	1555.24
1090.45	1475.55
1096.82	1371.36
1103.18	1357.31
1109.53	1313.52
1115.88	1298.75
1122.22	1238.08
1128.55	1154.86
1134.87	1071.15
1141.19	1014.47
1147.49	981.728
1153.8	961.637
1160.09	917.064
1166.38	889.602
1172.65	889.073
1178.93	886.208
1185.19	860.023
1191.45	835.753
1197.7	855.213
1203.94	859.01
1210.17	859.118
1216.4	877.233
1222.62	876.365
1228.83	924.644
1235.04	935.561
1241.24	1029.3
1247.43	1071.11
1253.61	1139.38
1259.49	1185.39
1265.82	1158.24
1272.14	1163.86
1278.46	1196.91
1284.76	1293.13
1291.06	1415.47
1297.36	1676.1
1303.64	1619.65
1309.92	1421.19
1316.19	1265.78
1322.46	1138.48
1328.72	1032.22
1334.97	932.619
1341.22	925.536
1347.46	924.77
1353.69	879.911
1359.91	890.321
1366.13	892.769
1372.34	863.266
1378.54	825.451
1384.74	813.011
1390.93	806.306
1397.12	853.622
1403.29	856.862
1409.46	914.103
1415.62	984.867
1421.78	1054.19
1427.93	1366.11
1434.07	1942.81
1440.21	2158.14
1446.34	1987.5
1452.46	1845.5
1458.57	1637.26
1464.68	1355.43
1470.78	1117.92
1476.88	950.131
1482.97	922.757
1489.05	899.238
1495.12	861.504
1501.19	812.287
1507.25	794.49
1513.3	749.511
1519.35	785.696
1525.39	752.281
1531.43	747.751
1537.45	743.668
1543.47	739.552
1549.49	747.828
1555.5	756.893
1561.5	745.737
1567.49	732.846
1573.48	752.899
1579.46	749.806
1585.43	742.162
1591.4	761.546
1597.36	779.941
1603.31	782.676
1609.25	776.188
1615.19	773.81
1621.13	796.036
1627.06	822.852
1632.97	839.647
1638.89	953.474
1644.79	1129.14
1650.69	1422.52
1656.59	1431.87
1662.47	1084.16
1668.35	877.308
1674.22	804.461
1680.09	776.706
1685.95	747.984
1691.8	706.623
1697.65	707.336
1703.49	704.871
1709.32	708.189
1715.15	701.86
1720.97	729.394
1726.78	774.01
1732.59	850.627
1738.39	960.281
1744.18	986.7
1749.97	957.583
1755.75	842.334
1761.52	732.058
1767.29	670.452
1773.05	664.756
1778.8	651.958
1784.55	657.476
1790.29	655.044
1796.02	642.533
1801.75	638.939
1807.47	645.138
1813.18	647.033
1818.89	645.831
1824.59	648.543
1830.29	643.08
1835.97	644.276
1841.66	658.836
1847.33	652.862
1853	660.871
1858.66	647.07
1864.32	660.807
1869.96	668.111
1875.61	658.258
1881.24	667.495
1886.87	655.951
1892.49	687.981
1898.11	637.73
1903.72	656.521
1909.32	661.056
1914.92	635.521
1920.51	646.275
1926.09	650.011
1931.67	655.3
1937.24	658.045
1942.81	651.966
1948.36	659.952
1953.92	656.588
1959.46	664.442
1965	686.979
1970.53	693.494
1976.05	698.703
1981.57	710.984
1987.09	697.969
1992.59	700.231
1994.99	710.551
2000.64	684.147
2006.29	701.419
2011.93	713.6
2017.56	699.448
2023.19	733.061
2028.81	699.883
2034.43	701.645
2040.04	678.045
2045.64	699.07
2051.24	701.159
2056.83	710.809
2062.42	713.337
2068	734.039
2073.57	716.09
2079.14	727.38
2084.7	760.134
2090.26	759.885
2095.81	765.721
2101.35	789.939
2106.89	855.555
2112.42	882.582
2117.95	940.744
2123.47	984.511
2128.98	1102.93
2134.49	1168.94
2140	1229.41
2145.49	1229.05
2150.98	1201.94
2156.47	1175.29
2161.94	1131.34
2167.42	1094.97
2172.88	1079.91
2178.34	1057.91
2183.8	956.295
2189.24	935.101
2194.69	929.558
2200.12	867.675
2205.55	854.684
2210.98	844.671
2216.4	830.847
2221.81	813.38
2227.22	816.635
2232.61	821.968
2238.01	797.667
2243.4	780.408
2248.78	790.292
2254.16	798.499
2259.53	764.616
2264.89	779.745
2270.25	778.746
2275.61	778.471
2280.95	762.802
2286.29	768.618
2291.63	778.418
2296.96	761.592
2302.28	765.535
2307.6	747.119
2312.91	738.591
2318.22	742.709
2323.52	746.365
2328.81	759.211
2334.1	737.078
2339.38	748.983
2344.66	758.971
2349.93	748.494
2355.19	766.195
2360.45	761.135
2365.71	763.64
2370.95	768.23
2376.19	774.676
2381.43	781.095
2386.66	800.263
2391.89	777.37
2397.1	776.259
2402.31	784.644
2407.52	779.969
2412.72	789.091
2417.91	816.347
2423.1	801.798
2428.28	807.432
2433.46	818.411
2438.63	814.806
2443.8	800.68
2448.96	797.221
2454.11	788.582
2459.26	803.106
2464.4	812.566
2469.54	818.086
2474.67	816.386
2479.79	815.321
2484.91	829.603
2490.02	805.45
2495.13	815.975
2500.23	822.564
2505.33	821.965
2510.42	823.141
2515.5	824.88
2520.58	813.893
2525.65	825.661
2530.72	838.205
2535.78	835.823
2540.83	837.33
2545.88	839.458
2550.93	831.638
2555.96	834.704
2561	854.721
2566.02	862.012
2571.04	872.737
2576.06	872.329
2581.07	867.063
2586.07	888.948
2591.07	904.147
2596.06	907.917
2601.05	906.985
2606.03	916.262
2611	944.331
2615.97	929.43
2620.93	933.817
2625.89	929.083
2630.84	920.901
2635.79	924.639
2640.73	968.118
2645.66	942.06
2650.59	979.599
2655.51	973.999
2656.27	972.06
2661.34	997.652
2666.41	1021.14
2671.46	1025.74
2676.52	1044.51
2681.57	1058.28
2686.61	1072.82
2691.64	1105.42
2696.68	1128.35
2701.7	1141.76
2706.72	1170.15
2711.74	1241.46
2716.75	1242.7
2721.75	1326.27
2726.75	1336.31
2731.75	1309.94
2736.74	1238.68
2741.72	1151.78
2746.7	1106.6
2751.67	1086.34
2756.64	1045.19
2761.6	1070.9
2766.56	1084.39
2771.51	1098.27
2776.46	1111.02
2781.4	1114.04
2786.33	1154.22
2791.26	1191.84
2796.19	1217.38
2801.11	1261.33
2806.02	1320.85
2810.93	1329.23
2815.83	1358.73
2820.73	1513.83
2825.63	1687.63
2830.51	1946.11
2835.4	2455.91
2840.27	3675.95
2845.15	6212.8
2850.01	8080.83
2854.87	7652.66
2859.73	6731.68
2864.58	6094.58
2869.43	6095.52
2874.27	6505.97
2879.1	6764.33
2883.93	7072.22
2888.76	7166.23
2893.58	7186.93
2898.39	7170.92
2903.2	7169.19
2908	7136.92
2912.8	7170.95
2917.6	7176.91
2922.38	7242.99
2927.17	7254.76
2931.94	6996.96
2936.71	6383.56
2941.48	5388.6
2946.24	4449.46
2951	4036.99
2955.75	3804.34
2960.5	3572.29
2965.24	3272.12
2969.97	2979.18
2974.7	2710.79
2979.43	2488.05
2984.15	2381.55
2988.86	2306.21
2993.57	2309.2
2998.28	2383.38
3002.97	2457.43
3007.67	2411.6
3012.36	2222.37
3017.04	2026.88
3021.72	1837.92
3026.39	1741.84
3031.06	1738.05
3035.72	1738.9
3040.38	1687.26
3045.03	1708
3049.68	1696.57
3054.32	1719.49
3058.96	1773.28
3063.59	1813.77
3068.21	1831.66
3072.83	1863.59
3077.45	1879.72
3082.06	1916.81
3086.66	1974.28
3091.27	2024.3
3095.86	2064.3
3100.45	2092.79
3105.04	2132.75
3109.61	2197.01
3114.19	2274.41
3118.76	2349.42
3123.32	2387.85
3127.88	2437.02
3132.44	2498.7
3136.98	2583.98
3141.53	2641.52
3146.07	2715.29
3150.6	2753.17
3155.13	2802.32
3159.65	2874
3164.17	2965.4
3168.68	3053
3173.19	3136.24
3177.69	3189.19
3182.19	3200.39
3186.68	3287.57
3191.17	3364.78
3195.65	3382.15
3200.13	3492.89
3204.6	3493.91
3209.07	3570.36
3213.53	3622.22
3217.99	3630.12
3222.44	3662.43
3226.88	3672.72
3231.32	3710.7
3235.76	3757.37
3240.19	3748.31
3244.62	3786.33
3249.04	3796.49
3250.78	3786.88
3255.35	3784.51
3259.91	3867.61
3264.46	3830.73
3269.01	3910.42
3273.56	3814.23
3278.1	3912.16
3282.63	3947.87
3287.16	3948.88
3291.68	3922.84
3296.21	3937.64
3300.72	3993.55
3305.23	4007.73
3309.74	4007.13
3314.24	3969.93
3318.74	4049.53
3323.23	4084.28
3327.72	4094.49
3332.2	4098.21
3336.68	4079.41
3341.15	4162.11
3345.62	4186.68
3350.08	4213.81
3354.54	4217.14
3358.99	4253.9
3363.44	4367.96
3367.89	4290.56
3372.33	4368.1
3376.76	4354.37
3381.19	4359.19
3385.62	4359.47
3390.04	4421.21
3394.45	4424.18
3398.87	4445.05
3403.27	4412.41
3407.67	4477.86
3412.07	4452.21
3416.46	4455.29
3420.85	4489.9
3425.23	4475.81
3429.61	4417.72
3433.99	4458.66
3438.36	4449.07
3442.72	4362.82
3447.08	4365.22
3451.43	4338.66
3455.78	4303.31
3460.13	4278.36
3464.47	4236.16
3468.8	4151.14
3473.14	4175.38
3477.46	4104.58
3481.78	3984.97
3486.1	3950.3
3490.41	3914.82
3494.72	3858.99
3499.02	3766
