# Supplementary material for: Multi-molecular hyperspectral PRM-SRS microscopy
Source: Nat Commun. 2024 Feb 21;15:1599. doi: 10.1038/s41467-024-45576-6 (PMC10881988; doi:10.1038/s41467-024-45576-6)
Supplement: Supplementary file 4 — Source Data [file 41467_2024_45576_MOESM4_ESM.zip › Main_Figures/Fig_3 CH vs Fingerprint/2-7day fatbody D2O/Spectra/lager_Points02.txt]

400.676	1034
407.833	1027.67
414.986	1014.54
422.125	1035.12
429.259	1050.19
436.385	1034.71
443.504	1027.64
450.615	1036.51
457.716	1045.9
464.812	1032.63
471.894	1033.42
478.975	1040.17
486.045	1023.89
493.106	1030.89
500.161	1048.99
507.207	1024.13
514.247	1046.67
521.277	1049.62
528.299	1074.29
535.314	1078.23
542.322	1093.78
549.32	1083.87
556.312	1075.74
563.292	1071.77
570.27	1060.37
577.236	1030.58
584.195	1039.07
591.147	1040.07
598.092	1021.79
605.027	1035.35
611.955	985.057
618.874	967.678
625.787	978.689
632.691	951.33
639.588	968.987
646.477	949.559
653.356	908.515
660.231	876.787
667.095	877.668
673.953	872.577
680.803	895.893
687.645	889.574
694.476	884.338
701.304	891.272
708.123	899.947
714.933	929.238
721.736	929.026
728.531	937.078
735.32	948.988
742.099	939.414
748.869	967.996
755.636	977.441
762.39	995.746
769.14	996.417
775.88	1015.18
782.613	1014.93
789.339	1037.92
796.056	1056.55
802.766	1069.23
809.469	1103.81
816.163	1126.9
822.85	1149.6
829.529	1142.93
836.2	1160.58
842.865	1166.56
849.52	1190.36
856.169	1173.8
862.811	1181.97
869.444	1184.35
876.068	1177.42
882.685	1155.36
889.296	1164.36
895.899	1159.96
902.494	1112.67
909.08	1114.86
915.659	1107.14
922.232	1121.49
928.798	1092.33
935.355	1063.42
941.903	1055.72
948.444	1033.32
954.977	1032.5
961.505	1042.56
968.025	1058.29
974.536	1047.02
981.038	999.398
987.535	1020.09
994.024	1019.08
1000.5	1094.51
1006.98	1111.77
1013.44	1148.5
1019.9	1163.34
1026.35	1171
1032.8	1214.51
1039.23	1217.15
1045.66	1283.57
1052.08	1317.61
1058.49	1389.95
1064.9	1403.72
1071.3	1397.15
1077.69	1436.58
1084.07	1452.1
1090.45	1353.51
1096.82	1276.14
1103.18	1227.63
1109.53	1232.03
1115.88	1227.88
1122.22	1175.7
1128.55	1102.6
1134.87	1002.22
1141.19	937.927
1147.49	905.743
1153.8	896.518
1160.09	869.962
1166.38	859.368
1172.65	845.245
1178.93	813.518
1185.19	817.102
1191.45	824.75
1197.7	814.522
1203.94	821.266
1210.17	843.731
1216.4	835.328
1222.62	835.503
1228.83	862.263
1235.04	885.979
1241.24	912.539
1247.43	965.972
1253.61	1006.72
1259.49	1077.23
1265.82	1107.76
1272.14	1083.88
1278.46	1103.25
1284.76	1172.94
1291.06	1316.65
1297.36	1484.42
1303.64	1473.08
1309.92	1320.72
1316.19	1159.82
1322.46	1032.71
1328.72	961.904
1334.97	898.048
1341.22	881.107
1347.46	851.656
1353.69	845.379
1359.91	842.388
1366.13	813.521
1372.34	797.873
1378.54	777.465
1384.74	750.944
1390.93	767.092
1397.12	779.234
1403.29	820.479
1409.46	866.668
1415.62	932.463
1421.78	1023.95
1427.93	1252.83
1434.07	1720.42
1440.21	1921.2
1446.34	1789.49
1452.46	1660.97
1458.57	1454.48
1464.68	1220.87
1470.78	999.28
1476.88	881.352
1482.97	856.319
1489.05	813.867
1495.12	821.464
1501.19	775.755
1507.25	753.71
1513.3	718.61
1519.35	724.702
1525.39	716.149
1531.43	725.266
1537.45	704.115
1543.47	719.782
1549.49	719.976
1555.5	702.95
1561.5	693.861
1567.49	709.411
1573.48	712.867
1579.46	723.173
1585.43	721.747
1591.4	731.834
1597.36	725.698
1603.31	741.268
1609.25	742.667
1615.19	746.245
1621.13	764.611
1627.06	790.395
1632.97	796.554
1638.89	885.573
1644.79	1022.77
1650.69	1296.65
1656.59	1287.25
1662.47	987.902
1668.35	835.568
1674.22	752.271
1680.09	690.128
1685.95	712.336
1691.8	684.025
1697.65	695.472
1703.49	664.083
1709.32	676.639
1715.15	689.35
1720.97	701.816
1726.78	725.895
1732.59	802.06
1738.39	877.291
1744.18	921.944
1749.97	881.443
1755.75	794.261
1761.52	712.822
1767.29	679.164
1773.05	646.446
1778.8	639.509
1784.55	645.124
1790.29	644.962
1796.02	637.872
1801.75	622.816
1807.47	607.446
1813.18	594.857
1818.89	618.05
1824.59	633.633
1830.29	634.379
1835.97	619.797
1841.66	641.267
1847.33	637.241
1853	640.579
1858.66	637.761
1864.32	644.372
1869.96	640.086
1875.61	636.368
1881.24	647.084
1886.87	653.484
1892.49	626.009
1898.11	650.673
1903.72	649.674
1909.32	642.702
1914.92	642.68
1920.51	617.211
1926.09	613.953
1931.67	635.835
1937.24	648.332
1942.81	628.426
1948.36	659.781
1953.92	646.417
1959.46	657.757
1965	665.903
1970.53	668.07
1976.05	664.836
1981.57	675.591
1987.09	673.82
1992.59	687.233
1994.99	701.237
2000.64	673.763
2006.29	685.238
2011.93	701.151
2017.56	676.166
2023.19	695.65
2028.81	675.325
2034.43	658.692
2040.04	680.687
2045.64	674.098
2051.24	678.607
2056.83	664.763
2062.42	685.964
2068	686.979
2073.57	714.987
2079.14	701.721
2084.7	701.761
2090.26	728.579
2095.81	747.89
2101.35	766.203
2106.89	773.491
2112.42	797.973
2117.95	855.637
2123.47	932.841
2128.98	1013.54
2134.49	1058.91
2140	1092.49
2145.49	1090.41
2150.98	1085.83
2156.47	1026.76
2161.94	1018.81
2167.42	999.95
2172.88	950.177
2178.34	961.94
2183.8	912.14
2189.24	869.535
2194.69	855.634
2200.12	807.088
2205.55	806.909
2210.98	794.062
2216.4	788.964
2221.81	767.118
2227.22	766.249
2232.61	730.154
2238.01	759.999
2243.4	767.379
2248.78	748.881
2254.16	735.027
2259.53	753.031
2264.89	749.347
2270.25	736.069
2275.61	734.765
2280.95	741.578
2286.29	723.035
2291.63	724.977
2296.96	723.305
2302.28	704.657
2307.6	705.949
2312.91	728.729
2318.22	720.05
2323.52	724.816
2328.81	724.211
2334.1	723.73
2339.38	731.705
2344.66	720.497
2349.93	716.068
2355.19	742.18
2360.45	731.285
2365.71	729.118
2370.95	731.122
2376.19	732.383
2381.43	740.976
2386.66	741.324
2391.89	730.967
2397.1	732.445
2402.31	742.039
2407.52	749.435
2412.72	747.417
2417.91	765.659
2423.1	756.27
2428.28	755.066
2433.46	774.604
2438.63	772.147
2443.8	763.998
2448.96	779.107
2454.11	768.86
2459.26	773.802
2464.4	789.11
2469.54	751.284
2474.67	765.258
2479.79	777.502
2484.91	773.486
2490.02	780.922
2495.13	774.071
2500.23	763.903
2505.33	777.091
2510.42	785.313
2515.5	800.54
2520.58	791.338
2525.65	790.214
2530.72	789.035
2535.78	781.42
2540.83	776.854
2545.88	790.254
2550.93	792.377
2555.96	815.619
2561	811.744
2566.02	788.043
2571.04	813.702
2576.06	843.349
2581.07	843.182
2586.07	841.599
2591.07	845.908
2596.06	837.621
2601.05	849.907
2606.03	870.455
2611	861.628
2615.97	868.072
2620.93	864.241
2625.89	862.423
2630.84	878.066
2635.79	881.114
2640.73	894.077
2645.66	878.469
2650.59	902.282
2655.51	889.133
2656.27	886.138
2661.34	928.966
2666.41	926.013
2671.46	941.27
2676.52	943.871
2681.57	967.679
2686.61	978.942
2691.64	974.922
2696.68	1017.39
2701.7	1040.23
2706.72	1072.32
2711.74	1114.94
2716.75	1172.13
2721.75	1182.1
2726.75	1213.94
2731.75	1163.07
2736.74	1081.28
2741.72	1073.08
2746.7	1017.05
2751.67	971.349
2756.64	972.77
2761.6	958.091
2766.56	987.795
2771.51	993.705
2776.46	1011.24
2781.4	1030.38
2786.33	1048.4
2791.26	1076.26
2796.19	1102.03
2801.11	1155.7
2806.02	1166.58
2810.93	1174.16
2815.83	1236.18
2820.73	1346.99
2825.63	1445.04
2830.51	1696.25
2835.4	2119.89
2840.27	3102.75
2845.15	5100.27
2850.01	6617.59
2854.87	6274.8
2859.73	5524.36
2864.58	5025.89
2869.43	5112.19
2874.27	5364.03
2879.1	5613.83
2883.93	5879.41
2888.76	6003.66
2893.58	5964.05
2898.39	6035.89
2903.2	6015.78
2908	5958.42
2912.8	5933.05
2917.6	5937.5
2922.38	6017.18
2927.17	5985.58
2931.94	5803.1
2936.71	5267.39
2941.48	4479.41
2946.24	3757.52
2951	3411.75
2955.75	3264.8
2960.5	3042.8
2965.24	2814.87
2969.97	2509.71
2974.7	2299.61
2979.43	2129.69
2984.15	2000.74
2988.86	1988.31
2993.57	1966.39
2998.28	2014.08
3002.97	2090.02
3007.67	2031.47
3012.36	1888.03
3017.04	1712.22
3021.72	1609.48
3026.39	1527.61
3031.06	1485.36
3035.72	1439.29
3040.38	1478.72
3045.03	1444.9
3049.68	1459.72
3054.32	1543.35
3058.96	1521.53
3063.59	1551.81
3068.21	1550.84
3072.83	1598.62
3077.45	1610.21
3082.06	1610.39
3086.66	1645.66
3091.27	1673.51
3095.86	1724.14
3100.45	1749.68
3105.04	1774.88
3109.61	1840.56
3114.19	1881.94
3118.76	1917.36
3123.32	1952.4
3127.88	2006.34
3132.44	2089.19
3136.98	2124.52
3141.53	2153.12
3146.07	2223.39
3150.6	2289.5
3155.13	2337.59
3159.65	2358.42
3164.17	2423.74
3168.68	2450.19
3173.19	2503.65
3177.69	2575.98
3182.19	2573.79
3186.68	2647.63
3191.17	2672.03
3195.65	2722.49
3200.13	2757.89
3204.6	2815.52
3209.07	2828.25
3213.53	2842.15
3217.99	2875.96
3222.44	2901.16
3226.88	2932.7
3231.32	2930.62
3235.76	2970.64
3240.19	2983.36
3244.62	3018.63
3249.04	3006.02
3250.78	2982.69
3255.35	2993.03
3259.91	3042.97
3264.46	3031.53
3269.01	3018.84
3273.56	3060.57
3278.1	3127.5
3282.63	3112.93
3287.16	3113.61
3291.68	3119.94
3296.21	3156.93
3300.72	3131.36
3305.23	3202.29
3309.74	3147.02
3314.24	3232.21
3318.74	3218.33
3323.23	3231.35
3327.72	3242.62
3332.2	3265.12
3336.68	3284.49
3341.15	3290.23
3345.62	3294.8
3350.08	3324.31
3354.54	3362.78
3358.99	3372.54
3363.44	3391
3367.89	3416.89
3372.33	3429.23
3376.76	3470.07
3381.19	3474.98
3385.62	3434.89
3390.04	3511.08
3394.45	3526.7
3398.87	3506.66
3403.27	3543.12
3407.67	3505.82
3412.07	3530.23
3416.46	3529.9
3420.85	3551.45
3425.23	3553.1
3429.61	3506.99
3433.99	3500.89
3438.36	3472.88
3442.72	3457.45
3447.08	3465.94
3451.43	3460.34
3455.78	3424.49
3460.13	3422.6
3464.47	3396.89
3468.8	3358.26
3473.14	3305.67
3477.46	3259.12
3481.78	3205.46
3486.1	3205.08
3490.41	3144.45
3494.72	3085.72
3499.02	3045
