# Supplementary material for: Multi-molecular hyperspectral PRM-SRS microscopy
Source: Nat Commun. 2024 Feb 21;15:1599. doi: 10.1038/s41467-024-45576-6 (PMC10881988; doi:10.1038/s41467-024-45576-6)
Supplement: Supplementary file 4 — Source Data [file 41467_2024_45576_MOESM4_ESM.zip › Main_Figures/Fig_3 CH vs Fingerprint/2-7day fatbody D2O/Spectra/lager_Points03.txt]

400.676	1020
407.833	1000.79
414.986	1011.97
422.125	992.732
429.259	1010.74
436.385	1023.05
443.504	1020.68
450.615	1022.6
457.716	1031.98
464.812	1021.23
471.894	1010.79
478.975	1003.16
486.045	1030.93
493.106	999.628
500.161	1016.68
507.207	1014.14
514.247	1031.76
521.277	1022.01
528.299	1041.22
535.314	1034.86
542.322	1075.82
549.32	1091.34
556.312	1075.85
563.292	1024.2
570.27	1077.9
577.236	1048.39
584.195	1039.29
591.147	1026.14
598.092	998.543
605.027	989.705
611.955	968.957
618.874	936.246
625.787	949.03
632.691	937.534
639.588	928.976
646.477	915.316
653.356	885.987
660.231	902.926
667.095	869.726
673.953	872.046
680.803	863.234
687.645	852.393
694.476	861.829
701.304	856.963
708.123	871.105
714.933	892.006
721.736	873.315
728.531	877.307
735.32	932.413
742.099	915.28
748.869	932.91
755.636	935.058
762.39	924.179
769.14	957.821
775.88	984.782
782.613	974.776
789.339	989.728
796.056	979.798
802.766	986.948
809.469	1018.27
816.163	1033.12
822.85	1041.97
829.529	1043.22
836.2	1036.56
842.865	1045.49
849.52	1064.63
856.169	1026.02
862.811	1063.03
869.444	1040.46
876.068	1008.31
882.685	1011.72
889.296	1020.69
895.899	979.783
902.494	998.521
909.08	980.715
915.659	992.904
922.232	982.077
928.798	966.783
935.355	978.959
941.903	946.521
948.444	929.724
954.977	923.615
961.505	925.177
968.025	931.304
974.536	934.786
981.038	941.734
987.535	938.986
994.024	949.11
1000.5	994.778
1006.98	996.871
1013.44	1016.11
1019.9	1025.7
1026.35	1074.01
1032.8	1094.36
1039.23	1130.66
1045.66	1159.9
1052.08	1182.17
1058.49	1206.43
1064.9	1238.83
1071.3	1220.46
1077.69	1224.65
1084.07	1211.65
1090.45	1167.43
1096.82	1129.46
1103.18	1099.29
1109.53	1091.4
1115.88	1074.63
1122.22	1024.95
1128.55	970.576
1134.87	899.323
1141.19	866.007
1147.49	843.213
1153.8	826.475
1160.09	806.771
1166.38	771.338
1172.65	754.739
1178.93	771.335
1185.19	757.552
1191.45	760.258
1197.7	756.862
1203.94	761.214
1210.17	745.331
1216.4	729.485
1222.62	741.037
1228.83	780.192
1235.04	797.557
1241.24	853.428
1247.43	847.626
1253.61	884.656
1259.49	911.606
1265.82	943.154
1272.14	922.164
1278.46	914.53
1284.76	911.143
1291.06	1038.71
1297.36	1138.92
1303.64	1123.88
1309.92	1030.76
1316.19	969.771
1322.46	884.322
1328.72	846.347
1334.97	799.301
1341.22	790.383
1347.46	768.004
1353.69	756.303
1359.91	758.353
1366.13	761.892
1372.34	732.875
1378.54	714.137
1384.74	744.587
1390.93	726.641
1397.12	747.632
1403.29	759.98
1409.46	782.646
1415.62	802.292
1421.78	883.286
1427.93	1008.04
1434.07	1294.27
1440.21	1410.91
1446.34	1345.59
1452.46	1231.22
1458.57	1132.8
1464.68	995.7
1470.78	877.073
1476.88	800.339
1482.97	795.431
1489.05	807.722
1495.12	791.103
1501.19	754.403
1507.25	737.998
1513.3	696.219
1519.35	718.568
1525.39	716.52
1531.43	703.42
1537.45	716.983
1543.47	691.984
1549.49	716.844
1555.5	715.061
1561.5	697.909
1567.49	712.671
1573.48	716.813
1579.46	712.14
1585.43	706.807
1591.4	714.786
1597.36	730.567
1603.31	745.705
1609.25	743.933
1615.19	749.374
1621.13	753.576
1627.06	768.742
1632.97	803.776
1638.89	835.66
1644.79	932.086
1650.69	1057.82
1656.59	1075.67
1662.47	894.237
1668.35	787.25
1674.22	746.831
1680.09	709.446
1685.95	680.16
1691.8	697.03
1697.65	668.819
1703.49	669.687
1709.32	687.928
1715.15	691.896
1720.97	678.939
1726.78	682.571
1732.59	743.348
1738.39	812.172
1744.18	802.734
1749.97	797.239
1755.75	747.925
1761.52	691.918
1767.29	669.28
1773.05	662.319
1778.8	645.485
1784.55	651.181
1790.29	659.639
1796.02	650.577
1801.75	624.192
1807.47	634.304
1813.18	637.697
1818.89	636.085
1824.59	639.129
1830.29	635.712
1835.97	629.863
1841.66	645.769
1847.33	664.891
1853	662.323
1858.66	646.662
1864.32	642.22
1869.96	655.007
1875.61	660.609
1881.24	653.178
1886.87	658.566
1892.49	646.373
1898.11	655.771
1903.72	667.407
1909.32	644.064
1914.92	660.877
1920.51	658.871
1926.09	663.689
1931.67	646.746
1937.24	644.732
1942.81	652.84
1948.36	665.432
1953.92	656.897
1959.46	650.19
1965	684.621
1970.53	678.954
1976.05	663.375
1981.57	673.761
1987.09	685.613
1992.59	694.796
1994.99	699.903
2000.64	701.404
2006.29	701.048
2011.93	702.016
2017.56	690.699
2023.19	690.207
2028.81	666.924
2034.43	676.581
2040.04	695.437
2045.64	651.783
2051.24	674.047
2056.83	685.039
2062.42	678.996
2068	679.825
2073.57	681.989
2079.14	718.62
2084.7	706.943
2090.26	713.109
2095.81	752.895
2101.35	725.258
2106.89	774.583
2112.42	763.388
2117.95	815.276
2123.47	838.338
2128.98	884.182
2134.49	929.756
2140	928.728
2145.49	936.864
2150.98	944.979
2156.47	916.315
2161.94	879.779
2167.42	880.205
2172.88	879.087
2178.34	849.108
2183.8	809.9
2189.24	794.63
2194.69	801.506
2200.12	772.088
2205.55	764.814
2210.98	769.492
2216.4	775.09
2221.81	750.334
2227.22	742.626
2232.61	719.991
2238.01	744.776
2243.4	767.194
2248.78	751.971
2254.16	740.129
2259.53	735.285
2264.89	738.959
2270.25	738.566
2275.61	739.919
2280.95	731.197
2286.29	737.566
2291.63	730.449
2296.96	719.143
2302.28	708.155
2307.6	701.253
2312.91	732.916
2318.22	731.671
2323.52	727.248
2328.81	743.89
2334.1	718
2339.38	723.319
2344.66	742.854
2349.93	737.67
2355.19	738.025
2360.45	733.135
2365.71	739.731
2370.95	738.373
2376.19	746.911
2381.43	742.924
2386.66	737.574
2391.89	757.478
2397.1	758.538
2402.31	745.747
2407.52	753.424
2412.72	771.469
2417.91	778.2
2423.1	773.6
2428.28	757.561
2433.46	780.562
2438.63	758.907
2443.8	770.602
2448.96	792.421
2454.11	771.938
2459.26	776.687
2464.4	790.313
2469.54	791.039
2474.67	797.473
2479.79	756.786
2484.91	779.956
2490.02	788.193
2495.13	780.565
2500.23	782.029
2505.33	786.225
2510.42	788.628
2515.5	771.982
2520.58	786.132
2525.65	775.601
2530.72	784.92
2535.78	778.918
2540.83	780.109
2545.88	797.678
2550.93	797.464
2555.96	793.543
2561	796.535
2566.02	801.461
2571.04	804.915
2576.06	815.28
2581.07	828.835
2586.07	841.399
2591.07	826.318
2596.06	836.39
2601.05	857.882
2606.03	847.748
2611	855.034
2615.97	843.107
2620.93	844.992
2625.89	863.174
2630.84	848.701
2635.79	842.456
2640.73	871.101
2645.66	873.126
2650.59	868.007
2655.51	854.475
2656.27	852.05
2661.34	878.782
2666.41	876.062
2671.46	888.728
2676.52	885.438
2681.57	918.224
2686.61	904.853
2691.64	919.851
2696.68	944.972
2701.7	954.161
2706.72	983.647
2711.74	987.902
2716.75	1036.03
2721.75	1030.95
2726.75	1049.77
2731.75	1051.8
2736.74	996.518
2741.72	971.333
2746.7	966.841
2751.67	941.632
2756.64	932.832
2761.6	928.63
2766.56	951.034
2771.51	928.875
2776.46	992.182
2781.4	973.456
2786.33	1013.81
2791.26	1028.42
2796.19	1048.54
2801.11	1076.75
2806.02	1057.95
2810.93	1085.96
2815.83	1109.3
2820.73	1201.95
2825.63	1246.94
2830.51	1392.46
2835.4	1610.91
2840.27	2214.22
2845.15	3361.33
2850.01	4327.97
2854.87	4121.24
2859.73	3696.94
2864.58	3372.49
2869.43	3422.89
2874.27	3569.3
2879.1	3754.92
2883.93	3893.08
2888.76	3954.45
2893.58	4000.61
2898.39	4058.57
2903.2	4036.53
2908	3993.93
2912.8	4046.13
2917.6	4103.45
2922.38	4107.16
2927.17	4076.01
2931.94	3947.2
2936.71	3619.68
2941.48	3166.71
2946.24	2749.74
2951	2509.46
2955.75	2415.49
2960.5	2301.96
2965.24	2158.98
2969.97	2037.28
2974.7	1943.25
2979.43	1831.38
2984.15	1804.55
2988.86	1771.17
2993.57	1792.26
2998.28	1788.16
3002.97	1810.66
3007.67	1791.83
3012.36	1712.77
3017.04	1595.39
3021.72	1519.64
3026.39	1445.54
3031.06	1473.29
3035.72	1452.51
3040.38	1487.9
3045.03	1474.26
3049.68	1503.33
3054.32	1537.69
3058.96	1547.99
3063.59	1621.54
3068.21	1613.68
3072.83	1626.52
3077.45	1650.11
3082.06	1680.76
3086.66	1741.45
3091.27	1774.34
3095.86	1819.36
3100.45	1847.22
3105.04	1894.82
3109.61	1959.8
3114.19	2012.77
3118.76	2059.82
3123.32	2087.3
3127.88	2170.79
3132.44	2229.74
3136.98	2287.49
3141.53	2360.08
3146.07	2392.25
3150.6	2464.6
3155.13	2539.78
3159.65	2582.43
3164.17	2622.44
3168.68	2692.39
3173.19	2778.88
3177.69	2830.36
3182.19	2840.28
3186.68	2902.3
3191.17	2982.87
3195.65	2972.13
3200.13	3043.45
3204.6	3064.28
3209.07	3152.88
3213.53	3182.98
3217.99	3202.99
3222.44	3195.16
3226.88	3242.72
3231.32	3281.09
3235.76	3321.15
3240.19	3335.14
3244.62	3374.97
3249.04	3350.21
3250.78	3321.5
3255.35	3322.15
3259.91	3416.37
3264.46	3333.7
3269.01	3411.86
3273.56	3437.4
3278.1	3409.81
3282.63	3464.08
3287.16	3471.69
3291.68	3440.09
3296.21	3499.92
3300.72	3465.64
3305.23	3512.54
3309.74	3537.95
3314.24	3538.63
3318.74	3578.04
3323.23	3537.69
3327.72	3594.2
3332.2	3604.8
3336.68	3627.87
3341.15	3696.16
3345.62	3662.75
3350.08	3675.78
3354.54	3688.12
3358.99	3736.43
3363.44	3813
3367.89	3819.53
3372.33	3815.36
3376.76	3876.15
3381.19	3829.8
3385.62	3825.45
3390.04	3874.11
3394.45	3892.57
3398.87	3913.5
3403.27	3900.27
3407.67	3923.86
3412.07	3950.68
3416.46	3925.79
3420.85	3924.2
3425.23	3883.84
3429.61	3931.69
3433.99	3961.12
3438.36	3940.85
3442.72	3882.32
3447.08	3840.82
3451.43	3866.34
3455.78	3772.26
3460.13	3801.02
3464.47	3744.2
3468.8	3711.83
3473.14	3689.12
3477.46	3608.06
3481.78	3572.76
3486.1	3527.15
3490.41	3459.11
3494.72	3448.72
3499.02	3384
