# Supplementary material for: Multi-molecular hyperspectral PRM-SRS microscopy
Source: Nat Commun. 2024 Feb 21;15:1599. doi: 10.1038/s41467-024-45576-6 (PMC10881988; doi:10.1038/s41467-024-45576-6)
Supplement: Supplementary file 4 — Source Data [file 41467_2024_45576_MOESM4_ESM.zip › Main_Figures/Fig_3 CH vs Fingerprint/2-7day fatbody D2O/Spectra/lager_Points04.txt]

400.676	944
407.833	940.409
414.986	943.819
422.125	951.246
429.259	951.597
436.385	938.417
443.504	936.332
450.615	938.091
457.716	943.409
464.812	940.176
471.894	929.459
478.975	931.371
486.045	932.678
493.106	942.887
500.161	944.964
507.207	930.743
514.247	926.789
521.277	940.909
528.299	955.809
535.314	950.244
542.322	979.6
549.32	989.579
556.312	975.516
563.292	961.039
570.27	960.859
577.236	954.66
584.195	949.723
591.147	933.575
598.092	928.404
605.027	925.082
611.955	914.364
618.874	863.436
625.787	841.111
632.691	851.403
639.588	844.132
646.477	811.735
653.356	797.509
660.231	795.731
667.095	791.937
673.953	782.005
680.803	757.946
687.645	767.407
694.476	771.274
701.304	774.296
708.123	764.758
714.933	771.096
721.736	800.957
728.531	815.76
735.32	815.557
742.099	828.55
748.869	839.421
755.636	867.039
762.39	879.623
769.14	888.051
775.88	900.77
782.613	911.299
789.339	913.177
796.056	919.999
802.766	945.73
809.469	991.764
816.163	1024.3
822.85	1023.66
829.529	1055.45
836.2	1063.45
842.865	1056.37
849.52	1055.67
856.169	1063.18
862.811	1076.29
869.444	1061.42
876.068	1051.38
882.685	1042.66
889.296	1038.24
895.899	1032.88
902.494	1003.65
909.08	986.2
915.659	1000.02
922.232	988.865
928.798	962.371
935.355	922.177
941.903	882.727
948.444	884.57
954.977	882.595
961.505	882.03
968.025	925.543
974.536	908.858
981.038	890.891
987.535	902.216
994.024	913.069
1000.5	928.356
1006.98	934.23
1013.44	989.256
1019.9	1017.94
1026.35	1054.18
1032.8	1086.94
1039.23	1127.11
1045.66	1150.28
1052.08	1167.26
1058.49	1253.83
1064.9	1286.34
1071.3	1283.55
1077.69	1296.33
1084.07	1276.11
1090.45	1206.7
1096.82	1129.78
1103.18	1082.05
1109.53	1074.39
1115.88	1087.47
1122.22	1035.49
1128.55	953.09
1134.87	859.239
1141.19	801.592
1147.49	790.516
1153.8	778.696
1160.09	749.272
1166.38	710.477
1172.65	680.536
1178.93	655.839
1185.19	661.867
1191.45	685.134
1197.7	681.622
1203.94	678.536
1210.17	687.352
1216.4	679.682
1222.62	676.325
1228.83	697.06
1235.04	735.008
1241.24	782.494
1247.43	838.344
1253.61	866.757
1259.49	898.216
1265.82	951.135
1272.14	976.831
1278.46	927.167
1284.76	1023.19
1291.06	1148.77
1297.36	1369.02
1303.64	1317.56
1309.92	1151.29
1316.19	957.518
1322.46	892.107
1328.72	784.377
1334.97	727.047
1341.22	742.982
1347.46	694.946
1353.69	702.319
1359.91	692.612
1366.13	687.085
1372.34	673.611
1378.54	628.393
1384.74	593.306
1390.93	590.336
1397.12	632.214
1403.29	647.989
1409.46	697.194
1415.62	770.56
1421.78	871.129
1427.93	1098.82
1434.07	1595.49
1440.21	1779.79
1446.34	1652.12
1452.46	1490.32
1458.57	1317.13
1464.68	1055.25
1470.78	851.002
1476.88	728.748
1482.97	697.784
1489.05	679.97
1495.12	653.839
1501.19	614.803
1507.25	590.102
1513.3	582.428
1519.35	568.399
1525.39	555.061
1531.43	559.229
1537.45	553.08
1543.47	549.63
1549.49	562.577
1555.5	572.33
1561.5	551.76
1567.49	559.543
1573.48	550.317
1579.46	562.461
1585.43	570.953
1591.4	578.677
1597.36	569.371
1603.31	582.295
1609.25	558.706
1615.19	585.898
1621.13	600.296
1627.06	605.469
1632.97	644.91
1638.89	730.209
1644.79	880.995
1650.69	1119.88
1656.59	1120.9
1662.47	813.927
1668.35	672.085
1674.22	598.188
1680.09	568.067
1685.95	559.596
1691.8	536.542
1697.65	518.627
1703.49	519.638
1709.32	512.888
1715.15	523.68
1720.97	540.663
1726.78	583.021
1732.59	638.102
1738.39	725.286
1744.18	764.88
1749.97	721.933
1755.75	636.639
1761.52	553.242
1767.29	524.07
1773.05	492.44
1778.8	485.16
1784.55	477.851
1790.29	475.362
1796.02	468.911
1801.75	472.105
1807.47	464.477
1813.18	461.652
1818.89	489.182
1824.59	476.043
1830.29	477.134
1835.97	481.821
1841.66	483.679
1847.33	469.771
1853	477.924
1858.66	473.987
1864.32	480.706
1869.96	464.101
1875.61	475.884
1881.24	491.004
1886.87	475.91
1892.49	486.51
1898.11	482.03
1903.72	485.1
1909.32	487.075
1914.92	474.854
1920.51	474.387
1926.09	482.286
1931.67	495.079
1937.24	489.207
1942.81	483.928
1948.36	493.831
1953.92	486.142
1959.46	489.717
1965	503.59
1970.53	515.984
1976.05	512.937
1981.57	510.06
1987.09	508.98
1992.59	509.58
1994.99	510.69
2000.64	509.039
2006.29	539.215
2011.93	522.058
2017.56	507.647
2023.19	500.055
2028.81	496.291
2034.43	532.39
2040.04	512.398
2045.64	509.938
2051.24	513.674
2056.83	501.16
2062.42	530.154
2068	539.266
2073.57	528.956
2079.14	541.729
2084.7	557.679
2090.26	562.114
2095.81	579.591
2101.35	599.136
2106.89	623.301
2112.42	679.854
2117.95	726.372
2123.47	776.563
2128.98	863.386
2134.49	912.888
2140	952.128
2145.49	949.289
2150.98	929.101
2156.47	903.391
2161.94	850.25
2167.42	845.135
2172.88	842.823
2178.34	800.967
2183.8	746.442
2189.24	712.225
2194.69	688.544
2200.12	670.949
2205.55	656.081
2210.98	642.527
2216.4	636.269
2221.81	606.919
2227.22	614.734
2232.61	603.828
2238.01	592.305
2243.4	593.711
2248.78	569.512
2254.16	577.777
2259.53	584.653
2264.89	572.752
2270.25	576.289
2275.61	569.907
2280.95	552.705
2286.29	565.209
2291.63	567.574
2296.96	577.912
2302.28	563.883
2307.6	552.748
2312.91	546.85
2318.22	562.217
2323.52	555.203
2328.81	571.514
2334.1	561.625
2339.38	546.695
2344.66	541.949
2349.93	552.42
2355.19	555.485
2360.45	566.414
2365.71	556.717
2370.95	573.492
2376.19	579.181
2381.43	561.665
2386.66	591.266
2391.89	595.434
2397.1	583.612
2402.31	610.689
2407.52	584.857
2412.72	599.843
2417.91	618.219
2423.1	598.564
2428.28	604.268
2433.46	604.135
2438.63	613.364
2443.8	600.616
2448.96	588.141
2454.11	622.593
2459.26	610.523
2464.4	609.016
2469.54	625.707
2474.67	625.478
2479.79	594.523
2484.91	622.416
2490.02	604.227
2495.13	610.828
2500.23	598.955
2505.33	623.917
2510.42	615.138
2515.5	632.207
2520.58	623.569
2525.65	622.312
2530.72	623.904
2535.78	622.099
2540.83	626.24
2545.88	632.111
2550.93	653.696
2555.96	655.499
2561	644.116
2566.02	655.565
2571.04	663.804
2576.06	674.729
2581.07	682.373
2586.07	683.109
2591.07	683.109
2596.06	678.323
2601.05	696.094
2606.03	716.992
2611	686.218
2615.97	724.992
2620.93	728.48
2625.89	729.749
2630.84	703.096
2635.79	712.658
2640.73	719.641
2645.66	735.88
2650.59	736.166
2655.51	763.293
2656.27	768.268
2661.34	732.377
2666.41	797.772
2671.46	764.038
2676.52	823.06
2681.57	823.691
2686.61	862.677
2691.64	843.422
2696.68	865.137
2701.7	891.416
2706.72	941.187
2711.74	970.984
2716.75	983.87
2721.75	1039.13
2726.75	1068.93
2731.75	1020.47
2736.74	952.176
2741.72	920.623
2746.7	904.341
2751.67	870.915
2756.64	814.552
2761.6	794.229
2766.56	825.033
2771.51	870.121
2776.46	857.252
2781.4	878.177
2786.33	909.706
2791.26	911.849
2796.19	972.379
2801.11	987.808
2806.02	1030.05
2810.93	1032.05
2815.83	1108.32
2820.73	1216.47
2825.63	1337.85
2830.51	1574.76
2835.4	1982.12
2840.27	3035.83
2845.15	5179.85
2850.01	6697.84
2854.87	6353.47
2859.73	5555.3
2864.58	5015.82
2869.43	5101.08
2874.27	5445.35
2879.1	5676.53
2883.93	5910.06
2888.76	6020.82
2893.58	5997.26
2898.39	5979.79
2903.2	5945.56
2908	5947.44
2912.8	5913.91
2917.6	5901.53
2922.38	5986.38
2927.17	5990.84
2931.94	5806.91
2936.71	5273.11
2941.48	4411.17
2946.24	3701.31
2951	3317.6
2955.75	3167.11
2960.5	2945.99
2965.24	2715.86
2969.97	2413.34
2974.7	2169.26
2979.43	1967.77
2984.15	1900.73
2988.86	1833.97
2993.57	1829.14
2998.28	1883.37
3002.97	1964.53
3007.67	1910.97
3012.36	1766.76
3017.04	1618.96
3021.72	1489.22
3026.39	1419.8
3031.06	1357.34
3035.72	1333.02
3040.38	1330.27
3045.03	1337
3049.68	1356.49
3054.32	1383.24
3058.96	1404.01
3063.59	1430.14
3068.21	1440.16
3072.83	1470.4
3077.45	1534.79
3082.06	1568.32
3086.66	1555.94
3091.27	1583.98
3095.86	1622.37
3100.45	1640.42
3105.04	1684.21
3109.61	1741.9
3114.19	1799.05
3118.76	1839.14
3123.32	1886.13
3127.88	1944.91
3132.44	1982.64
3136.98	2035.32
3141.53	2097.54
3146.07	2138.13
3150.6	2205.74
3155.13	2253.51
3159.65	2303.88
3164.17	2385.95
3168.68	2419.1
3173.19	2490.4
3177.69	2546.64
3182.19	2556.41
3186.68	2654.2
3191.17	2656.95
3195.65	2687.98
3200.13	2751.7
3204.6	2776.32
3209.07	2810.45
3213.53	2856.4
3217.99	2927.11
3222.44	2930.58
3226.88	2972.79
3231.32	2975.3
3235.76	2966.59
3240.19	3025.78
3244.62	3013.54
3249.04	3030.32
3250.78	3055.52
3255.35	3072.99
3259.91	3087.09
3264.46	3059.73
3269.01	3070.01
3273.56	3130.55
3278.1	3109.19
3282.63	3115.12
3287.16	3128.96
3291.68	3152.92
3296.21	3156.18
3300.72	3150.17
3305.23	3193.05
3309.74	3226.05
3314.24	3194.8
3318.74	3280.93
3323.23	3239.5
3327.72	3288.58
3332.2	3265.33
3336.68	3339.21
3341.15	3344.35
3345.62	3327.24
3350.08	3396.52
3354.54	3384.51
3358.99	3448.38
3363.44	3426.92
3367.89	3504.16
3372.33	3491.64
3376.76	3486.3
3381.19	3510.56
3385.62	3495.19
3390.04	3539.05
3394.45	3541.8
3398.87	3575.41
3403.27	3558.33
3407.67	3598.54
3412.07	3582.11
3416.46	3556.32
3420.85	3581.45
3425.23	3594.83
3429.61	3596.64
3433.99	3541.39
3438.36	3550.59
3442.72	3535.84
3447.08	3511.58
3451.43	3543.02
3455.78	3443.98
3460.13	3417.52
3464.47	3382.49
3468.8	3330.8
3473.14	3336.46
3477.46	3295.76
3481.78	3257.03
3486.1	3201.08
3490.41	3173.55
3494.72	3088.67
3499.02	3059
