# Supplementary material for: Multi-molecular hyperspectral PRM-SRS microscopy
Source: Nat Commun. 2024 Feb 21;15:1599. doi: 10.1038/s41467-024-45576-6 (PMC10881988; doi:10.1038/s41467-024-45576-6)
Supplement: Supplementary file 4 — Source Data [file 41467_2024_45576_MOESM4_ESM.zip › Main_Figures/Fig_3 CH vs Fingerprint/2-7day fatbody D2O/Spectra/lager_Points05.txt]

400.676	948
407.833	945.143
414.986	949.379
422.125	932.689
429.259	946.195
436.385	934.646
443.504	943.32
450.615	931.557
457.716	931.193
464.812	940.716
471.894	926.113
478.975	903.055
486.045	918.734
493.106	949.122
500.161	916.308
507.207	932.797
514.247	920.411
521.277	915.035
528.299	915.156
535.314	943.468
542.322	951.2
549.32	953.69
556.312	954.041
563.292	954.605
570.27	937.496
577.236	918.489
584.195	930.496
591.147	922.367
598.092	917.592
605.027	917.74
611.955	860.776
618.874	859.653
625.787	847.115
632.691	811.42
639.588	806.52
646.477	783.861
653.356	777.837
660.231	782.408
667.095	767.2
673.953	741.308
680.803	737.904
687.645	760.184
694.476	744.09
701.304	754.749
708.123	759.636
714.933	785.91
721.736	799.322
728.531	798.798
735.32	816.662
742.099	822.992
748.869	823.507
755.636	852.566
762.39	858.512
769.14	876.27
775.88	881.664
782.613	893.506
789.339	914.594
796.056	927.476
802.766	988.323
809.469	1001.35
816.163	1044.3
822.85	1049.64
829.529	1068.01
836.2	1073.75
842.865	1116.36
849.52	1112.3
856.169	1137.85
862.811	1138.35
869.444	1159.11
876.068	1141.72
882.685	1106.91
889.296	1112.69
895.899	1086.99
902.494	1073.34
909.08	1040.23
915.659	1034.18
922.232	1031.66
928.798	984.328
935.355	981.917
941.903	944.996
948.444	917.853
954.977	914.126
961.505	934.664
968.025	945.87
974.536	944.169
981.038	902.642
987.535	921.778
994.024	940.079
1000.5	967.019
1006.98	972.668
1013.44	1012.02
1019.9	1049.45
1026.35	1083.76
1032.8	1108.62
1039.23	1150.42
1045.66	1169.94
1052.08	1244.49
1058.49	1345.36
1064.9	1366.74
1071.3	1367.26
1077.69	1430.64
1084.07	1394
1090.45	1310.83
1096.82	1229.73
1103.18	1161.16
1109.53	1142.66
1115.88	1154.42
1122.22	1107.37
1128.55	994.426
1134.87	896.682
1141.19	836.089
1147.49	772.482
1153.8	726.457
1160.09	713.048
1166.38	700.507
1172.65	696.684
1178.93	690.44
1185.19	679.372
1191.45	675.682
1197.7	670.165
1203.94	663.259
1210.17	681.681
1216.4	666.053
1222.62	680.563
1228.83	708.848
1235.04	737.732
1241.24	806.605
1247.43	876.663
1253.61	897.816
1259.49	980.597
1265.82	1017.53
1272.14	981.131
1278.46	1041.62
1284.76	1101.09
1291.06	1286.55
1297.36	1546.98
1303.64	1498.28
1309.92	1274.54
1316.19	1103.44
1322.46	923.538
1328.72	800.237
1334.97	743.682
1341.22	727.487
1347.46	708.779
1353.69	678.077
1359.91	687.221
1366.13	702.759
1372.34	658.669
1378.54	633.973
1384.74	578.146
1390.93	609.59
1397.12	614.08
1403.29	651.636
1409.46	700.729
1415.62	788.256
1421.78	903.36
1427.93	1241.34
1434.07	1859.47
1440.21	2080.07
1446.34	1894.82
1452.46	1755.22
1458.57	1522.64
1464.68	1180.67
1470.78	911.22
1476.88	761.12
1482.97	684.709
1489.05	667.25
1495.12	636.989
1501.19	580.034
1507.25	565.074
1513.3	558.558
1519.35	539.233
1525.39	532.896
1531.43	523.167
1537.45	518.212
1543.47	510.57
1549.49	533.015
1555.5	526.698
1561.5	507.264
1567.49	513.67
1573.48	502.298
1579.46	527.046
1585.43	520.917
1591.4	539.281
1597.36	534.856
1603.31	540.466
1609.25	549.607
1615.19	554.849
1621.13	562.939
1627.06	564.712
1632.97	622.033
1638.89	705.369
1644.79	887.213
1650.69	1242.97
1656.59	1237.51
1662.47	834.357
1668.35	653.471
1674.22	562.974
1680.09	535.225
1685.95	519.296
1691.8	499.341
1697.65	500.735
1703.49	494.468
1709.32	478.253
1715.15	487.718
1720.97	520.149
1726.78	554.404
1732.59	639.129
1738.39	756.773
1744.18	822.305
1749.97	767.102
1755.75	638.353
1761.52	547.07
1767.29	487.73
1773.05	468.131
1778.8	454.781
1784.55	463.491
1790.29	461.578
1796.02	447.344
1801.75	451.409
1807.47	441.064
1813.18	424.381
1818.89	443.702
1824.59	446.758
1830.29	440.903
1835.97	428.157
1841.66	439.573
1847.33	448.739
1853	459.542
1858.66	458.509
1864.32	451.684
1869.96	456.938
1875.61	458
1881.24	457.657
1886.87	454.431
1892.49	462.962
1898.11	448.09
1903.72	460.11
1909.32	423.866
1914.92	452.801
1920.51	455.121
1926.09	448.14
1931.67	454.677
1937.24	443.042
1942.81	442.588
1948.36	454.76
1953.92	457.648
1959.46	454.481
1965	469.35
1970.53	478.155
1976.05	480.844
1981.57	480.225
1987.09	482.39
1992.59	490.918
1994.99	496.276
2000.64	492.899
2006.29	495.977
2011.93	479.94
2017.56	503.301
2023.19	501.327
2028.81	488.762
2034.43	520.151
2040.04	508.68
2045.64	499.707
2051.24	497.99
2056.83	512.969
2062.42	492.382
2068	493.151
2073.57	525.144
2079.14	535.271
2084.7	533.878
2090.26	563.524
2095.81	591.118
2101.35	615.449
2106.89	631.013
2112.42	667.099
2117.95	725.77
2123.47	801.765
2128.98	928.909
2134.49	995.421
2140	1043.07
2145.49	1060.37
2150.98	1024.31
2156.47	1015.23
2161.94	933.632
2167.42	913.364
2172.88	900.715
2178.34	862.506
2183.8	795.272
2189.24	756.153
2194.69	714.99
2200.12	682.225
2205.55	647.733
2210.98	659.147
2216.4	619.218
2221.81	607.163
2227.22	590.527
2232.61	599.624
2238.01	592.609
2243.4	564.393
2248.78	551.589
2254.16	584.286
2259.53	559.11
2264.89	568.088
2270.25	543.563
2275.61	541.448
2280.95	547.66
2286.29	538.189
2291.63	552.31
2296.96	548.909
2302.28	528.922
2307.6	536.941
2312.91	532.523
2318.22	525.087
2323.52	531.801
2328.81	561.294
2334.1	528.235
2339.38	533.697
2344.66	530.109
2349.93	538.64
2355.19	545.437
2360.45	556.036
2365.71	557.552
2370.95	552.747
2376.19	546.427
2381.43	550.133
2386.66	559.129
2391.89	583.475
2397.1	566.831
2402.31	560.401
2407.52	583.795
2412.72	575.721
2417.91	594.481
2423.1	602.641
2428.28	580.107
2433.46	587.807
2438.63	601.256
2443.8	604.047
2448.96	615.454
2454.11	592.078
2459.26	590.661
2464.4	595.769
2469.54	596.545
2474.67	598.459
2479.79	596.225
2484.91	603.146
2490.02	602.034
2495.13	609.884
2500.23	602.444
2505.33	592.588
2510.42	605.547
2515.5	618.685
2520.58	610.145
2525.65	611.797
2530.72	609.572
2535.78	613.185
2540.83	614.435
2545.88	627.404
2550.93	638.101
2555.96	655.951
2561	647.93
2566.02	647.883
2571.04	670.298
2576.06	677.45
2581.07	689.196
2586.07	691.93
2591.07	671.695
2596.06	704.73
2601.05	704.141
2606.03	717.632
2611	722.065
2615.97	689.716
2620.93	730.264
2625.89	730.092
2630.84	761.486
2635.79	756.922
2640.73	716.729
2645.66	760.263
2650.59	753.421
2655.51	757.524
2656.27	758.793
2661.34	784.364
2666.41	797.094
2671.46	798.268
2676.52	845.127
2681.57	866.585
2686.61	887.658
2691.64	884.279
2696.68	885.102
2701.7	942.14
2706.72	991.105
2711.74	1064.09
2716.75	1106.16
2721.75	1078.48
2726.75	1136.41
2731.75	1115.17
2736.74	1006.4
2741.72	947.756
2746.7	875.048
2751.67	863.444
2756.64	844.44
2761.6	854.166
2766.56	840.397
2771.51	816.825
2776.46	866.366
2781.4	908.392
2786.33	903.429
2791.26	964.639
2796.19	1008.15
2801.11	1018.58
2806.02	1042.27
2810.93	1085.44
2815.83	1173.76
2820.73	1301.21
2825.63	1450.92
2830.51	1774.1
2835.4	2277.16
2840.27	3611.02
2845.15	6326.91
2850.01	8271.49
2854.87	7872.62
2859.73	6878.65
2864.58	6127.86
2869.43	6226.23
2874.27	6627.57
2879.1	6891.42
2883.93	7136.04
2888.76	7329.39
2893.58	7377.33
2898.39	7356.67
2903.2	7296.31
2908	7198.9
2912.8	7140.35
2917.6	7150.23
2922.38	7229.52
2927.17	7236.31
2931.94	6935.54
2936.71	6291.62
2941.48	5251.43
2946.24	4349.93
2951	3855.03
2955.75	3632.15
2960.5	3353.22
2965.24	3016.19
2969.97	2665.1
2974.7	2378.79
2979.43	2162.96
2984.15	2016.69
2988.86	1926.67
2993.57	1916.2
2998.28	2022.16
3002.97	2095.59
3007.67	2052.72
3012.36	1892.33
3017.04	1669.74
3021.72	1500.37
3026.39	1406.24
3031.06	1344.92
3035.72	1313.24
3040.38	1319.75
3045.03	1319.31
3049.68	1304.43
3054.32	1342.98
3058.96	1377.07
3063.59	1359.9
3068.21	1391.59
3072.83	1403.98
3077.45	1413.92
3082.06	1426.37
3086.66	1445.88
3091.27	1463.22
3095.86	1500.22
3100.45	1563.02
3105.04	1590.7
3109.61	1615.03
3114.19	1656.37
3118.76	1697.91
3123.32	1768.41
3127.88	1810.04
3132.44	1841.05
3136.98	1874.26
3141.53	1918.12
3146.07	1948.01
3150.6	1996.84
3155.13	2044.65
3159.65	2094.46
3164.17	2140.63
3168.68	2225.8
3173.19	2254.71
3177.69	2294.42
3182.19	2348.93
3186.68	2367.84
3191.17	2426.42
3195.65	2448.89
3200.13	2517.37
3204.6	2476.81
3209.07	2545.11
3213.53	2611.52
3217.99	2643.12
3222.44	2643.24
3226.88	2656.21
3231.32	2626.11
3235.76	2673.13
3240.19	2663.91
3244.62	2668.18
3249.04	2716.01
3250.78	2738.59
3255.35	2683.56
3259.91	2735.23
3264.46	2771.77
3269.01	2797.49
3273.56	2761.5
3278.1	2815.34
3282.63	2828.86
3287.16	2801.06
3291.68	2813.29
3296.21	2816.71
3300.72	2852.65
3305.23	2855.32
3309.74	2876.72
3314.24	2867.94
3318.74	2901.61
3323.23	2914.88
3327.72	2916.34
3332.2	2928.98
3336.68	2979.32
3341.15	3011.05
3345.62	2988.81
3350.08	3040.46
3354.54	3046.66
3358.99	3073.64
3363.44	3096.22
3367.89	3073.36
3372.33	3115.11
3376.76	3148.33
3381.19	3152.42
3385.62	3150.61
3390.04	3144.21
3394.45	3213.18
3398.87	3207.83
3403.27	3198.41
3407.67	3214.06
3412.07	3205.61
3416.46	3203.51
3420.85	3205.35
3425.23	3212.51
3429.61	3209.58
3433.99	3206.34
3438.36	3191.78
3442.72	3140.27
3447.08	3154.93
3451.43	3158.35
3455.78	3110.59
3460.13	3124.34
3464.47	3037.59
3468.8	3016.31
3473.14	2973.51
3477.46	2908.6
3481.78	2921.53
3486.1	2935.92
3490.41	2807.55
3494.72	2828.46
3499.02	2784
