# Supplementary material for: Multi-molecular hyperspectral PRM-SRS microscopy
Source: Nat Commun. 2024 Feb 21;15:1599. doi: 10.1038/s41467-024-45576-6 (PMC10881988; doi:10.1038/s41467-024-45576-6)
Supplement: Supplementary file 4 — Source Data [file 41467_2024_45576_MOESM4_ESM.zip › Main_Figures/Fig_3 CH vs Fingerprint/2-7day fatbody D2O/Spectra/lager_Points06.txt]

400.676	830
407.833	865.694
414.986	885.776
422.125	872.612
429.259	875.639
436.385	879.514
443.504	883.845
450.615	875.578
457.716	864.761
464.812	861.153
471.894	873.328
478.975	873.006
486.045	869.746
493.106	882.156
500.161	869.525
507.207	895.205
514.247	883.434
521.277	875.046
528.299	895.761
535.314	911.981
542.322	918.575
549.32	939.873
556.312	947.651
563.292	920.729
570.27	907.117
577.236	908.446
584.195	870.212
591.147	866.454
598.092	832.355
605.027	852.164
611.955	816.055
618.874	804.766
625.787	794.081
632.691	755.343
639.588	787.715
646.477	763.094
653.356	751.111
660.231	752.474
667.095	742.462
673.953	742.389
680.803	728.438
687.645	717.512
694.476	719.775
701.304	732.445
708.123	731.552
714.933	735.888
721.736	720.978
728.531	728.003
735.32	746.1
742.099	772.722
748.869	776.47
755.636	772.01
762.39	785.196
769.14	775.49
775.88	808.978
782.613	816.253
789.339	825.392
796.056	838.696
802.766	859.809
809.469	870.26
816.163	863.754
822.85	889.681
829.529	887.772
836.2	893.109
842.865	887.668
849.52	871.844
856.169	873.038
862.811	868.058
869.444	877.367
876.068	857.003
882.685	847.229
889.296	857.355
895.899	850.598
902.494	815.297
909.08	829.086
915.659	841.527
922.232	831.042
928.798	811.747
935.355	797.112
941.903	802.084
948.444	769.251
954.977	771.45
961.505	770.786
968.025	771.892
974.536	756.352
981.038	758.287
987.535	780.567
994.024	764.228
1000.5	816.401
1006.98	827.137
1013.44	839.087
1019.9	847.949
1026.35	863.708
1032.8	913.969
1039.23	939.809
1045.66	965.967
1052.08	969.86
1058.49	1009.02
1064.9	1007.58
1071.3	1010.57
1077.69	1054.18
1084.07	1039.68
1090.45	998.702
1096.82	947.351
1103.18	912.291
1109.53	898.25
1115.88	875.521
1122.22	851.193
1128.55	795.882
1134.87	738.01
1141.19	701.615
1147.49	679.267
1153.8	654.909
1160.09	636.879
1166.38	632.598
1172.65	620.321
1178.93	613.347
1185.19	582.911
1191.45	577.052
1197.7	598.547
1203.94	582.199
1210.17	593.489
1216.4	587.282
1222.62	590.742
1228.83	567.099
1235.04	602.855
1241.24	638.787
1247.43	666.092
1253.61	701.007
1259.49	715.143
1265.82	739.402
1272.14	722.357
1278.46	742.6
1284.76	766.433
1291.06	844.308
1297.36	972.251
1303.64	924.044
1309.92	855.641
1316.19	769.41
1322.46	696.507
1328.72	660.634
1334.97	643.236
1341.22	612.348
1347.46	613.118
1353.69	603.704
1359.91	583.512
1366.13	602.063
1372.34	550.882
1378.54	574.686
1384.74	552.989
1390.93	566.958
1397.12	567.475
1403.29	573.595
1409.46	604.03
1415.62	653.953
1421.78	699.277
1427.93	815.16
1434.07	1098.87
1440.21	1150.88
1446.34	1126.31
1452.46	1036.47
1458.57	934.907
1464.68	778.646
1470.78	670.639
1476.88	611.237
1482.97	579.758
1489.05	585.662
1495.12	600.074
1501.19	558.193
1507.25	514.271
1513.3	528.24
1519.35	516.465
1525.39	517.907
1531.43	517.264
1537.45	534.255
1543.47	517.398
1549.49	528.195
1555.5	512.838
1561.5	497.532
1567.49	504.151
1573.48	557.065
1579.46	537.179
1585.43	543.44
1591.4	517.28
1597.36	541.482
1603.31	551.24
1609.25	529.355
1615.19	545.464
1621.13	540.989
1627.06	547.578
1632.97	582.666
1638.89	611.495
1644.79	720.52
1650.69	834.18
1656.59	842.377
1662.47	683.965
1668.35	584.141
1674.22	558.182
1680.09	516.294
1685.95	510.339
1691.8	495.463
1697.65	499.051
1703.49	496.459
1709.32	489.004
1715.15	481.267
1720.97	485.753
1726.78	503.658
1732.59	543.949
1738.39	605.717
1744.18	609.741
1749.97	589.183
1755.75	556.708
1761.52	505.863
1767.29	488.712
1773.05	477.217
1778.8	469.292
1784.55	470.897
1790.29	462.504
1796.02	458.651
1801.75	446.94
1807.47	458.124
1813.18	454.527
1818.89	451.736
1824.59	457.039
1830.29	451.461
1835.97	448.18
1841.66	444.758
1847.33	468.308
1853	461.948
1858.66	455.169
1864.32	452.932
1869.96	471.024
1875.61	463.148
1881.24	456.641
1886.87	457.784
1892.49	460.842
1898.11	462.081
1903.72	460.454
1909.32	463.23
1914.92	440.525
1920.51	463.667
1926.09	456.082
1931.67	451.874
1937.24	457.226
1942.81	474.571
1948.36	468.044
1953.92	459.526
1959.46	476.436
1965	458.963
1970.53	466.47
1976.05	485.258
1981.57	492.661
1987.09	481.98
1992.59	489.97
1994.99	501.651
2000.64	488.666
2006.29	494.676
2011.93	494.303
2017.56	480.795
2023.19	503.06
2028.81	501.782
2034.43	485.692
2040.04	502.803
2045.64	463.208
2051.24	495.562
2056.83	468.971
2062.42	473.32
2068	515.204
2073.57	509.644
2079.14	505.264
2084.7	534.789
2090.26	529.253
2095.81	531.751
2101.35	543.899
2106.89	560.215
2112.42	569.492
2117.95	609.186
2123.47	618.731
2128.98	673.167
2134.49	709.405
2140	724.882
2145.49	704.914
2150.98	694.498
2156.47	684.893
2161.94	682.835
2167.42	661.004
2172.88	650.231
2178.34	642.9
2183.8	627.055
2189.24	586.246
2194.69	584.915
2200.12	574.606
2205.55	563.222
2210.98	562.694
2216.4	567.785
2221.81	560.638
2227.22	534.918
2232.61	538.156
2238.01	539.965
2243.4	528.156
2248.78	533.708
2254.16	541.047
2259.53	532.11
2264.89	526.756
2270.25	531.936
2275.61	537.69
2280.95	533.849
2286.29	524.855
2291.63	527.562
2296.96	520.001
2302.28	530.361
2307.6	518.683
2312.91	524.406
2318.22	537.845
2323.52	537.11
2328.81	538.78
2334.1	523.933
2339.38	517.559
2344.66	530.603
2349.93	536.699
2355.19	530.294
2360.45	536.794
2365.71	558.648
2370.95	554.492
2376.19	549.984
2381.43	553.986
2386.66	562.84
2391.89	560.824
2397.1	562.008
2402.31	561.298
2407.52	571.078
2412.72	570.299
2417.91	593.106
2423.1	580.177
2428.28	573.84
2433.46	558.748
2438.63	575.791
2443.8	580.005
2448.96	587.283
2454.11	578.14
2459.26	593.519
2464.4	580.123
2469.54	584.126
2474.67	584.98
2479.79	587.156
2484.91	582.652
2490.02	581.372
2495.13	587.116
2500.23	587.884
2505.33	579.499
2510.42	584.458
2515.5	589.224
2520.58	590.911
2525.65	591.904
2530.72	586
2535.78	594.058
2540.83	587.954
2545.88	584.747
2550.93	591.942
2555.96	604.347
2561	606.116
2566.02	609.561
2571.04	608.569
2576.06	591.252
2581.07	629.597
2586.07	628.595
2591.07	622.705
2596.06	634.022
2601.05	647.915
2606.03	645.778
2611	616.803
2615.97	620.304
2620.93	639.565
2625.89	656.67
2630.84	655.152
2635.79	642.763
2640.73	623.355
2645.66	664.926
2650.59	635.254
2655.51	644.209
2656.27	646.444
2661.34	667.914
2666.41	675.46
2671.46	672.341
2676.52	714.702
2681.57	709.859
2686.61	701.903
2691.64	700.542
2696.68	731.546
2701.7	762.97
2706.72	778.326
2711.74	815.078
2716.75	796.285
2721.75	815.273
2726.75	815.097
2731.75	832.77
2736.74	772.826
2741.72	770.15
2746.7	763.97
2751.67	729.6
2756.64	730.017
2761.6	695.095
2766.56	729.905
2771.51	715.466
2776.46	761.904
2781.4	779.205
2786.33	775.871
2791.26	807.633
2796.19	819.688
2801.11	838.865
2806.02	864.932
2810.93	869.121
2815.83	886.268
2820.73	946.377
2825.63	1023.83
2830.51	1170.26
2835.4	1409.89
2840.27	1953.73
2845.15	3086.24
2850.01	3846.62
2854.87	3650.45
2859.73	3260.88
2864.58	3020.69
2869.43	3074.92
2874.27	3217.48
2879.1	3398.65
2883.93	3482.83
2888.76	3546.19
2893.58	3575.79
2898.39	3571.42
2903.2	3586.22
2908	3556.58
2912.8	3627.33
2917.6	3613.83
2922.38	3652.75
2927.17	3635.72
2931.94	3518.23
2936.71	3254.22
2941.48	2840.41
2946.24	2389.09
2951	2202.52
2955.75	2140.51
2960.5	2020.08
2965.24	1874.33
2969.97	1742.72
2974.7	1647.06
2979.43	1570.33
2984.15	1498.41
2988.86	1463.68
2993.57	1474.25
2998.28	1482.39
3002.97	1492.69
3007.67	1474.54
3012.36	1430.54
3017.04	1325.01
3021.72	1232.45
3026.39	1218.47
3031.06	1199.82
3035.72	1198.5
3040.38	1195.09
3045.03	1194.49
3049.68	1206.97
3054.32	1220.78
3058.96	1234.23
3063.59	1282.48
3068.21	1282
3072.83	1330.83
3077.45	1358.62
3082.06	1341.91
3086.66	1384.84
3091.27	1416.27
3095.86	1446.52
3100.45	1489.21
3105.04	1532.63
3109.61	1583.91
3114.19	1631.55
3118.76	1655.28
3123.32	1690.12
3127.88	1722.65
3132.44	1777.42
3136.98	1797.73
3141.53	1860.57
3146.07	1923.7
3150.6	1950.32
3155.13	2036.96
3159.65	2065.47
3164.17	2106.13
3168.68	2150.63
3173.19	2200.44
3177.69	2282.48
3182.19	2273.41
3186.68	2311.87
3191.17	2361.04
3195.65	2433.94
3200.13	2464.87
3204.6	2459.14
3209.07	2483.21
3213.53	2548.01
3217.99	2587.93
3222.44	2593.44
3226.88	2641.54
3231.32	2659.05
3235.76	2649.31
3240.19	2687.32
3244.62	2703.54
3249.04	2674.09
3250.78	2659.2
3255.35	2710.1
3259.91	2732.51
3264.46	2739.88
3269.01	2772.59
3273.56	2763.04
3278.1	2786.24
3282.63	2832.72
3287.16	2778.8
3291.68	2836.39
3296.21	2840.78
3300.72	2808.49
3305.23	2865.88
3309.74	2901.9
3314.24	2872.5
3318.74	2857.49
3323.23	2865.79
3327.72	2929.07
3332.2	2871.66
3336.68	2980.24
3341.15	2964.05
3345.62	2961.05
3350.08	3031.38
3354.54	3046.18
3358.99	3056.46
3363.44	3047.3
3367.89	3064.31
3372.33	3125.58
3376.76	3125.82
3381.19	3167
3385.62	3154.92
3390.04	3145.99
3394.45	3165.04
3398.87	3179.29
3403.27	3169.73
3407.67	3198.03
3412.07	3216.57
3416.46	3189.35
3420.85	3187.33
3425.23	3186.17
3429.61	3176.57
3433.99	3183.42
3438.36	3153.92
3442.72	3141
3447.08	3149.15
3451.43	3164.34
3455.78	3113.93
3460.13	3061.14
3464.47	3030.75
3468.8	3010.69
3473.14	2972.15
3477.46	2956.22
3481.78	2901.51
3486.1	2867.23
3490.41	2797.37
3494.72	2760.18
3499.02	2729
