# Supplementary material for: Multi-molecular hyperspectral PRM-SRS microscopy
Source: Nat Commun. 2024 Feb 21;15:1599. doi: 10.1038/s41467-024-45576-6 (PMC10881988; doi:10.1038/s41467-024-45576-6)
Supplement: Supplementary file 4 — Source Data [file 41467_2024_45576_MOESM4_ESM.zip › Main_Figures/Fig_3 CH vs Fingerprint/2-7day fatbody D2O/Spectra/lager_Points07.txt]

400.676	972
407.833	1006.3
414.986	1018.76
422.125	992.992
429.259	1002.13
436.385	1001.85
443.504	1006.68
450.615	976.445
457.716	999.881
464.812	979.593
471.894	971.182
478.975	990.654
486.045	980.485
493.106	998.341
500.161	978.895
507.207	990.743
514.247	1001.82
521.277	1014.61
528.299	1008.91
535.314	1028.88
542.322	1055.17
549.32	1049.1
556.312	1037.68
563.292	1016.76
570.27	1008.16
577.236	1000.92
584.195	1039.92
591.147	994.293
598.092	996.645
605.027	988.654
611.955	942.429
618.874	921.431
625.787	922.449
632.691	897.45
639.588	888.081
646.477	889.491
653.356	862.669
660.231	870.719
667.095	881.675
673.953	871.846
680.803	851.755
687.645	830.622
694.476	856.693
701.304	842.984
708.123	847.52
714.933	851.39
721.736	870.927
728.531	870.902
735.32	873.964
742.099	896.743
748.869	889.445
755.636	912.194
762.39	943.199
769.14	956.92
775.88	960.734
782.613	977.962
789.339	982.117
796.056	1006.03
802.766	1058.67
809.469	1064.65
816.163	1077.32
822.85	1072.46
829.529	1101.11
836.2	1137.71
842.865	1135.39
849.52	1118.56
856.169	1133.46
862.811	1143.58
869.444	1142.33
876.068	1125.76
882.685	1112.6
889.296	1123.75
895.899	1075.5
902.494	1059.19
909.08	1070.1
915.659	1057.95
922.232	1043.57
928.798	1021.55
935.355	1017.83
941.903	993.525
948.444	962.26
954.977	965.734
961.505	954.854
968.025	960.364
974.536	982.573
981.038	974.806
987.535	970.345
994.024	985.925
1000.5	1021.87
1006.98	1038.14
1013.44	1086.62
1019.9	1083.37
1026.35	1121.06
1032.8	1148.18
1039.23	1154.73
1045.66	1209.08
1052.08	1252.75
1058.49	1319.73
1064.9	1348.65
1071.3	1348.95
1077.69	1378.06
1084.07	1354.5
1090.45	1273.72
1096.82	1202.75
1103.18	1179.06
1109.53	1182.39
1115.88	1153.45
1122.22	1110.15
1128.55	1027.63
1134.87	921.176
1141.19	869.96
1147.49	860.969
1153.8	841.962
1160.09	824.254
1166.38	809.416
1172.65	794.481
1178.93	779.451
1185.19	753.709
1191.45	754.262
1197.7	759.541
1203.94	772.002
1210.17	784.037
1216.4	756.196
1222.62	771.366
1228.83	800.145
1235.04	823.226
1241.24	850.2
1247.43	866.528
1253.61	960.511
1259.49	1011.52
1265.82	1016.43
1272.14	1016.34
1278.46	1026.71
1284.76	1080.27
1291.06	1246.25
1297.36	1399.83
1303.64	1407.26
1309.92	1216.86
1316.19	1078.06
1322.46	965.154
1328.72	879.432
1334.97	837.305
1341.22	789.116
1347.46	799.489
1353.69	763.037
1359.91	788.48
1366.13	762.459
1372.34	753.418
1378.54	733.7
1384.74	716.5
1390.93	739.445
1397.12	723.283
1403.29	758.239
1409.46	811.796
1415.62	894.727
1421.78	950.808
1427.93	1149.75
1434.07	1625.13
1440.21	1827.43
1446.34	1683.85
1452.46	1541.05
1458.57	1395.14
1464.68	1160
1470.78	953.536
1476.88	827.276
1482.97	766.728
1489.05	778.089
1495.12	760.329
1501.19	731.965
1507.25	699.397
1513.3	707.163
1519.35	672.057
1525.39	671.054
1531.43	677.966
1537.45	685.922
1543.47	691.516
1549.49	657.906
1555.5	651.019
1561.5	675.167
1567.49	662.587
1573.48	681.068
1579.46	675.836
1585.43	676.049
1591.4	677.999
1597.36	674.382
1603.31	687.762
1609.25	705.864
1615.19	692.223
1621.13	697.14
1627.06	723.106
1632.97	769.659
1638.89	819.543
1644.79	987.378
1650.69	1200.35
1656.59	1232.02
1662.47	926.681
1668.35	780.211
1674.22	710.601
1680.09	680.581
1685.95	665.234
1691.8	642.789
1697.65	651.228
1703.49	643.753
1709.32	650.233
1715.15	643.549
1720.97	665.299
1726.78	704.603
1732.59	750.823
1738.39	846.794
1744.18	869.145
1749.97	842.05
1755.75	751.81
1761.52	677.289
1767.29	648.509
1773.05	651.364
1778.8	636.684
1784.55	624.984
1790.29	614.904
1796.02	610.072
1801.75	602.452
1807.47	610.528
1813.18	615.781
1818.89	604.037
1824.59	619.957
1830.29	612.66
1835.97	613.483
1841.66	621.588
1847.33	622.254
1853	628.171
1858.66	606.725
1864.32	619.87
1869.96	635.939
1875.61	620.703
1881.24	615.657
1886.87	613.565
1892.49	619.763
1898.11	606.504
1903.72	639.152
1909.32	621.206
1914.92	623.563
1920.51	613.303
1926.09	610.712
1931.67	612.042
1937.24	616.701
1942.81	630.126
1948.36	625.657
1953.92	632.034
1959.46	640.207
1965	636.674
1970.53	652.062
1976.05	664.86
1981.57	664.245
1987.09	681.175
1992.59	683.176
1994.99	675.472
2000.64	671.864
2006.29	663.688
2011.93	669.372
2017.56	672.715
2023.19	666.407
2028.81	669.878
2034.43	643.872
2040.04	665.215
2045.64	648.575
2051.24	647.429
2056.83	659.242
2062.42	682.891
2068	685.155
2073.57	670.416
2079.14	708.69
2084.7	730.743
2090.26	706.581
2095.81	732.418
2101.35	746.694
2106.89	760.587
2112.42	803.144
2117.95	810.787
2123.47	902.002
2128.98	970.151
2134.49	1016.05
2140	1094.35
2145.49	1062.73
2150.98	1032.24
2156.47	1046.56
2161.94	948.532
2167.42	947.926
2172.88	955.897
2178.34	930.617
2183.8	870.559
2189.24	835.573
2194.69	842.789
2200.12	782.211
2205.55	772.075
2210.98	789.248
2216.4	768.48
2221.81	763.646
2227.22	739.947
2232.61	750.15
2238.01	744.035
2243.4	722.656
2248.78	725.967
2254.16	737.45
2259.53	706.358
2264.89	717.795
2270.25	722.78
2275.61	718.382
2280.95	717.276
2286.29	718.305
2291.63	703.644
2296.96	693.863
2302.28	717.852
2307.6	714.979
2312.91	702.847
2318.22	711.9
2323.52	706.871
2328.81	717.376
2334.1	723.519
2339.38	718.765
2344.66	702.87
2349.93	717.597
2355.19	709.306
2360.45	716.282
2365.71	728.065
2370.95	739.123
2376.19	744.964
2381.43	731.8
2386.66	722.926
2391.89	738.483
2397.1	735.318
2402.31	742.37
2407.52	740.791
2412.72	752.953
2417.91	754.675
2423.1	768.045
2428.28	777.576
2433.46	773.649
2438.63	775.373
2443.8	792.04
2448.96	781.88
2454.11	776.258
2459.26	771.638
2464.4	784.187
2469.54	768.214
2474.67	775.844
2479.79	765.88
2484.91	775.323
2490.02	768.922
2495.13	767.739
2500.23	786.527
2505.33	780.695
2510.42	776.804
2515.5	779.869
2520.58	781.436
2525.65	778.064
2530.72	779.995
2535.78	785.049
2540.83	793.809
2545.88	789.354
2550.93	789.565
2555.96	807.687
2561	813.139
2566.02	807.222
2571.04	821.562
2576.06	821.744
2581.07	825.694
2586.07	834.602
2591.07	852.892
2596.06	846.862
2601.05	851.741
2606.03	875.945
2611	873.268
2615.97	873.03
2620.93	856.61
2625.89	894.512
2630.84	873.856
2635.79	878.37
2640.73	890.625
2645.66	884.267
2650.59	899.276
2655.51	926.742
2656.27	931.15
2661.34	897.099
2666.41	904.117
2671.46	932.188
2676.52	932.248
2681.57	960.661
2686.61	965.342
2691.64	989.055
2696.68	1018.71
2701.7	1038.95
2706.72	1073.58
2711.74	1103.43
2716.75	1116.25
2721.75	1153.73
2726.75	1162.08
2731.75	1147.74
2736.74	1095.78
2741.72	1054.79
2746.7	1041.89
2751.67	1007.7
2756.64	972.112
2761.6	959.382
2766.56	979.48
2771.51	996.337
2776.46	981.892
2781.4	1028.28
2786.33	1043.45
2791.26	1086.93
2796.19	1092.38
2801.11	1138.06
2806.02	1150.89
2810.93	1172.25
2815.83	1245.98
2820.73	1328.72
2825.63	1462.24
2830.51	1644.92
2835.4	2117.07
2840.27	3027.78
2845.15	5008.4
2850.01	6509.38
2854.87	6143.95
2859.73	5464.25
2864.58	4913.2
2869.43	4960.37
2874.27	5229.15
2879.1	5419.42
2883.93	5634.13
2888.76	5774.24
2893.58	5823.57
2898.39	5841.27
2903.2	5789.82
2908	5739.07
2912.8	5718.54
2917.6	5802.78
2922.38	5820
2927.17	5793.45
2931.94	5608.7
2936.71	5131.07
2941.48	4307.23
2946.24	3617.65
2951	3277.8
2955.75	3089.68
2960.5	2935.92
2965.24	2699.18
2969.97	2421.62
2974.7	2215.18
2979.43	2068.02
2984.15	1955.51
2988.86	1904.66
2993.57	1893.15
2998.28	1969.92
3002.97	2002.69
3007.67	1998.91
3012.36	1842.66
3017.04	1692.11
3021.72	1573.79
3026.39	1524.43
3031.06	1457.1
3035.72	1443.56
3040.38	1414.73
3045.03	1443.66
3049.68	1479.36
3054.32	1516.72
3058.96	1494.64
3063.59	1523.01
3068.21	1540.58
3072.83	1573.07
3077.45	1590.95
3082.06	1607.96
3086.66	1621.43
3091.27	1670.75
3095.86	1673.44
3100.45	1721.29
3105.04	1787.94
3109.61	1809.93
3114.19	1837.73
3118.76	1886.78
3123.32	1925.24
3127.88	1960.92
3132.44	2019.52
3136.98	2073.94
3141.53	2113.3
3146.07	2139.01
3150.6	2170.12
3155.13	2226.79
3159.65	2309.03
3164.17	2325.19
3168.68	2389.35
3173.19	2426.61
3177.69	2454.63
3182.19	2529.7
3186.68	2577.82
3191.17	2656.41
3195.65	2660.28
3200.13	2718.01
3204.6	2700.9
3209.07	2746.32
3213.53	2795.16
3217.99	2798.3
3222.44	2819.92
3226.88	2851.25
3231.32	2862.3
3235.76	2892.76
3240.19	2904.08
3244.62	2923.15
3249.04	2933.34
3250.78	2934.02
3255.35	2962.42
3259.91	2962.18
3264.46	2927.21
3269.01	3016.46
3273.56	2999.97
3278.1	3019.94
3282.63	3020.07
3287.16	3013.56
3291.68	3031.56
3296.21	3054.11
3300.72	3072.16
3305.23	3044.72
3309.74	3093.44
3314.24	3088.92
3318.74	3090.05
3323.23	3143.35
3327.72	3157.25
3332.2	3158.48
3336.68	3141.79
3341.15	3191.22
3345.62	3221.09
3350.08	3232.56
3354.54	3271.19
3358.99	3274.97
3363.44	3278.11
3367.89	3304.66
3372.33	3301.97
3376.76	3339.3
3381.19	3307.69
3385.62	3427.53
3390.04	3445.78
3394.45	3382.85
3398.87	3392.75
3403.27	3348.18
3407.67	3427
3412.07	3400.75
3416.46	3413.96
3420.85	3413.94
3425.23	3422.91
3429.61	3419.83
3433.99	3385.66
3438.36	3406.07
3442.72	3388.86
3447.08	3369.03
3451.43	3322.68
3455.78	3307.23
3460.13	3322.08
3464.47	3269.21
3468.8	3224.71
3473.14	3203.4
3477.46	3151.98
3481.78	3109.25
3486.1	3092.08
3490.41	3041.63
3494.72	2989
3499.02	2983
