# Supplementary material for: Multi-molecular hyperspectral PRM-SRS microscopy
Source: Nat Commun. 2024 Feb 21;15:1599. doi: 10.1038/s41467-024-45576-6 (PMC10881988; doi:10.1038/s41467-024-45576-6)
Supplement: Supplementary file 4 — Source Data [file 41467_2024_45576_MOESM4_ESM.zip › Main_Figures/Fig_3 CH vs Fingerprint/2-7day fatbody D2O/Spectra/lager_Points08.txt]

400.676	868
407.833	893.347
414.986	905.668
422.125	890.262
429.259	914.438
436.385	914.391
443.504	903.524
450.615	886.97
457.716	899.716
464.812	896.514
471.894	886.282
478.975	889.815
486.045	901.016
493.106	891.9
500.161	895.229
507.207	904.16
514.247	878.151
521.277	893.89
528.299	913.566
535.314	912.843
542.322	951.425
549.32	934.706
556.312	931.05
563.292	914.475
570.27	937.002
577.236	906.068
584.195	911.581
591.147	880.175
598.092	896.792
605.027	877.671
611.955	857.747
618.874	808.255
625.787	795.714
632.691	791.504
639.588	780.774
646.477	761.291
653.356	778.846
660.231	761.33
667.095	737.728
673.953	723.754
680.803	748.22
687.645	721.311
694.476	719.53
701.304	730.102
708.123	743.238
714.933	766.13
721.736	769.572
728.531	769.03
735.32	781.465
742.099	795.058
748.869	801.953
755.636	835.626
762.39	834.088
769.14	844.074
775.88	859.513
782.613	863.43
789.339	881.79
796.056	909.177
802.766	945.152
809.469	961.092
816.163	969.582
822.85	996.306
829.529	1004.57
836.2	1040.51
842.865	1048.13
849.52	1038.31
856.169	1041.2
862.811	1024.24
869.444	1052.02
876.068	1027.9
882.685	1000.85
889.296	1045.46
895.899	991.908
902.494	980.758
909.08	968.794
915.659	956.316
922.232	947.742
928.798	923.811
935.355	902.435
941.903	883.742
948.444	881.36
954.977	859.23
961.505	849.572
968.025	873.824
974.536	866.327
981.038	834.716
987.535	860.807
994.024	871.024
1000.5	910.531
1006.98	922.063
1013.44	937.212
1019.9	978.496
1026.35	1011.48
1032.8	1037.14
1039.23	1068.81
1045.66	1075.84
1052.08	1121.67
1058.49	1215.31
1064.9	1257.09
1071.3	1293.32
1077.69	1298.28
1084.07	1244.82
1090.45	1179.64
1096.82	1109.85
1103.18	1066.55
1109.53	1071.48
1115.88	1054.07
1122.22	1009.25
1128.55	924.35
1134.87	840.815
1141.19	783.817
1147.49	738.479
1153.8	722.368
1160.09	697.064
1166.38	673.322
1172.65	669.226
1178.93	645.577
1185.19	636.125
1191.45	642.093
1197.7	627.195
1203.94	609.894
1210.17	623.579
1216.4	627.037
1222.62	654.195
1228.83	663.454
1235.04	702.154
1241.24	728.265
1247.43	768.412
1253.61	844.032
1259.49	887.07
1265.82	919.664
1272.14	897.941
1278.46	925.055
1284.76	995.038
1291.06	1117.06
1297.36	1290.34
1303.64	1323.5
1309.92	1087.11
1316.19	949.373
1322.46	845.163
1328.72	752.123
1334.97	693.547
1341.22	675.786
1347.46	675.314
1353.69	643.921
1359.91	673.565
1366.13	641.468
1372.34	637.807
1378.54	606.874
1384.74	583.06
1390.93	569.081
1397.12	570.954
1403.29	639.298
1409.46	656.016
1415.62	743.389
1421.78	832.882
1427.93	1050.64
1434.07	1547.9
1440.21	1768.96
1446.34	1611.29
1452.46	1529.42
1458.57	1291.01
1464.68	1028.44
1470.78	824.923
1476.88	715.044
1482.97	663.637
1489.05	614.671
1495.12	618.375
1501.19	573.761
1507.25	558.509
1513.3	553.501
1519.35	557.593
1525.39	544.183
1531.43	517.644
1537.45	547.557
1543.47	526.092
1549.49	533.453
1555.5	529.108
1561.5	535.563
1567.49	528.01
1573.48	538.669
1579.46	529.218
1585.43	514.122
1591.4	542.894
1597.36	533.662
1603.31	532.776
1609.25	543.546
1615.19	541.151
1621.13	565.632
1627.06	589.547
1632.97	615.727
1638.89	696.109
1644.79	849.437
1650.69	1104.1
1656.59	1109.07
1662.47	789.211
1668.35	630.787
1674.22	569.812
1680.09	545.036
1685.95	522.405
1691.8	504.366
1697.65	501.876
1703.49	504.571
1709.32	495.509
1715.15	507.45
1720.97	530.689
1726.78	561.885
1732.59	616.474
1738.39	713.975
1744.18	757.669
1749.97	711.245
1755.75	630.789
1761.52	558.001
1767.29	506.511
1773.05	484.439
1778.8	484.47
1784.55	479.777
1790.29	473.541
1796.02	464.648
1801.75	454.452
1807.47	456.034
1813.18	467.445
1818.89	472.671
1824.59	464.914
1830.29	457.794
1835.97	459.592
1841.66	460.563
1847.33	466.29
1853	480.137
1858.66	482.791
1864.32	462.011
1869.96	459.534
1875.61	448.979
1881.24	487.632
1886.87	489.3
1892.49	481.799
1898.11	482.588
1903.72	467.685
1909.32	478.329
1914.92	475.273
1920.51	476.176
1926.09	476.886
1931.67	474.161
1937.24	481.599
1942.81	460.988
1948.36	488.3
1953.92	482.371
1959.46	488.031
1965	498.133
1970.53	487.43
1976.05	514.087
1981.57	511.197
1987.09	498.497
1992.59	501.441
1994.99	504.497
2000.64	485.27
2006.29	516.11
2011.93	519.539
2017.56	509.467
2023.19	514.423
2028.81	502.732
2034.43	527.855
2040.04	508.528
2045.64	488.08
2051.24	500.661
2056.83	504.331
2062.42	528.122
2068	509.678
2073.57	545.461
2079.14	522.458
2084.7	529.424
2090.26	571.626
2095.81	571.494
2101.35	592.337
2106.89	617.617
2112.42	660.241
2117.95	701.06
2123.47	763.719
2128.98	833.994
2134.49	892.58
2140	941.456
2145.49	948.362
2150.98	932.311
2156.47	903.44
2161.94	856.757
2167.42	837.151
2172.88	832.441
2178.34	795.824
2183.8	744.853
2189.24	736.011
2194.69	654.411
2200.12	668.321
2205.55	631.732
2210.98	634.05
2216.4	634.86
2221.81	590.874
2227.22	603.697
2232.61	598.766
2238.01	594.987
2243.4	594.785
2248.78	588.139
2254.16	573.195
2259.53	558.914
2264.89	571.011
2270.25	558.982
2275.61	560.153
2280.95	549.771
2286.29	564.744
2291.63	565.863
2296.96	563.866
2302.28	567.304
2307.6	526.187
2312.91	553.776
2318.22	547.182
2323.52	560.983
2328.81	570.404
2334.1	549.166
2339.38	556.307
2344.66	562.594
2349.93	559.093
2355.19	568.956
2360.45	573.11
2365.71	572.016
2370.95	578.478
2376.19	588.952
2381.43	576.102
2386.66	574.256
2391.89	584.74
2397.1	582.485
2402.31	574.949
2407.52	601.858
2412.72	612.275
2417.91	614.914
2423.1	606.875
2428.28	609.843
2433.46	617.576
2438.63	612.884
2443.8	620.171
2448.96	596.273
2454.11	604.999
2459.26	621.863
2464.4	615.749
2469.54	618.621
2474.67	616.128
2479.79	611.653
2484.91	621.461
2490.02	618.835
2495.13	622.973
2500.23	616.616
2505.33	631.741
2510.42	622.052
2515.5	611.231
2520.58	629.772
2525.65	635.225
2530.72	632.419
2535.78	638.389
2540.83	633.727
2545.88	637.277
2550.93	637.449
2555.96	653.901
2561	658.884
2566.02	653.518
2571.04	654.461
2576.06	662.282
2581.07	669.532
2586.07	678.546
2591.07	694.782
2596.06	708.991
2601.05	716.192
2606.03	703.594
2611	684.77
2615.97	703.005
2620.93	707.974
2625.89	714.024
2630.84	732.441
2635.79	715.682
2640.73	738.157
2645.66	741.16
2650.59	726.489
2655.51	747.194
2656.27	751.179
2661.34	780.635
2666.41	798.885
2671.46	762.648
2676.52	785.501
2681.57	828.211
2686.61	857.488
2691.64	831.39
2696.68	862.093
2701.7	872.478
2706.72	932.37
2711.74	974.718
2716.75	996.094
2721.75	1027.94
2726.75	1039.88
2731.75	1001.34
2736.74	951.163
2741.72	913.837
2746.7	857.53
2751.67	841.652
2756.64	820.602
2761.6	825.986
2766.56	806.644
2771.51	828.728
2776.46	849.625
2781.4	853.887
2786.33	873.246
2791.26	903.325
2796.19	961.5
2801.11	991.194
2806.02	989.007
2810.93	1040.34
2815.83	1062.32
2820.73	1183.54
2825.63	1298.19
2830.51	1555.08
2835.4	2022.57
2840.27	3024.87
2845.15	5107.8
2850.01	6741.02
2854.87	6383.21
2859.73	5582.34
2864.58	5042
2869.43	5085.1
2874.27	5313.06
2879.1	5520.37
2883.93	5835.59
2888.76	5976.68
2893.58	6009.58
2898.39	5952.78
2903.2	5991.52
2908	5968.85
2912.8	5887.96
2917.6	5865.02
2922.38	5961.91
2927.17	5967.73
2931.94	5684.23
2936.71	5262.79
2941.48	4377.78
2946.24	3642.79
2951	3251.27
2955.75	3075.55
2960.5	2855.63
2965.24	2622.49
2969.97	2328.9
2974.7	2107.06
2979.43	1950.97
2984.15	1776.64
2988.86	1740.63
2993.57	1770.21
2998.28	1809.42
3002.97	1886.36
3007.67	1862.19
3012.36	1712.86
3017.04	1532.74
3021.72	1412.48
3026.39	1334.91
3031.06	1308.91
3035.72	1272.56
3040.38	1279.43
3045.03	1237.47
3049.68	1282.59
3054.32	1264.92
3058.96	1286.01
3063.59	1343.45
3068.21	1325.13
3072.83	1359.46
3077.45	1352.27
3082.06	1395.1
3086.66	1425.69
3091.27	1442.79
3095.86	1483.41
3100.45	1516.64
3105.04	1528.77
3109.61	1553.03
3114.19	1617.01
3118.76	1668.72
3123.32	1681.28
3127.88	1716.45
3132.44	1766.59
3136.98	1815.3
3141.53	1851.74
3146.07	1892.92
3150.6	1955.23
3155.13	1999.39
3159.65	2035.38
3164.17	2080.57
3168.68	2123.72
3173.19	2163.66
3177.69	2204.24
3182.19	2243.14
3186.68	2282.94
3191.17	2316.71
3195.65	2370.24
3200.13	2409.77
3204.6	2414.25
3209.07	2427.18
3213.53	2459.45
3217.99	2505.47
3222.44	2513.31
3226.88	2521.71
3231.32	2529.39
3235.76	2542
3240.19	2599.06
3244.62	2617.08
3249.04	2600.35
3250.78	2592.37
3255.35	2580.89
3259.91	2645.13
3264.46	2636.2
3269.01	2707.23
3273.56	2681.97
3278.1	2681.95
3282.63	2700.31
3287.16	2687.35
3291.68	2688.27
3296.21	2710.74
3300.72	2737.22
3305.23	2760.59
3309.74	2727.33
3314.24	2785.64
3318.74	2788.78
3323.23	2815.99
3327.72	2792.35
3332.2	2833.62
3336.68	2866.87
3341.15	2850.84
3345.62	2882.53
3350.08	2893.38
3354.54	2915.35
3358.99	2942.2
3363.44	2942.29
3367.89	2968.42
3372.33	3012.04
3376.76	3003.15
3381.19	3037.05
3385.62	3021.22
3390.04	3052.9
3394.45	3026.37
3398.87	3067.71
3403.27	3053.54
3407.67	3073.1
3412.07	3069.86
3416.46	3102.48
3420.85	3084.61
3425.23	3058.72
3429.61	3038.2
3433.99	3050.78
3438.36	3045.74
3442.72	3057.74
3447.08	3014.21
3451.43	3010.99
3455.78	2992.31
3460.13	2946.29
3464.47	2912.79
3468.8	2900.48
3473.14	2826.51
3477.46	2816.92
3481.78	2776.25
3486.1	2777.69
3490.41	2742.42
3494.72	2696.09
3499.02	2640
