# Supplementary material for: Multi-molecular hyperspectral PRM-SRS microscopy
Source: Nat Commun. 2024 Feb 21;15:1599. doi: 10.1038/s41467-024-45576-6 (PMC10881988; doi:10.1038/s41467-024-45576-6)
Supplement: Supplementary file 4 — Source Data [file 41467_2024_45576_MOESM4_ESM.zip › Main_Figures/Fig_3 CH vs Fingerprint/2-7day fatbody D2O/Spectra/lager_Points09.txt]

400.676	936
407.833	950.847
414.986	937.474
422.125	952.065
429.259	962.972
436.385	947.671
443.504	950.504
450.615	945.395
457.716	947.807
464.812	942.392
471.894	937.632
478.975	934.197
486.045	950.875
493.106	933.882
500.161	928.444
507.207	942.35
514.247	916.533
521.277	928.098
528.299	947.243
535.314	949.302
542.322	981.775
549.32	976.492
556.312	961.605
563.292	929.84
570.27	942.852
577.236	950.082
584.195	950.373
591.147	931.558
598.092	926.29
605.027	903.805
611.955	877.615
618.874	851.867
625.787	854.972
632.691	827.711
639.588	818.866
646.477	807.495
653.356	782.696
660.231	776.11
667.095	774.365
673.953	772.138
680.803	762.139
687.645	771.947
694.476	758.75
701.304	759.285
708.123	756.181
714.933	781.097
721.736	804.087
728.531	781.708
735.32	798.905
742.099	820.029
748.869	828.557
755.636	825.931
762.39	852.659
769.14	863.471
775.88	880.302
782.613	889.627
789.339	905.296
796.056	914.859
802.766	935.626
809.469	964.782
816.163	985.836
822.85	1015.45
829.529	994.008
836.2	1040.35
842.865	1045.83
849.52	1070.68
856.169	1035.32
862.811	1027.27
869.444	1044.15
876.068	1022.85
882.685	1028.66
889.296	1042.1
895.899	997.677
902.494	976.462
909.08	977.569
915.659	957.405
922.232	972.38
928.798	927.224
935.355	915.673
941.903	894.256
948.444	908.966
954.977	884.187
961.505	857.526
968.025	878.562
974.536	890.069
981.038	877.696
987.535	882.143
994.024	893.673
1000.5	947.237
1006.98	925.82
1013.44	979.658
1019.9	986.788
1026.35	1053.25
1032.8	1088.99
1039.23	1100.07
1045.66	1124.05
1052.08	1164.92
1058.49	1240.4
1064.9	1273.64
1071.3	1270.99
1077.69	1290.76
1084.07	1285.29
1090.45	1192.61
1096.82	1108.84
1103.18	1064.97
1109.53	1081.32
1115.88	1082.55
1122.22	1025.9
1128.55	922.501
1134.87	832.533
1141.19	800.803
1147.49	753.738
1153.8	729.701
1160.09	707.099
1166.38	682.783
1172.65	677.691
1178.93	656.645
1185.19	639.214
1191.45	634.339
1197.7	643.709
1203.94	638.237
1210.17	633.282
1216.4	646.371
1222.62	647.705
1228.83	697.512
1235.04	726.682
1241.24	789.362
1247.43	831.013
1253.61	885.319
1259.49	904.729
1265.82	921.568
1272.14	914.672
1278.46	917.282
1284.76	973.631
1291.06	1138.9
1297.36	1351.32
1303.64	1252.47
1309.92	1063.97
1316.19	932.87
1322.46	851.317
1328.72	774.373
1334.97	701.506
1341.22	701.219
1347.46	706.197
1353.69	687.293
1359.91	675.506
1366.13	660.586
1372.34	650.393
1378.54	589.124
1384.74	607.755
1390.93	600.431
1397.12	611.801
1403.29	611.182
1409.46	674.731
1415.62	732.741
1421.78	802.151
1427.93	1024.91
1434.07	1510.2
1440.21	1675.07
1446.34	1589.37
1452.46	1470.11
1458.57	1268.25
1464.68	1044.52
1470.78	828.398
1476.88	702.803
1482.97	664.837
1489.05	667.292
1495.12	636.617
1501.19	580.367
1507.25	560.887
1513.3	532.198
1519.35	529.877
1525.39	536.092
1531.43	537.644
1537.45	545.537
1543.47	545.355
1549.49	548.398
1555.5	560.065
1561.5	517.484
1567.49	523.533
1573.48	533.185
1579.46	547.157
1585.43	547.857
1591.4	534.375
1597.36	546.674
1603.31	554.692
1609.25	562.346
1615.19	585.207
1621.13	575.036
1627.06	601.619
1632.97	623.034
1638.89	709.591
1644.79	852.33
1650.69	1111.41
1656.59	1112.63
1662.47	795.205
1668.35	643.694
1674.22	586.969
1680.09	555.008
1685.95	537.553
1691.8	520.726
1697.65	500.779
1703.49	496.266
1709.32	486.964
1715.15	479.264
1720.97	496.55
1726.78	535.062
1732.59	594.476
1738.39	690.447
1744.18	727.761
1749.97	682.286
1755.75	609.951
1761.52	509.7
1767.29	472.666
1773.05	461.987
1778.8	460.069
1784.55	459.24
1790.29	464.111
1796.02	458.578
1801.75	460.453
1807.47	452.08
1813.18	448.335
1818.89	455.602
1824.59	452.742
1830.29	443.505
1835.97	440.959
1841.66	456.26
1847.33	444.345
1853	448.069
1858.66	463.572
1864.32	451.3
1869.96	448.648
1875.61	456.258
1881.24	460.176
1886.87	443.086
1892.49	441.788
1898.11	461.536
1903.72	436.456
1909.32	444.354
1914.92	447.692
1920.51	444.164
1926.09	448.713
1931.67	440.502
1937.24	445.478
1942.81	451.918
1948.36	482.125
1953.92	473.434
1959.46	460.459
1965	481.438
1970.53	483.541
1976.05	487.852
1981.57	465.775
1987.09	463.946
1992.59	487.403
1994.99	497.902
2000.64	497.96
2006.29	512.248
2011.93	475.495
2017.56	476.205
2023.19	488.067
2028.81	490.559
2034.43	504.151
2040.04	488.419
2045.64	493.256
2051.24	491.251
2056.83	480.711
2062.42	493.508
2068	510.786
2073.57	496.914
2079.14	522.357
2084.7	517.877
2090.26	530.166
2095.81	557.557
2101.35	586.235
2106.89	618.385
2112.42	624.969
2117.95	683.614
2123.47	723.585
2128.98	829.568
2134.49	898.758
2140	937.826
2145.49	900.977
2150.98	904.054
2156.47	866.812
2161.94	832.744
2167.42	821.167
2172.88	803.062
2178.34	777.427
2183.8	732.853
2189.24	690.024
2194.69	677.996
2200.12	638.883
2205.55	629.122
2210.98	609.527
2216.4	597.614
2221.81	595.377
2227.22	575.565
2232.61	590.847
2238.01	577.568
2243.4	562.971
2248.78	555.07
2254.16	564.75
2259.53	550.404
2264.89	549.204
2270.25	551.87
2275.61	552.152
2280.95	543.581
2286.29	548.887
2291.63	530.829
2296.96	542.509
2302.28	530.09
2307.6	530.015
2312.91	537.138
2318.22	544.379
2323.52	534.552
2328.81	534.917
2334.1	533.652
2339.38	539.276
2344.66	537.434
2349.93	545.31
2355.19	539.102
2360.45	531.909
2365.71	538.881
2370.95	547.487
2376.19	554.874
2381.43	547.105
2386.66	560.557
2391.89	550.004
2397.1	546.68
2402.31	575.641
2407.52	586.739
2412.72	582.237
2417.91	584.692
2423.1	586.331
2428.28	592.236
2433.46	598.285
2438.63	588.667
2443.8	588.93
2448.96	606.244
2454.11	591.073
2459.26	591.982
2464.4	589.374
2469.54	574.15
2474.67	605.537
2479.79	593.678
2484.91	593.783
2490.02	598.022
2495.13	605.912
2500.23	607.163
2505.33	610.442
2510.42	590.907
2515.5	602.052
2520.58	609.893
2525.65	607.104
2530.72	612.067
2535.78	615.012
2540.83	609.416
2545.88	626.859
2550.93	640.609
2555.96	621.728
2561	624.93
2566.02	648.399
2571.04	647.169
2576.06	648.93
2581.07	643.32
2586.07	640.118
2591.07	671.559
2596.06	669.606
2601.05	687.601
2606.03	685.324
2611	663.854
2615.97	677.328
2620.93	686.065
2625.89	696.023
2630.84	687.756
2635.79	691.324
2640.73	712.667
2645.66	699.781
2650.59	719.189
2655.51	735.761
2656.27	738.297
2661.34	745.697
2666.41	749.07
2671.46	782.891
2676.52	804.035
2681.57	779.557
2686.61	845.002
2691.64	828.794
2696.68	831.938
2701.7	847.747
2706.72	889.946
2711.74	931.598
2716.75	976.761
2721.75	969.593
2726.75	1046.72
2731.75	999.306
2736.74	949.466
2741.72	908.114
2746.7	835.594
2751.67	836.993
2756.64	803.508
2761.6	823.466
2766.56	813.149
2771.51	833.42
2776.46	842.307
2781.4	887.785
2786.33	886.201
2791.26	908.499
2796.19	947.91
2801.11	966.443
2806.02	979.72
2810.93	994.956
2815.83	1089.19
2820.73	1159.99
2825.63	1309.89
2830.51	1522.94
2835.4	1970.52
2840.27	2932.79
2845.15	4983.58
2850.01	6532.12
2854.87	6167.62
2859.73	5529.08
2864.58	4932.47
2869.43	4968.34
2874.27	5282.84
2879.1	5464.53
2883.93	5749.97
2888.76	5866.45
2893.58	5839.02
2898.39	5883.74
2903.2	5840.35
2908	5787.14
2912.8	5833.95
2917.6	5859.62
2922.38	5875.02
2927.17	5934.78
2931.94	5669.18
2936.71	5206.46
2941.48	4467.36
2946.24	3703.3
2951	3316.19
2955.75	3137.18
2960.5	2906.47
2965.24	2684.99
2969.97	2432.65
2974.7	2190.95
2979.43	2033.25
2984.15	1938.27
2988.86	1851.18
2993.57	1846.79
2998.28	1923.42
3002.97	1969.55
3007.67	1930.46
3012.36	1802
3017.04	1613.15
3021.72	1502.04
3026.39	1407.41
3031.06	1388.35
3035.72	1349.37
3040.38	1376.61
3045.03	1380.67
3049.68	1394.51
3054.32	1382.69
3058.96	1451.81
3063.59	1461.98
3068.21	1496.45
3072.83	1513.66
3077.45	1532.56
3082.06	1525.83
3086.66	1535.03
3091.27	1600.78
3095.86	1659.27
3100.45	1708.1
3105.04	1732.74
3109.61	1785.46
3114.19	1839.76
3118.76	1881.9
3123.32	1932.19
3127.88	2012.95
3132.44	2073.41
3136.98	2117.54
3141.53	2150.42
3146.07	2207.71
3150.6	2271.91
3155.13	2324.65
3159.65	2387.47
3164.17	2451.49
3168.68	2481.91
3173.19	2557.1
3177.69	2624.24
3182.19	2670.39
3186.68	2703.3
3191.17	2717.49
3195.65	2821.1
3200.13	2837.57
3204.6	2892.19
3209.07	2979.86
3213.53	2960.85
3217.99	3012.12
3222.44	3017.74
3226.88	3050.48
3231.32	3045
3235.76	3076.96
3240.19	3140.7
3244.62	3154.95
3249.04	3176.6
3250.78	3190.68
3255.35	3158.17
3259.91	3171.42
3264.46	3182.67
3269.01	3192.61
3273.56	3256.93
3278.1	3207.24
3282.63	3233.85
3287.16	3259.35
3291.68	3254.8
3296.21	3287.3
3300.72	3287.07
3305.23	3285.58
3309.74	3342.94
3314.24	3356.73
3318.74	3376.68
3323.23	3379.81
3327.72	3413.69
3332.2	3401.68
3336.68	3416.2
3341.15	3440.48
3345.62	3486.1
3350.08	3500.13
3354.54	3532.54
3358.99	3554.65
3363.44	3562.34
3367.89	3593.04
3372.33	3603.15
3376.76	3687.26
3381.19	3665.63
3385.62	3659.08
3390.04	3655.1
3394.45	3722.61
3398.87	3722.08
3403.27	3689.6
3407.67	3754.68
3412.07	3728.67
3416.46	3681.28
3420.85	3751.15
3425.23	3732.3
3429.61	3737.73
3433.99	3693.33
3438.36	3678.96
3442.72	3617.55
3447.08	3658.91
3451.43	3626.67
3455.78	3609.82
3460.13	3551.67
3464.47	3547.13
3468.8	3470.68
3473.14	3424.84
3477.46	3391.25
3481.78	3315.08
3486.1	3268.08
3490.41	3254.03
3494.72	3230.59
3499.02	3178
