# Supplementary material for: Multi-molecular hyperspectral PRM-SRS microscopy
Source: Nat Commun. 2024 Feb 21;15:1599. doi: 10.1038/s41467-024-45576-6 (PMC10881988; doi:10.1038/s41467-024-45576-6)
Supplement: Supplementary file 4 — Source Data [file 41467_2024_45576_MOESM4_ESM.zip › Main_Figures/Fig_3 CH vs Fingerprint/2-7day fatbody D2O/Spectra/larger2_Points00.txt]

400.676	948
407.833	990.99
414.986	993.371
422.125	1028.11
429.259	995.354
436.385	1008.85
443.504	1012.77
450.615	999.973
457.716	987.54
464.812	976.662
471.894	980.459
478.975	991.459
486.045	983.447
493.106	1011.11
500.161	995.2
507.207	1021.32
514.247	1024.82
521.277	1011.36
528.299	1032.93
535.314	1038.82
542.322	1059.22
549.32	1093.75
556.312	1073.8
563.292	1054.91
570.27	1036.51
577.236	1013.08
584.195	1007.87
591.147	986.883
598.092	985.337
605.027	972.983
611.955	946.656
618.874	940.665
625.787	923.08
632.691	891.093
639.588	904.357
646.477	869.491
653.356	869.653
660.231	858.553
667.095	863.03
673.953	835.883
680.803	838.543
687.645	843.797
694.476	793.962
701.304	827.716
708.123	833.108
714.933	818.18
721.736	865.928
728.531	878.061
735.32	861.966
742.099	875.535
748.869	872.951
755.636	872.335
762.39	875.487
769.14	902.241
775.88	922.299
782.613	924.346
789.339	946.481
796.056	964.077
802.766	987.202
809.469	995.77
816.163	1000.99
822.85	994.917
829.529	1001.02
836.2	985.816
842.865	1025.47
849.52	1003.61
856.169	995.806
862.811	975.624
869.444	990.018
876.068	969.965
882.685	980.378
889.296	971.696
895.899	937.12
902.494	950.568
909.08	933.505
915.659	963.49
922.232	945.291
928.798	899.287
935.355	941.204
941.903	906.824
948.444	884.366
954.977	872.289
961.505	895.903
968.025	896.708
974.536	875.611
981.038	877.5
987.535	861.919
994.024	905.069
1000.5	939.711
1006.98	937.824
1013.44	957.892
1019.9	985.224
1026.35	1017.98
1032.8	1053.54
1039.23	1082.54
1045.66	1083.74
1052.08	1107.14
1058.49	1135.3
1064.9	1162.47
1071.3	1173.56
1077.69	1195.53
1084.07	1174.98
1090.45	1110.44
1096.82	1064.87
1103.18	1031.27
1109.53	988.558
1115.88	970.877
1122.22	944.206
1128.55	892.751
1134.87	837.331
1141.19	791.718
1147.49	789.272
1153.8	787.737
1160.09	753.614
1166.38	730.087
1172.65	704.466
1178.93	695.493
1185.19	687.875
1191.45	676.538
1197.7	674.335
1203.94	666.666
1210.17	661.905
1216.4	663.583
1222.62	681.088
1228.83	680.816
1235.04	690.518
1241.24	724.028
1247.43	782.414
1253.61	855.194
1259.49	846.964
1265.82	879.671
1272.14	861.427
1278.46	842.954
1284.76	892.293
1291.06	942.051
1297.36	1074.39
1303.64	1056.67
1309.92	927.39
1316.19	817.611
1322.46	775.601
1328.72	692.751
1334.97	692.858
1341.22	688.136
1347.46	675.914
1353.69	648.858
1359.91	648.756
1366.13	661.954
1372.34	620.948
1378.54	624.481
1384.74	603.177
1390.93	647.664
1397.12	634.15
1403.29	640.176
1409.46	688.167
1415.62	733.951
1421.78	816.438
1427.93	1015.14
1434.07	1291.37
1440.21	1317.85
1446.34	1221.25
1452.46	1124.25
1458.57	1016.61
1464.68	830.627
1470.78	756.207
1476.88	700.749
1482.97	667.938
1489.05	690.125
1495.12	670.091
1501.19	622.346
1507.25	614.207
1513.3	623.68
1519.35	631.45
1525.39	621.918
1531.43	599.066
1537.45	584.368
1543.47	583.452
1549.49	583.336
1555.5	588.321
1561.5	593.39
1567.49	605.48
1573.48	589.308
1579.46	589.875
1585.43	614.594
1591.4	601.797
1597.36	617.097
1603.31	594.17
1609.25	605.93
1615.19	613.431
1621.13	630.091
1627.06	630.366
1632.97	653.699
1638.89	720.414
1644.79	880.584
1650.69	1046.64
1656.59	1001.85
1662.47	768.221
1668.35	655.462
1674.22	614.611
1680.09	598.462
1685.95	579.936
1691.8	536.292
1697.65	558.99
1703.49	564.272
1709.32	566.724
1715.15	558.23
1720.97	584.149
1726.78	584.749
1732.59	628.826
1738.39	688.421
1744.18	689.808
1749.97	665.454
1755.75	607.4
1761.52	571.636
1767.29	548.951
1773.05	548.171
1778.8	532.896
1784.55	537.502
1790.29	528.97
1796.02	525.688
1801.75	526.382
1807.47	525.149
1813.18	521.764
1818.89	520.238
1824.59	529.129
1830.29	529.044
1835.97	520.742
1841.66	515.175
1847.33	518.43
1853	536.54
1858.66	526.369
1864.32	510.039
1869.96	533.204
1875.61	527.461
1881.24	534.316
1886.87	547.916
1892.49	526.172
1898.11	534.584
1903.72	513.679
1909.32	523.874
1914.92	519.894
1920.51	500.529
1926.09	513.007
1931.67	514.462
1937.24	505.473
1942.81	512.726
1948.36	524.71
1953.92	541.006
1959.46	548.415
1965	541.138
1970.53	533.986
1976.05	552.696
1981.57	566.235
1987.09	552.364
1992.59	560.136
1994.99	573.392
2000.64	544.138
2006.29	564.715
2011.93	534.863
2017.56	563.661
2023.19	559.38
2028.81	533.422
2034.43	546.738
2040.04	522.839
2045.64	542.484
2051.24	557.412
2056.83	553.569
2062.42	568.985
2068	584.291
2073.57	559.734
2079.14	574.016
2084.7	575.346
2090.26	575.784
2095.81	605.287
2101.35	599.756
2106.89	622.928
2112.42	647.867
2117.95	650.508
2123.47	697.105
2128.98	734.295
2134.49	746.075
2140	775.584
2145.49	765.95
2150.98	768.431
2156.47	762.925
2161.94	718.516
2167.42	698.403
2172.88	688.064
2178.34	649.86
2183.8	646.155
2189.24	661.936
2194.69	628.343
2200.12	624.721
2205.55	607.242
2210.98	623.779
2216.4	625.458
2221.81	594.536
2227.22	604.603
2232.61	605.751
2238.01	600.114
2243.4	602.348
2248.78	587.361
2254.16	585.799
2259.53	587.825
2264.89	610.181
2270.25	586.081
2275.61	599.397
2280.95	580.588
2286.29	573.436
2291.63	582.767
2296.96	601.006
2302.28	586.264
2307.6	598.676
2312.91	588.382
2318.22	604.317
2323.52	614.909
2328.81	616.321
2334.1	601.386
2339.38	580.965
2344.66	582.483
2349.93	591.082
2355.19	607.175
2360.45	611.357
2365.71	605.352
2370.95	600.493
2376.19	614.272
2381.43	635.836
2386.66	637.01
2391.89	618.158
2397.1	607
2402.31	632.904
2407.52	616.691
2412.72	634.303
2417.91	637.015
2423.1	639.001
2428.28	635.755
2433.46	640.088
2438.63	664.403
2443.8	656.76
2448.96	643.78
2454.11	642.792
2459.26	649.856
2464.4	642.992
2469.54	654.205
2474.67	645.539
2479.79	647.189
2484.91	656.672
2490.02	653.042
2495.13	643.585
2500.23	652.977
2505.33	664.719
2510.42	651.765
2515.5	666.504
2520.58	661.765
2525.65	654.99
2530.72	647.337
2535.78	640.764
2540.83	648.778
2545.88	646.203
2550.93	642.174
2555.96	648.862
2561	665.953
2566.02	668.753
2571.04	673.583
2576.06	670.703
2581.07	677.464
2586.07	686.849
2591.07	697.783
2596.06	695.908
2601.05	693.804
2606.03	725.607
2611	709.413
2615.97	704.179
2620.93	722.191
2625.89	710.167
2630.84	696.701
2635.79	701.753
2640.73	694.607
2645.66	700.28
2650.59	736.786
2655.51	728.941
2656.27	727.01
2661.34	742.905
2666.41	736.249
2671.46	781.389
2676.52	747.261
2681.57	772.589
2686.61	787.135
2691.64	797.257
2696.68	817.378
2701.7	816.316
2706.72	866.6
2711.74	865.526
2716.75	886.982
2721.75	884.157
2726.75	893.713
2731.75	900.937
2736.74	867.223
2741.72	822.374
2746.7	811.204
2751.67	823.218
2756.64	801.62
2761.6	816.65
2766.56	814.038
2771.51	844.465
2776.46	812.413
2781.4	862.398
2786.33	873.911
2791.26	909.451
2796.19	948.06
2801.11	927.612
2806.02	960.576
2810.93	981.326
2815.83	1032.52
2820.73	1068.75
2825.63	1148.98
2830.51	1335.72
2835.4	1643.56
2840.27	2321.54
2845.15	3578.24
2850.01	4212.55
2854.87	3918.81
2859.73	3495.55
2864.58	3266.73
2869.43	3361.9
2874.27	3492.56
2879.1	3560.87
2883.93	3754.44
2888.76	3879.84
2893.58	3900.66
2898.39	3915.23
2903.2	3912.91
2908	3899.48
2912.8	3923.35
2917.6	3919.61
2922.38	3906.46
2927.17	3888.47
2931.94	3737.42
2936.71	3397.09
2941.48	2910.81
2946.24	2525.86
2951	2337.59
2955.75	2235.38
2960.5	2154.04
2965.24	1989.9
2969.97	1839.02
2974.7	1733.45
2979.43	1655.55
2984.15	1608.59
2988.86	1601.6
2993.57	1626.38
2998.28	1682.94
3002.97	1732.32
3007.67	1723.61
3012.36	1581.37
3017.04	1493.73
3021.72	1397.26
3026.39	1361.17
3031.06	1345.39
3035.72	1311.89
3040.38	1334.09
3045.03	1339.84
3049.68	1378.75
3054.32	1379.15
3058.96	1421.38
3063.59	1423.47
3068.21	1440.32
3072.83	1477.54
3077.45	1517.19
3082.06	1557.58
3086.66	1596.41
3091.27	1617.23
3095.86	1653.84
3100.45	1676.87
3105.04	1717.06
3109.61	1774.72
3114.19	1837.37
3118.76	1884.64
3123.32	1932.63
3127.88	2007.77
3132.44	2027.32
3136.98	2085.84
3141.53	2118.52
3146.07	2192.59
3150.6	2243.58
3155.13	2314.8
3159.65	2381.68
3164.17	2434.75
3168.68	2456.83
3173.19	2537.62
3177.69	2556.33
3182.19	2637.38
3186.68	2712.43
3191.17	2688.53
3195.65	2750.95
3200.13	2805.03
3204.6	2876.29
3209.07	2875.39
3213.53	2880.4
3217.99	2952.42
3222.44	2996.03
3226.88	2989.61
3231.32	2998.98
3235.76	3008.12
3240.19	3051.42
3244.62	3067.04
3249.04	3087.47
3250.78	3102.37
3255.35	3084.5
3259.91	3173.33
3264.46	3131.58
3269.01	3117.06
3273.56	3136.48
3278.1	3171.3
3282.63	3162.71
3287.16	3170.23
3291.68	3200.77
3296.21	3168.16
3300.72	3218.18
3305.23	3234.03
3309.74	3223.13
3314.24	3300.79
3318.74	3229.87
3323.23	3269.34
3327.72	3310.62
3332.2	3352.99
3336.68	3349.14
3341.15	3326.79
3345.62	3369.96
3350.08	3445.44
3354.54	3433.46
3358.99	3447.14
3363.44	3468.22
3367.89	3498.47
3372.33	3511.49
3376.76	3537.15
3381.19	3528.97
3385.62	3601.75
3390.04	3570
3394.45	3573
3398.87	3606.95
3403.27	3611.21
3407.67	3613.54
3412.07	3599.91
3416.46	3589.41
3420.85	3600.25
3425.23	3639.09
3429.61	3618.38
3433.99	3629.88
3438.36	3595.63
3442.72	3570.27
3447.08	3527.96
3451.43	3531.33
3455.78	3521.08
3460.13	3447.37
3464.47	3439.05
3468.8	3412.23
3473.14	3346.67
3477.46	3306.14
3481.78	3267.98
3486.1	3241.92
3490.41	3174.8
3494.72	3154.22
3499.02	3088
