# Supplementary material for: Multi-molecular hyperspectral PRM-SRS microscopy
Source: Nat Commun. 2024 Feb 21;15:1599. doi: 10.1038/s41467-024-45576-6 (PMC10881988; doi:10.1038/s41467-024-45576-6)
Supplement: Supplementary file 4 — Source Data [file 41467_2024_45576_MOESM4_ESM.zip › Main_Figures/Fig_3 CH vs Fingerprint/2-7day fatbody D2O/Spectra/larger2_Points01.txt]

400.676	1008
407.833	1018.59
414.986	1021
422.125	1009.57
429.259	1006.49
436.385	1014.45
443.504	1048.94
450.615	1020.96
457.716	1030.05
464.812	1022.72
471.894	1012.34
478.975	1007.13
486.045	1014.06
493.106	1009.52
500.161	985.974
507.207	1017.36
514.247	1010.85
521.277	1016.13
528.299	1033.92
535.314	1029.07
542.322	1014.9
549.32	1037.03
556.312	1012.59
563.292	1045.33
570.27	1024.11
577.236	1014.82
584.195	1025.62
591.147	1011.83
598.092	995.458
605.027	963.096
611.955	928.091
618.874	910.351
625.787	870.736
632.691	881.72
639.588	861.384
646.477	847.724
653.356	849.828
660.231	843.102
667.095	803.512
673.953	813.028
680.803	817.5
687.645	798.363
694.476	805.352
701.304	793.664
708.123	832.209
714.933	866.884
721.736	893.623
728.531	877.428
735.32	871.005
742.099	876.235
748.869	918.787
755.636	923.501
762.39	950.41
769.14	959.828
775.88	952.117
782.613	974.902
789.339	993.184
796.056	1029.98
802.766	1090.6
809.469	1138.64
816.163	1174.22
822.85	1181.71
829.529	1225.43
836.2	1287.81
842.865	1278.66
849.52	1291.4
856.169	1289.77
862.811	1305.14
869.444	1326.59
876.068	1303.17
882.685	1279.23
889.296	1299.93
895.899	1224.5
902.494	1171.85
909.08	1162.69
915.659	1165.05
922.232	1128.68
928.798	1110.89
935.355	1098.93
941.903	1071.15
948.444	1063.72
954.977	1059.96
961.505	1079.78
968.025	1111.02
974.536	1105.77
981.038	1024.03
987.535	1040.9
994.024	1053.66
1000.5	1084.38
1006.98	1132.02
1013.44	1183.47
1019.9	1208.65
1026.35	1243.33
1032.8	1256.16
1039.23	1292.89
1045.66	1358.74
1052.08	1441.59
1058.49	1576.17
1064.9	1568.38
1071.3	1623.59
1077.69	1649.32
1084.07	1576.42
1090.45	1464.55
1096.82	1346.9
1103.18	1281.96
1109.53	1265.46
1115.88	1242.82
1122.22	1172.86
1128.55	1035.01
1134.87	939.025
1141.19	906.177
1147.49	866.479
1153.8	834.33
1160.09	804.439
1166.38	770.804
1172.65	762.21
1178.93	758.922
1185.19	738.114
1191.45	742.287
1197.7	757.699
1203.94	762.721
1210.17	762.831
1216.4	778.347
1222.62	797.761
1228.83	823.505
1235.04	845.363
1241.24	940.428
1247.43	1061.75
1253.61	1200.32
1259.49	1278.7
1265.82	1277.82
1272.14	1272.52
1278.46	1254.63
1284.76	1377.09
1291.06	1604.27
1297.36	1874.99
1303.64	1737.83
1309.92	1444.75
1316.19	1215.47
1322.46	1026.7
1328.72	919.905
1334.97	862.745
1341.22	830.125
1347.46	769.506
1353.69	784.168
1359.91	751.165
1366.13	764.467
1372.34	712.631
1378.54	690.503
1384.74	671.691
1390.93	645.772
1397.12	682.77
1403.29	734.782
1409.46	823.129
1415.62	921.212
1421.78	1091.01
1427.93	1646.18
1434.07	2426.9
1440.21	2485.75
1446.34	2269.54
1452.46	2057.83
1458.57	1654.74
1464.68	1279.28
1470.78	994.978
1476.88	793.465
1482.97	754.519
1489.05	738.292
1495.12	704.033
1501.19	636.957
1507.25	614.649
1513.3	601.401
1519.35	594.095
1525.39	572.621
1531.43	572.202
1537.45	581.69
1543.47	577.214
1549.49	571.75
1555.5	571.6
1561.5	555.557
1567.49	563.643
1573.48	558.616
1579.46	550.579
1585.43	584.685
1591.4	588.226
1597.36	603.066
1603.31	607.776
1609.25	596.457
1615.19	618.324
1621.13	624.236
1627.06	665.432
1632.97	737.073
1638.89	884.4
1644.79	1281.14
1650.69	1840.16
1656.59	1679.68
1662.47	1043.74
1668.35	736.396
1674.22	645.359
1680.09	577.697
1685.95	555.433
1691.8	550.288
1697.65	535.43
1703.49	542.792
1709.32	534.171
1715.15	551.217
1720.97	567.575
1726.78	614.916
1732.59	724.738
1738.39	867.929
1744.18	924.212
1749.97	849.522
1755.75	696.547
1761.52	575.773
1767.29	523.201
1773.05	505.376
1778.8	497.749
1784.55	483.638
1790.29	480.095
1796.02	462.441
1801.75	456.714
1807.47	471.391
1813.18	474.161
1818.89	466.686
1824.59	477.304
1830.29	473.852
1835.97	474.846
1841.66	470.56
1847.33	471.55
1853	481.999
1858.66	467.198
1864.32	465.435
1869.96	485.933
1875.61	460.299
1881.24	498.328
1886.87	497.567
1892.49	467.659
1898.11	479.398
1903.72	475.557
1909.32	491.142
1914.92	480.627
1920.51	459.115
1926.09	480.835
1931.67	483.82
1937.24	488.166
1942.81	491.252
1948.36	487.301
1953.92	482.734
1959.46	495.854
1965	505.962
1970.53	517.998
1976.05	519.336
1981.57	531.226
1987.09	539.451
1992.59	521.775
1994.99	508.639
2000.64	523.876
2006.29	514.556
2011.93	499.693
2017.56	509.211
2023.19	538.761
2028.81	522.29
2034.43	502.419
2040.04	528.161
2045.64	536.08
2051.24	521.588
2056.83	526.861
2062.42	533.071
2068	556.964
2073.57	542.702
2079.14	559.132
2084.7	587.462
2090.26	623.276
2095.81	619.236
2101.35	656.156
2106.89	671.21
2112.42	710.786
2117.95	777.827
2123.47	881.071
2128.98	985.298
2134.49	1091.03
2140	1075.22
2145.49	1078.78
2150.98	1074.92
2156.47	995.296
2161.94	948.686
2167.42	971.349
2172.88	907.689
2178.34	867.073
2183.8	815.093
2189.24	772.559
2194.69	757.977
2200.12	700.384
2205.55	700.586
2210.98	670.473
2216.4	656.784
2221.81	666.359
2227.22	646.736
2232.61	646.322
2238.01	616.07
2243.4	604.819
2248.78	611.341
2254.16	622.817
2259.53	601.75
2264.89	593.169
2270.25	581.823
2275.61	594.012
2280.95	593.849
2286.29	582.162
2291.63	580.93
2296.96	583.99
2302.28	578.393
2307.6	574.751
2312.91	582.822
2318.22	591.838
2323.52	576.978
2328.81	596.321
2334.1	586.834
2339.38	570.203
2344.66	581.849
2349.93	580.404
2355.19	590.783
2360.45	602.75
2365.71	606.316
2370.95	605.25
2376.19	592.454
2381.43	595.786
2386.66	616.444
2391.89	625.361
2397.1	604.973
2402.31	630.988
2407.52	628.631
2412.72	619.867
2417.91	637.498
2423.1	642.756
2428.28	639.777
2433.46	635.135
2438.63	627.737
2443.8	632.121
2448.96	634.855
2454.11	640.764
2459.26	653.453
2464.4	619.25
2469.54	648.048
2474.67	635.459
2479.79	648.469
2484.91	653.581
2490.02	635.188
2495.13	643.256
2500.23	641.995
2505.33	641.419
2510.42	645.83
2515.5	641.548
2520.58	652.962
2525.65	654.062
2530.72	668.8
2535.78	673.046
2540.83	671.588
2545.88	685.815
2550.93	691.435
2555.96	702.487
2561	711.326
2566.02	715.706
2571.04	710.584
2576.06	729.012
2581.07	731.011
2586.07	757.028
2591.07	777.263
2596.06	780.561
2601.05	776.205
2606.03	772.516
2611	767.15
2615.97	788.783
2620.93	812.704
2625.89	814.952
2630.84	797.342
2635.79	808.96
2640.73	829.716
2645.66	852.263
2650.59	855.19
2655.51	857.638
2656.27	858.15
2661.34	863.073
2666.41	888.981
2671.46	919.606
2676.52	943.477
2681.57	976.022
2686.61	974.042
2691.64	1002.97
2696.68	984.787
2701.7	1084.05
2706.72	1129.75
2711.74	1199.39
2716.75	1244.67
2721.75	1278.89
2726.75	1324.24
2731.75	1209.91
2736.74	1088.9
2741.72	1048.47
2746.7	975.876
2751.67	956.205
2756.64	927.947
2761.6	926.051
2766.56	959.569
2771.51	937.12
2776.46	958.519
2781.4	996.357
2786.33	1014.85
2791.26	1080.82
2796.19	1151.03
2801.11	1165.3
2806.02	1213.41
2810.93	1276.55
2815.83	1399.29
2820.73	1572.25
2825.63	1848.39
2830.51	2287.11
2835.4	3089.03
2840.27	4959.54
2845.15	8613.63
2850.01	10418.1
2854.87	9629.08
2859.73	8348.69
2864.58	7593.99
2869.43	7858.88
2874.27	8135.73
2879.1	8438.87
2883.93	8819.87
2888.76	9200.38
2893.58	9240.12
2898.39	9214.27
2903.2	9105.73
2908	9035.57
2912.8	8970.18
2917.6	8989.45
2922.38	9054.84
2927.17	9020.52
2931.94	8548.22
2936.71	7613.66
2941.48	6226.41
2946.24	5143.85
2951	4654.16
2955.75	4386.22
2960.5	4061.21
2965.24	3582.38
2969.97	3141.44
2974.7	2771.53
2979.43	2535.92
2984.15	2357.99
2988.86	2289.87
2993.57	2324.52
2998.28	2536.54
3002.97	2665.15
3007.67	2635.72
3012.36	2398.27
3017.04	2032.44
3021.72	1773.65
3026.39	1657.98
3031.06	1546.45
3035.72	1481.09
3040.38	1486.97
3045.03	1477.23
3049.68	1483.67
3054.32	1492.66
3058.96	1510.26
3063.59	1542.36
3068.21	1589.38
3072.83	1564.07
3077.45	1580.7
3082.06	1587.98
3086.66	1648.86
3091.27	1653.54
3095.86	1713.01
3100.45	1731.85
3105.04	1786.69
3109.61	1820.38
3114.19	1836.25
3118.76	1889.42
3123.32	1969.8
3127.88	2001.1
3132.44	2063.09
3136.98	2146.48
3141.53	2180.65
3146.07	2200.66
3150.6	2289.77
3155.13	2344.73
3159.65	2430.72
3164.17	2485.98
3168.68	2517.96
3173.19	2524.96
3177.69	2573.26
3182.19	2645.72
3186.68	2705.23
3191.17	2737.69
3195.65	2808.11
3200.13	2846.49
3204.6	2872.95
3209.07	2884.84
3213.53	2923.19
3217.99	2992.11
3222.44	3034.26
3226.88	3028.42
3231.32	3027.37
3235.76	3044.33
3240.19	3067.19
3244.62	3043.32
3249.04	3065.81
3250.78	3090.07
3255.35	3110.16
3259.91	3116.21
3264.46	3125.17
3269.01	3173.04
3273.56	3199.23
3278.1	3147.72
3282.63	3172.45
3287.16	3188.65
3291.68	3230.41
3296.21	3239.9
3300.72	3207.11
3305.23	3277.48
3309.74	3294.51
3314.24	3279.73
3318.74	3299.47
3323.23	3320.4
3327.72	3358.83
3332.2	3367.4
3336.68	3404.05
3341.15	3384.6
3345.62	3395.38
3350.08	3469.5
3354.54	3449.81
3358.99	3472.55
3363.44	3515.27
3367.89	3548.83
3372.33	3565.81
3376.76	3592.63
3381.19	3571.49
3385.62	3591.47
3390.04	3635.73
3394.45	3570.04
3398.87	3642.48
3403.27	3667.87
3407.67	3614.99
3412.07	3620.8
3416.46	3621.94
3420.85	3621.59
3425.23	3623.03
3429.61	3635.73
3433.99	3594.17
3438.36	3635.22
3442.72	3583.66
3447.08	3544.38
3451.43	3509.33
3455.78	3482.11
3460.13	3513.95
3464.47	3439.58
3468.8	3398.68
3473.14	3385.91
3477.46	3326.95
3481.78	3299.41
3486.1	3274.15
3490.41	3176.5
3494.72	3114.67
3499.02	3072
