# Supplementary material for: Multi-molecular hyperspectral PRM-SRS microscopy
Source: Nat Commun. 2024 Feb 21;15:1599. doi: 10.1038/s41467-024-45576-6 (PMC10881988; doi:10.1038/s41467-024-45576-6)
Supplement: Supplementary file 4 — Source Data [file 41467_2024_45576_MOESM4_ESM.zip › Main_Figures/Fig_3 CH vs Fingerprint/2-7day fatbody D2O/Spectra/larger2_Points02.txt]

400.676	886
407.833	872.521
414.986	885.966
422.125	900.071
429.259	882.292
436.385	888.746
443.504	900.429
450.615	870.068
457.716	873.949
464.812	869.386
471.894	878.532
478.975	856.631
486.045	867.689
493.106	885.749
500.161	877.703
507.207	881.179
514.247	888.786
521.277	894.346
528.299	893.029
535.314	918.355
542.322	912.15
549.32	923.77
556.312	889.046
563.292	901.64
570.27	905.847
577.236	875.978
584.195	871.6
591.147	895.615
598.092	863.495
605.027	829.165
611.955	832.753
618.874	795.787
625.787	774.874
632.691	766.996
639.588	740.108
646.477	749.7
653.356	720.958
660.231	724.926
667.095	732.908
673.953	710.905
680.803	704.32
687.645	683.011
694.476	704.181
701.304	685.735
708.123	713.156
714.933	727.316
721.736	736.087
728.531	742.664
735.32	739.371
742.099	745.676
748.869	753.896
755.636	751.019
762.39	769.506
769.14	772.242
775.88	821.705
782.613	820.817
789.339	826.923
796.056	844
802.766	882
809.469	900.606
816.163	904.851
822.85	911.799
829.529	927.911
836.2	955.362
842.865	964.891
849.52	945.239
856.169	938.919
862.811	936.515
869.444	945.111
876.068	899.842
882.685	891.877
889.296	909.479
895.899	887.513
902.494	884.548
909.08	874.156
915.659	879.634
922.232	840.785
928.798	824.592
935.355	835.149
941.903	812.921
948.444	790.703
954.977	782.5
961.505	804.756
968.025	831.114
974.536	817.319
981.038	796.76
987.535	782.865
994.024	794.905
1000.5	834.471
1006.98	844.738
1013.44	865.656
1019.9	876.507
1026.35	911.178
1032.8	949.469
1039.23	986.659
1045.66	1008.42
1052.08	1020.43
1058.49	1104.96
1064.9	1108.29
1071.3	1142.56
1077.69	1161.37
1084.07	1114.44
1090.45	1034.18
1096.82	978.677
1103.18	957.578
1109.53	953.187
1115.88	928.383
1122.22	858.075
1128.55	793.984
1134.87	742.791
1141.19	698.169
1147.49	659.315
1153.8	650.174
1160.09	643.639
1166.38	612.287
1172.65	603.529
1178.93	588.84
1185.19	584.811
1191.45	596.114
1197.7	577.085
1203.94	577.007
1210.17	573.154
1216.4	552.547
1222.62	578.62
1228.83	608.373
1235.04	640.327
1241.24	644.687
1247.43	714.507
1253.61	792.386
1259.49	828.143
1265.82	849.244
1272.14	824.197
1278.46	823.811
1284.76	881.562
1291.06	998.34
1297.36	1123.42
1303.64	1055.63
1309.92	926.747
1316.19	804.162
1322.46	720.596
1328.72	662.68
1334.97	606.578
1341.22	581.531
1347.46	578.56
1353.69	566.529
1359.91	576.305
1366.13	569.112
1372.34	548.521
1378.54	538.714
1384.74	532.138
1390.93	544.231
1397.12	571.265
1403.29	554.426
1409.46	602.174
1415.62	662.91
1421.78	742.003
1427.93	1042.32
1434.07	1436.93
1440.21	1466.97
1446.34	1318.78
1452.46	1184.84
1458.57	1044.27
1464.68	830.484
1470.78	644.769
1476.88	575.582
1482.97	573.83
1489.05	574.513
1495.12	545.043
1501.19	529.618
1507.25	516.705
1513.3	493.022
1519.35	508.009
1525.39	465.608
1531.43	480.773
1537.45	474.125
1543.47	479.266
1549.49	484.445
1555.5	491.874
1561.5	463.832
1567.49	476.481
1573.48	484.303
1579.46	474.86
1585.43	486.575
1591.4	492.681
1597.36	511.018
1603.31	506.424
1609.25	496.409
1615.19	504.861
1621.13	520.997
1627.06	545.115
1632.97	563.749
1638.89	654.178
1644.79	843.23
1650.69	1086.2
1656.59	1025.82
1662.47	704.269
1668.35	560.747
1674.22	511.992
1680.09	479.934
1685.95	474.233
1691.8	470.618
1697.65	451.589
1703.49	452.805
1709.32	448.158
1715.15	448.311
1720.97	468.175
1726.78	490.725
1732.59	560.067
1738.39	604.786
1744.18	627.839
1749.97	591.122
1755.75	517.28
1761.52	465.463
1767.29	438.576
1773.05	423.814
1778.8	427.818
1784.55	423.424
1790.29	417.304
1796.02	412.972
1801.75	396.522
1807.47	393.788
1813.18	404.397
1818.89	405.009
1824.59	404.707
1830.29	410.659
1835.97	417.609
1841.66	412.436
1847.33	422.634
1853	430.805
1858.66	426.547
1864.32	425.198
1869.96	424.322
1875.61	409.884
1881.24	425.609
1886.87	427.347
1892.49	419.951
1898.11	424.902
1903.72	413.034
1909.32	418.838
1914.92	420.137
1920.51	442.503
1926.09	450.069
1931.67	433.944
1937.24	409.966
1942.81	422.862
1948.36	425.028
1953.92	425.677
1959.46	442.746
1965	439.086
1970.53	445.489
1976.05	446.109
1981.57	442.856
1987.09	458.421
1992.59	470.689
1994.99	471.752
2000.64	458.331
2006.29	463.51
2011.93	446.261
2017.56	465.893
2023.19	476.277
2028.81	446.98
2034.43	464.692
2040.04	456.35
2045.64	444.625
2051.24	438.462
2056.83	446.373
2062.42	476.843
2068	453.326
2073.57	447.528
2079.14	473.155
2084.7	484.504
2090.26	474.187
2095.81	522.57
2101.35	517.501
2106.89	533.614
2112.42	545.259
2117.95	576.438
2123.47	649.904
2128.98	702.32
2134.49	746.631
2140	726.354
2145.49	756.959
2150.98	729.18
2156.47	711.27
2161.94	699.278
2167.42	664.988
2172.88	658.295
2178.34	632.209
2183.8	580.636
2189.24	558.566
2194.69	537.608
2200.12	561.326
2205.55	542.07
2210.98	522.422
2216.4	528.202
2221.81	532.189
2227.22	504.847
2232.61	517.253
2238.01	509.567
2243.4	514.092
2248.78	490.431
2254.16	496.71
2259.53	497.391
2264.89	496.205
2270.25	502.717
2275.61	498.133
2280.95	485.272
2286.29	488.808
2291.63	496.674
2296.96	490.312
2302.28	487.315
2307.6	481.869
2312.91	483.066
2318.22	487.274
2323.52	485.575
2328.81	492.321
2334.1	488.503
2339.38	506.482
2344.66	504.372
2349.93	499.77
2355.19	511.159
2360.45	503.836
2365.71	509.265
2370.95	517.507
2376.19	506.222
2381.43	516.329
2386.66	523.66
2391.89	521.373
2397.1	528.94
2402.31	531.114
2407.52	543.228
2412.72	553.119
2417.91	536.678
2423.1	556.667
2428.28	557.249
2433.46	555.901
2438.63	547.372
2443.8	554.042
2448.96	535.172
2454.11	561.994
2459.26	536.638
2464.4	547.574
2469.54	559.076
2474.67	564.986
2479.79	531.993
2484.91	530.397
2490.02	554.442
2495.13	566.444
2500.23	570.709
2505.33	552.319
2510.42	553.087
2515.5	562.812
2520.58	565.509
2525.65	567.115
2530.72	582.333
2535.78	568.345
2540.83	563.793
2545.88	567.796
2550.93	569.826
2555.96	584.555
2561	590.558
2566.02	577.326
2571.04	586.806
2576.06	593.652
2581.07	605.664
2586.07	617.429
2591.07	628.403
2596.06	631.127
2601.05	634.141
2606.03	619.336
2611	608.463
2615.97	622.591
2620.93	641.976
2625.89	629.138
2630.84	650.863
2635.79	669.246
2640.73	659.412
2645.66	664.658
2650.59	660.653
2655.51	670.105
2656.27	672.04
2661.34	681.687
2666.41	676.717
2671.46	717.611
2676.52	703.131
2681.57	728.241
2686.61	735.472
2691.64	741.727
2696.68	759.396
2701.7	763.07
2706.72	788.72
2711.74	842.063
2716.75	866.507
2721.75	878.331
2726.75	897.982
2731.75	841.37
2736.74	800.826
2741.72	787.388
2746.7	751.945
2751.67	728.073
2756.64	740.623
2761.6	735.506
2766.56	728.036
2771.51	705.468
2776.46	770.91
2781.4	775.169
2786.33	798.029
2791.26	838.238
2796.19	849.286
2801.11	876.762
2806.02	903.629
2810.93	924.382
2815.83	987.157
2820.73	1069.3
2825.63	1225.08
2830.51	1418.36
2835.4	1803.99
2840.27	2832.22
2845.15	4555.75
2850.01	5444.71
2854.87	5006.53
2859.73	4404.47
2864.58	4027.65
2869.43	4190.02
2874.27	4303.97
2879.1	4433.34
2883.93	4758.7
2888.76	4873.57
2893.58	4903.25
2898.39	4932.99
2903.2	4921.85
2908	4839
2912.8	4801.95
2917.6	4827.98
2922.38	4848.57
2927.17	4773.13
2931.94	4566.59
2936.71	4079.43
2941.48	3441.97
2946.24	2897.22
2951	2675.84
2955.75	2549.83
2960.5	2362.37
2965.24	2190.47
2969.97	1953.53
2974.7	1805.89
2979.43	1673.92
2984.15	1589.16
2988.86	1559.28
2993.57	1611.75
2998.28	1693.6
3002.97	1714.5
3007.67	1717.7
3012.36	1635.76
3017.04	1447.45
3021.72	1317.83
3026.39	1229.54
3031.06	1229.78
3035.72	1170.55
3040.38	1180.46
3045.03	1209.13
3049.68	1179.07
3054.32	1222.86
3058.96	1227.71
3063.59	1285
3068.21	1282.06
3072.83	1314.01
3077.45	1342.25
3082.06	1357.13
3086.66	1365.08
3091.27	1398.7
3095.86	1438.05
3100.45	1469.5
3105.04	1517.13
3109.61	1550.5
3114.19	1585.05
3118.76	1640.95
3123.32	1673.72
3127.88	1696.93
3132.44	1733.8
3136.98	1787.58
3141.53	1818.92
3146.07	1855.87
3150.6	1901.82
3155.13	1948.88
3159.65	2015.4
3164.17	2041.78
3168.68	2105.43
3173.19	2143.63
3177.69	2221.26
3182.19	2261.48
3186.68	2311.87
3191.17	2308.4
3195.65	2334.11
3200.13	2383.91
3204.6	2429.77
3209.07	2449.19
3213.53	2491.53
3217.99	2522.86
3222.44	2521.79
3226.88	2526.2
3231.32	2521.32
3235.76	2558.88
3240.19	2624.62
3244.62	2628.47
3249.04	2602.52
3250.78	2592.97
3255.35	2602.24
3259.91	2625.98
3264.46	2640.23
3269.01	2612.14
3273.56	2668.64
3278.1	2688.5
3282.63	2661.39
3287.16	2683.08
3291.68	2697.1
3296.21	2717.92
3300.72	2744.97
3305.23	2762.88
3309.74	2806.4
3314.24	2754.56
3318.74	2788.55
3323.23	2751.61
3327.72	2762.83
3332.2	2837.61
3336.68	2901.79
3341.15	2897.29
3345.62	2922.78
3350.08	2938.12
3354.54	2956.84
3358.99	2938.84
3363.44	2964.53
3367.89	2941.39
3372.33	2994.21
3376.76	3024.81
3381.19	3030.61
3385.62	3045.25
3390.04	3013.02
3394.45	3106.93
3398.87	3074.55
3403.27	3045.92
3407.67	3025.63
3412.07	3116.29
3416.46	3086.34
3420.85	3074.81
3425.23	3108.33
3429.61	3105.75
3433.99	3071.44
3438.36	3042.33
3442.72	3019.86
3447.08	3041.67
3451.43	3003.35
3455.78	3005.59
3460.13	2997.06
3464.47	2946.07
3468.8	2917.61
3473.14	2877.21
3477.46	2832.76
3481.78	2794.02
3486.1	2772.46
3490.41	2697.6
3494.72	2705.54
3499.02	2685
