# Supplementary material for: Multi-molecular hyperspectral PRM-SRS microscopy
Source: Nat Commun. 2024 Feb 21;15:1599. doi: 10.1038/s41467-024-45576-6 (PMC10881988; doi:10.1038/s41467-024-45576-6)
Supplement: Supplementary file 4 — Source Data [file 41467_2024_45576_MOESM4_ESM.zip › Main_Figures/Fig_3 CH vs Fingerprint/2-7day fatbody D2O/Spectra/larger2_Points03.txt]

400.676	898
407.833	874.337
414.986	900.207
422.125	909.773
429.259	902.701
436.385	902.6
443.504	914.692
450.615	902.966
457.716	892.215
464.812	918.083
471.894	908.332
478.975	891.525
486.045	884.974
493.106	872.482
500.161	890.498
507.207	895.458
514.247	896.658
521.277	895.803
528.299	899.11
535.314	936.072
542.322	957.625
549.32	988.318
556.312	954.055
563.292	927.003
570.27	920.982
577.236	874.805
584.195	876.077
591.147	900.5
598.092	870.711
605.027	839.755
611.955	832.897
618.874	818.468
625.787	796.826
632.691	801.613
639.588	763.145
646.477	765.115
653.356	761.65
660.231	723.529
667.095	713.055
673.953	707.356
680.803	721.673
687.645	714.33
694.476	722.501
701.304	715.205
708.123	716.858
714.933	735.895
721.736	746.156
728.531	746.177
735.32	757.406
742.099	747.653
748.869	756.717
755.636	788
762.39	780.803
769.14	801.4
775.88	818.585
782.613	829.691
789.339	832.696
796.056	852.993
802.766	869.408
809.469	891.049
816.163	887.195
822.85	905.38
829.529	897.829
836.2	928.706
842.865	955.472
849.52	942.925
856.169	931.39
862.811	932.36
869.444	906.732
876.068	908.225
882.685	898.992
889.296	878.227
895.899	878.989
902.494	892.042
909.08	879.903
915.659	868.56
922.232	851.723
928.798	858.142
935.355	831.515
941.903	807.268
948.444	793.679
954.977	791.088
961.505	806.78
968.025	819.388
974.536	804.129
981.038	812.083
987.535	787.242
994.024	825.2
1000.5	841.159
1006.98	849.891
1013.44	882.897
1019.9	922.333
1026.35	935.448
1032.8	980.748
1039.23	1013.39
1045.66	1016.4
1052.08	1046.17
1058.49	1123.22
1064.9	1122.98
1071.3	1160.2
1077.69	1181.81
1084.07	1113.18
1090.45	1051.3
1096.82	1009.55
1103.18	974.988
1109.53	943.311
1115.88	932.643
1122.22	885.446
1128.55	812.197
1134.87	739.705
1141.19	702.17
1147.49	675.917
1153.8	656.368
1160.09	638.161
1166.38	618.826
1172.65	607.993
1178.93	600.185
1185.19	599.697
1191.45	578.627
1197.7	561.268
1203.94	570.669
1210.17	581.09
1216.4	579.972
1222.62	595.494
1228.83	613.648
1235.04	651.006
1241.24	670.523
1247.43	725.377
1253.61	780.212
1259.49	827.46
1265.82	846.901
1272.14	818.103
1278.46	836.534
1284.76	878.47
1291.06	965.793
1297.36	1108.39
1303.64	1063.57
1309.92	911.519
1316.19	792.192
1322.46	722.879
1328.72	649.229
1334.97	606.595
1341.22	600.784
1347.46	603.466
1353.69	582.108
1359.91	589.379
1366.13	574.507
1372.34	553.883
1378.54	535.27
1384.74	520.089
1390.93	535.953
1397.12	555.035
1403.29	579.707
1409.46	616.808
1415.62	663.773
1421.78	740.183
1427.93	1007.6
1434.07	1390.7
1440.21	1429.94
1446.34	1314.01
1452.46	1209.54
1458.57	995.685
1464.68	834.162
1470.78	689.189
1476.88	616.131
1482.97	588.716
1489.05	606.806
1495.12	597.398
1501.19	548.652
1507.25	528.086
1513.3	504.946
1519.35	500.256
1525.39	501.016
1531.43	506.872
1537.45	494.741
1543.47	478.122
1549.49	508.992
1555.5	496.754
1561.5	488.37
1567.49	504.558
1573.48	487.293
1579.46	493.594
1585.43	503.385
1591.4	508.298
1597.36	522.521
1603.31	528.436
1609.25	524.217
1615.19	524.402
1621.13	546.87
1627.06	555.247
1632.97	604.779
1638.89	674.889
1644.79	865.32
1650.69	1124.49
1656.59	1009.44
1662.47	732.602
1668.35	592.992
1674.22	542.377
1680.09	510.333
1685.95	508.576
1691.8	488.281
1697.65	486.186
1703.49	486.529
1709.32	479.986
1715.15	491.134
1720.97	515.599
1726.78	540.327
1732.59	576.136
1738.39	648.975
1744.18	684.108
1749.97	651.508
1755.75	569.983
1761.52	512.376
1767.29	471.753
1773.05	468.455
1778.8	459.473
1784.55	451.089
1790.29	449.223
1796.02	443.862
1801.75	440.887
1807.47	437.382
1813.18	445.793
1818.89	440.003
1824.59	446.223
1830.29	449.844
1835.97	443.547
1841.66	454.029
1847.33	468.222
1853	451.857
1858.66	450.983
1864.32	459.989
1869.96	457.803
1875.61	471.874
1881.24	454.638
1886.87	469.784
1892.49	461.723
1898.11	478.264
1903.72	470.645
1909.32	467.889
1914.92	450.807
1920.51	470.007
1926.09	469.439
1931.67	462.119
1937.24	483.454
1942.81	468.207
1948.36	490.266
1953.92	484.759
1959.46	476.265
1965	482.477
1970.53	488.014
1976.05	493.735
1981.57	503.168
1987.09	510.086
1992.59	500.789
1994.99	492.604
2000.64	508.026
2006.29	505.667
2011.93	493.839
2017.56	507.834
2023.19	495.524
2028.81	508.899
2034.43	524.541
2040.04	504.676
2045.64	510.037
2051.24	496.956
2056.83	494.248
2062.42	522.002
2068	495.403
2073.57	509.714
2079.14	515.992
2084.7	535.644
2090.26	550.734
2095.81	548.633
2101.35	587.865
2106.89	590.207
2112.42	597.569
2117.95	649.784
2123.47	676.914
2128.98	740.182
2134.49	801.132
2140	789.539
2145.49	796.422
2150.98	794.139
2156.47	748.732
2161.94	735.8
2167.42	723.81
2172.88	714.502
2178.34	696.337
2183.8	654.667
2189.24	651.336
2194.69	610.124
2200.12	614.355
2205.55	592.408
2210.98	584.128
2216.4	593.752
2221.81	583.3
2227.22	585.058
2232.61	576.046
2238.01	582.562
2243.4	598.953
2248.78	581.055
2254.16	579.27
2259.53	567.764
2264.89	580.522
2270.25	567.473
2275.61	565.152
2280.95	550.481
2286.29	538.205
2291.63	556.551
2296.96	560.051
2302.28	558.67
2307.6	565.555
2312.91	535.398
2318.22	552.074
2323.52	565.584
2328.81	588.055
2334.1	566.84
2339.38	557.829
2344.66	567.878
2349.93	591.606
2355.19	580.563
2360.45	561.643
2365.71	598.128
2370.95	596.627
2376.19	585.133
2381.43	592.612
2386.66	609.056
2391.89	596.824
2397.1	587.594
2402.31	612.589
2407.52	618.02
2412.72	623.669
2417.91	622.914
2423.1	614.278
2428.28	624.968
2433.46	627.939
2438.63	641.318
2443.8	638.159
2448.96	634.997
2454.11	650.995
2459.26	634.263
2464.4	634.419
2469.54	636.285
2474.67	635.555
2479.79	627.748
2484.91	622.612
2490.02	639.802
2495.13	640.593
2500.23	637.918
2505.33	643.155
2510.42	638.225
2515.5	653.677
2520.58	655.544
2525.65	647.228
2530.72	650.992
2535.78	637.598
2540.83	651.417
2545.88	649.739
2550.93	660.71
2555.96	674.822
2561	677
2566.02	688.147
2571.04	693.804
2576.06	702.391
2581.07	715.096
2586.07	717.793
2591.07	701.487
2596.06	718.443
2601.05	731.827
2606.03	715.334
2611	717.039
2615.97	722.916
2620.93	720.734
2625.89	744.34
2630.84	746.036
2635.79	751.184
2640.73	741.851
2645.66	743.167
2650.59	740.574
2655.51	757.503
2656.27	760.782
2661.34	785.941
2666.41	782.508
2671.46	804.304
2676.52	813.371
2681.57	807.802
2686.61	823.113
2691.64	794.346
2696.68	858.444
2701.7	864.909
2706.72	913.804
2711.74	914.497
2716.75	978.445
2721.75	961.136
2726.75	981.823
2731.75	976.14
2736.74	896.791
2741.72	892.359
2746.7	869.619
2751.67	854.189
2756.64	849.097
2761.6	837.896
2766.56	831.354
2771.51	862.728
2776.46	871.015
2781.4	869.072
2786.33	903.717
2791.26	944.275
2796.19	969.346
2801.11	999.064
2806.02	992.082
2810.93	1034.53
2815.83	1070.89
2820.73	1157.77
2825.63	1293.38
2830.51	1509.82
2835.4	1900.93
2840.27	2754.03
2845.15	4544.19
2850.01	5385.4
2854.87	4947.94
2859.73	4382.2
2864.58	4015.62
2869.43	4185.68
2874.27	4277.94
2879.1	4453.47
2883.93	4681.05
2888.76	4858.76
2893.58	4896.48
2898.39	4847.87
2903.2	4873.82
2908	4861.61
2912.8	4769.72
2917.6	4845.88
2922.38	4871.88
2927.17	4817.57
2931.94	4544.32
2936.71	4087.13
2941.48	3438.55
2946.24	2959.87
2951	2713.7
2955.75	2617.46
2960.5	2475.71
2965.24	2264.09
2969.97	2080.56
2974.7	1897.66
2979.43	1794.1
2984.15	1739.02
2988.86	1716.26
2993.57	1755.67
2998.28	1828.08
3002.97	1890.26
3007.67	1882.04
3012.36	1766.6
3017.04	1577.57
3021.72	1469.91
3026.39	1390.74
3031.06	1362.02
3035.72	1377.35
3040.38	1368.42
3045.03	1341.32
3049.68	1390.61
3054.32	1430.88
3058.96	1429.71
3063.59	1447.45
3068.21	1483.58
3072.83	1518.14
3077.45	1539.68
3082.06	1552.86
3086.66	1588.55
3091.27	1626.62
3095.86	1661.45
3100.45	1681.38
3105.04	1745.41
3109.61	1783.87
3114.19	1832.71
3118.76	1883.38
3123.32	1934.13
3127.88	2006.36
3132.44	2054.18
3136.98	2102.78
3141.53	2142.29
3146.07	2187.24
3150.6	2225.61
3155.13	2304
3159.65	2326.2
3164.17	2350.3
3168.68	2448.31
3173.19	2530.36
3177.69	2574.12
3182.19	2578.62
3186.68	2686.05
3191.17	2743.49
3195.65	2748.21
3200.13	2782.53
3204.6	2783.58
3209.07	2869.29
3213.53	2869.64
3217.99	2890.47
3222.44	2945.59
3226.88	2971.2
3231.32	3005.23
3235.76	3021.06
3240.19	3024.33
3244.62	3038
3249.04	3023.49
3250.78	3010.56
3255.35	3066.29
3259.91	3001.27
3264.46	3118.58
3269.01	3046.29
3273.56	3090.96
3278.1	3083.62
3282.63	3147
3287.16	3124.59
3291.68	3183.52
3296.21	3174.81
3300.72	3154.32
3305.23	3195.59
3309.74	3237.49
3314.24	3252.47
3318.74	3259.64
3323.23	3224.69
3327.72	3274.31
3332.2	3342.37
3336.68	3344.49
3341.15	3380.31
3345.62	3381.55
3350.08	3378.23
3354.54	3403.35
3358.99	3466.6
3363.44	3478.02
3367.89	3468.64
3372.33	3504.21
3376.76	3520.48
3381.19	3505.39
3385.62	3514.67
3390.04	3516.98
3394.45	3548.09
3398.87	3581.37
3403.27	3605.1
3407.67	3567.06
3412.07	3555.84
3416.46	3593.77
3420.85	3583.48
3425.23	3605.81
3429.61	3542.57
3433.99	3510.56
3438.36	3532.52
3442.72	3553.73
3447.08	3552.07
3451.43	3497.69
3455.78	3495.08
3460.13	3450.98
3464.47	3416.82
3468.8	3368.97
3473.14	3330.83
3477.46	3265.09
3481.78	3219.29
3486.1	3208.92
3490.41	3154.29
3494.72	3136.72
3499.02	3103
