# Supplementary material for: Multi-molecular hyperspectral PRM-SRS microscopy
Source: Nat Commun. 2024 Feb 21;15:1599. doi: 10.1038/s41467-024-45576-6 (PMC10881988; doi:10.1038/s41467-024-45576-6)
Supplement: Supplementary file 4 — Source Data [file 41467_2024_45576_MOESM4_ESM.zip › Main_Figures/Fig_3 CH vs Fingerprint/2-7day fatbody D2O/Spectra/larger2_Points04.txt]

400.676	912
407.833	900.837
414.986	890.013
422.125	878.675
429.259	886.625
436.385	879.077
443.504	894.742
450.615	897.003
457.716	878.523
464.812	884.48
471.894	885.835
478.975	875.785
486.045	875.84
493.106	878.748
500.161	871.128
507.207	879.798
514.247	895.112
521.277	901.523
528.299	910.067
535.314	926.158
542.322	918.15
549.32	920.167
556.312	907.185
563.292	894.759
570.27	900.365
577.236	907.223
584.195	878.754
591.147	892.495
598.092	885.777
605.027	846.6
611.955	808.268
618.874	793.412
625.787	774.395
632.691	768.64
639.588	745.294
646.477	733.62
653.356	719.607
660.231	727.29
667.095	705.324
673.953	694.874
680.803	698.493
687.645	700.679
694.476	704.266
701.304	693.234
708.123	720.414
714.933	738.511
721.736	771.421
728.531	746.652
735.32	758.905
742.099	759.132
748.869	775.789
755.636	791.214
762.39	803.884
769.14	816.518
775.88	836.001
782.613	845.303
789.339	856.705
796.056	895.381
802.766	917.443
809.469	909.121
816.163	967.267
822.85	983.012
829.529	1005.12
836.2	1039.73
842.865	1061.12
849.52	1033.52
856.169	1037.01
862.811	1058.88
869.444	1051.62
876.068	1026.52
882.685	1011.98
889.296	1021.02
895.899	988.592
902.494	965.196
909.08	964.777
915.659	945.283
922.232	914.012
928.798	886.827
935.355	898.263
941.903	890.566
948.444	851.157
954.977	844.926
961.505	885.779
968.025	912.911
974.536	873.068
981.038	851.943
987.535	833.706
994.024	848.568
1000.5	899.553
1006.98	929.492
1013.44	943.921
1019.9	965.566
1026.35	1010.85
1032.8	1042.36
1039.23	1046.27
1045.66	1108.38
1052.08	1125.97
1058.49	1221.16
1064.9	1248.94
1071.3	1304.76
1077.69	1335.23
1084.07	1266.43
1090.45	1165.4
1096.82	1076.01
1103.18	1046.51
1109.53	1041.75
1115.88	1010.08
1122.22	947.791
1128.55	854.019
1134.87	780.657
1141.19	733.246
1147.49	689.19
1153.8	671.809
1160.09	671.7
1166.38	644.891
1172.65	626.432
1178.93	615.152
1185.19	606.427
1191.45	593.41
1197.7	601.129
1203.94	603.717
1210.17	590.542
1216.4	615.153
1222.62	629.793
1228.83	634.895
1235.04	687.612
1241.24	752.79
1247.43	819.77
1253.61	935.751
1259.49	988.2
1265.82	957.144
1272.14	953.249
1278.46	932.555
1284.76	1019.85
1291.06	1217.57
1297.36	1412.14
1303.64	1305.24
1309.92	1085.04
1316.19	903.172
1322.46	785.331
1328.72	693.066
1334.97	633.647
1341.22	615.822
1347.46	626.037
1353.69	605.398
1359.91	603.946
1366.13	601.125
1372.34	552.629
1378.54	545.408
1384.74	525.006
1390.93	551.959
1397.12	573.47
1403.29	601.013
1409.46	639.428
1415.62	756.69
1421.78	859.907
1427.93	1262.5
1434.07	1781.03
1440.21	1887.93
1446.34	1670.98
1452.46	1506.98
1458.57	1233.73
1464.68	969.507
1470.78	758.265
1476.88	636.379
1482.97	593.17
1489.05	587.691
1495.12	570.559
1501.19	542.968
1507.25	506.882
1513.3	502.176
1519.35	501.689
1525.39	491.104
1531.43	477.883
1537.45	482.55
1543.47	471.092
1549.49	475.931
1555.5	461.938
1561.5	471.081
1567.49	466.926
1573.48	464.119
1579.46	464.397
1585.43	485.646
1591.4	486.063
1597.36	502.167
1603.31	497.865
1609.25	481.232
1615.19	488.62
1621.13	523.569
1627.06	558.636
1632.97	579.065
1638.89	737.237
1644.79	1005.69
1650.69	1356.33
1656.59	1244.22
1662.47	780.66
1668.35	586.756
1674.22	518.195
1680.09	479.113
1685.95	469.011
1691.8	450.436
1697.65	451.252
1703.49	441.786
1709.32	449.143
1715.15	451.918
1720.97	478.723
1726.78	520.197
1732.59	585.701
1738.39	679.194
1744.18	718.415
1749.97	671.137
1755.75	559.855
1761.52	476.103
1767.29	432.853
1773.05	430.24
1778.8	421.47
1784.55	399.125
1790.29	404.911
1796.02	409.012
1801.75	414.16
1807.47	415.075
1813.18	398.703
1818.89	393.897
1824.59	385.622
1830.29	402.406
1835.97	403.967
1841.66	413.8
1847.33	413.283
1853	410.47
1858.66	403.309
1864.32	411.368
1869.96	414.033
1875.61	414.852
1881.24	425.655
1886.87	412.697
1892.49	418.482
1898.11	416.523
1903.72	419.915
1909.32	417.141
1914.92	414.144
1920.51	413.101
1926.09	416.808
1931.67	423.004
1937.24	417.976
1942.81	415.064
1948.36	421.453
1953.92	418.559
1959.46	429.557
1965	436.905
1970.53	430.401
1976.05	436.094
1981.57	445.623
1987.09	439.443
1992.59	439.708
1994.99	446.918
2000.64	454.581
2006.29	453.134
2011.93	456.273
2017.56	438.639
2023.19	457.159
2028.81	431.118
2034.43	447.671
2040.04	443.853
2045.64	433.314
2051.24	459.037
2056.83	473.262
2062.42	475.387
2068	480.313
2073.57	479.067
2079.14	468.17
2084.7	498.171
2090.26	515.945
2095.81	524.992
2101.35	536.387
2106.89	551.347
2112.42	590.158
2117.95	651.976
2123.47	710.499
2128.98	783.614
2134.49	807.173
2140	868.812
2145.49	882.951
2150.98	851.903
2156.47	804.128
2161.94	765.062
2167.42	737.435
2172.88	722.853
2178.34	698.931
2183.8	657.933
2189.24	644.921
2194.69	609.095
2200.12	591.648
2205.55	561.069
2210.98	558.699
2216.4	560.998
2221.81	552.285
2227.22	540.488
2232.61	528.751
2238.01	505.724
2243.4	516.651
2248.78	514.804
2254.16	503.61
2259.53	515.896
2264.89	502.854
2270.25	499.953
2275.61	500.882
2280.95	489.377
2286.29	489.957
2291.63	485.918
2296.96	497.623
2302.28	504.574
2307.6	491.516
2312.91	486.898
2318.22	495.704
2323.52	500.538
2328.81	506.518
2334.1	489.963
2339.38	489.242
2344.66	497.636
2349.93	501.345
2355.19	510.076
2360.45	519.013
2365.71	517.599
2370.95	505.993
2376.19	506.637
2381.43	517.249
2386.66	515.351
2391.89	521.43
2397.1	535.581
2402.31	534.671
2407.52	532.349
2412.72	543.682
2417.91	557.175
2423.1	545.311
2428.28	556.606
2433.46	549.485
2438.63	546.531
2443.8	554.934
2448.96	557.974
2454.11	556.064
2459.26	558.298
2464.4	533.742
2469.54	551.237
2474.67	559.96
2479.79	553.269
2484.91	543.222
2490.02	555.474
2495.13	560.601
2500.23	558.131
2505.33	562.276
2510.42	576.801
2515.5	570.507
2520.58	558.447
2525.65	559.227
2530.72	573.034
2535.78	585.615
2540.83	576.259
2545.88	577.634
2550.93	581.62
2555.96	579.481
2561	594.048
2566.02	607.189
2571.04	610.589
2576.06	606.199
2581.07	611.426
2586.07	648.543
2591.07	633.996
2596.06	640.381
2601.05	659.504
2606.03	637.667
2611	659.549
2615.97	655.188
2620.93	650.104
2625.89	668.371
2630.84	684.294
2635.79	685.615
2640.73	698.011
2645.66	701.67
2650.59	717.837
2655.51	712.7
2656.27	711.691
2661.34	721.112
2666.41	732.84
2671.46	738.971
2676.52	769.782
2681.57	766.583
2686.61	822.834
2691.64	808.482
2696.68	805.924
2701.7	885.078
2706.72	883.946
2711.74	929.492
2716.75	978.412
2721.75	981.187
2726.75	1041.73
2731.75	956.107
2736.74	865.503
2741.72	862.198
2746.7	818.271
2751.67	779.003
2756.64	784.406
2761.6	769.551
2766.56	779.787
2771.51	797.837
2776.46	811.394
2781.4	835.859
2786.33	865.378
2791.26	897.757
2796.19	912.165
2801.11	970.583
2806.02	986.535
2810.93	1048.85
2815.83	1076.38
2820.73	1224.07
2825.63	1392.89
2830.51	1698.93
2835.4	2286.9
2840.27	3616.87
2845.15	6217.84
2850.01	7416.29
2854.87	6736.52
2859.73	5935.75
2864.58	5487.21
2869.43	5599.89
2874.27	5835.23
2879.1	6011.25
2883.93	6384.35
2888.76	6611.98
2893.58	6623.74
2898.39	6590.86
2903.2	6489.85
2908	6458.92
2912.8	6451.49
2917.6	6463.94
2922.38	6434.59
2927.17	6400.27
2931.94	6077.74
2936.71	5429.61
2941.48	4422.74
2946.24	3713.39
2951	3406.45
2955.75	3244.65
2960.5	2994.27
2965.24	2675.71
2969.97	2347.55
2974.7	2087.47
2979.43	1930.62
2984.15	1798.36
2988.86	1758.92
2993.57	1789.5
2998.28	1912.97
3002.97	2023.51
3007.67	1998.96
3012.36	1854.23
3017.04	1598.75
3021.72	1426.71
3026.39	1295.7
3031.06	1248.14
3035.72	1230.17
3040.38	1212.9
3045.03	1212.43
3049.68	1208.03
3054.32	1217.91
3058.96	1253.01
3063.59	1272.78
3068.21	1283.45
3072.83	1280.24
3077.45	1293.53
3082.06	1306.03
3086.66	1350.15
3091.27	1390.68
3095.86	1399.62
3100.45	1428.37
3105.04	1455.68
3109.61	1491.08
3114.19	1531.79
3118.76	1551.28
3123.32	1594.75
3127.88	1649.32
3132.44	1705.5
3136.98	1744.57
3141.53	1775.37
3146.07	1790.98
3150.6	1848.86
3155.13	1890.14
3159.65	1950.72
3164.17	2015.52
3168.68	2041.66
3173.19	2082.08
3177.69	2098.2
3182.19	2182.73
3186.68	2185.06
3191.17	2234.63
3195.65	2295.02
3200.13	2260.06
3204.6	2331.42
3209.07	2352.92
3213.53	2347.79
3217.99	2387.66
3222.44	2413.8
3226.88	2428.47
3231.32	2394.04
3235.76	2435.55
3240.19	2494.06
3244.62	2504.64
3249.04	2482.18
3250.78	2470.06
3255.35	2543.72
3259.91	2498.39
3264.46	2501.4
3269.01	2544.78
3273.56	2532.92
3278.1	2521.19
3282.63	2569.97
3287.16	2564.85
3291.68	2587.81
3296.21	2594.56
3300.72	2620.86
3305.23	2589.1
3309.74	2608.92
3314.24	2634.45
3318.74	2654.82
3323.23	2665.7
3327.72	2697.45
3332.2	2684.07
3336.68	2735.03
3341.15	2742.12
3345.62	2744.69
3350.08	2806.14
3354.54	2795.11
3358.99	2814.18
3363.44	2866.67
3367.89	2832.15
3372.33	2844.43
3376.76	2906.11
3381.19	2901.42
3385.62	2840.53
3390.04	2893.97
3394.45	2913.13
3398.87	2916.71
3403.27	2917.53
3407.67	2929.83
3412.07	2906.68
3416.46	2940.52
3420.85	2968.87
3425.23	2982.21
3429.61	2952.93
3433.99	2912.97
3438.36	2908.08
3442.72	2912.03
3447.08	2903.74
3451.43	2871.33
3455.78	2871.95
3460.13	2829.75
3464.47	2813.72
3468.8	2809.01
3473.14	2779.69
3477.46	2709.11
3481.78	2671.32
3486.1	2678.15
3490.41	2602.38
3494.72	2558.91
3499.02	2562
