# Supplementary material for: Multi-molecular hyperspectral PRM-SRS microscopy
Source: Nat Commun. 2024 Feb 21;15:1599. doi: 10.1038/s41467-024-45576-6 (PMC10881988; doi:10.1038/s41467-024-45576-6)
Supplement: Supplementary file 4 — Source Data [file 41467_2024_45576_MOESM4_ESM.zip › Main_Figures/Fig_3 CH vs Fingerprint/2-7day fatbody D2O/Spectra/larger2_Points05.txt]

400.676	996
407.833	969.337
414.986	976.806
422.125	978.831
429.259	977.882
436.385	966.529
443.504	978.235
450.615	988.139
457.716	952.37
464.812	957.719
471.894	948.341
478.975	928.324
486.045	932.405
493.106	924.87
500.161	955.775
507.207	952.81
514.247	961.967
521.277	942.707
528.299	979.278
535.314	974.145
542.322	1001.38
549.32	988.46
556.312	974.851
563.292	953.64
570.27	953.979
577.236	966.395
584.195	960.573
591.147	948.248
598.092	927.775
605.027	907.636
611.955	886.157
618.874	856.145
625.787	849.979
632.691	824.933
639.588	807.898
646.477	800.955
653.356	790.484
660.231	770.562
667.095	773.315
673.953	767.758
680.803	766.077
687.645	763.829
694.476	753.033
701.304	750.812
708.123	745.898
714.933	802.021
721.736	821.192
728.531	810.244
735.32	828.754
742.099	847.092
748.869	857.746
755.636	888.478
762.39	885.615
769.14	881.98
775.88	892.562
782.613	905.959
789.339	928.555
796.056	975.866
802.766	992.138
809.469	1040.8
816.163	1071.85
822.85	1090.58
829.529	1110.76
836.2	1154.47
842.865	1185.62
849.52	1171.63
856.169	1173.35
862.811	1190
869.444	1180.9
876.068	1169.5
882.685	1157.37
889.296	1165.3
895.899	1099.27
902.494	1080.51
909.08	1061.65
915.659	1064.03
922.232	1037.19
928.798	1013.98
935.355	979.618
941.903	976.859
948.444	944.936
954.977	933.619
961.505	1010.6
968.025	1004.8
974.536	1004.86
981.038	970.751
987.535	968.806
994.024	967.464
1000.5	1021.54
1006.98	1043.05
1013.44	1088.25
1019.9	1088.63
1026.35	1131.71
1032.8	1175.58
1039.23	1197.65
1045.66	1230.23
1052.08	1287.98
1058.49	1401.63
1064.9	1422.84
1071.3	1463.4
1077.69	1478.24
1084.07	1414.65
1090.45	1307.55
1096.82	1185.92
1103.18	1152.17
1109.53	1169.59
1115.88	1151.79
1122.22	1059.39
1128.55	923.659
1134.87	847.82
1141.19	827.005
1147.49	787.643
1153.8	761.789
1160.09	726.252
1166.38	693.726
1172.65	687.157
1178.93	679.978
1185.19	686.047
1191.45	679.754
1197.7	664.198
1203.94	668.542
1210.17	662.716
1216.4	677.678
1222.62	690.304
1228.83	724.064
1235.04	801.149
1241.24	847.112
1247.43	962.892
1253.61	1106.59
1259.49	1148.24
1265.82	1146.88
1272.14	1119.38
1278.46	1086.52
1284.76	1227.79
1291.06	1436.41
1297.36	1719.87
1303.64	1547.96
1309.92	1301.26
1316.19	1060.97
1322.46	940.37
1328.72	797.692
1334.97	762.12
1341.22	728.649
1347.46	727.401
1353.69	716.042
1359.91	696.283
1366.13	682.349
1372.34	638.056
1378.54	620.963
1384.74	597.074
1390.93	612.623
1397.12	654.445
1403.29	686.532
1409.46	742.5
1415.62	845.044
1421.78	970.572
1427.93	1498.29
1434.07	2194.43
1440.21	2237.33
1446.34	1996.29
1452.46	1814.89
1458.57	1481.86
1464.68	1136.43
1470.78	855.752
1476.88	731.294
1482.97	700.925
1489.05	654.734
1495.12	632.511
1501.19	579.695
1507.25	563.45
1513.3	550.629
1519.35	529.612
1525.39	524.611
1531.43	515.946
1537.45	526.373
1543.47	514.724
1549.49	500.008
1555.5	503.814
1561.5	496.066
1567.49	504.319
1573.48	508.874
1579.46	515.664
1585.43	496.734
1591.4	511.964
1597.36	545.627
1603.31	556.691
1609.25	540.182
1615.19	544.602
1621.13	584.801
1627.06	609.466
1632.97	662.239
1638.89	790.308
1644.79	1124.69
1650.69	1569.58
1656.59	1436.14
1662.47	903.102
1668.35	639.444
1674.22	575.949
1680.09	509.774
1685.95	498
1691.8	482.778
1697.65	477.752
1703.49	476.254
1709.32	490.189
1715.15	472.183
1720.97	498.633
1726.78	563.641
1732.59	658.762
1738.39	748.949
1744.18	802.962
1749.97	738.182
1755.75	617.846
1761.52	514.248
1767.29	465.707
1773.05	457.076
1778.8	445.803
1784.55	427.041
1790.29	428.949
1796.02	425.703
1801.75	425.617
1807.47	412.277
1813.18	419.064
1818.89	417.89
1824.59	422.578
1830.29	427.95
1835.97	427.046
1841.66	426.004
1847.33	425.358
1853	428.362
1858.66	440.844
1864.32	431.3
1869.96	430.952
1875.61	440.07
1881.24	428.492
1886.87	426.385
1892.49	437.336
1898.11	432.227
1903.72	437.11
1909.32	454.018
1914.92	430.349
1920.51	421.702
1926.09	437.951
1931.67	427.813
1937.24	431.719
1942.81	425.198
1948.36	410.841
1953.92	438.614
1959.46	449.183
1965	454.374
1970.53	458.269
1976.05	451.437
1981.57	462.793
1987.09	464.541
1992.59	463.5
1994.99	465.949
2000.64	443.136
2006.29	464.663
2011.93	483.698
2017.56	468.311
2023.19	462.677
2028.81	474.325
2034.43	470.628
2040.04	473.259
2045.64	452.777
2051.24	459.087
2056.83	472.165
2062.42	482.803
2068	485.642
2073.57	488.403
2079.14	508.527
2084.7	516.317
2090.26	524.493
2095.81	559.118
2101.35	576.917
2106.89	600.692
2112.42	641.252
2117.95	679.102
2123.47	771.143
2128.98	867.06
2134.49	951.832
2140	987.635
2145.49	947.515
2150.98	921.502
2156.47	901.698
2161.94	838.699
2167.42	839.504
2172.88	806.918
2178.34	756.818
2183.8	691.985
2189.24	683.993
2194.69	644.7
2200.12	633.967
2205.55	619.948
2210.98	594.845
2216.4	593.951
2221.81	580.063
2227.22	564.283
2232.61	565.987
2238.01	547.29
2243.4	561.439
2248.78	553.405
2254.16	531.089
2259.53	523.878
2264.89	529.614
2270.25	506.638
2275.61	518.157
2280.95	532.082
2286.29	511.076
2291.63	509.588
2296.96	513.48
2302.28	508.677
2307.6	495.946
2312.91	523.101
2318.22	513.466
2323.52	503.381
2328.81	529.945
2334.1	507.687
2339.38	506.651
2344.66	513.847
2349.93	519.051
2355.19	532.391
2360.45	530.751
2365.71	527.711
2370.95	526.489
2376.19	539.227
2381.43	532.077
2386.66	545.39
2391.89	526.537
2397.1	514.184
2402.31	555.353
2407.52	560.542
2412.72	551.858
2417.91	568.469
2423.1	581.645
2428.28	579.194
2433.46	548.659
2438.63	564.837
2443.8	582.101
2448.96	569.138
2454.11	558.722
2459.26	577.586
2464.4	561.234
2469.54	590.457
2474.67	572.954
2479.79	562.649
2484.91	595.421
2490.02	580.106
2495.13	573.937
2500.23	589.411
2505.33	591.507
2510.42	575.423
2515.5	583.984
2520.58	585.473
2525.65	587.579
2530.72	595.603
2535.78	605.877
2540.83	596.878
2545.88	596.954
2550.93	602.348
2555.96	619.287
2561	626.139
2566.02	634.106
2571.04	663.444
2576.06	660.08
2581.07	657.159
2586.07	653.334
2591.07	656.581
2596.06	672.938
2601.05	689.785
2606.03	701.112
2611	690.96
2615.97	709.03
2620.93	690.379
2625.89	709.587
2630.84	701.327
2635.79	717.178
2640.73	726.504
2645.66	742.213
2650.59	746.792
2655.51	741.411
2656.27	740.437
2661.34	796.123
2666.41	779.051
2671.46	815.84
2676.52	818.814
2681.57	837.322
2686.61	853.525
2691.64	898.391
2696.68	903.854
2701.7	915.51
2706.72	1006.86
2711.74	1057.31
2716.75	1088.29
2721.75	1137.25
2726.75	1136.62
2731.75	1062.21
2736.74	984.714
2741.72	906.861
2746.7	897.936
2751.67	855.238
2756.64	848.278
2761.6	809.204
2766.56	845.341
2771.51	830.989
2776.46	862.523
2781.4	898.103
2786.33	944.282
2791.26	975.109
2796.19	1014.82
2801.11	1060.08
2806.02	1096.84
2810.93	1147.61
2815.83	1242.58
2820.73	1360.7
2825.63	1606.36
2830.51	1969.6
2835.4	2682.65
2840.27	4351.32
2845.15	7407.06
2850.01	8912.28
2854.87	8106.24
2859.73	7132.17
2864.58	6521.91
2869.43	6783.85
2874.27	7075.27
2879.1	7293.44
2883.93	7706.22
2888.76	8000.69
2893.58	8100.8
2898.39	8039.07
2903.2	7934.28
2908	7833.29
2912.8	7797.16
2917.6	7729.11
2922.38	7782.27
2927.17	7738.57
2931.94	7364.23
2936.71	6551.81
2941.48	5354.3
2946.24	4445.61
2951	4053.35
2955.75	3810.82
2960.5	3546.9
2965.24	3154.17
2969.97	2760.78
2974.7	2462.41
2979.43	2230.23
2984.15	2068.2
2988.86	2050.16
2993.57	2102.39
2998.28	2229.97
3002.97	2359.31
3007.67	2328.31
3012.36	2092.82
3017.04	1799.14
3021.72	1580.91
3026.39	1479.87
3031.06	1407.23
3035.72	1390.4
3040.38	1346.54
3045.03	1374.23
3049.68	1324.12
3054.32	1362.39
3058.96	1418.2
3063.59	1417.83
3068.21	1442.06
3072.83	1434.92
3077.45	1458.4
3082.06	1486.01
3086.66	1520.76
3091.27	1546.45
3095.86	1575.05
3100.45	1607.85
3105.04	1653.45
3109.61	1704.98
3114.19	1734.36
3118.76	1768.93
3123.32	1829.52
3127.88	1877.38
3132.44	1921.31
3136.98	2006.39
3141.53	2057.66
3146.07	2085.7
3150.6	2139.31
3155.13	2185.85
3159.65	2233.18
3164.17	2280.77
3168.68	2334.09
3173.19	2435.47
3177.69	2468.72
3182.19	2446.65
3186.68	2561.58
3191.17	2582.43
3195.65	2660.72
3200.13	2671.35
3204.6	2724.77
3209.07	2743.94
3213.53	2739.98
3217.99	2773.61
3222.44	2819.13
3226.88	2844.51
3231.32	2838.61
3235.76	2890.11
3240.19	2875.13
3244.62	2921.99
3249.04	2915.48
3250.78	2890.71
3255.35	2930.41
3259.91	2898.79
3264.46	2984.76
3269.01	2962.42
3273.56	2998.15
3278.1	2996.48
3282.63	3006.51
3287.16	2996.34
3291.68	3015.97
3296.21	3016.66
3300.72	3044.67
3305.23	3079.04
3309.74	3103.78
3314.24	3074.98
3318.74	3142.65
3323.23	3136.75
3327.72	3157.33
3332.2	3161.61
3336.68	3165.92
3341.15	3179.64
3345.62	3228.1
3350.08	3277.42
3354.54	3249.02
3358.99	3295.17
3363.44	3327.71
3367.89	3309.17
3372.33	3325.01
3376.76	3377.67
3381.19	3371.22
3385.62	3390.14
3390.04	3425
3394.45	3399
3398.87	3434.08
3403.27	3398.46
3407.67	3472.7
3412.07	3451.84
3416.46	3454.56
3420.85	3449.44
3425.23	3459.54
3429.61	3477.95
3433.99	3435.63
3438.36	3411.48
3442.72	3399.07
3447.08	3383.01
3451.43	3366.66
3455.78	3366
3460.13	3317.68
3464.47	3301.49
3468.8	3234.49
3473.14	3213.17
3477.46	3151.22
3481.78	3090.59
3486.1	3070.77
3490.41	3034.23
3494.72	3014.63
3499.02	2946
