# Supplementary material for: Multi-molecular hyperspectral PRM-SRS microscopy
Source: Nat Commun. 2024 Feb 21;15:1599. doi: 10.1038/s41467-024-45576-6 (PMC10881988; doi:10.1038/s41467-024-45576-6)
Supplement: Supplementary file 4 — Source Data [file 41467_2024_45576_MOESM4_ESM.zip › Main_Figures/Fig_3 CH vs Fingerprint/2-7day fatbody D2O/Spectra/larger2_Points06.txt]

400.676	900
407.833	906.551
414.986	897.884
422.125	919.511
429.259	942.576
436.385	914.154
443.504	931.925
450.615	910.432
457.716	916.921
464.812	901.123
471.894	902.55
478.975	895.138
486.045	886.768
493.106	909.884
500.161	906.366
507.207	906.526
514.247	908.417
521.277	920.455
528.299	933.259
535.314	953.579
542.322	961.95
549.32	959.143
556.312	938.043
563.292	922.027
570.27	952.249
577.236	896.721
584.195	919.646
591.147	906.754
598.092	877.634
605.027	870.243
611.955	840.812
618.874	809.674
625.787	783.053
632.691	776.724
639.588	784.228
646.477	756.775
653.356	756.349
660.231	761.737
667.095	735.447
673.953	730.466
680.803	732.338
687.645	730.557
694.476	744.43
701.304	722.388
708.123	734.141
714.933	752.538
721.736	762.373
728.531	767.267
735.32	780.906
742.099	779.205
748.869	787.548
755.636	806.774
762.39	817.287
769.14	816.147
775.88	838.151
782.613	855.994
789.339	877.818
796.056	866.507
802.766	906.279
809.469	925.338
816.163	940.379
822.85	950.881
829.529	979.584
836.2	976.098
842.865	987.587
849.52	992.509
856.169	969.996
862.811	977.495
869.444	984.257
876.068	958.777
882.685	945.699
889.296	955.2
895.899	938.178
902.494	917.41
909.08	910.194
915.659	905.084
922.232	897.273
928.798	893.889
935.355	863.536
941.903	831.615
948.444	832.633
954.977	830.472
961.505	864.334
968.025	875.686
974.536	860.651
981.038	838.581
987.535	823.633
994.024	835.818
1000.5	886.717
1006.98	888.691
1013.44	935.407
1019.9	961.026
1026.35	990.259
1032.8	1009.28
1039.23	1046.92
1045.66	1041.07
1052.08	1102.94
1058.49	1159.76
1064.9	1172.26
1071.3	1192.9
1077.69	1223.01
1084.07	1179.91
1090.45	1125.73
1096.82	1047.32
1103.18	1007.63
1109.53	977.098
1115.88	963.749
1122.22	921.211
1128.55	833.36
1134.87	762.072
1141.19	733.374
1147.49	702.988
1153.8	677.612
1160.09	662.953
1166.38	645.877
1172.65	628.584
1178.93	616.507
1185.19	612.214
1191.45	611.713
1197.7	610.441
1203.94	620.938
1210.17	618.182
1216.4	614.928
1222.62	625.245
1228.83	620.391
1235.04	677.503
1241.24	742.819
1247.43	803.296
1253.61	864.138
1259.49	934.749
1265.82	911.517
1272.14	882.595
1278.46	900.578
1284.76	972.098
1291.06	1093.68
1297.36	1248.59
1303.64	1144.98
1309.92	988.824
1316.19	881.523
1322.46	772.474
1328.72	694.08
1334.97	648.556
1341.22	631.061
1347.46	618.387
1353.69	616.437
1359.91	612.535
1366.13	613.677
1372.34	587.327
1378.54	550.533
1384.74	559.897
1390.93	546.7
1397.12	601.609
1403.29	600.41
1409.46	642.606
1415.62	713.352
1421.78	800.603
1427.93	1113.39
1434.07	1561.72
1440.21	1589.32
1446.34	1496.01
1452.46	1349.12
1458.57	1137.27
1464.68	892.785
1470.78	722.26
1476.88	642.965
1482.97	618.885
1489.05	606.424
1495.12	558.538
1501.19	539.417
1507.25	535.019
1513.3	512.266
1519.35	517.868
1525.39	509.807
1531.43	486.596
1537.45	491.116
1543.47	496.138
1549.49	492.313
1555.5	502.851
1561.5	495.245
1567.49	483.43
1573.48	517.202
1579.46	522.102
1585.43	518.453
1591.4	514.798
1597.36	518.676
1603.31	535.831
1609.25	527.091
1615.19	548.537
1621.13	550.048
1627.06	554.984
1632.97	604.633
1638.89	702.27
1644.79	930.984
1650.69	1227.39
1656.59	1118.07
1662.47	766.573
1668.35	609.346
1674.22	546.875
1680.09	516.858
1685.95	486.584
1691.8	479.499
1697.65	461.861
1703.49	461.701
1709.32	444.582
1715.15	461.991
1720.97	457.12
1726.78	507.142
1732.59	573.556
1738.39	624.961
1744.18	652.894
1749.97	621.614
1755.75	533.935
1761.52	471.434
1767.29	457.084
1773.05	442.72
1778.8	434.493
1784.55	424.513
1790.29	413.215
1796.02	418.702
1801.75	417.948
1807.47	407.316
1813.18	415.919
1818.89	427.661
1824.59	421.039
1830.29	414.398
1835.97	416.093
1841.66	417.827
1847.33	414.897
1853	427.248
1858.66	426.237
1864.32	431.385
1869.96	426.143
1875.61	406.376
1881.24	420.951
1886.87	425.82
1892.49	433.713
1898.11	426.765
1903.72	417.954
1909.32	448.638
1914.92	419.395
1920.51	431.322
1926.09	446.62
1931.67	434.123
1937.24	441.511
1942.81	430.602
1948.36	450.458
1953.92	439.551
1959.46	456.265
1965	439.004
1970.53	447.767
1976.05	445.421
1981.57	452.65
1987.09	448.12
1992.59	446.042
1994.99	450.236
2000.64	431.328
2006.29	461.988
2011.93	429.129
2017.56	455.67
2023.19	453.793
2028.81	461.604
2034.43	445.116
2040.04	458.261
2045.64	455.24
2051.24	442.522
2056.83	439.943
2062.42	465.718
2068	477.919
2073.57	448.184
2079.14	483.783
2084.7	476.315
2090.26	508.953
2095.81	505.418
2101.35	538.824
2106.89	549.191
2112.42	577.579
2117.95	613.694
2123.47	650.497
2128.98	712.721
2134.49	752.691
2140	780.407
2145.49	751.975
2150.98	734.729
2156.47	734.767
2161.94	698.514
2167.42	675.14
2172.88	664.931
2178.34	637.135
2183.8	622.248
2189.24	593.716
2194.69	572.455
2200.12	553.239
2205.55	555.445
2210.98	535.682
2216.4	545.602
2221.81	531.021
2227.22	524.892
2232.61	524.727
2238.01	531.905
2243.4	521.506
2248.78	515.854
2254.16	507.651
2259.53	504.777
2264.89	505.083
2270.25	505.404
2275.61	513.915
2280.95	507.108
2286.29	495.575
2291.63	498.961
2296.96	507.117
2302.28	482.457
2307.6	482.002
2312.91	482.591
2318.22	498.1
2323.52	505.497
2328.81	503.78
2334.1	487.599
2339.38	500.729
2344.66	500.908
2349.93	507.555
2355.19	509.02
2360.45	501.873
2365.71	508.585
2370.95	512.992
2376.19	510.844
2381.43	508.951
2386.66	522.911
2391.89	535.829
2397.1	531.175
2402.31	523.551
2407.52	536.443
2412.72	535.56
2417.91	542.417
2423.1	555.552
2428.28	564.325
2433.46	555.55
2438.63	568.426
2443.8	553.374
2448.96	551.125
2454.11	548.377
2459.26	544.423
2464.4	541.545
2469.54	538.817
2474.67	555.995
2479.79	546.446
2484.91	539.884
2490.02	541.158
2495.13	548.366
2500.23	562.068
2505.33	572.671
2510.42	573.253
2515.5	567.25
2520.58	558.966
2525.65	568.399
2530.72	572.138
2535.78	572.146
2540.83	568.318
2545.88	570.877
2550.93	591.319
2555.96	589.997
2561	590.698
2566.02	592.326
2571.04	601.343
2576.06	602.365
2581.07	614.082
2586.07	631.054
2591.07	634.278
2596.06	642.915
2601.05	640.807
2606.03	664.182
2611	654.048
2615.97	631.915
2620.93	642.863
2625.89	639.397
2630.84	668.049
2635.79	659.33
2640.73	659.521
2645.66	660.308
2650.59	668.678
2655.51	683.409
2656.27	685.892
2661.34	683.933
2666.41	697.304
2671.46	696.877
2676.52	726.798
2681.57	734.051
2686.61	742.348
2691.64	745.867
2696.68	764.426
2701.7	800.455
2706.72	829.97
2711.74	889.503
2716.75	902.412
2721.75	915.855
2726.75	958.545
2731.75	891.236
2736.74	826.223
2741.72	810.851
2746.7	767.763
2751.67	765.94
2756.64	757.85
2761.6	759.434
2766.56	734.436
2771.51	770.264
2776.46	783.248
2781.4	787.426
2786.33	814.719
2791.26	819.707
2796.19	903.406
2801.11	897.7
2806.02	927.578
2810.93	961.222
2815.83	1020.83
2820.73	1095.36
2825.63	1262.11
2830.51	1524.02
2835.4	1948.05
2840.27	3032.51
2845.15	4957.81
2850.01	5904.49
2854.87	5463
2859.73	4785.37
2864.58	4459.59
2869.43	4629.62
2874.27	4783.47
2879.1	4956.51
2883.93	5224.91
2888.76	5385.22
2893.58	5477.3
2898.39	5469.25
2903.2	5379.92
2908	5331.07
2912.8	5317.79
2917.6	5358.71
2922.38	5435.06
2927.17	5338.45
2931.94	5090.68
2936.71	4513.64
2941.48	3873.83
2946.24	3248.69
2951	2984.22
2955.75	2841.32
2960.5	2659.27
2965.24	2386.13
2969.97	2137.08
2974.7	1947.37
2979.43	1826.28
2984.15	1725.09
2988.86	1668.01
2993.57	1716.25
2998.28	1792.8
3002.97	1882.18
3007.67	1876.14
3012.36	1742.39
3017.04	1520.29
3021.72	1403.64
3026.39	1294.38
3031.06	1250.28
3035.72	1256.14
3040.38	1213.85
3045.03	1202.08
3049.68	1253.58
3054.32	1271.02
3058.96	1309.19
3063.59	1292.73
3068.21	1336.99
3072.83	1341.08
3077.45	1352.42
3082.06	1377.11
3086.66	1419.45
3091.27	1443.57
3095.86	1468.17
3100.45	1504.05
3105.04	1566.92
3109.61	1590.93
3114.19	1627.41
3118.76	1670.05
3123.32	1731.58
3127.88	1773.26
3132.44	1783.34
3136.98	1854.92
3141.53	1915.24
3146.07	1944.81
3150.6	1991.81
3155.13	2058.8
3159.65	2105.67
3164.17	2184.18
3168.68	2219.99
3173.19	2236.03
3177.69	2261.56
3182.19	2272.61
3186.68	2356.93
3191.17	2396.94
3195.65	2461.67
3200.13	2503.38
3204.6	2522.11
3209.07	2531.34
3213.53	2584.39
3217.99	2599.17
3222.44	2645.11
3226.88	2650.1
3231.32	2650.62
3235.76	2686.23
3240.19	2711.72
3244.62	2715.53
3249.04	2750.94
3250.78	2772.95
3255.35	2740.92
3259.91	2735.71
3264.46	2745.67
3269.01	2763.34
3273.56	2788.66
3278.1	2812.42
3282.63	2819.63
3287.16	2859.27
3291.68	2829.34
3296.21	2834.41
3300.72	2843.82
3305.23	2854.3
3309.74	2900.67
3314.24	2881.91
3318.74	2930.73
3323.23	2949.55
3327.72	2953.7
3332.2	2962.72
3336.68	2952.37
3341.15	3042.53
3345.62	3034.15
3350.08	3066.3
3354.54	3084.97
3358.99	3079.22
3363.44	3080.47
3367.89	3123.54
3372.33	3137.29
3376.76	3159.07
3381.19	3148.47
3385.62	3208.72
3390.04	3211.96
3394.45	3171.17
3398.87	3216.71
3403.27	3220.81
3407.67	3259.4
3412.07	3238.3
3416.46	3258.14
3420.85	3225.23
3425.23	3242.73
3429.61	3229.47
3433.99	3222.3
3438.36	3189.63
3442.72	3223.57
3447.08	3217.98
3451.43	3175.36
3455.78	3166.61
3460.13	3135.14
3464.47	3086.34
3468.8	3093.39
3473.14	3062.75
3477.46	3017.35
3481.78	2972.51
3486.1	2860
3490.41	2883.14
3494.72	2800.77
3499.02	2808
