# Supplementary material for: Multi-molecular hyperspectral PRM-SRS microscopy
Source: Nat Commun. 2024 Feb 21;15:1599. doi: 10.1038/s41467-024-45576-6 (PMC10881988; doi:10.1038/s41467-024-45576-6)
Supplement: Supplementary file 4 — Source Data [file 41467_2024_45576_MOESM4_ESM.zip › Main_Figures/Fig_3 CH vs Fingerprint/2-7day fatbody D2O/Spectra/larger2_Points07.txt]

400.676	888
407.833	912.174
414.986	901.815
422.125	929.169
429.259	926.444
436.385	927.074
443.504	915.324
450.615	934.319
457.716	915.847
464.812	907.807
471.894	924.586
478.975	925.105
486.045	914.174
493.106	901.911
500.161	916.781
507.207	888.401
514.247	929.698
521.277	940.495
528.299	918.595
535.314	979.96
542.322	990.875
549.32	979.754
556.312	963.758
563.292	937.732
570.27	937.015
577.236	962.737
584.195	914.681
591.147	903.746
598.092	897.259
605.027	889.029
611.955	847.454
618.874	837.299
625.787	816.121
632.691	802.305
639.588	793.413
646.477	783.428
653.356	786.365
660.231	776.254
667.095	760.932
673.953	750.593
680.803	730.72
687.645	749.411
694.476	739.506
701.304	741.94
708.123	735.296
714.933	759.298
721.736	748.79
728.531	736.606
735.32	764.429
742.099	791.677
748.869	800.582
755.636	794.206
762.39	793.232
769.14	807.563
775.88	796.45
782.613	820.113
789.339	813.599
796.056	843.821
802.766	875.372
809.469	893.859
816.163	902.316
822.85	926.437
829.529	913.689
836.2	942.488
842.865	926.857
849.52	928.836
856.169	894.838
862.811	889.48
869.444	901.149
876.068	879.573
882.685	890.309
889.296	888.425
895.899	862.529
902.494	863.682
909.08	871.926
915.659	865.206
922.232	853.909
928.798	848.714
935.355	828.702
941.903	819.033
948.444	800.215
954.977	803.525
961.505	813.344
968.025	822.742
974.536	833.422
981.038	812.76
987.535	828.095
994.024	827.784
1000.5	853.144
1006.98	834.102
1013.44	888.792
1019.9	916.175
1026.35	927.995
1032.8	978.008
1039.23	1001.12
1045.66	1022.82
1052.08	1032.03
1058.49	1077.7
1064.9	1085.84
1071.3	1083.48
1077.69	1104.87
1084.07	1084.26
1090.45	1018.61
1096.82	974.602
1103.18	933.805
1109.53	929.943
1115.88	900.633
1122.22	860.35
1128.55	804.727
1134.87	748.901
1141.19	713.365
1147.49	685.431
1153.8	672.11
1160.09	653.852
1166.38	629.927
1172.65	609.307
1178.93	609.886
1185.19	595.247
1191.45	587.549
1197.7	583.204
1203.94	583.205
1210.17	585.938
1216.4	605.135
1222.62	605.09
1228.83	616.537
1235.04	659.66
1241.24	662.323
1247.43	723.214
1253.61	758.127
1259.49	776.149
1265.82	773.087
1272.14	766.529
1278.46	777.307
1284.76	797.402
1291.06	942.452
1297.36	1039.14
1303.64	966.813
1309.92	872.367
1316.19	765.694
1322.46	709.204
1328.72	676.624
1334.97	635.786
1341.22	632.049
1347.46	597.906
1353.69	589.056
1359.91	573.617
1366.13	571.688
1372.34	564.465
1378.54	543.342
1384.74	547.535
1390.93	557.015
1397.12	558.797
1403.29	609.38
1409.46	622.305
1415.62	648.571
1421.78	727.146
1427.93	954.87
1434.07	1236.38
1440.21	1268.59
1446.34	1175
1452.46	1094.74
1458.57	953.036
1464.68	811.18
1470.78	659.482
1476.88	602.477
1482.97	602.853
1489.05	605.304
1495.12	580.157
1501.19	549.448
1507.25	538.874
1513.3	527.77
1519.35	514.303
1525.39	522.452
1531.43	526.48
1537.45	501.521
1543.47	498.309
1549.49	498.429
1555.5	509.847
1561.5	480.616
1567.49	495.627
1573.48	507.564
1579.46	528.469
1585.43	533.187
1591.4	524.83
1597.36	524.574
1603.31	531.156
1609.25	533.453
1615.19	532.279
1621.13	570.838
1627.06	578.543
1632.97	613.683
1638.89	673.186
1644.79	816.877
1650.69	1031.93
1656.59	990.878
1662.47	705.678
1668.35	581.554
1674.22	538.748
1680.09	524.239
1685.95	509.733
1691.8	481.728
1697.65	490.668
1703.49	475.728
1709.32	485.928
1715.15	484.097
1720.97	489.18
1726.78	506.899
1732.59	521.081
1738.39	582.632
1744.18	625.144
1749.97	583.525
1755.75	527.112
1761.52	482.356
1767.29	465.017
1773.05	446.745
1778.8	452.551
1784.55	450.204
1790.29	430.666
1796.02	425.222
1801.75	428.766
1807.47	429.348
1813.18	430.477
1818.89	435.479
1824.59	442.402
1830.29	434.922
1835.97	438.175
1841.66	437.801
1847.33	420.103
1853	448.979
1858.66	454.005
1864.32	432.373
1869.96	441.1
1875.61	456.507
1881.24	448.666
1886.87	434.435
1892.49	428.036
1898.11	441.717
1903.72	438.011
1909.32	453.689
1914.92	447.769
1920.51	441.32
1926.09	445.874
1931.67	446.203
1937.24	432.954
1942.81	459.445
1948.36	464.262
1953.92	471.42
1959.46	444.702
1965	456.515
1970.53	471.153
1976.05	470.617
1981.57	472.208
1987.09	490.387
1992.59	489.131
1994.99	479.852
2000.64	489.601
2006.29	478.498
2011.93	469.089
2017.56	493.177
2023.19	489.319
2028.81	468.934
2034.43	479.488
2040.04	487.754
2045.64	469.569
2051.24	486.67
2056.83	480.796
2062.42	477.771
2068	478.104
2073.57	492.442
2079.14	500.419
2084.7	515.361
2090.26	515.671
2095.81	535.937
2101.35	528.639
2106.89	566.955
2112.42	576.568
2117.95	596.046
2123.47	647.382
2128.98	671.68
2134.49	665.158
2140	712.092
2145.49	681.726
2150.98	711.077
2156.47	689.205
2161.94	647.665
2167.42	651.136
2172.88	634.903
2178.34	617.478
2183.8	593.581
2189.24	602.902
2194.69	576.795
2200.12	559.432
2205.55	552.322
2210.98	573.732
2216.4	560.979
2221.81	542.787
2227.22	541.813
2232.61	536.897
2238.01	529.021
2243.4	519.583
2248.78	531.05
2254.16	528.21
2259.53	521.196
2264.89	519.877
2270.25	533.931
2275.61	523.749
2280.95	493.069
2286.29	529.104
2291.63	519.593
2296.96	536.522
2302.28	522.839
2307.6	512.634
2312.91	492.737
2318.22	520.286
2323.52	526.531
2328.81	542.156
2334.1	515.523
2339.38	510.356
2344.66	526.657
2349.93	527.228
2355.19	521.698
2360.45	526.474
2365.71	537.214
2370.95	537.869
2376.19	543.073
2381.43	534.782
2386.66	539.739
2391.89	574.104
2397.1	568.453
2402.31	560.285
2407.52	559.034
2412.72	569.725
2417.91	572.579
2423.1	575.102
2428.28	570.124
2433.46	576.364
2438.63	580.573
2443.8	568.574
2448.96	559.184
2454.11	590.152
2459.26	584.576
2464.4	574.301
2469.54	579.588
2474.67	569.953
2479.79	577.009
2484.91	586.019
2490.02	592.175
2495.13	592.684
2500.23	590.127
2505.33	592.636
2510.42	601.825
2515.5	581.607
2520.58	572.046
2525.65	586.154
2530.72	598.235
2535.78	605.026
2540.83	602.663
2545.88	596.18
2550.93	600.768
2555.96	604.947
2561	609.674
2566.02	611.96
2571.04	620.704
2576.06	639.597
2581.07	637.409
2586.07	631.855
2591.07	641.899
2596.06	645.176
2601.05	644.854
2606.03	637.998
2611	666.835
2615.97	650.723
2620.93	669.076
2625.89	674.114
2630.84	657.51
2635.79	664.508
2640.73	650.426
2645.66	669.891
2650.59	677.162
2655.51	674.411
2656.27	673.852
2661.34	684.201
2666.41	684.736
2671.46	710.188
2676.52	714.139
2681.57	718.607
2686.61	738.675
2691.64	735.427
2696.68	753.743
2701.7	794.046
2706.72	824.263
2711.74	810.079
2716.75	850.537
2721.75	862.49
2726.75	858.056
2731.75	845.903
2736.74	817.558
2741.72	790.767
2746.7	765.219
2751.67	747.69
2756.64	775.64
2761.6	780.958
2766.56	770.941
2771.51	775.777
2776.46	776.064
2781.4	818.649
2786.33	823.247
2791.26	839.771
2796.19	869.752
2801.11	909.622
2806.02	883.085
2810.93	960.376
2815.83	1011.59
2820.73	1052.71
2825.63	1148.54
2830.51	1329.18
2835.4	1647.39
2840.27	2356.7
2845.15	3773.47
2850.01	4459.98
2854.87	4104.98
2859.73	3655.36
2864.58	3415.93
2869.43	3511.76
2874.27	3598.7
2879.1	3744.19
2883.93	3936.75
2888.76	4045.09
2893.58	4133.56
2898.39	4163.16
2903.2	4148.92
2908	4131.32
2912.8	4109.08
2917.6	4108.86
2922.38	4202.59
2927.17	4172.66
2931.94	3936.9
2936.71	3575.22
2941.48	3030.8
2946.24	2640.57
2951	2444.81
2955.75	2333.23
2960.5	2228.33
2965.24	2057.28
2969.97	1865.52
2974.7	1755.06
2979.43	1687.99
2984.15	1612.08
2988.86	1598.11
2993.57	1633.74
2998.28	1665.99
3002.97	1752.51
3007.67	1740.1
3012.36	1582.78
3017.04	1475.08
3021.72	1372.84
3026.39	1327
3031.06	1307.29
3035.72	1300.48
3040.38	1279.06
3045.03	1298.67
3049.68	1323.92
3054.32	1333.31
3058.96	1366.74
3063.59	1405.86
3068.21	1443.41
3072.83	1426.29
3077.45	1451.11
3082.06	1498.62
3086.66	1566.73
3091.27	1566.54
3095.86	1637.51
3100.45	1693.2
3105.04	1707.58
3109.61	1761.34
3114.19	1813.6
3118.76	1849.38
3123.32	1907.14
3127.88	1967.54
3132.44	2023.78
3136.98	2082.32
3141.53	2113.58
3146.07	2173.73
3150.6	2265.11
3155.13	2316.45
3159.65	2371.67
3164.17	2424.82
3168.68	2493.24
3173.19	2551.14
3177.69	2584.65
3182.19	2650.77
3186.68	2704.66
3191.17	2728.41
3195.65	2771.67
3200.13	2796.47
3204.6	2880.35
3209.07	2917.13
3213.53	2901.96
3217.99	2967.22
3222.44	2960.25
3226.88	3016.02
3231.32	3013.91
3235.76	3074.59
3240.19	3089.63
3244.62	3101.27
3249.04	3092.93
3250.78	3082.57
3255.35	3068.11
3259.91	3113.03
3264.46	3118.05
3269.01	3156.32
3273.56	3157.74
3278.1	3118.36
3282.63	3200.14
3287.16	3223.34
3291.68	3222.16
3296.21	3206.81
3300.72	3203.03
3305.23	3249.14
3309.74	3294.89
3314.24	3239.65
3318.74	3305.78
3323.23	3327.5
3327.72	3395.6
3332.2	3375.38
3336.68	3374.45
3341.15	3379.04
3345.62	3366.64
3350.08	3409.73
3354.54	3428.86
3358.99	3487.87
3363.44	3505.7
3367.89	3538.62
3372.33	3552.37
3376.76	3622.44
3381.19	3571.88
3385.62	3585.2
3390.04	3580.03
3394.45	3647.87
3398.87	3631.13
3403.27	3607.32
3407.67	3620.1
3412.07	3662.43
3416.46	3666.52
3420.85	3647.62
3425.23	3656.59
3429.61	3645.99
3433.99	3624
3438.36	3637.63
3442.72	3580.84
3447.08	3563.87
3451.43	3535.68
3455.78	3517.41
3460.13	3475.32
3464.47	3467.44
3468.8	3401.75
3473.14	3332.75
3477.46	3338.43
3481.78	3287.05
3486.1	3271.61
3490.41	3193.67
3494.72	3155.54
3499.02	3144
