# Supplementary material for: Multi-molecular hyperspectral PRM-SRS microscopy
Source: Nat Commun. 2024 Feb 21;15:1599. doi: 10.1038/s41467-024-45576-6 (PMC10881988; doi:10.1038/s41467-024-45576-6)
Supplement: Supplementary file 4 — Source Data [file 41467_2024_45576_MOESM4_ESM.zip › Main_Figures/Fig_3 CH vs Fingerprint/2-7day fatbody D2O/Spectra/larger2_Points08.txt]

400.676	896
407.833	900.725
414.986	894.302
422.125	899.811
429.259	907.903
436.385	930.28
443.504	920.205
450.615	875.756
457.716	886.244
464.812	893.5
471.894	892.759
478.975	893.948
486.045	899.996
493.106	909.487
500.161	889.949
507.207	892.575
514.247	886.94
521.277	915.884
528.299	915.723
535.314	954.092
542.322	955.4
549.32	966.016
556.312	942.059
563.292	893.618
570.27	916.281
577.236	899.465
584.195	918.396
591.147	893.262
598.092	882.626
605.027	857.029
611.955	827.207
618.874	830.439
625.787	787.654
632.691	782.454
639.588	777.996
646.477	761.982
653.356	741.721
660.231	752.74
667.095	735.056
673.953	725.513
680.803	711.03
687.645	704.201
694.476	709.176
701.304	723.125
708.123	708.959
714.933	727.177
721.736	750.482
728.531	745.443
735.32	756.211
742.099	763.907
748.869	808.252
755.636	791.717
762.39	792.048
769.14	792.885
775.88	822.098
782.613	837.155
789.339	856.607
796.056	860.837
802.766	894.693
809.469	910.507
816.163	922.214
822.85	930.095
829.529	959.123
836.2	991.364
842.865	980.672
849.52	965.253
856.169	946.612
862.811	972.343
869.444	961.019
876.068	929.929
882.685	934.735
889.296	947.648
895.899	914.022
902.494	907.963
909.08	894.779
915.659	896.061
922.232	867.35
928.798	866.569
935.355	849.203
941.903	842.276
948.444	833.916
954.977	817.123
961.505	839.479
968.025	872.965
974.536	841.149
981.038	806.927
987.535	822.176
994.024	836.15
1000.5	865.929
1006.98	913.559
1013.44	876.896
1019.9	937.568
1026.35	961.098
1032.8	991.677
1039.23	1013.54
1045.66	1057.64
1052.08	1089.07
1058.49	1148.15
1064.9	1175.84
1071.3	1203.85
1077.69	1205.18
1084.07	1152.4
1090.45	1069.06
1096.82	1015.86
1103.18	975.724
1109.53	964.502
1115.88	924.35
1122.22	864.868
1128.55	806.334
1134.87	755.753
1141.19	709.669
1147.49	676.688
1153.8	662.003
1160.09	633.681
1166.38	616.228
1172.65	607.193
1178.93	589.461
1185.19	589.405
1191.45	584.991
1197.7	591.332
1203.94	602.341
1210.17	609.576
1216.4	601.576
1222.62	592.234
1228.83	634.187
1235.04	662.615
1241.24	699.815
1247.43	767.341
1253.61	823.049
1259.49	881.687
1265.82	878.15
1272.14	853.114
1278.46	875.017
1284.76	903.075
1291.06	1028.89
1297.36	1194.96
1303.64	1111.23
1309.92	975.033
1316.19	873.115
1322.46	749.688
1328.72	672.284
1334.97	632.526
1341.22	622.673
1347.46	620.318
1353.69	594.189
1359.91	607.362
1366.13	586.708
1372.34	550.204
1378.54	538.26
1384.74	549.64
1390.93	544.92
1397.12	561.172
1403.29	595.254
1409.46	621.246
1415.62	675.025
1421.78	756.974
1427.93	1092.31
1434.07	1517.32
1440.21	1536.47
1446.34	1405.28
1452.46	1274.82
1458.57	1090.38
1464.68	867.098
1470.78	710.642
1476.88	612.87
1482.97	587.445
1489.05	596.755
1495.12	563.003
1501.19	527.843
1507.25	526.56
1513.3	519.228
1519.35	501.659
1525.39	488.681
1531.43	495.361
1537.45	472.013
1543.47	492.496
1549.49	466.992
1555.5	477.447
1561.5	468.221
1567.49	474.123
1573.48	483.988
1579.46	490.251
1585.43	493.063
1591.4	494.293
1597.36	520.384
1603.31	516.269
1609.25	515.364
1615.19	520.803
1621.13	538.78
1627.06	555.747
1632.97	602.024
1638.89	685.333
1644.79	892.771
1650.69	1200.38
1656.59	1077.23
1662.47	744.522
1668.35	594.117
1674.22	530.862
1680.09	498.079
1685.95	465.287
1691.8	469.807
1697.65	456.65
1703.49	447.901
1709.32	437.392
1715.15	453.212
1720.97	472.297
1726.78	500.473
1732.59	556.834
1738.39	623.813
1744.18	669.166
1749.97	628.562
1755.75	538.639
1761.52	472.595
1767.29	433.652
1773.05	429.853
1778.8	419.983
1784.55	426.129
1790.29	421.873
1796.02	408.055
1801.75	424.001
1807.47	423.746
1813.18	412.684
1818.89	411.072
1824.59	408.117
1830.29	417.595
1835.97	428.65
1841.66	439.685
1847.33	433.015
1853	423.158
1858.66	422.491
1864.32	412.407
1869.96	441.399
1875.61	433.992
1881.24	427.399
1886.87	426.911
1892.49	429.459
1898.11	439.445
1903.72	413.043
1909.32	429.161
1914.92	413.537
1920.51	425.357
1926.09	419.312
1931.67	435.247
1937.24	420.175
1942.81	417.962
1948.36	411.111
1953.92	431.268
1959.46	444.706
1965	453.841
1970.53	451.863
1976.05	454.578
1981.57	461.166
1987.09	447.936
1992.59	449.488
1994.99	458
2000.64	471.974
2006.29	491.563
2011.93	456.312
2017.56	458.435
2023.19	456.31
2028.81	452.466
2034.43	464.333
2040.04	475.302
2045.64	454.793
2051.24	462.106
2056.83	445.389
2062.42	473.102
2068	451.844
2073.57	470.449
2079.14	505.056
2084.7	482.072
2090.26	515.339
2095.81	524.516
2101.35	536.296
2106.89	562.393
2112.42	559.373
2117.95	610.416
2123.47	653.03
2128.98	725.046
2134.49	757.281
2140	778.49
2145.49	765.04
2150.98	769.671
2156.47	723.224
2161.94	707.327
2167.42	689.76
2172.88	683.546
2178.34	627.689
2183.8	612.236
2189.24	598.283
2194.69	589.525
2200.12	579.819
2205.55	534.291
2210.98	528.467
2216.4	548.387
2221.81	541.184
2227.22	522.652
2232.61	522.786
2238.01	507.169
2243.4	521.369
2248.78	517.008
2254.16	509.43
2259.53	516.843
2264.89	522.372
2270.25	498.66
2275.61	497.991
2280.95	506.763
2286.29	512.276
2291.63	505.631
2296.96	499.355
2302.28	505.695
2307.6	508.091
2312.91	512.623
2318.22	492.782
2323.52	504.608
2328.81	511.325
2334.1	507.454
2339.38	502
2344.66	515.712
2349.93	498.394
2355.19	507.331
2360.45	512.747
2365.71	533.547
2370.95	506.382
2376.19	518.116
2381.43	527.326
2386.66	530.423
2391.89	527.886
2397.1	535.494
2402.31	540.777
2407.52	549.912
2412.72	546.362
2417.91	561.469
2423.1	558.122
2428.28	557.963
2433.46	564.876
2438.63	566.125
2443.8	558.728
2448.96	549.544
2454.11	566.845
2459.26	574.582
2464.4	570.923
2469.54	557.762
2474.67	566.524
2479.79	578.06
2484.91	579.03
2490.02	571.248
2495.13	565.363
2500.23	565.626
2505.33	579.022
2510.42	576.752
2515.5	573.535
2520.58	578.594
2525.65	581.984
2530.72	579.562
2535.78	587.058
2540.83	598.024
2545.88	583.207
2550.93	601.642
2555.96	598.606
2561	609.561
2566.02	607.952
2571.04	593.109
2576.06	624.761
2581.07	593.105
2586.07	632.529
2591.07	633.129
2596.06	642.217
2601.05	640.754
2606.03	625.181
2611	635.97
2615.97	655.18
2620.93	650.119
2625.89	644.754
2630.84	660.695
2635.79	659.953
2640.73	671.022
2645.66	679.968
2650.59	664.711
2655.51	675.957
2656.27	683.589
2661.34	709.385
2666.41	719.152
2671.46	722.634
2676.52	748.619
2681.57	757.44
2686.61	755.252
2691.64	781.474
2696.68	808.983
2701.7	827.85
2706.72	849.224
2711.74	877.21
2716.75	916.168
2721.75	938.539
2726.75	915.54
2731.75	862.744
2736.74	827.383
2741.72	808.51
2746.7	772.346
2751.67	748.805
2756.64	754.826
2761.6	764.216
2766.56	760.657
2771.51	777.861
2776.46	793.806
2781.4	808.089
2786.33	837.098
2791.26	862.328
2796.19	896.776
2801.11	908.036
2806.02	918.217
2810.93	957.373
2815.83	1041.21
2820.73	1142.19
2825.63	1299.77
2830.51	1559.13
2835.4	2059
2840.27	3250.09
2845.15	5019.31
2850.01	5726.72
2854.87	5278.57
2859.73	4676
2864.58	4400.29
2869.43	4551
2874.27	4677.63
2879.1	4859.38
2883.93	5105.36
2888.76	5231.39
2893.58	5281.11
2898.39	5266.65
2903.2	5238.37
2908	5237.74
2912.8	5220.91
2917.6	5224.01
2922.38	5268.45
2927.17	5253.72
2931.94	4982.83
2936.71	4377.87
2941.48	3635.05
2946.24	3125.62
2951	2890.98
2955.75	2746.76
2960.5	2568.72
2965.24	2333.67
2969.97	2097.82
2974.7	1920.49
2979.43	1772.79
2984.15	1683.9
2988.86	1666.37
2993.57	1705.23
2998.28	1801.97
3002.97	1890.94
3007.67	1881.09
3012.36	1747.97
3017.04	1544.11
3021.72	1377.26
3026.39	1294.46
3031.06	1271.84
3035.72	1260.1
3040.38	1265.12
3045.03	1272.21
3049.68	1270.3
3054.32	1280.94
3058.96	1301.67
3063.59	1330.74
3068.21	1369.46
3072.83	1407.24
3077.45	1411.46
3082.06	1428.84
3086.66	1449.49
3091.27	1479.34
3095.86	1536.7
3100.45	1576.29
3105.04	1626.49
3109.61	1674.43
3114.19	1700.85
3118.76	1734.04
3123.32	1793.63
3127.88	1830.53
3132.44	1848.76
3136.98	1909.45
3141.53	1991.1
3146.07	2047.47
3150.6	2084.91
3155.13	2126.58
3159.65	2167.94
3164.17	2240.67
3168.68	2267.97
3173.19	2345.35
3177.69	2378.03
3182.19	2418.25
3186.68	2443.24
3191.17	2531.31
3195.65	2561.25
3200.13	2581.46
3204.6	2599.61
3209.07	2611.05
3213.53	2694.73
3217.99	2718.99
3222.44	2756.67
3226.88	2777.88
3231.32	2745.35
3235.76	2756.24
3240.19	2823.85
3244.62	2816.63
3249.04	2820.64
3250.78	2836.27
3255.35	2869.64
3259.91	2848.39
3264.46	2849.48
3269.01	2903.76
3273.56	2907.09
3278.1	2870.28
3282.63	2942.85
3287.16	2934.8
3291.68	2959.57
3296.21	2985.94
3300.72	3012.71
3305.23	2952.38
3309.74	2993.03
3314.24	3064.08
3318.74	3036.04
3323.23	3066.53
3327.72	3068.62
3332.2	3066.89
3336.68	3058.53
3341.15	3119.81
3345.62	3143.54
3350.08	3183.81
3354.54	3208.42
3358.99	3196.98
3363.44	3212.37
3367.89	3259.79
3372.33	3224.15
3376.76	3285.37
3381.19	3311.49
3385.62	3312.36
3390.04	3334.83
3394.45	3296.65
3398.87	3365.15
3403.27	3367.27
3407.67	3389.1
3412.07	3365
3416.46	3393.35
3420.85	3377.13
3425.23	3371.27
3429.61	3351.36
3433.99	3341.84
3438.36	3335.81
3442.72	3291.79
3447.08	3279.93
3451.43	3259
3455.78	3219.62
3460.13	3204.15
3464.47	3187.61
3468.8	3152.69
3473.14	3142.82
3477.46	3106.19
3481.78	3024.15
3486.1	2986.77
3490.41	2981.17
3494.72	2910.95
3499.02	2897
