# Supplementary material for: Multi-molecular hyperspectral PRM-SRS microscopy
Source: Nat Commun. 2024 Feb 21;15:1599. doi: 10.1038/s41467-024-45576-6 (PMC10881988; doi:10.1038/s41467-024-45576-6)
Supplement: Supplementary file 4 — Source Data [file 41467_2024_45576_MOESM4_ESM.zip › Main_Figures/Fig_3 CH vs Fingerprint/2-7day fatbody D2O/Spectra/larger2_Points09.txt]

400.676	1002
407.833	1012.92
414.986	1027.6
422.125	1023.17
429.259	1017.33
436.385	1015.58
443.504	1014.41
450.615	1012.66
457.716	1011.95
464.812	999.549
471.894	991.745
478.975	980.776
486.045	992.693
493.106	1005.93
500.161	987.426
507.207	1017.25
514.247	984.659
521.277	988.757
528.299	1013.22
535.314	1008.82
542.322	1035.38
549.32	999.556
556.312	998.102
563.292	984.07
570.27	997.448
577.236	1007.69
584.195	982.627
591.147	981.425
598.092	981.542
605.027	955.217
611.955	909.738
618.874	875.17
625.787	863.119
632.691	860.505
639.588	850.289
646.477	838.703
653.356	815.913
660.231	807.051
667.095	807.247
673.953	793.146
680.803	780.841
687.645	767.03
694.476	776.613
701.304	787.079
708.123	802.596
714.933	810.578
721.736	840.776
728.531	832.908
735.32	856.658
742.099	862.559
748.869	875.465
755.636	876.361
762.39	901.479
769.14	919.244
775.88	927.501
782.613	943.047
789.339	970.438
796.056	1002.51
802.766	1047.06
809.469	1072.46
816.163	1103.81
822.85	1143.65
829.529	1185.26
836.2	1241.55
842.865	1255.79
849.52	1276.5
856.169	1274.74
862.811	1269.19
869.444	1279.48
876.068	1247.86
882.685	1223.21
889.296	1243.82
895.899	1164.64
902.494	1146.43
909.08	1155.55
915.659	1137.05
922.232	1096.49
928.798	1072.14
935.355	1051.42
941.903	1031.94
948.444	1000.08
954.977	1024.77
961.505	1030.73
968.025	1086.08
974.536	1059.26
981.038	1005.21
987.535	1002.05
994.024	997.844
1000.5	1051.25
1006.98	1096.32
1013.44	1144.72
1019.9	1184.43
1026.35	1222.93
1032.8	1252.37
1039.23	1304.11
1045.66	1320.04
1052.08	1398.4
1058.49	1527.38
1064.9	1547.84
1071.3	1595.72
1077.69	1639.95
1084.07	1549.54
1090.45	1397.2
1096.82	1302.08
1103.18	1243.72
1109.53	1257.43
1115.88	1231.77
1122.22	1124.21
1128.55	1004.4
1134.87	922.682
1141.19	881.06
1147.49	832.723
1153.8	811.032
1160.09	794.221
1166.38	748.99
1172.65	739.905
1178.93	739.74
1185.19	710.124
1191.45	710.164
1197.7	709.352
1203.94	718.931
1210.17	738.22
1216.4	727.871
1222.62	748.485
1228.83	780.758
1235.04	809.364
1241.24	914.512
1247.43	1011.37
1253.61	1129.61
1259.49	1193.06
1265.82	1241.02
1272.14	1186.76
1278.46	1220.68
1284.76	1291.21
1291.06	1613.24
1297.36	1814.91
1303.64	1650.95
1309.92	1373.28
1316.19	1176.57
1322.46	1025.35
1328.72	853.742
1334.97	802.031
1341.22	787.221
1347.46	757.237
1353.69	760.892
1359.91	718.745
1366.13	719.156
1372.34	669.856
1378.54	625.445
1384.74	620.454
1390.93	631.149
1397.12	677.353
1403.29	706.167
1409.46	760.379
1415.62	911.1
1421.78	1071.16
1427.93	1596.35
1434.07	2376.73
1440.21	2438.39
1446.34	2166.53
1452.46	1955.84
1458.57	1637.44
1464.68	1217.94
1470.78	913.461
1476.88	769.254
1482.97	697.698
1489.05	689.972
1495.12	646.936
1501.19	604.647
1507.25	586.783
1513.3	584
1519.35	575.356
1525.39	567.686
1531.43	537.359
1537.45	549.215
1543.47	531.503
1549.49	535.414
1555.5	529.205
1561.5	513.771
1567.49	532.199
1573.48	546.87
1579.46	534.571
1585.43	541.315
1591.4	548.258
1597.36	565.707
1603.31	577.437
1609.25	554.097
1615.19	590.301
1621.13	596.708
1627.06	647.609
1632.97	685.006
1638.89	870.57
1644.79	1250.39
1650.69	1760.31
1656.59	1578.54
1662.47	946.608
1668.35	682.807
1674.22	610.447
1680.09	540.387
1685.95	535.191
1691.8	505.575
1697.65	506.705
1703.49	509.762
1709.32	500.408
1715.15	491.506
1720.97	513.483
1726.78	583.091
1732.59	705.609
1738.39	830.646
1744.18	884.519
1749.97	818.603
1755.75	661.052
1761.52	558.147
1767.29	492.761
1773.05	476.161
1778.8	460.376
1784.55	459.674
1790.29	452.726
1796.02	445.342
1801.75	444.593
1807.47	438.814
1813.18	427.589
1818.89	434.36
1824.59	446.883
1830.29	443.245
1835.97	433.03
1841.66	450.565
1847.33	455.067
1853	460.843
1858.66	467.095
1864.32	448.023
1869.96	457.664
1875.61	461.898
1881.24	458.204
1886.87	451.176
1892.49	436.061
1898.11	447.225
1903.72	447.949
1909.32	467.645
1914.92	462.222
1920.51	460.98
1926.09	429.465
1931.67	444.271
1937.24	435.37
1942.81	449.275
1948.36	460.452
1953.92	478.025
1959.46	468.442
1965	475.47
1970.53	480.664
1976.05	489.305
1981.57	490.836
1987.09	497.172
1992.59	501.594
1994.99	501.787
2000.64	492.042
2006.29	528.628
2011.93	511.958
2017.56	506.243
2023.19	481.937
2028.81	505.954
2034.43	515.831
2040.04	510.5
2045.64	497.75
2051.24	501.384
2056.83	485.215
2062.42	492.599
2068	519.922
2073.57	521.578
2079.14	533.86
2084.7	546.2
2090.26	577.855
2095.81	589.439
2101.35	621.371
2106.89	655.727
2112.42	678.852
2117.95	761.962
2123.47	859.917
2128.98	993.06
2134.49	1077.26
2140	1114
2145.49	1110.9
2150.98	1082.96
2156.47	1014.66
2161.94	985.428
2167.42	937.652
2172.88	920.092
2178.34	858.079
2183.8	805.272
2189.24	747.97
2194.69	719.19
2200.12	698.676
2205.55	674.055
2210.98	662.217
2216.4	641.538
2221.81	616.732
2227.22	639.41
2232.61	599.698
2238.01	592.291
2243.4	594.269
2248.78	582.854
2254.16	562.326
2259.53	585.391
2264.89	578.14
2270.25	580.419
2275.61	557.438
2280.95	569.476
2286.29	554.458
2291.63	549.074
2296.96	555.294
2302.28	557.889
2307.6	544.874
2312.91	544.391
2318.22	549.149
2323.52	563.644
2328.81	566.431
2334.1	545.652
2339.38	541.107
2344.66	561.071
2349.93	556.87
2355.19	547.845
2360.45	573.331
2365.71	569.736
2370.95	570.112
2376.19	578.632
2381.43	582.62
2386.66	556.21
2391.89	575.995
2397.1	592.293
2402.31	580.553
2407.52	604.069
2412.72	607.433
2417.91	621.705
2423.1	634.379
2428.28	608.654
2433.46	628.249
2438.63	620.651
2443.8	622.817
2448.96	613.816
2454.11	621.508
2459.26	618.192
2464.4	617.966
2469.54	593.792
2474.67	612.64
2479.79	618.916
2484.91	615.542
2490.02	616.57
2495.13	636.725
2500.23	649.396
2505.33	643.368
2510.42	633.995
2515.5	638.01
2520.58	641.188
2525.65	648.461
2530.72	661.936
2535.78	652.863
2540.83	664.2
2545.88	668.198
2550.93	665.855
2555.96	667.547
2561	669.605
2566.02	670.653
2571.04	693.721
2576.06	711.56
2581.07	714.53
2586.07	736.21
2591.07	732.591
2596.06	717.949
2601.05	744.685
2606.03	743.7
2611	765.039
2615.97	767.366
2620.93	745.723
2625.89	774.882
2630.84	767.413
2635.79	783.876
2640.73	809.319
2645.66	794.018
2650.59	835.101
2655.51	861.388
2656.27	864.993
2661.34	837.959
2666.41	843.302
2671.46	888.564
2676.52	900.789
2681.57	928.359
2686.61	957.963
2691.64	982.256
2696.68	993.828
2701.7	1052.15
2706.72	1113.78
2711.74	1175.46
2716.75	1203.49
2721.75	1267.08
2726.75	1257.34
2731.75	1197.94
2736.74	1117.09
2741.72	1015.88
2746.7	956.572
2751.67	934.537
2756.64	915.231
2761.6	922.54
2766.56	902.2
2771.51	946.248
2776.46	972.365
2781.4	1005.05
2786.33	1027.44
2791.26	1070.84
2796.19	1124.63
2801.11	1175.98
2806.02	1203.58
2810.93	1239.31
2815.83	1365.85
2820.73	1544.53
2825.63	1814.32
2830.51	2241.72
2835.4	3075.95
2840.27	5069.02
2845.15	8708
2850.01	10544.5
2854.87	9609.3
2859.73	8339.5
2864.58	7631.32
2869.43	7915.53
2874.27	8055.55
2879.1	8420.51
2883.93	8848.01
2888.76	9158.84
2893.58	9259.54
2898.39	9206.08
2903.2	9176.15
2908	9102.73
2912.8	8965.37
2917.6	9035
2922.38	9086.02
2927.17	8987.23
2931.94	8515.8
2936.71	7541.4
2941.48	6193.75
2946.24	5097.16
2951	4588.92
2955.75	4370.61
2960.5	3988.01
2965.24	3583.5
2969.97	3103.34
2974.7	2771.04
2979.43	2469.64
2984.15	2295.78
2988.86	2265.1
2993.57	2325.29
2998.28	2473.53
3002.97	2632.98
3007.67	2609.92
3012.36	2376.74
3017.04	2055.97
3021.72	1797.96
3026.39	1629.35
3031.06	1548.12
3035.72	1492.5
3040.38	1486.63
3045.03	1490.87
3049.68	1471.54
3054.32	1504.58
3058.96	1535.79
3063.59	1571.48
3068.21	1593.65
3072.83	1584.96
3077.45	1604.09
3082.06	1642.19
3086.66	1671.49
3091.27	1715.31
3095.86	1757.33
3100.45	1814.58
3105.04	1818.18
3109.61	1854.95
3114.19	1922.84
3118.76	1983.64
3123.32	2050.12
3127.88	2088.22
3132.44	2134.64
3136.98	2194.3
3141.53	2265.48
3146.07	2303.96
3150.6	2382.44
3155.13	2442.92
3159.65	2487.62
3164.17	2536.88
3168.68	2638.98
3173.19	2657.52
3177.69	2670.47
3182.19	2787.37
3186.68	2820.38
3191.17	2881.91
3195.65	2885.63
3200.13	2945.37
3204.6	2989.53
3209.07	3025.2
3213.53	3094.88
3217.99	3112.53
3222.44	3106.47
3226.88	3124.69
3231.32	3157.76
3235.76	3194.47
3240.19	3228.25
3244.62	3233.92
3249.04	3245.34
3250.78	3253.03
3255.35	3220.41
3259.91	3260.49
3264.46	3225.83
3269.01	3251.33
3273.56	3243.84
3278.1	3322.81
3282.63	3336.27
3287.16	3345.77
3291.68	3334.3
3296.21	3361.66
3300.72	3364.77
3305.23	3426.2
3309.74	3407.21
3314.24	3442.5
3318.74	3460.15
3323.23	3462.29
3327.72	3432.03
3332.2	3486.69
3336.68	3497.61
3341.15	3553.38
3345.62	3559
3350.08	3575.19
3354.54	3606.74
3358.99	3616.6
3363.44	3645.85
3367.89	3701.02
3372.33	3690.1
3376.76	3726.33
3381.19	3758.24
3385.62	3764.11
3390.04	3740.13
3394.45	3770.52
3398.87	3797.13
3403.27	3836.15
3407.67	3794.54
3412.07	3786.53
3416.46	3830.29
3420.85	3805.48
3425.23	3811.72
3429.61	3829.8
3433.99	3827.77
3438.36	3785.63
3442.72	3759.99
3447.08	3706.67
3451.43	3712.69
3455.78	3672.2
3460.13	3620.89
3464.47	3579.13
3468.8	3573.63
3473.14	3502.37
3477.46	3485.89
3481.78	3431.1
3486.1	3413.54
3490.41	3345.03
3494.72	3311.81
3499.02	3251
