# Supplementary material for: Multi-molecular hyperspectral PRM-SRS microscopy
Source: Nat Commun. 2024 Feb 21;15:1599. doi: 10.1038/s41467-024-45576-6 (PMC10881988; doi:10.1038/s41467-024-45576-6)
Supplement: Supplementary file 4 — Source Data [file 41467_2024_45576_MOESM4_ESM.zip › Main_Figures/Fig_3 CH vs Fingerprint/2-7day fatbody D2O/Spectra/larger2_Points10.txt]

400.676	954
407.833	982.296
414.986	970.34
422.125	971.833
429.259	981.097
436.385	965.474
443.504	962.746
450.615	952.078
457.716	970.682
464.812	957.654
471.894	914.509
478.975	947.31
486.045	943.489
493.106	920.231
500.161	933.299
507.207	954.359
514.247	941.384
521.277	955.117
528.299	937.221
535.314	973.093
542.322	1002.68
549.32	996.818
556.312	960.686
563.292	950.628
570.27	970.485
577.236	961.154
584.195	958.85
591.147	960.924
598.092	928.008
605.027	932.017
611.955	868.593
618.874	855.996
625.787	833.796
632.691	836.221
639.588	787.954
646.477	791.482
653.356	774.317
660.231	773.185
667.095	756.933
673.953	770.925
680.803	756.714
687.645	755.358
694.476	760.9
701.304	760.96
708.123	754.372
714.933	785.574
721.736	818.648
728.531	798.244
735.32	809.997
742.099	817.549
748.869	839.381
755.636	871.117
762.39	878.764
769.14	875.486
775.88	885.704
782.613	916.095
789.339	935.588
796.056	953.019
802.766	986.021
809.469	1029.65
816.163	1083.87
822.85	1086.38
829.529	1129.68
836.2	1167.23
842.865	1193.75
849.52	1175.89
856.169	1155.78
862.811	1207.55
869.444	1231.95
876.068	1173.26
882.685	1164.73
889.296	1168.33
895.899	1118.7
902.494	1101.03
909.08	1109.86
915.659	1070.01
922.232	1047.72
928.798	1015.87
935.355	992.263
941.903	973.917
948.444	958.301
954.977	975.304
961.505	977.339
968.025	1020.21
974.536	985.405
981.038	956.064
987.535	938.255
994.024	953.233
1000.5	1012.28
1006.98	1021.37
1013.44	1095.67
1019.9	1121.63
1026.35	1149.66
1032.8	1175.13
1039.23	1226.42
1045.66	1248.88
1052.08	1327.27
1058.49	1452.18
1064.9	1468.66
1071.3	1514.9
1077.69	1546.49
1084.07	1465.84
1090.45	1324.82
1096.82	1252.85
1103.18	1192.84
1109.53	1174.8
1115.88	1147.51
1122.22	1056.37
1128.55	945.161
1134.87	879.525
1141.19	829.519
1147.49	776.964
1153.8	747.598
1160.09	722.927
1166.38	701.687
1172.65	682.14
1178.93	663.518
1185.19	665.564
1191.45	661.744
1197.7	687.339
1203.94	671.712
1210.17	673.641
1216.4	694.004
1222.62	710.164
1228.83	746.618
1235.04	783.59
1241.24	859.441
1247.43	957.472
1253.61	1045.87
1259.49	1180.91
1265.82	1138.09
1272.14	1147.96
1278.46	1117.63
1284.76	1239.07
1291.06	1479.13
1297.36	1702.96
1303.64	1595.6
1309.92	1249.29
1316.19	1132.93
1322.46	924.478
1328.72	801.189
1334.97	734.779
1341.22	701.496
1347.46	712.235
1353.69	696.748
1359.91	677.558
1366.13	708.43
1372.34	634.922
1378.54	599.957
1384.74	569.214
1390.93	598.938
1397.12	634.323
1403.29	665.793
1409.46	716.368
1415.62	839.19
1421.78	992.407
1427.93	1496.22
1434.07	2227.83
1440.21	2255.76
1446.34	2060.25
1452.46	1870.68
1458.57	1542.2
1464.68	1134.91
1470.78	860.888
1476.88	725.02
1482.97	677.416
1489.05	634.306
1495.12	617.75
1501.19	580.304
1507.25	541.611
1513.3	536.277
1519.35	516.949
1525.39	525.909
1531.43	512.784
1537.45	511.647
1543.47	499.747
1549.49	511.258
1555.5	498.619
1561.5	501.701
1567.49	498.824
1573.48	495.185
1579.46	495.585
1585.43	504.497
1591.4	531.292
1597.36	526.689
1603.31	517.059
1609.25	537.322
1615.19	551.04
1621.13	565.459
1627.06	591.688
1632.97	668.259
1638.89	829.416
1644.79	1177.09
1650.69	1655.83
1656.59	1485.97
1662.47	887.731
1668.35	665.551
1674.22	558.909
1680.09	523.377
1685.95	497.939
1691.8	465.566
1697.65	492.3
1703.49	476.851
1709.32	473.99
1715.15	491.265
1720.97	502.511
1726.78	561.693
1732.59	664.747
1738.39	781.529
1744.18	843.006
1749.97	791.502
1755.75	647.758
1761.52	520.12
1767.29	481.921
1773.05	455.335
1778.8	453.737
1784.55	446.911
1790.29	437.579
1796.02	442.431
1801.75	421.375
1807.47	424.954
1813.18	418.207
1818.89	419.282
1824.59	419.633
1830.29	423.747
1835.97	412.72
1841.66	425.163
1847.33	432.238
1853	432.106
1858.66	433.725
1864.32	425.458
1869.96	445.39
1875.61	446.053
1881.24	418.605
1886.87	436.128
1892.49	431.145
1898.11	447.443
1903.72	442.446
1909.32	430.547
1914.92	425.046
1920.51	415.065
1926.09	437.674
1931.67	414.452
1937.24	454.207
1942.81	445.465
1948.36	441.887
1953.92	439.32
1959.46	447.117
1965	457.016
1970.53	464.225
1976.05	456.757
1981.57	461.105
1987.09	481.068
1992.59	472.673
1994.99	459.062
2000.64	478.548
2006.29	478.355
2011.93	468.505
2017.56	463.172
2023.19	494.95
2028.81	464.493
2034.43	477.796
2040.04	497.222
2045.64	461.78
2051.24	485.771
2056.83	477.982
2062.42	463.956
2068	512.977
2073.57	505.187
2079.14	507.83
2084.7	520.097
2090.26	544.949
2095.81	588.675
2101.35	613.736
2106.89	632.212
2112.42	688.812
2117.95	745.568
2123.47	822.44
2128.98	925.06
2134.49	994.251
2140	1052.71
2145.49	1043.81
2150.98	1015.01
2156.47	975.555
2161.94	927.568
2167.42	859.636
2172.88	873.635
2178.34	820.231
2183.8	765.473
2189.24	733.442
2194.69	698.808
2200.12	660.838
2205.55	633.816
2210.98	629.64
2216.4	608.883
2221.81	602.095
2227.22	571.615
2232.61	566.087
2238.01	584.412
2243.4	567.277
2248.78	549.847
2254.16	556.846
2259.53	546.997
2264.89	547.747
2270.25	550.639
2275.61	539.813
2280.95	539.671
2286.29	541.327
2291.63	528.09
2296.96	535.403
2302.28	529.483
2307.6	547.809
2312.91	526.395
2318.22	534.895
2323.52	526.815
2328.81	539.725
2334.1	527.386
2339.38	527.228
2344.66	539.605
2349.93	547.907
2355.19	537.714
2360.45	550.252
2365.71	548.397
2370.95	560.627
2376.19	555.862
2381.43	562.084
2386.66	573.704
2391.89	558.058
2397.1	577.208
2402.31	591.457
2407.52	584.057
2412.72	575.929
2417.91	594.596
2423.1	584.75
2428.28	571.608
2433.46	612.186
2438.63	599.736
2443.8	599.394
2448.96	614.5
2454.11	607.025
2459.26	602.717
2464.4	598.95
2469.54	610.452
2474.67	582.881
2479.79	595.388
2484.91	601.288
2490.02	599.425
2495.13	602.686
2500.23	593.621
2505.33	608.656
2510.42	606.395
2515.5	618.076
2520.58	636.525
2525.65	630.85
2530.72	636.459
2535.78	617.752
2540.83	633.095
2545.88	648.428
2550.93	632.159
2555.96	633.994
2561	647.186
2566.02	657.685
2571.04	673.748
2576.06	686.29
2581.07	697.937
2586.07	706.354
2591.07	723.776
2596.06	716.456
2601.05	739.878
2606.03	752.038
2611	749.971
2615.97	731.509
2620.93	727.955
2625.89	756.455
2630.84	770.193
2635.79	768.734
2640.73	765.23
2645.66	776.258
2650.59	781.965
2655.51	790.736
2656.27	792.236
2661.34	812.875
2666.41	879.349
2671.46	857.038
2676.52	861.844
2681.57	916.833
2686.61	929.75
2691.64	931.066
2696.68	969.477
2701.7	994.194
2706.72	1046.39
2711.74	1135.76
2716.75	1151.68
2721.75	1195.39
2726.75	1198.01
2731.75	1150.61
2736.74	1054.83
2741.72	978.511
2746.7	918.481
2751.67	881.252
2756.64	887.244
2761.6	880.633
2766.56	863.364
2771.51	897.581
2776.46	926.025
2781.4	941.564
2786.33	988.375
2791.26	1045.93
2796.19	1065
2801.11	1077.95
2806.02	1115.73
2810.93	1205.3
2815.83	1356.59
2820.73	1436.52
2825.63	1677.16
2830.51	2147.15
2835.4	2870.71
2840.27	4671.74
2845.15	8072.84
2850.01	9643.16
2854.87	8854.7
2859.73	7693.22
2864.58	7061.91
2869.43	7296.23
2874.27	7496.96
2879.1	7713.35
2883.93	8268.24
2888.76	8465.18
2893.58	8486.23
2898.39	8580.27
2903.2	8470.9
2908	8367.16
2912.8	8323.12
2917.6	8336.21
2922.38	8396.9
2927.17	8285.63
2931.94	7883.87
2936.71	7023.84
2941.48	5778.69
2946.24	4727.87
2951	4325.36
2955.75	4103.76
2960.5	3732.91
2965.24	3341.96
2969.97	2938.03
2974.7	2584.47
2979.43	2320.61
2984.15	2185.71
2988.86	2139.68
2993.57	2186.26
2998.28	2330.23
3002.97	2482.03
3007.67	2477.57
3012.36	2244.4
3017.04	1930.81
3021.72	1659.17
3026.39	1540.41
3031.06	1489.88
3035.72	1449.52
3040.38	1472.76
3045.03	1424.49
3049.68	1419.17
3054.32	1458.29
3058.96	1472.41
3063.59	1502.66
3068.21	1532.27
3072.83	1523.36
3077.45	1535.24
3082.06	1564.89
3086.66	1597.81
3091.27	1629.35
3095.86	1674.66
3100.45	1721.14
3105.04	1733.93
3109.61	1767.99
3114.19	1830.36
3118.76	1875.11
3123.32	1944.68
3127.88	1996.44
3132.44	2071.36
3136.98	2117.94
3141.53	2133.9
3146.07	2175.21
3150.6	2256.29
3155.13	2306.51
3159.65	2344.63
3164.17	2423.32
3168.68	2474.89
3173.19	2497.75
3177.69	2578.72
3182.19	2614.71
3186.68	2683.22
3191.17	2755.45
3195.65	2828.05
3200.13	2808.23
3204.6	2869.06
3209.07	2849.29
3213.53	2897.45
3217.99	2938.91
3222.44	2989.89
3226.88	2984.11
3231.32	2982.91
3235.76	3016.13
3240.19	3022.48
3244.62	3017.81
3249.04	3047.26
3250.78	3067.32
3255.35	3077.73
3259.91	3082.15
3264.46	3094.46
3269.01	3091.69
3273.56	3144.9
3278.1	3156.89
3282.63	3149.19
3287.16	3135.31
3291.68	3228.86
3296.21	3175.13
3300.72	3212.28
3305.23	3228.37
3309.74	3248.87
3314.24	3256.67
3318.74	3249.39
3323.23	3314.7
3327.72	3300.98
3332.2	3289.97
3336.68	3351.06
3341.15	3364.65
3345.62	3361.45
3350.08	3392.36
3354.54	3420.55
3358.99	3432.53
3363.44	3460.8
3367.89	3500.95
3372.33	3488.39
3376.76	3507.64
3381.19	3531.47
3385.62	3547.83
3390.04	3584.82
3394.45	3536.71
3398.87	3589.62
3403.27	3597.68
3407.67	3591.26
3412.07	3596.27
3416.46	3623.73
3420.85	3595.66
3425.23	3600.6
3429.61	3626.18
3433.99	3580.36
3438.36	3573.26
3442.72	3550.55
3447.08	3496.54
3451.43	3529.33
3455.78	3484.18
3460.13	3516.17
3464.47	3468.98
3468.8	3389.83
3473.14	3313.86
3477.46	3304.19
3481.78	3268.32
3486.1	3228.31
3490.41	3173.88
3494.72	3122
3499.02	3069
