# Supplementary material for: Multi-molecular hyperspectral PRM-SRS microscopy
Source: Nat Commun. 2024 Feb 21;15:1599. doi: 10.1038/s41467-024-45576-6 (PMC10881988; doi:10.1038/s41467-024-45576-6)
Supplement: Supplementary file 4 — Source Data [file 41467_2024_45576_MOESM4_ESM.zip › Main_Figures/Fig_3 CH vs Fingerprint/2-7day fatbody D2O/Spectra/larger2_Points11.txt]

400.676	1006
407.833	1016.52
414.986	1008.42
422.125	1015.64
429.259	1023.69
436.385	1023.71
443.504	1024.17
450.615	1003.24
457.716	992.477
464.812	1004.51
471.894	1011.52
478.975	999.048
486.045	1011.52
493.106	1004.2
500.161	1021.17
507.207	984.402
514.247	989.111
521.277	1007.41
528.299	1039.24
535.314	1054.46
542.322	1054.22
549.32	1060.82
556.312	1049.59
563.292	1028.61
570.27	1016.65
577.236	1027.91
584.195	1004.53
591.147	977.171
598.092	997.422
605.027	928.264
611.955	933.286
618.874	919.883
625.787	878.476
632.691	863.217
639.588	878.785
646.477	859.676
653.356	844.358
660.231	835.847
667.095	838.13
673.953	821.089
680.803	815.223
687.645	821.737
694.476	798.874
701.304	782.02
708.123	808.19
714.933	848.96
721.736	833.362
728.531	856.022
735.32	871.133
742.099	876.012
748.869	896.056
755.636	891.177
762.39	905.287
769.14	908.89
775.88	921.983
782.613	913.436
789.339	925.43
796.056	968.459
802.766	988.086
809.469	999.746
816.163	1031.87
822.85	1028.05
829.529	1052.05
836.2	1073.62
842.865	1070.93
849.52	1055.95
856.169	1050.07
862.811	1056.45
869.444	1056.15
876.068	1026.06
882.685	1013.94
889.296	1035.08
895.899	981.984
902.494	993.228
909.08	984.73
915.659	982.813
922.232	967.336
928.798	950.919
935.355	921.866
941.903	922.902
948.444	886.504
954.977	905.967
961.505	912.063
968.025	938.28
974.536	920.813
981.038	933.257
987.535	890.872
994.024	908.259
1000.5	986.313
1006.98	975.926
1013.44	1016.47
1019.9	1061.81
1026.35	1102.04
1032.8	1146.27
1039.23	1171.94
1045.66	1171.09
1052.08	1221.31
1058.49	1254.44
1064.9	1274.41
1071.3	1290.79
1077.69	1322.55
1084.07	1263.66
1090.45	1195.07
1096.82	1125.3
1103.18	1077.11
1109.53	1060.01
1115.88	1056.27
1122.22	998.201
1128.55	900.119
1134.87	843.891
1141.19	792.909
1147.49	756.633
1153.8	746.758
1160.09	724.029
1166.38	700.843
1172.65	693.151
1178.93	673.243
1185.19	669.294
1191.45	669.836
1197.7	667.922
1203.94	671.537
1210.17	676.542
1216.4	671.278
1222.62	671.464
1228.83	689.106
1235.04	738.802
1241.24	794.837
1247.43	874.11
1253.61	941.116
1259.49	951.663
1265.82	995.979
1272.14	934.345
1278.46	899.348
1284.76	987.23
1291.06	1101.93
1297.36	1298.38
1303.64	1227.13
1309.92	1044.38
1316.19	907.335
1322.46	811.119
1328.72	751.672
1334.97	719.482
1341.22	676.73
1347.46	698.286
1353.69	681.332
1359.91	658.654
1366.13	663.806
1372.34	631.994
1378.54	606.622
1384.74	628.285
1390.93	625.742
1397.12	646.398
1403.29	643.226
1409.46	692.763
1415.62	790.428
1421.78	860.077
1427.93	1196.49
1434.07	1630.54
1440.21	1650.33
1446.34	1511.17
1452.46	1378.17
1458.57	1182.82
1464.68	936.444
1470.78	776.692
1476.88	715.999
1482.97	688.981
1489.05	708.612
1495.12	664.669
1501.19	629.314
1507.25	571.114
1513.3	586.912
1519.35	583.479
1525.39	531.411
1531.43	561.927
1537.45	546.695
1543.47	552.188
1549.49	553.758
1555.5	575.344
1561.5	561.88
1567.49	563.478
1573.48	571.318
1579.46	575.649
1585.43	577.693
1591.4	569.282
1597.36	600.801
1603.31	589.679
1609.25	609.742
1615.19	614.202
1621.13	639.237
1627.06	646.135
1632.97	688.32
1638.89	796.332
1644.79	1006.38
1650.69	1250.02
1656.59	1176.9
1662.47	824.048
1668.35	668.971
1674.22	604.101
1680.09	584.7
1685.95	548.985
1691.8	532.112
1697.65	538.465
1703.49	510.023
1709.32	508.909
1715.15	512.629
1720.97	542.758
1726.78	564.721
1732.59	619.005
1738.39	672.941
1744.18	715.019
1749.97	677.885
1755.75	595.311
1761.52	534.43
1767.29	495.596
1773.05	484.155
1778.8	484.025
1784.55	471.759
1790.29	468.985
1796.02	467.909
1801.75	462.94
1807.47	458
1813.18	454.017
1818.89	454.06
1824.59	448.696
1830.29	453.441
1835.97	460.012
1841.66	465.097
1847.33	456.809
1853	479.797
1858.66	482.67
1864.32	473.639
1869.96	456.155
1875.61	469.336
1881.24	467.771
1886.87	481.737
1892.49	476.785
1898.11	459.996
1903.72	446.531
1909.32	474.377
1914.92	481.149
1920.51	471.94
1926.09	474.253
1931.67	482.497
1937.24	465.475
1942.81	467.214
1948.36	466.09
1953.92	470.826
1959.46	493.161
1965	496.446
1970.53	506.306
1976.05	512.789
1981.57	493.398
1987.09	489.524
1992.59	504.345
1994.99	511.426
2000.64	508.225
2006.29	504.946
2011.93	491.391
2017.56	510.89
2023.19	515.037
2028.81	514.3
2034.43	541.581
2040.04	511.516
2045.64	508.546
2051.24	518.299
2056.83	517.55
2062.42	512.34
2068	531.517
2073.57	514.172
2079.14	536.527
2084.7	559.211
2090.26	565.946
2095.81	574.021
2101.35	566.881
2106.89	613.433
2112.42	649.356
2117.95	676.688
2123.47	742.456
2128.98	796.32
2134.49	838.56
2140	870.758
2145.49	813.601
2150.98	830.475
2156.47	790.65
2161.94	775.414
2167.42	771.899
2172.88	768.998
2178.34	722.85
2183.8	696.008
2189.24	654.502
2194.69	615.616
2200.12	628.943
2205.55	618.87
2210.98	594.174
2216.4	590.023
2221.81	592.69
2227.22	592.021
2232.61	576.115
2238.01	571.169
2243.4	566.289
2248.78	569.795
2254.16	569.132
2259.53	561.597
2264.89	560.866
2270.25	545.662
2275.61	551.001
2280.95	550.034
2286.29	544.547
2291.63	546.305
2296.96	546.287
2302.28	553.069
2307.6	555.559
2312.91	548.498
2318.22	547.733
2323.52	553.297
2328.81	564.697
2334.1	546.962
2339.38	554.478
2344.66	552.895
2349.93	561.91
2355.19	548.718
2360.45	565.316
2365.71	556.531
2370.95	557.625
2376.19	575.465
2381.43	567.584
2386.66	584.175
2391.89	588.563
2397.1	579.367
2402.31	591.686
2407.52	589.51
2412.72	601.169
2417.91	594.279
2423.1	608.035
2428.28	604.402
2433.46	597.674
2438.63	613.279
2443.8	609.434
2448.96	601.066
2454.11	580.728
2459.26	603.534
2464.4	608.187
2469.54	617.854
2474.67	616.773
2479.79	604.096
2484.91	602.173
2490.02	612.647
2495.13	623.178
2500.23	618.5
2505.33	636.206
2510.42	634.622
2515.5	626.083
2520.58	617.154
2525.65	631.584
2530.72	630.208
2535.78	629.963
2540.83	637.872
2545.88	635.907
2550.93	619.275
2555.96	627.355
2561	656.302
2566.02	654.912
2571.04	652.137
2576.06	644.273
2581.07	659.479
2586.07	668.723
2591.07	679.581
2596.06	680.991
2601.05	692.582
2606.03	702.182
2611	708.459
2615.97	691.496
2620.93	693.401
2625.89	697.659
2630.84	708.67
2635.79	716.797
2640.73	719.134
2645.66	712.25
2650.59	734.389
2655.51	756.117
2656.27	759.239
2661.34	732.246
2666.41	768.102
2671.46	790.276
2676.52	781.934
2681.57	809.949
2686.61	830.215
2691.64	812.622
2696.68	862.195
2701.7	884.763
2706.72	926.906
2711.74	937.678
2716.75	967.05
2721.75	1016.9
2726.75	1000.24
2731.75	949.236
2736.74	917.095
2741.72	877.056
2746.7	827.418
2751.67	826.51
2756.64	818.75
2761.6	815.173
2766.56	823.992
2771.51	843.622
2776.46	877.136
2781.4	905.423
2786.33	937.434
2791.26	942.034
2796.19	978.53
2801.11	995.168
2806.02	1013.3
2810.93	1068.53
2815.83	1108.53
2820.73	1227.62
2825.63	1360.67
2830.51	1578.47
2835.4	2087.97
2840.27	3176.34
2845.15	5133.64
2850.01	6098.11
2854.87	5562.17
2859.73	4959.52
2864.58	4560.91
2869.43	4793.52
2874.27	4949.69
2879.1	5063.43
2883.93	5389.63
2888.76	5544.9
2893.58	5611.56
2898.39	5582.7
2903.2	5564.25
2908	5611.05
2912.8	5620.22
2917.6	5682.27
2922.38	5664.38
2927.17	5663.78
2931.94	5367.1
2936.71	4777.61
2941.48	4029.63
2946.24	3426.25
2951	3172.19
2955.75	3037.64
2960.5	2860.19
2965.24	2601.28
2969.97	2367.4
2974.7	2157.04
2979.43	2037.46
2984.15	1974.15
2988.86	1960.59
2993.57	1998.11
2998.28	2076.19
3002.97	2137.73
3007.67	2118.14
3012.36	1952.47
3017.04	1743.65
3021.72	1639.83
3026.39	1507.74
3031.06	1460.52
3035.72	1489.15
3040.38	1500.81
3045.03	1530.69
3049.68	1529.01
3054.32	1569.89
3058.96	1603.27
3063.59	1652.84
3068.21	1670.28
3072.83	1678.34
3077.45	1726.88
3082.06	1766.32
3086.66	1807.23
3091.27	1851.61
3095.86	1871.02
3100.45	1952.09
3105.04	2033.89
3109.61	2092.52
3114.19	2148.81
3118.76	2234.91
3123.32	2294.91
3127.88	2386.33
3132.44	2460.62
3136.98	2509.24
3141.53	2563.86
3146.07	2659.92
3150.6	2739.82
3155.13	2791.05
3159.65	2856.2
3164.17	2944.39
3168.68	3005.43
3173.19	3064.59
3177.69	3158.13
3182.19	3199.71
3186.68	3266.24
3191.17	3335.63
3195.65	3399.23
3200.13	3467.32
3204.6	3517.23
3209.07	3536.51
3213.53	3641.98
3217.99	3679.02
3222.44	3699.42
3226.88	3740.85
3231.32	3720.4
3235.76	3728.89
3240.19	3766.51
3244.62	3771.04
3249.04	3804.39
3250.78	3829.44
3255.35	3863.19
3259.91	3788.01
3264.46	3852.65
3269.01	3896.31
3273.56	3845.41
3278.1	3932.18
3282.63	3899.36
3287.16	3923.35
3291.68	3992.17
3296.21	3950.76
3300.72	3985.95
3305.23	4040.61
3309.74	4060.22
3314.24	4101.16
3318.74	4099.49
3323.23	4117.35
3327.72	4122.66
3332.2	4118.53
3336.68	4162.61
3341.15	4209.63
3345.62	4237.02
3350.08	4265.59
3354.54	4338.94
3358.99	4324.31
3363.44	4313.82
3367.89	4366.14
3372.33	4405.35
3376.76	4452.04
3381.19	4467.2
3385.62	4497
3390.04	4519.8
3394.45	4472.76
3398.87	4542.19
3403.27	4486.03
3407.67	4537.87
3412.07	4556.2
3416.46	4582.79
3420.85	4533.65
3425.23	4587.7
3429.61	4530.03
3433.99	4475.16
3438.36	4484.3
3442.72	4473.83
3447.08	4432.65
3451.43	4446.33
3455.78	4347.54
3460.13	4312.94
3464.47	4330.89
3468.8	4227.72
3473.14	4160.82
3477.46	4093.63
3481.78	4058.05
3486.1	3993.38
3490.41	3916.53
3494.72	3866.49
3499.02	3790
