# Supplementary material for: Multi-molecular hyperspectral PRM-SRS microscopy
Source: Nat Commun. 2024 Feb 21;15:1599. doi: 10.1038/s41467-024-45576-6 (PMC10881988; doi:10.1038/s41467-024-45576-6)
Supplement: Supplementary file 4 — Source Data [file 41467_2024_45576_MOESM4_ESM.zip › Main_Figures/Fig_3 CH vs Fingerprint/30-35day fatbody D2O/30-35day FB D2O sub/1.txt]

400.676	14
407.833	13.6899
414.986	-0.849976
422.125	-7.85999
429.259	-20.61
436.385	4.51001
443.504	2.12012
450.615	0.680054
457.716	-43.4401
464.812	-3.83997
471.894	0.540039
478.975	-22.04
486.045	-4.33008
493.106	-10.88
500.161	-1.60999
507.207	26.4601
514.247	27.8
521.277	30.75
528.299	31.1801
535.314	-5.58997
542.322	37.1699
549.32	67.46
556.312	35.3401
563.292	20.96
570.27	97.5399
577.236	102.52
584.195	91.22
591.147	115.88
598.092	126.8
605.027	201.071
611.955	149.848
618.874	138.133
625.787	123.756
632.691	160.444
639.588	176.358
646.477	209.819
653.356	193.989
660.231	178.936
667.095	203.793
673.953	193.154
680.803	208.99
687.645	210.816
694.476	244.218
701.304	247.012
708.123	255.613
714.933	271.985
721.736	271.967
728.531	296.384
735.32	317.487
742.099	324.152
748.869	360.084
755.636	298.26
762.39	313.834
769.14	302.869
775.88	313.584
782.613	315.69
789.339	325.145
796.056	350.16
802.766	374.876
809.469	389.076
816.163	438.84
822.85	460.359
829.529	501.187
836.2	522.49
842.865	545.756
849.52	587.102
856.169	586.386
862.811	563.339
869.444	574.888
876.068	592.939
882.685	580.864
889.296	543.712
895.899	535.38
902.494	488.118
909.08	480.744
915.659	483.043
922.232	483.945
928.798	439.822
935.355	422.802
941.903	423.429
948.444	433.873
954.977	440.027
961.505	467.066
968.025	497.117
974.536	444.927
981.038	470.62
987.535	464.591
994.024	510.697
1000.5	551.273
1006.98	556.21
1013.44	543.49
1019.9	545.576
1026.35	554.798
1032.8	518.237
1039.23	513.506
1045.66	513.234
1052.08	578.643
1058.49	667.82
1064.9	700.248
1071.3	700.192
1077.69	729.427
1084.07	693.385
1090.45	606.772
1096.82	553.718
1103.18	526.531
1109.53	546.545
1115.88	587.779
1122.22	575.073
1128.55	510.03
1134.87	453.1
1141.19	444.469
1147.49	475.587
1153.8	480.41
1160.09	455.734
1166.38	439.997
1172.65	438.137
1178.93	424.24
1185.19	431.91
1191.45	454.01
1197.7	442.899
1203.94	442.218
1210.17	447.949
1216.4	452.189
1222.62	471.917
1228.83	527.427
1235.04	550.878
1241.24	575.272
1247.43	632.388
1253.61	729.291
1259.49	731.172
1265.82	766.634
1272.14	763.519
1278.46	735.833
1284.76	815.625
1291.06	1013.75
1297.36	1170.26
1303.64	1089.55
1309.92	875.403
1316.19	765.866
1322.46	613.427
1328.72	589.025
1334.97	504.93
1341.22	560.411
1347.46	495.117
1353.69	504.24
1359.91	467.709
1366.13	517.332
1372.34	481.315
1378.54	422.738
1384.74	420.039
1390.93	411.522
1397.12	435.066
1403.29	467.106
1409.46	496.335
1415.62	550.737
1421.78	653.837
1427.93	934.041
1434.07	1458.09
1440.21	1507.19
1446.34	1354.98
1452.46	1256
1458.57	1059.52
1464.68	793.436
1470.78	608.151
1476.88	471.144
1482.97	410.179
1489.05	366.472
1495.12	373.039
1501.19	391.43
1507.25	341.631
1513.3	353.411
1519.35	353.518
1525.39	369.905
1531.43	360.327
1537.45	341.793
1543.47	360.26
1549.49	327.703
1555.5	354.31
1561.5	356.713
1567.49	345.314
1573.48	346.86
1579.46	364.859
1585.43	332.143
1591.4	319.723
1597.36	293.705
1603.31	292.914
1609.25	267.929
1615.19	287.55
1621.13	290.709
1627.06	285.39
1632.97	322.996
1638.89	430.243
1644.79	632.335
1650.69	938.515
1656.59	778.805
1662.47	470.771
1668.35	317.3
1674.22	305.034
1680.09	282.744
1685.95	273.582
1691.8	262.822
1697.65	246.235
1703.49	264.405
1709.32	246.387
1715.15	272.159
1720.97	323.602
1726.78	346.526
1732.59	404.258
1738.39	474.267
1744.18	540.491
1749.97	476.62
1755.75	360.459
1761.52	304.094
1767.29	274.272
1773.05	290.814
1778.8	281.19
1784.55	270.989
1790.29	259.822
1796.02	278.788
1801.75	273.687
1807.47	253.958
1813.18	254.458
1818.89	253.167
1824.59	232.372
1830.29	239.419
1835.97	236.563
1841.66	256.744
1847.33	253.26
1853	262.699
1858.66	258.223
1864.32	244.91
1869.96	261.39
1875.61	254.797
1881.24	253.271
1886.87	227.262
1892.49	244.728
1898.11	218.926
1903.72	231.371
1909.32	261.762
1914.92	247.291
1920.51	239.117
1926.09	234.759
1931.67	214.149
1937.24	234.421
1942.81	254.431
1948.36	222.485
1953.92	217.881
1959.46	214.517
1965	229.969
1970.53	233.072
1976.05	251.578
1981.57	250.079
1987.09	220.944
1992.59	227.673
1994.99	244.655
2000.64	238.605
2006.29	226.754
2011.93	204.24
2017.56	204.697
2023.19	244.173
2028.81	233.132
2034.43	222.343
2040.04	218.606
2045.64	210.704
2051.24	226.916
2056.83	218.781
2062.42	214.877
2068	226.026
2073.57	233.888
2079.14	224.287
2084.7	233.987
2090.26	264.432
2095.81	267.223
2101.35	264.167
2106.89	244.27
2112.42	316.648
2117.95	314.112
2123.47	374.092
2128.98	410.213
2134.49	474.063
2140	479.311
2145.49	477.45
2150.98	494.141
2156.47	432.731
2161.94	449.809
2167.42	415.194
2172.88	394.402
2178.34	379.412
2183.8	343.899
2189.24	346.649
2194.69	329.793
2200.12	301.826
2205.55	278.656
2210.98	270.675
2216.4	232.303
2221.81	279.011
2227.22	272.254
2232.61	230.372
2238.01	245.818
2243.4	240.884
2248.78	229.284
2254.16	239.545
2259.53	229.068
2264.89	224.843
2270.25	220.998
2275.61	221.411
2280.95	217.443
2286.29	228.397
2291.63	213.312
2296.96	222.257
2302.28	194.053
2307.6	184.635
2312.91	206.255
2318.22	186.707
2323.52	210.636
2328.81	190.972
2334.1	162.653
2339.38	178.161
2344.66	172.624
2349.93	186.688
2355.19	165.169
2360.45	169.779
2365.71	184.586
2370.95	173.876
2376.19	182.972
2381.43	161.421
2386.66	142.919
2391.89	163.95
2397.1	177.312
2402.31	160.642
2407.52	162.397
2412.72	192.15
2417.91	179.832
2423.1	183.243
2428.28	180.524
2433.46	159.018
2438.63	188.077
2443.8	177.275
2448.96	165.463
2454.11	167.21
2459.26	169.512
2464.4	184.766
2469.54	167.429
2474.67	163.648
2479.79	175.722
2484.91	162.362
2490.02	160.301
2495.13	171.776
2500.23	175.1
2505.33	173.574
2510.42	162.801
2515.5	155.073
2520.58	158.279
2525.65	165.704
2530.72	174.228
2535.78	188.108
2540.83	192.67
2545.88	186.195
2550.93	204.449
2555.96	195.027
2561	175.976
2566.02	174.921
2571.04	169.204
2576.06	176.274
2581.07	166.69
2586.07	190.08
2591.07	202.866
2596.06	222.675
2601.05	208.433
2606.03	220.66
2611	205.372
2615.97	208.963
2620.93	228.878
2625.89	237.83
2630.84	196.735
2635.79	226.369
2640.73	269.67
2645.66	187.606
2650.59	198.375
2655.51	225.774
2656.27	230.16
2661.34	248.885
2666.41	268.357
2671.46	279.608
2676.52	272.324
2681.57	261.226
2686.61	313.401
2691.64	318.62
2696.68	309.189
2701.7	330.67
2706.72	359.501
2711.74	451.41
2716.75	444.51
2721.75	454.009
2726.75	484.726
2731.75	435.573
2736.74	321.291
2741.72	321.5
2746.7	287.12
2751.67	225.524
2756.64	201.671
2761.6	228.775
2766.56	260.921
2771.51	204.141
2776.46	178.344
2781.4	219.741
2786.33	245.128
2791.26	242.928
2796.19	288.601
2801.11	303.337
2806.02	287.45
2810.93	321.659
2815.83	374.99
2820.73	459.305
2825.63	632.012
2830.51	885.518
2835.4	1288.89
2840.27	2389.42
2845.15	4424.58
2850.01	5567.61
2854.87	5059.14
2859.73	4410.05
2864.58	3951.55
2869.43	4108.77
2874.27	4308
2879.1	4503.35
2883.93	4776.64
2888.76	4847.8
2893.58	4788.64
2898.39	4850.29
2903.2	4783.13
2908	4619.19
2912.8	4561.05
2917.6	4556.35
2922.38	4617.99
2927.17	4648.64
2931.94	4428.77
2936.71	3945.41
2941.48	3164.57
2946.24	2482.51
2951	2154.57
2955.75	1967.46
2960.5	1795.31
2965.24	1469.71
2969.97	1188.03
2974.7	940.87
2979.43	721.58
2984.15	568.21
2988.86	473.29
2993.57	455.76
2998.28	498.79
3002.97	557.09
3007.67	471.48
3012.36	276.36
3017.04	50.8099
3021.72	-66.4601
3026.39	-175.2
3031.06	-243.44
3035.72	-284.69
3040.38	-327.11
3045.03	-385.05
3049.68	-435.82
3054.32	-498.63
3058.96	-509.84
3063.59	-540.89
3068.21	-652.08
3072.83	-666.08
3077.45	-740.3
3082.06	-763.56
3086.66	-845.94
3091.27	-919.9
3095.86	-990.12
3100.45	-1023.49
3105.04	-1101.65
3109.61	-1208.85
3114.19	-1289.05
3118.76	-1320.22
3123.32	-1371.35
3127.88	-1450.87
3132.44	-1530.22
3136.98	-1639.22
3141.53	-1721.24
3146.07	-1763.26
3150.6	-1802.57
3155.13	-1884.18
3159.65	-1896.25
3164.17	-2000.82
3168.68	-2066.57
3173.19	-2187.47
3177.69	-2242.14
3182.19	-2290.44
3186.68	-2299.02
3191.17	-2434.04
3195.65	-2449.79
3200.13	-2540.81
3204.6	-2556.83
3209.07	-2546.98
3213.53	-2618.19
3217.99	-2732.3
3222.44	-2750.58
3226.88	-2728.49
3231.32	-2820.41
3235.76	-2869.7
3240.19	-2840.01
3244.62	-2833.68
3249.04	-2885.85
3250.78	-2915.56
3255.35	-2875.8
3259.91	-2853.13
3264.46	-2890.87
3269.01	-2931.52
3273.56	-2813.72
3278.1	-2871.76
3282.63	-3036.05
3287.16	-2929.39
3291.68	-2977.85
3296.21	-2960.38
3300.72	-3018.25
3305.23	-3083.06
3309.74	-3027.42
3314.24	-3110.68
3318.74	-3078.68
3323.23	-3148.12
3327.72	-3110.28
3332.2	-3168.43
3336.68	-3162.05
3341.15	-3215.98
3345.62	-3223.85
3350.08	-3256.58
3354.54	-3225.04
3358.99	-3166.75
3363.44	-3316.84
3367.89	-3318.4
3372.33	-3283.69
3376.76	-3401.12
3381.19	-3326.69
3385.62	-3445.22
3390.04	-3457.99
3394.45	-3460.02
3398.87	-3426.5
3403.27	-3390.66
3407.67	-3498.77
3412.07	-3475.73
3416.46	-3436.8
3420.85	-3484.22
3425.23	-3493.48
3429.61	-3449.83
3433.99	-3408.33
3438.36	-3412.3
3442.72	-3397.9
3447.08	-3376.52
3451.43	-3309.67
3455.78	-3187.27
3460.13	-3207.85
3464.47	-3165.8
3468.8	-3104.54
3473.14	-3062.24
3477.46	-3026.79
3481.78	-2964.9
3486.1	-2924.07
3490.41	-2831.82
3494.72	-2687.76
3499.02	-2636
