# Supplementary material for: Multi-molecular hyperspectral PRM-SRS microscopy
Source: Nat Commun. 2024 Feb 21;15:1599. doi: 10.1038/s41467-024-45576-6 (PMC10881988; doi:10.1038/s41467-024-45576-6)
Supplement: Supplementary file 4 — Source Data [file 41467_2024_45576_MOESM4_ESM.zip › Main_Figures/Fig_3 CH vs Fingerprint/30-35day fatbody D2O/30-35day FB D2O sub/10.txt]

400.676	486
407.833	422.33
414.986	378.59
422.125	373.68
429.259	427.71
436.385	379.18
443.504	415.71
450.615	384.96
457.716	365.33
464.812	386.71
471.894	356.58
478.975	374.08
486.045	385.92
493.106	382.89
500.161	393.79
507.207	363.17
514.247	409.25
521.277	401.41
528.299	398.34
535.314	401.53
542.322	370.39
549.32	435.31
556.312	340.83
563.292	412
570.27	422.7
577.236	402.23
584.195	463.65
591.147	486.31
598.092	464.45
605.027	541.381
611.955	433.068
618.874	468.693
625.787	444.636
632.691	481.124
639.588	491.458
646.477	516.059
653.356	501.469
660.231	506.976
667.095	526.493
673.953	525.384
680.803	530.85
687.645	524.296
694.476	557.238
701.304	581.182
708.123	574.993
714.933	613.975
721.736	623.087
728.531	617.634
735.32	629.977
742.099	665.802
748.869	659.714
755.636	626.16
762.39	623.254
769.14	638.219
775.88	654.284
782.613	664.9
789.339	651.565
796.056	694.15
802.766	722.846
809.469	747.386
816.163	812.13
822.85	777.769
829.529	854.167
836.2	874.34
842.865	934.936
849.52	951.782
856.169	990.306
862.811	992.259
869.444	1003.29
876.068	1015.21
882.685	999.734
889.296	1020.38
895.899	895.28
902.494	918.778
909.08	890.404
915.659	877.473
922.232	839.735
928.798	833.732
935.355	781.132
941.903	755.019
948.444	766.763
954.977	788.507
961.505	842.606
968.025	826.497
974.536	810.157
981.038	782.1
987.535	738.371
994.024	815.537
1000.5	883.183
1006.98	910.91
1013.44	855.17
1019.9	898.326
1026.35	870.488
1032.8	864.597
1039.23	844.476
1045.66	845.094
1052.08	945.933
1058.49	1043.81
1064.9	1034.05
1071.3	1049.28
1077.69	1069.04
1084.07	1042.4
1090.45	947.572
1096.82	910.598
1103.18	877.651
1109.53	877.515
1115.88	925.879
1122.22	935.663
1128.55	857.82
1134.87	794.75
1141.19	795.309
1147.49	827.687
1153.8	856.07
1160.09	799.284
1166.38	723.327
1172.65	740.541
1178.93	764.523
1185.19	751.65
1191.45	743.308
1197.7	721.157
1203.94	728.244
1210.17	745.651
1216.4	751.716
1222.62	753.034
1228.83	774.567
1235.04	793.758
1241.24	835.532
1247.43	875.848
1253.61	984.621
1259.49	991.622
1265.82	1085.08
1272.14	999.619
1278.46	1048.25
1284.76	1092.35
1291.06	1304.94
1297.36	1523.22
1303.64	1430.04
1309.92	1208.9
1316.19	1061.41
1322.46	906.957
1328.72	802.305
1334.97	758.163
1341.22	743.121
1347.46	716.038
1353.69	716.077
1359.91	701.381
1366.13	722.186
1372.34	674.675
1378.54	655.536
1384.74	647.566
1390.93	651.4
1397.12	636.852
1403.29	707.721
1409.46	757.391
1415.62	807.537
1421.78	944.627
1427.93	1289.87
1434.07	1939.22
1440.21	1998.21
1446.34	1774.65
1452.46	1644.93
1458.57	1388.85
1464.68	1112.45
1470.78	879.681
1476.88	734.195
1482.97	658.52
1489.05	619.839
1495.12	614.054
1501.19	642.893
1507.25	644.362
1513.3	662.779
1519.35	730.441
1525.39	687.076
1531.43	614.847
1537.45	590.073
1543.47	547.206
1549.49	532.699
1555.5	536.44
1561.5	529.435
1567.49	502.686
1573.48	517.234
1579.46	513.418
1585.43	474.816
1591.4	493.419
1597.36	460.965
1603.31	477.324
1609.25	476.21
1615.19	456.25
1621.13	494.354
1627.06	466.935
1632.97	514.355
1638.89	573.573
1644.79	810.485
1650.69	1154.88
1656.59	984.435
1662.47	628.151
1668.35	526.353
1674.22	468.603
1680.09	459.648
1685.95	464.32
1691.8	450.757
1697.65	468.843
1703.49	461.15
1709.32	452.993
1715.15	453.668
1720.97	508.452
1726.78	567.961
1732.59	633.014
1738.39	699.049
1744.18	777.974
1749.97	697.204
1755.75	585.196
1761.52	498.267
1767.29	460.466
1773.05	463.644
1778.8	435.616
1784.55	434.533
1790.29	425.546
1796.02	441.893
1801.75	426.172
1807.47	417.122
1813.18	422.185
1818.89	411.047
1824.59	441.004
1830.29	430.162
1835.97	426.292
1841.66	411.208
1847.33	419.143
1853	441.206
1858.66	412.361
1864.32	420.468
1869.96	395.229
1875.61	436.18
1881.24	429.297
1886.87	397.883
1892.49	400.528
1898.11	425.119
1903.72	442.751
1909.32	412.181
1914.92	411.242
1920.51	412.196
1926.09	407.113
1931.67	402.912
1937.24	397.041
1942.81	382.147
1948.36	383.796
1953.92	411.135
1959.46	393.966
1965	383.953
1970.53	403.437
1976.05	441.931
1981.57	436.81
1987.09	411.79
1992.59	400.713
1994.99	399.003
2000.64	390.455
2006.29	436.273
2011.93	380.429
2017.56	379.5
2023.19	406.114
2028.81	422.539
2034.43	357.389
2040.04	353.845
2045.64	346.287
2051.24	361.888
2056.83	408.589
2062.42	374.227
2068	395.97
2073.57	387.493
2079.14	383.737
2084.7	427.603
2090.26	433.83
2095.81	425.012
2101.35	422.637
2106.89	467.858
2112.42	486.423
2117.95	496.137
2123.47	547.789
2128.98	606.486
2134.49	707.192
2140	663.081
2145.49	675.68
2150.98	693.682
2156.47	639.78
2161.94	637.995
2167.42	586.582
2172.88	577.874
2178.34	553.645
2183.8	511.256
2189.24	483.675
2194.69	449.669
2200.12	458.68
2205.55	450.457
2210.98	411.83
2216.4	393.441
2221.81	434.142
2227.22	404.876
2232.61	383.377
2238.01	398.867
2243.4	391.415
2248.78	388.863
2254.16	371.803
2259.53	359.546
2264.89	369.223
2270.25	384.412
2275.61	362.882
2280.95	363.747
2286.29	379.642
2291.63	364.291
2296.96	362.704
2302.28	351.462
2307.6	341.938
2312.91	350.744
2318.22	338.358
2323.52	318.558
2328.81	322.458
2334.1	317.861
2339.38	296.538
2344.66	319.068
2349.93	333.404
2355.19	295.601
2360.45	312.975
2365.71	308.419
2370.95	307.88
2376.19	326.847
2381.43	317.239
2386.66	303.14
2391.89	293.214
2397.1	282.8
2402.31	282.849
2407.52	312.137
2412.72	332.708
2417.91	320.176
2423.1	299.249
2428.28	313.023
2433.46	326.697
2438.63	283
2443.8	309.121
2448.96	308.327
2454.11	314.139
2459.26	299.509
2464.4	293.675
2469.54	311.382
2474.67	297.446
2479.79	295.325
2484.91	266.323
2490.02	276.401
2495.13	314.057
2500.23	297.63
2505.33	312.301
2510.42	302.971
2515.5	294.173
2520.58	280.94
2525.65	288.521
2530.72	305.139
2535.78	312.579
2540.83	321.005
2545.88	320.099
2550.93	324.667
2555.96	314.816
2561	313.139
2566.02	313.175
2571.04	307.812
2576.06	312.777
2581.07	328.847
2586.07	319.203
2591.07	358.798
2596.06	351.779
2601.05	332.092
2606.03	329.376
2611	350.336
2615.97	318.413
2620.93	350.236
2625.89	355.512
2630.84	355.876
2635.79	314.091
2640.73	391.03
2645.66	332.011
2650.59	362.768
2655.51	384.432
2656.27	386.793
2661.34	407.251
2666.41	421.864
2671.46	394.379
2676.52	414.079
2681.57	411.31
2686.61	448.341
2691.64	441.035
2696.68	462.816
2701.7	476.847
2706.72	550.436
2711.74	596.21
2716.75	622.16
2721.75	632.619
2726.75	643.996
2731.75	596.173
2736.74	490.57
2741.72	467.846
2746.7	435.392
2751.67	404.623
2756.64	339.525
2761.6	361.602
2766.56	363.268
2771.51	317.161
2776.46	327.12
2781.4	343.473
2786.33	360.66
2791.26	396.745
2796.19	404.102
2801.11	460.577
2806.02	461.78
2810.93	474.699
2815.83	548.74
2820.73	645.015
2825.63	833.972
2830.51	1116.56
2835.4	1670.96
2840.27	2972.68
2845.15	5447.29
2850.01	6842.54
2854.87	6154.44
2859.73	5410.05
2864.58	4949.94
2869.43	5060.15
2874.27	5265.33
2879.1	5578.56
2883.93	5758.82
2888.76	5871.82
2893.58	5794.71
2898.39	5773.32
2903.2	5716.49
2908	5565.25
2912.8	5477.01
2917.6	5444.11
2922.38	5495.06
2927.17	5508.41
2931.94	5248.19
2936.71	4697.1
2941.48	3759.29
2946.24	2949.17
2951	2603.78
2955.75	2419.98
2960.5	2166.49
2965.24	1828.3
2969.97	1414.42
2974.7	1192.76
2979.43	914.82
2984.15	748.83
2988.86	634.7
2993.57	646.75
2998.28	724.57
3002.97	725.36
3007.67	643.3
3012.36	452.27
3017.04	228.86
3021.72	93.98
3026.39	-29.13
3031.06	-109.13
3035.72	-162.7
3040.38	-215.04
3045.03	-246.74
3049.68	-330.22
3054.32	-383.72
3058.96	-348.32
3063.59	-429.59
3068.21	-517.19
3072.83	-538.78
3077.45	-629.38
3082.06	-650.23
3086.66	-710.16
3091.27	-771.85
3095.86	-859.2
3100.45	-873.48
3105.04	-941.47
3109.61	-1068.73
3114.19	-1151.52
3118.76	-1177.1
3123.32	-1236.41
3127.88	-1289.45
3132.44	-1356.93
3136.98	-1439.1
3141.53	-1508.75
3146.07	-1581.23
3150.6	-1653.49
3155.13	-1708.95
3159.65	-1703.39
3164.17	-1833.74
3168.68	-1862.66
3173.19	-1984.48
3177.69	-2060.14
3182.19	-2060.92
3186.68	-2102.63
3191.17	-2228.15
3195.65	-2288.81
3200.13	-2385.67
3204.6	-2375.12
3209.07	-2333.69
3213.53	-2383.39
3217.99	-2520.37
3222.44	-2479.78
3226.88	-2479.44
3231.32	-2592.5
3235.76	-2657.92
3240.19	-2638.6
3244.62	-2619.37
3249.04	-2652.01
3250.78	-2676.28
3255.35	-2671.85
3259.91	-2627.4
3264.46	-2689.6
3269.01	-2659.71
3273.56	-2600.05
3278.1	-2654.07
3282.63	-2790.34
3287.16	-2697.65
3291.68	-2742.1
3296.21	-2743.86
3300.72	-2787.58
3305.23	-2860.6
3309.74	-2812.36
3314.24	-2851.69
3318.74	-2822.67
3323.23	-2944.88
3327.72	-2907.73
3332.2	-2943.71
3336.68	-2963.65
3341.15	-2941.95
3345.62	-3007.24
3350.08	-3014.65
3354.54	-2989.6
3358.99	-3013.45
3363.44	-3081.41
3367.89	-3132.3
3372.33	-3119.83
3376.76	-3174.38
3381.19	-3134.23
3385.62	-3200.33
3390.04	-3185.13
3394.45	-3222.48
3398.87	-3162.26
3403.27	-3215.12
3407.67	-3252.95
3412.07	-3215.03
3416.46	-3188.02
3420.85	-3282.53
3425.23	-3282.52
3429.61	-3245.4
3433.99	-3189.22
3438.36	-3179.07
3442.72	-3117.39
3447.08	-3111.38
3451.43	-3128.3
3455.78	-2991.73
3460.13	-3033.94
3464.47	-2950
3468.8	-2827.27
3473.14	-2860.09
3477.46	-2804.06
3481.78	-2778.71
3486.1	-2682.15
3490.41	-2643.97
3494.72	-2527.8
3499.02	-2472
