# Supplementary material for: Multi-molecular hyperspectral PRM-SRS microscopy
Source: Nat Commun. 2024 Feb 21;15:1599. doi: 10.1038/s41467-024-45576-6 (PMC10881988; doi:10.1038/s41467-024-45576-6)
Supplement: Supplementary file 4 — Source Data [file 41467_2024_45576_MOESM4_ESM.zip › Main_Figures/Fig_3 CH vs Fingerprint/30-35day fatbody D2O/30-35day FB D2O sub/11.txt]

400.676	180
407.833	155.69
414.986	94.36
422.125	144.87
429.259	96.15
436.385	103.62
443.504	116.3
450.615	120.03
457.716	144.67
464.812	117.75
471.894	80.5699
478.975	79.64
486.045	125.62
493.106	112.5
500.161	149.63
507.207	133.96
514.247	163.48
521.277	131.78
528.299	142.72
535.314	166.63
542.322	149.72
549.32	152.38
556.312	137.31
563.292	183.88
570.27	192.05
577.236	140.19
584.195	167.61
591.147	194.57
598.092	225.34
605.027	272.531
611.955	199.268
618.874	211.353
625.787	183.746
632.691	224.234
639.588	250.508
646.477	258.869
653.356	276.129
660.231	247.806
667.095	277.313
673.953	267.084
680.803	285.15
687.645	281.246
694.476	298.918
701.304	289.272
708.123	299.143
714.933	370.475
721.736	334.427
728.531	361.274
735.32	324.527
742.099	355.462
748.869	365.014
755.636	387.73
762.39	369.474
769.14	339.089
775.88	370.934
782.613	384.51
789.339	374.865
796.056	417.04
802.766	423.656
809.469	451.276
816.163	475.29
822.85	452.819
829.529	504.357
836.2	521.36
842.865	544.416
849.52	564.562
856.169	573.566
862.811	573.099
869.444	560.918
876.068	580.379
882.685	579.684
889.296	592.332
895.899	502.94
902.494	551.748
909.08	498.854
915.659	498.733
922.232	513.475
928.798	501.692
935.355	455.402
941.903	455.809
948.444	477.713
954.977	441.637
961.505	478.076
968.025	474.097
974.536	442.567
981.038	445.51
987.535	450.211
994.024	506.867
1000.5	526.843
1006.98	516.61
1013.44	542.09
1019.9	495.246
1026.35	525.048
1032.8	498.467
1039.23	487.576
1045.66	503.084
1052.08	562.473
1058.49	596.3
1064.9	620.068
1071.3	606.732
1077.69	638.517
1084.07	586.595
1090.45	551.022
1096.82	517.598
1103.18	500.231
1109.53	499.275
1115.88	553.149
1122.22	572.163
1128.55	496.25
1134.87	449.56
1141.19	440.729
1147.49	456.737
1153.8	501.42
1160.09	476.974
1166.38	444.067
1172.65	417.851
1178.93	444.96
1185.19	427.58
1191.45	429.029
1197.7	448.056
1203.94	460.892
1210.17	480.512
1216.4	464.809
1222.62	449.56
1228.83	462.119
1235.04	483.297
1241.24	546.492
1247.43	574.678
1253.61	619.111
1259.49	622.582
1265.82	635.884
1272.14	614.509
1278.46	651.683
1284.76	702.315
1291.06	863.537
1297.36	937.126
1303.64	882.433
1309.92	750.063
1316.19	675.526
1322.46	591.177
1328.72	517.282
1334.97	467.98
1341.22	501.136
1347.46	460.202
1353.69	475.945
1359.91	434.263
1366.13	446.03
1372.34	464.104
1378.54	409.464
1384.74	406.641
1390.93	392.852
1397.12	391.123
1403.29	414.622
1409.46	440.186
1415.62	511.338
1421.78	602.227
1427.93	760.321
1434.07	1144.55
1440.21	1111.29
1446.34	1091.14
1452.46	980.991
1458.57	836.714
1464.68	673.896
1470.78	517.751
1476.88	494.116
1482.97	403.579
1489.05	381.965
1495.12	379.923
1501.19	374.211
1507.25	342.786
1513.3	397.981
1519.35	403.146
1525.39	399.02
1531.43	369.648
1537.45	334.919
1543.47	368.964
1549.49	323.078
1555.5	326.724
1561.5	323.03
1567.49	330.691
1573.48	315.845
1579.46	337.406
1585.43	311.875
1591.4	320.433
1597.36	284.134
1603.31	255.816
1609.25	252.842
1615.19	277.964
1621.13	309.871
1627.06	282.11
1632.97	281.105
1638.89	309.416
1644.79	451.995
1650.69	677.705
1656.59	584.685
1662.47	396.148
1668.35	317.924
1674.22	297.413
1680.09	304.857
1685.95	272.676
1691.8	261.937
1697.65	246.141
1703.49	265.3
1709.32	269.349
1715.15	257.891
1720.97	302.218
1726.78	327.31
1732.59	384.262
1738.39	435.141
1744.18	457.18
1749.97	403.029
1755.75	354.382
1761.52	322.294
1767.29	289.867
1773.05	298.217
1778.8	281.703
1784.55	261.24
1790.29	258.243
1796.02	270.53
1801.75	254.744
1807.47	245.349
1813.18	270.52
1818.89	267.69
1824.59	274.665
1830.29	272.363
1835.97	266.692
1841.66	259.398
1847.33	288.488
1853	259.938
1858.66	259.117
1864.32	265.339
1869.96	268.602
1875.61	260.018
1881.24	288.797
1886.87	254.27
1892.49	237.475
1898.11	236.484
1903.72	270.309
1909.32	250.84
1914.92	277.276
1920.51	256.842
1926.09	256.676
1931.67	245.594
1937.24	243.283
1942.81	268.723
1948.36	262.997
1953.92	243.822
1959.46	236.067
1965	240.602
1970.53	217.374
1976.05	253.244
1981.57	269.953
1987.09	261.428
1992.59	246.382
1994.99	237.643
2000.64	248.848
2006.29	257.097
2011.93	241.518
2017.56	226.314
2023.19	224.639
2028.81	217.218
2034.43	210.227
2040.04	237.245
2045.64	182.106
2051.24	229.803
2056.83	243.866
2062.42	201.934
2068	221.826
2073.57	216.262
2079.14	234.683
2084.7	274.126
2090.26	250.216
2095.81	241.603
2101.35	270.574
2106.89	264.954
2112.42	293.229
2117.95	300.77
2123.47	333.433
2128.98	359.925
2134.49	411.419
2140	418.647
2145.49	385.936
2150.98	396.453
2156.47	360.157
2161.94	353.809
2167.42	332.182
2172.88	325.211
2178.34	331.262
2183.8	294.527
2189.24	282.964
2194.69	283.814
2200.12	257.792
2205.55	259.322
2210.98	242.403
2216.4	211.529
2221.81	256.518
2227.22	260.377
2232.61	230.205
2238.01	230.75
2243.4	237.454
2248.78	240.382
2254.16	226.266
2259.53	205.426
2264.89	227.608
2270.25	244.351
2275.61	225.722
2280.95	219.202
2286.29	192.532
2291.63	226.06
2296.96	204.16
2302.28	188.127
2307.6	173.321
2312.91	212.393
2318.22	212.98
2323.52	191.62
2328.81	198.651
2334.1	183.54
2339.38	165.986
2344.66	195.833
2349.93	206.009
2355.19	175.218
2360.45	180.831
2365.71	173.575
2370.95	171.359
2376.19	195.671
2381.43	182.818
2386.66	168.587
2391.89	179.474
2397.1	168.773
2402.31	154.447
2407.52	166.809
2412.72	163.208
2417.91	178.374
2423.1	162.868
2428.28	162.693
2433.46	168.671
2438.63	181.357
2443.8	187.408
2448.96	142.145
2454.11	169.11
2459.26	174.747
2464.4	165.23
2469.54	155.625
2474.67	146.067
2479.79	159.241
2484.91	159.683
2490.02	164.592
2495.13	167.476
2500.23	166.702
2505.33	184.869
2510.42	165.883
2515.5	153.974
2520.58	136.854
2525.65	143.543
2530.72	152.622
2535.78	164.761
2540.83	172.157
2545.88	160.56
2550.93	167.681
2555.96	163.682
2561	169.744
2566.02	171.409
2571.04	182.718
2576.06	192.948
2581.07	199.367
2586.07	196.187
2591.07	173.487
2596.06	184.588
2601.05	176.343
2606.03	206.66
2611	189.899
2615.97	195.001
2620.93	191.998
2625.89	211.347
2630.84	173.498
2635.79	165.365
2640.73	234.216
2645.66	181.446
2650.59	177.868
2655.51	198.086
2656.27	201.289
2661.34	226.629
2666.41	226.97
2671.46	242.568
2676.52	203.447
2681.57	226.544
2686.61	267.42
2691.64	261.614
2696.68	247.177
2701.7	253.277
2706.72	262.188
2711.74	314.908
2716.75	343.971
2721.75	308.158
2726.75	336.251
2731.75	339.569
2736.74	257.458
2741.72	248.98
2746.7	226.329
2751.67	175.142
2756.64	159.835
2761.6	206.293
2766.56	172.323
2771.51	165.756
2776.46	132.837
2781.4	161.105
2786.33	178.832
2791.26	182.02
2796.19	210.823
2801.11	210.798
2806.02	237.072
2810.93	241.813
2815.83	265.901
2820.73	317.485
2825.63	443.692
2830.51	630.278
2835.4	910.708
2840.27	1670.33
2845.15	3079.31
2850.01	3781.49
2854.87	3469.53
2859.73	3006.11
2864.58	2746.42
2869.43	2846.24
2874.27	2994.79
2879.1	3122.8
2883.93	3218.63
2888.76	3247.58
2893.58	3271.71
2898.39	3188.88
2903.2	3198.2
2908	3112.4
2912.8	3066.45
2917.6	3081.42
2922.38	3145.49
2927.17	3106.97
2931.94	3039.3
2936.71	2718.12
2941.48	2121.8
2946.24	1665.42
2951	1487.44
2955.75	1308.57
2960.5	1176.77
2965.24	961.58
2969.97	756
2974.7	605.88
2979.43	424.39
2984.15	297.82
2988.86	246.89
2993.57	242.35
2998.28	241.41
3002.97	242.02
3007.67	181.73
3012.36	54.88
3017.04	-92.3
3021.72	-172.13
3026.39	-240.78
3031.06	-276.78
3035.72	-369.09
3040.38	-406.88
3045.03	-415.58
3049.68	-488.02
3054.32	-532.92
3058.96	-521.03
3063.59	-584.91
3068.21	-687.23
3072.83	-718.76
3077.45	-762.44
3082.06	-789.98
3086.66	-857.64
3091.27	-936.6
3095.86	-1000.72
3100.45	-1031.91
3105.04	-1111
3109.61	-1207.8
3114.19	-1280.27
3118.76	-1321.68
3123.32	-1394.83
3127.88	-1423.41
3132.44	-1512.67
3136.98	-1623.11
3141.53	-1711.61
3146.07	-1760.78
3150.6	-1806.21
3155.13	-1908.8
3159.65	-1931.33
3164.17	-1996.51
3168.68	-2050.82
3173.19	-2183.49
3177.69	-2311.25
3182.19	-2302.04
3186.68	-2315.47
3191.17	-2541.86
3195.65	-2589.33
3200.13	-2583.9
3204.6	-2621.38
3209.07	-2580.09
3213.53	-2609.93
3217.99	-2736.3
3222.44	-2765.9
3226.88	-2726.63
3231.32	-2805.86
3235.76	-2901.02
3240.19	-2878.96
3244.62	-2842.25
3249.04	-2896.02
3250.78	-2934.9
3255.35	-2907.89
3259.91	-2841.96
3264.46	-2928.28
3269.01	-2930.42
3273.56	-2875.1
3278.1	-2948.92
3282.63	-3014.94
3287.16	-2962
3291.68	-2991.7
3296.21	-2941.98
3300.72	-3054.09
3305.23	-3079.91
3309.74	-3088.81
3314.24	-3115.45
3318.74	-3075.67
3323.23	-3189.43
3327.72	-3148.92
3332.2	-3213.56
3336.68	-3219.96
3341.15	-3254.74
3345.62	-3239.59
3350.08	-3264.38
3354.54	-3268.76
3358.99	-3245.91
3363.44	-3260.32
3367.89	-3366.82
3372.33	-3432.26
3376.76	-3459.08
3381.19	-3370.23
3385.62	-3444.33
3390.04	-3445.15
3394.45	-3479.41
3398.87	-3458
3403.27	-3467.02
3407.67	-3528.52
3412.07	-3518.09
3416.46	-3495.42
3420.85	-3545.37
3425.23	-3501.08
3429.61	-3486.28
3433.99	-3404.02
3438.36	-3467.23
3442.72	-3407.55
3447.08	-3368.17
3451.43	-3354.66
3455.78	-3277.96
3460.13	-3255.69
3464.47	-3204.57
3468.8	-3154.28
3473.14	-3126.89
3477.46	-3033.49
3481.78	-2955.73
3486.1	-2923
3490.41	-2828.22
3494.72	-2765.67
3499.02	-2665
