# Supplementary material for: Multi-molecular hyperspectral PRM-SRS microscopy
Source: Nat Commun. 2024 Feb 21;15:1599. doi: 10.1038/s41467-024-45576-6 (PMC10881988; doi:10.1038/s41467-024-45576-6)
Supplement: Supplementary file 4 — Source Data [file 41467_2024_45576_MOESM4_ESM.zip › Main_Figures/Fig_3 CH vs Fingerprint/30-35day fatbody D2O/30-35day FB D2O sub/12.txt]

400.676	-106
407.833	-106.8
414.986	-127.58
422.125	-122.64
429.259	-94.5801
436.385	-98.3099
443.504	-86.6799
450.615	-84.73
457.716	-102.66
464.812	-99.6
471.894	-101.38
478.975	-137.69
486.045	-113.46
493.106	-105.42
500.161	-90.23
507.207	-70.14
514.247	-54.75
521.277	-67.09
528.299	-63.3099
535.314	-75.67
542.322	-68.6
549.32	-50.9
556.312	-72.38
563.292	-40
570.27	-0.440063
577.236	-70.0101
584.195	-36.8099
591.147	-28.48
598.092	-87.728
605.027	9.48096
611.955	-17.945
618.874	-13.387
625.787	-42.071
632.691	-3.52301
639.588	23.426
646.477	8.828
653.356	-6.55701
660.231	5.47205
667.095	2.30505
673.953	7.76495
680.803	11.039
687.645	31.0891
694.476	19.495
701.304	33.153
708.123	43.186
714.933	26.305
721.736	35.21
728.531	47.288
735.32	31.996
742.099	39.005
748.869	34.542
755.636	63.979
762.39	48.454
769.14	47.661
775.88	25.624
782.613	50.14
789.339	52.863
796.056	51.2
802.766	58.606
809.469	79.196
816.163	73.96
822.85	68.319
829.529	90.246
836.2	74.268
842.865	122.346
849.52	122.333
856.169	97.886
862.811	116.661
869.444	112.525
876.068	124.259
882.685	107.914
889.296	102.688
895.899	96.39
902.494	99.581
909.08	70.188
915.659	95.627
922.232	108.556
928.798	90.485
935.355	76.947
941.903	50.517
948.444	105.503
954.977	75.99
961.505	110.73
968.025	71.714
974.536	87.511
981.038	91.585
987.535	91.295
994.024	135.768
1000.5	138.511
1006.98	127.754
1013.44	129.275
1019.9	121.949
1026.35	115.264
1032.8	109.509
1039.23	108.696
1045.66	109.664
1052.08	139.2
1058.49	117.58
1064.9	131.084
1071.3	127.152
1077.69	124.717
1084.07	142.801
1090.45	112.39
1096.82	84.722
1103.18	67.673
1109.53	107.269
1115.88	134.793
1122.22	135.088
1128.55	98.624
1134.87	97.561
1141.19	104.576
1147.49	115.482
1153.8	124.92
1160.09	105.102
1166.38	94.068
1172.65	100.198
1178.93	122.044
1185.19	126.876
1191.45	123.764
1197.7	134.302
1203.94	121.26
1210.17	111.456
1216.4	106.89
1222.62	119.843
1228.83	132.937
1235.04	136.058
1241.24	157.584
1247.43	154.07
1253.61	178.285
1259.49	164.441
1265.82	183.908
1272.14	166.241
1278.46	192.498
1284.76	213.745
1291.06	277.901
1297.36	279.609
1303.64	262.544
1309.92	230.979
1316.19	207.155
1322.46	165.292
1328.72	113.71
1334.97	131.431
1341.22	139.104
1347.46	140.433
1353.69	142.124
1359.91	93.755
1366.13	114.558
1372.34	129.205
1378.54	101.491
1384.74	97.084
1390.93	110.899
1397.12	108.246
1403.29	108.847
1409.46	130.291
1415.62	134.341
1421.78	166.002
1427.93	237.31
1434.07	354.567
1440.21	349.874
1446.34	313.703
1452.46	306.58
1458.57	250.903
1464.68	192.3
1470.78	126.066
1476.88	127.712
1482.97	104.578
1489.05	111.111
1495.12	118.435
1501.19	135.639
1507.25	87.066
1513.3	124.382
1519.35	125.735
1525.39	116.77
1531.43	97.643
1537.45	91.897
1543.47	102.845
1549.49	91.141
1555.5	96.502
1561.5	89.341
1567.49	93.2859
1573.48	89.484
1579.46	83.742
1585.43	60.703
1591.4	58.704
1597.36	64.347
1603.31	64.183
1609.25	49.412
1615.19	64.099
1621.13	84.928
1627.06	58.1
1632.97	56.135
1638.89	67.704
1644.79	122.409
1650.69	194.779
1656.59	177.165
1662.47	80.982
1668.35	59.032
1674.22	68.993
1680.09	89.122
1685.95	51.307
1691.8	52.573
1697.65	54.616
1703.49	55.642
1709.32	66.527
1715.15	61.888
1720.97	84.083
1726.78	97.78
1732.59	129.591
1738.39	130.812
1744.18	153.324
1749.97	127.275
1755.75	90.851
1761.52	73.389
1767.29	80.452
1773.05	110.047
1778.8	79.914
1784.55	80.126
1790.29	88.186
1796.02	116.225
1801.75	95.13
1807.47	76.768
1813.18	86.903
1818.89	87.044
1824.59	68.77
1830.29	71.657
1835.97	81.283
1841.66	92.598
1847.33	87.482
1853	80.594
1858.66	84.228
1864.32	86.712
1869.96	80.473
1875.61	114.406
1881.24	94.578
1886.87	69.347
1892.49	92.702
1898.11	70.831
1903.72	68.986
1909.32	103.849
1914.92	89.803
1920.51	75.764
1926.09	67.84
1931.67	70.019
1937.24	83.57
1942.81	103.456
1948.36	115.941
1953.92	70.197
1959.46	62.058
1965	82.698
1970.53	76.274
1976.05	77.117
1981.57	77.302
1987.09	70.725
1992.59	74.819
1994.99	81.403
2000.64	61.885
2006.29	89.165
2011.93	60.566
2017.56	90.033
2023.19	87.703
2028.81	55.594
2034.43	73.209
2040.04	50.69
2045.64	70.141
2051.24	76.048
2056.83	76.541
2062.42	57.474
2068	62.733
2073.57	85.143
2079.14	80.489
2084.7	83.58
2090.26	87.573
2095.81	87.333
2101.35	90.277
2106.89	65.21
2112.42	90.982
2117.95	69.491
2123.47	112.673
2128.98	121.198
2134.49	129.413
2140	107.608
2145.49	106.015
2150.98	158.812
2156.47	96.656
2161.94	123.866
2167.42	101.465
2172.88	109.46
2178.34	105.874
2183.8	104.612
2189.24	106.08
2194.69	103.254
2200.12	85.994
2205.55	88.809
2210.98	102.593
2216.4	47.829
2221.81	84.929
2227.22	86.179
2232.61	79.099
2238.01	74.487
2243.4	72.769
2248.78	61.446
2254.16	68.719
2259.53	57.435
2264.89	67.136
2270.25	91.394
2275.61	74.876
2280.95	67.505
2286.29	58.213
2291.63	56.3
2296.96	66.73
2302.28	74.229
2307.6	46.573
2312.91	67.785
2318.22	61.439
2323.52	57.942
2328.81	71.458
2334.1	52.993
2339.38	38.338
2344.66	58.475
2349.93	77.63
2355.19	53.299
2360.45	54.541
2365.71	50.262
2370.95	62.978
2376.19	81.594
2381.43	57.051
2386.66	50.322
2391.89	48.65
2397.1	43.462
2402.31	38.069
2407.52	62.399
2412.72	69.606
2417.91	71.551
2423.1	27.581
2428.28	59.875
2433.46	67.602
2438.63	73.457
2443.8	62.113
2448.96	48.564
2454.11	54.652
2459.26	57.242
2464.4	56.501
2469.54	54.81
2474.67	54.633
2479.79	47.063
2484.91	52.989
2490.02	53.254
2495.13	45.648
2500.23	59.2661
2505.33	67.4
2510.42	47.71
2515.5	37.9579
2520.58	43.954
2525.65	54.784
2530.72	52.895
2535.78	50.443
2540.83	54.787
2545.88	63.632
2550.93	66.667
2555.96	50.728
2561	43.348
2566.02	42.179
2571.04	49.948
2576.06	51.571
2581.07	52.894
2586.07	51.502
2591.07	72.138
2596.06	73.852
2601.05	41.748
2606.03	63.56
2611	63.49
2615.97	50.963
2620.93	70.624
2625.89	58.93
2630.84	50.098
2635.79	26.792
2640.73	48.44
2645.66	51.965
2650.59	36.994
2655.51	52.509
2656.27	55.604
2661.34	72.967
2666.41	86.881
2671.46	72.612
2676.52	37.711
2681.57	76.157
2686.61	85.034
2691.64	85.733
2696.68	89.598
2701.7	82.516
2706.72	76.61
2711.74	120.193
2716.75	96.635
2721.75	93.806
2726.75	114.97
2731.75	80.635
2736.74	73.512
2741.72	90.973
2746.7	45.028
2751.67	30.457
2756.64	0.440002
2761.6	46.566
2766.56	69.385
2771.51	27.593
2776.46	-0.448975
2781.4	38.008
2786.33	22.476
2791.26	14.459
2796.19	45.56
2801.11	75.207
2806.02	32.872
2810.93	65.721
2815.83	77.603
2820.73	56.694
2825.63	146.329
2830.51	203.282
2835.4	280.598
2840.27	561.048
2845.15	1052.07
2850.01	1312.21
2854.87	1125.05
2859.73	999.313
2864.58	901.862
2869.43	921.036
2874.27	992.545
2879.1	1037.55
2883.93	1048.94
2888.76	1059.53
2893.58	1045.27
2898.39	1069.88
2903.2	1015.82
2908	997.117
2912.8	987.137
2917.6	965.652
2922.38	1028.98
2927.17	1011.19
2931.94	946.238
2936.71	835.609
2941.48	652.636
2946.24	466.02
2951	406.7
2955.75	348.22
2960.5	289.76
2965.24	250.08
2969.97	180.95
2974.7	129.23
2979.43	32.41
2984.15	-4.71997
2988.86	-35.65
2993.57	-40.58
2998.28	1.81995
3002.97	-28.2
3007.67	-82.3099
3012.36	-119.71
3017.04	-163.85
3021.72	-184.57
3026.39	-218.14
3031.06	-269.48
3035.72	-250.36
3040.38	-293.61
3045.03	-310.4
3049.68	-343.46
3054.32	-385.63
3058.96	-359.62
3063.59	-388.05
3068.21	-457.09
3072.83	-480.69
3077.45	-487.4
3082.06	-497.99
3086.66	-573.19
3091.27	-624.24
3095.86	-644.3
3100.45	-667.93
3105.04	-724.7
3109.61	-788.15
3114.19	-830.42
3118.76	-834.92
3123.32	-839.55
3127.88	-888.56
3132.44	-944.43
3136.98	-1015.3
3141.53	-1078.41
3146.07	-1120.65
3150.6	-1139.85
3155.13	-1139.23
3159.65	-1171.27
3164.17	-1249.26
3168.68	-1242.47
3173.19	-1315.37
3177.69	-1408.3
3182.19	-1378.31
3186.68	-1386.26
3191.17	-1529.18
3195.65	-1538.13
3200.13	-1586.28
3204.6	-1527.51
3209.07	-1557.97
3213.53	-1578.6
3217.99	-1708.14
3222.44	-1715.75
3226.88	-1620.39
3231.32	-1698.98
3235.76	-1805.06
3240.19	-1807.55
3244.62	-1763.87
3249.04	-1739.63
3250.78	-1739.26
3255.35	-1852.91
3259.91	-1718.57
3264.46	-1745.94
3269.01	-1798.18
3273.56	-1670.73
3278.1	-1769.77
3282.63	-1874.24
3287.16	-1774.63
3291.68	-1799.71
3296.21	-1765.5
3300.72	-1896.27
3305.23	-1855.51
3309.74	-1875.65
3314.24	-1913.71
3318.74	-1899.1
3323.23	-2018.53
3327.72	-1935.86
3332.2	-1942.43
3336.68	-1949.08
3341.15	-1916.32
3345.62	-1961.94
3350.08	-2027.73
3354.54	-1981.01
3358.99	-1960.98
3363.44	-2007.26
3367.89	-2029.28
3372.33	-2090.55
3376.76	-2163
3381.19	-2059.47
3385.62	-2097.17
3390.04	-2056.21
3394.45	-2160.18
3398.87	-2058.55
3403.27	-2088.5
3407.67	-2134.01
3412.07	-2160.29
3416.46	-2115
3420.85	-2143.46
3425.23	-2132.81
3429.61	-2108.34
3433.99	-2076.55
3438.36	-2120.15
3442.72	-2114.35
3447.08	-2061.3
3451.43	-2036.65
3455.78	-2002.55
3460.13	-1985.88
3464.47	-1933.16
3468.8	-1967.49
3473.14	-1908.28
3477.46	-1822.62
3481.78	-1854.02
3486.1	-1806.3
3490.41	-1726.6
3494.72	-1645.93
3499.02	-1599
