# Supplementary material for: Multi-molecular hyperspectral PRM-SRS microscopy
Source: Nat Commun. 2024 Feb 21;15:1599. doi: 10.1038/s41467-024-45576-6 (PMC10881988; doi:10.1038/s41467-024-45576-6)
Supplement: Supplementary file 4 — Source Data [file 41467_2024_45576_MOESM4_ESM.zip › Main_Figures/Fig_3 CH vs Fingerprint/30-35day fatbody D2O/30-35day FB D2O sub/13.txt]

400.676	-82
407.833	-107.99
414.986	-159.53
422.125	-158.84
429.259	-130.58
436.385	-140.37
443.504	-81.5599
450.615	-113.43
457.716	-112.95
464.812	-129.3
471.894	-138.16
478.975	-165.85
486.045	-124.79
493.106	-119.18
500.161	-93.15
507.207	-101.44
514.247	-72.77
521.277	-87.87
528.299	-77.36
535.314	-113.04
542.322	-75.48
549.32	-82.54
556.312	-93.1
563.292	-72.24
570.27	-62.09
577.236	-68.16
584.195	-87.748
591.147	-50.407
598.092	-81.061
605.027	-15.907
611.955	-45.717
618.874	-27.21
625.787	-70.504
632.691	-26.083
639.588	-15.412
646.477	-23.784
653.356	-14.387
660.231	-4.25
667.095	-9.38898
673.953	-24.435
680.803	-2.534
687.645	11.96
694.476	-5.79498
701.304	-4.698
708.123	8.479
714.933	21.661
721.736	-8.17499
728.531	21.701
735.32	10.514
742.099	18.962
748.869	24.641
755.636	19.48
762.39	23.528
769.14	31.279
775.88	29.925
782.613	20.854
789.339	36.103
796.056	62.62
802.766	60.836
809.469	72.826
816.163	57.317
822.85	39.295
829.529	60.858
836.2	86.18
842.865	93.332
849.52	94.168
856.169	104.723
862.811	102.105
869.444	108.2
876.068	124.449
882.685	135.787
889.296	109.078
895.899	75.7599
902.494	77.737
909.08	70.041
915.659	102.36
922.232	107.507
928.798	85.969
935.355	77.183
941.903	61.994
948.444	83.2079
954.977	83.145
961.505	87.705
968.025	64.197
974.536	62.937
981.038	85.732
987.535	71.368
994.024	102.956
1000.5	90.751
1006.98	126.305
1013.44	114.089
1019.9	96.213
1026.35	123.433
1032.8	86.28
1039.23	103.389
1045.66	91.724
1052.08	124.497
1058.49	117.921
1064.9	142.462
1071.3	139.497
1077.69	132.822
1084.07	117.359
1090.45	116.103
1096.82	105.174
1103.18	74.223
1109.53	101.221
1115.88	117.811
1122.22	113.375
1128.55	88.909
1134.87	67.617
1141.19	83.267
1147.49	88.189
1153.8	84.921
1160.09	75.22
1166.38	79.06
1172.65	92.605
1178.93	101.184
1185.19	101.721
1191.45	115.518
1197.7	106.466
1203.94	100.429
1210.17	102.79
1216.4	93.457
1222.62	104.925
1228.83	116.046
1235.04	131.26
1241.24	158.275
1247.43	158.387
1253.61	160.707
1259.49	150.275
1265.82	189.834
1272.14	156.778
1278.46	179.825
1284.76	199.622
1291.06	238.023
1297.36	301.902
1303.64	303.848
1309.92	216.638
1316.19	197.62
1322.46	157.978
1328.72	124.66
1334.97	107.324
1341.22	132.024
1347.46	110.591
1353.69	143.084
1359.91	106.782
1366.13	122.104
1372.34	127.236
1378.54	89.577
1384.74	94.425
1390.93	97.502
1397.12	84.111
1403.29	122.986
1409.46	108.651
1415.62	133.364
1421.78	165.433
1427.93	259.166
1434.07	405.54
1440.21	412.05
1446.34	361.973
1452.46	336.053
1458.57	268.45
1464.68	201.067
1470.78	132.535
1476.88	128.158
1482.97	97.699
1489.05	75.627
1495.12	82.96
1501.19	73.081
1507.25	62.939
1513.3	87.949
1519.35	86.123
1525.39	86.859
1531.43	74.296
1537.45	49.035
1543.47	80.722
1549.49	64.25
1555.5	65.86
1561.5	63.054
1567.49	60.05
1573.48	58.659
1579.46	51.336
1585.43	49.385
1591.4	42.896
1597.36	49.137
1603.31	47.477
1609.25	22.402
1615.19	46.223
1621.13	66.813
1627.06	31.765
1632.97	31.973
1638.89	29.901
1644.79	129.806
1650.69	224.509
1656.59	163.919
1662.47	54.259
1668.35	54.001
1674.22	48.086
1680.09	70.029
1685.95	52.246
1691.8	47.973
1697.65	47.094
1703.49	53.458
1709.32	46.024
1715.15	33.371
1720.97	77.329
1726.78	80.132
1732.59	111.211
1738.39	127.129
1744.18	158.796
1749.97	118.17
1755.75	82.187
1761.52	65.882
1767.29	61.525
1773.05	76.799
1778.8	54.325
1784.55	50.067
1790.29	58.26
1796.02	70.438
1801.75	66.451
1807.47	52.337
1813.18	60.523
1818.89	61.113
1824.59	57.657
1830.29	65.993
1835.97	67.905
1841.66	55.897
1847.33	73.499
1853	71.216
1858.66	62.415
1864.32	73.803
1869.96	61.022
1875.61	74.689
1881.24	87.907
1886.87	80.999
1892.49	58.706
1898.11	31.245
1903.72	47.18
1909.32	79.713
1914.92	87.133
1920.51	77.702
1926.09	56.406
1931.67	45.526
1937.24	42.459
1942.81	80.366
1948.36	80.068
1953.92	76.829
1959.46	45.321
1965	54.491
1970.53	47.724
1976.05	60.75
1981.57	52.858
1987.09	41.944
1992.59	46.162
1994.99	49.77
2000.64	44.012
2006.29	63.155
2011.93	40.502
2017.56	42.727
2023.19	84.433
2028.81	48.076
2034.43	71.634
2040.04	40.523
2045.64	43.713
2051.24	54.342
2056.83	62.218
2062.42	37.496
2068	52.83
2073.57	69.901
2079.14	73.008
2084.7	86.641
2090.26	67.492
2095.81	57.666
2101.35	72.038
2106.89	35.462
2112.42	91.944
2117.95	100.668
2123.47	87.212
2128.98	94.025
2134.49	112.683
2140	119.014
2145.49	118.649
2150.98	125.504
2156.47	117.346
2161.94	135.039
2167.42	93.109
2172.88	85.823
2178.34	104.894
2183.8	111.558
2189.24	94.564
2194.69	108.983
2200.12	83.959
2205.55	72.134
2210.98	81.764
2216.4	26.008
2221.81	74.884
2227.22	84.373
2232.61	52.522
2238.01	55.635
2243.4	57.807
2248.78	60.402
2254.16	62.348
2259.53	45.381
2264.89	58.953
2270.25	46.208
2275.61	54.338
2280.95	59.548
2286.29	48.352
2291.63	73.261
2296.96	75.302
2302.28	60.512
2307.6	25.3979
2312.91	68.998
2318.22	51.534
2323.52	43.621
2328.81	44.835
2334.1	39.328
2339.38	32.9109
2344.66	38.87
2349.93	61.015
2355.19	27.838
2360.45	37.371
2365.71	42.256
2370.95	27.103
2376.19	52.854
2381.43	30.314
2386.66	22.46
2391.89	29.6
2397.1	21.068
2402.31	27.42
2407.52	33.892
2412.72	56.938
2417.91	55.8
2423.1	21.353
2428.28	35.336
2433.46	36.07
2438.63	45.038
2443.8	41.421
2448.96	56.133
2454.11	62.4189
2459.26	35.626
2464.4	52.019
2469.54	29.516
2474.67	45.578
2479.79	41.106
2484.91	19.6671
2490.02	22.6151
2495.13	21.757
2500.23	36.841
2505.33	51.907
2510.42	38.456
2515.5	26.897
2520.58	38.246
2525.65	32.923
2530.72	43.826
2535.78	34.555
2540.83	42.771
2545.88	54.331
2550.93	48.87
2555.96	29.629
2561	37.813
2566.02	36.454
2571.04	36.758
2576.06	38.256
2581.07	41.89
2586.07	43.19
2591.07	56.101
2596.06	57.788
2601.05	45.668
2606.03	54.996
2611	63.654
2615.97	57.562
2620.93	64.779
2625.89	70.147
2630.84	40.38
2635.79	23.299
2640.73	76.991
2645.66	43.998
2650.59	55.968
2655.51	55.552
2656.27	55.217
2661.34	80.938
2666.41	81.057
2671.46	72.268
2676.52	62.202
2681.57	69.013
2686.61	77.582
2691.64	102.111
2696.68	56.964
2701.7	71.331
2706.72	82.58
2711.74	126.814
2716.75	79.811
2721.75	111.162
2726.75	108.225
2731.75	124.802
2736.74	82.88
2741.72	94.233
2746.7	81.956
2751.67	33.067
2756.64	25.901
2761.6	35.686
2766.56	73.162
2771.51	27.681
2776.46	14.482
2781.4	37.934
2786.33	56.376
2791.26	21.292
2796.19	55.38
2801.11	66.567
2806.02	59.24
2810.93	49.114
2815.83	85.933
2820.73	93.212
2825.63	170.181
2830.51	203.228
2835.4	337.758
2840.27	711.308
2845.15	1338.26
2850.01	1625.57
2854.87	1528.23
2859.73	1245.47
2864.58	1155.84
2869.43	1189.71
2874.27	1235.18
2879.1	1305.47
2883.93	1361.15
2888.76	1406.64
2893.58	1341.76
2898.39	1349.01
2903.2	1308.14
2908	1320.7
2912.8	1264.18
2917.6	1294.74
2922.38	1332.97
2927.17	1280.99
2931.94	1265.35
2936.71	1100.1
2941.48	857.716
2946.24	640.64
2951	539.09
2955.75	492.3
2960.5	404.19
2965.24	304.2
2969.97	221.56
2974.7	177.99
2979.43	80.4401
2984.15	9.06006
2988.86	0.22998
2993.57	-22.16
2998.28	19.99
3002.97	16.14
3007.67	-53.7899
3012.36	-120
3017.04	-152.31
3021.72	-198.55
3026.39	-262.24
3031.06	-255.7
3035.72	-263.14
3040.38	-310.36
3045.03	-324.16
3049.68	-354.84
3054.32	-400.07
3058.96	-412.82
3063.59	-440.4
3068.21	-493.9
3072.83	-483.38
3077.45	-505.08
3082.06	-542.39
3086.66	-598.72
3091.27	-629.71
3095.86	-658.15
3100.45	-670.15
3105.04	-762.99
3109.61	-816.08
3114.19	-857.84
3118.76	-858.19
3123.32	-887.41
3127.88	-955.98
3132.44	-992.21
3136.98	-1050.68
3141.53	-1094.34
3146.07	-1148.78
3150.6	-1148.62
3155.13	-1230.14
3159.65	-1254.07
3164.17	-1287.88
3168.68	-1341.73
3173.19	-1445.48
3177.69	-1485.72
3182.19	-1472.77
3186.68	-1449.89
3191.17	-1613.69
3195.65	-1615.79
3200.13	-1671.86
3204.6	-1625.23
3209.07	-1606.39
3213.53	-1660.62
3217.99	-1772.64
3222.44	-1691.88
3226.88	-1710.29
3231.32	-1787.93
3235.76	-1864.97
3240.19	-1854.76
3244.62	-1774.64
3249.04	-1780.16
3250.78	-1805.75
3255.35	-1861.23
3259.91	-1877.99
3264.46	-1883.45
3269.01	-1902.32
3273.56	-1764.27
3278.1	-1876.58
3282.63	-1900.68
3287.16	-1907.13
3291.68	-1926.31
3296.21	-1878.89
3300.72	-1951.8
3305.23	-1940.81
3309.74	-1908.72
3314.24	-1980.49
3318.74	-2011.06
3323.23	-2023.39
3327.72	-1993.43
3332.2	-2056.75
3336.68	-2056.86
3341.15	-2086.32
3345.62	-2056.82
3350.08	-2016.38
3354.54	-2025.86
3358.99	-2005.19
3363.44	-2063.29
3367.89	-2146.6
3372.33	-2150.21
3376.76	-2160.86
3381.19	-2071.96
3385.62	-2177
3390.04	-2183.11
3394.45	-2204.55
3398.87	-2118.21
3403.27	-2169.23
3407.67	-2248.54
3412.07	-2227.75
3416.46	-2207.83
3420.85	-2237.99
3425.23	-2232.47
3429.61	-2203.39
3433.99	-2123.16
3438.36	-2231.6
3442.72	-2163
3447.08	-2123.59
3451.43	-2104.97
3455.78	-2018.91
3460.13	-2050.56
3464.47	-1930.79
3468.8	-1958.98
3473.14	-1981.52
3477.46	-1937.76
3481.78	-1929.61
3486.1	-1872.76
3490.41	-1733.53
3494.72	-1701
3499.02	-1707
