# Supplementary material for: Multi-molecular hyperspectral PRM-SRS microscopy
Source: Nat Commun. 2024 Feb 21;15:1599. doi: 10.1038/s41467-024-45576-6 (PMC10881988; doi:10.1038/s41467-024-45576-6)
Supplement: Supplementary file 4 — Source Data [file 41467_2024_45576_MOESM4_ESM.zip › Main_Figures/Fig_3 CH vs Fingerprint/30-35day fatbody D2O/30-35day FB D2O sub/14.txt]

400.676	148
407.833	170.41
414.986	110.58
422.125	123.39
429.259	103.05
436.385	107.76
443.504	128.4
450.615	91.86
457.716	129.08
464.812	90.52
471.894	113.62
478.975	70.7999
486.045	90.6699
493.106	91.8199
500.161	82.7
507.207	152.75
514.247	109.77
521.277	102.99
528.299	109.22
535.314	110.92
542.322	108.25
549.32	86.4199
556.312	78.92
563.292	115.76
570.27	133.5
577.236	137.98
584.195	131.89
591.147	195.05
598.092	181.15
605.027	211.411
611.955	184.888
618.874	185.733
625.787	140.666
632.691	169.264
639.588	204.078
646.477	215.179
653.356	211.289
660.231	209.796
667.095	226.713
673.953	187.914
680.803	253.24
687.645	256.486
694.476	258.868
701.304	288.982
708.123	307.673
714.933	288.405
721.736	295.487
728.531	340.614
735.32	343.007
742.099	317.072
748.869	378.164
755.636	365.77
762.39	361.914
769.14	357.269
775.88	342.394
782.613	353.16
789.339	382.135
796.056	408.34
802.766	426.306
809.469	479.126
816.163	540.14
822.85	523.319
829.529	612.797
836.2	566.7
842.865	669.096
849.52	689.842
856.169	713.246
862.811	724.559
869.444	707.848
876.068	708.689
882.685	721.374
889.296	732.482
895.899	630.79
902.494	636.948
909.08	619.234
915.659	577.173
922.232	532.795
928.798	516.052
935.355	484.062
941.903	487.319
948.444	499.703
954.977	532.347
961.505	514.206
968.025	526.417
974.536	511.977
981.038	507.62
987.535	507.221
994.024	551.217
1000.5	625.393
1006.98	627.11
1013.44	616.45
1019.9	571.026
1026.35	596.328
1032.8	605.297
1039.23	600.856
1045.66	605.284
1052.08	701.023
1058.49	798.45
1064.9	818.578
1071.3	831.512
1077.69	879.967
1084.07	826.285
1090.45	726.162
1096.82	621.538
1103.18	559.671
1109.53	607.175
1115.88	670.779
1122.22	654.713
1128.55	545.96
1134.87	488.01
1141.19	478.079
1147.49	472.867
1153.8	485.02
1160.09	442.164
1166.38	411.453
1172.65	412.571
1178.93	415.975
1185.19	414.03
1191.45	427.302
1197.7	417.453
1203.94	431.185
1210.17	465.672
1216.4	463.824
1222.62	477.378
1228.83	516.875
1235.04	570.688
1241.24	624.832
1247.43	631.688
1253.61	715.391
1259.49	801.792
1265.82	808.494
1272.14	838.019
1278.46	786.533
1284.76	942.865
1291.06	1116.03
1297.36	1368.17
1303.64	1307.65
1309.92	999.583
1316.19	859.576
1322.46	695.987
1328.72	579.195
1334.97	535.413
1341.22	508.846
1347.46	488.089
1353.69	486.649
1359.91	465.672
1366.13	485.819
1372.34	466.402
1378.54	383.926
1384.74	400.15
1390.93	374.659
1397.12	406.147
1403.29	471.634
1409.46	481.206
1415.62	569.337
1421.78	710.717
1427.93	1079.03
1434.07	1770.08
1440.21	1869.71
1446.34	1638.49
1452.46	1488.37
1458.57	1218.4
1464.68	905.616
1470.78	618.891
1476.88	503.054
1482.97	411.062
1489.05	362.517
1495.12	337.12
1501.19	302.439
1507.25	311.192
1513.3	310.628
1519.35	329.439
1525.39	315.4
1531.43	285.642
1537.45	284.659
1543.47	289.453
1549.49	258.602
1555.5	261.636
1561.5	281.408
1567.49	278.812
1573.48	265.624
1579.46	261.563
1585.43	263.266
1591.4	250.063
1597.36	276.865
1603.31	242.633
1609.25	218.939
1615.19	258.178
1621.13	271.003
1627.06	256.22
1632.97	301.041
1638.89	381.503
1644.79	613.685
1650.69	1020.64
1656.59	837.875
1662.47	482.601
1668.35	336.619
1674.22	264.335
1680.09	236.079
1685.95	226.477
1691.8	200.116
1697.65	187.954
1703.49	182.159
1709.32	205.971
1715.15	205.876
1720.97	244.241
1726.78	291.129
1732.59	369.844
1738.39	476.204
1744.18	527.842
1749.97	444.078
1755.75	323.447
1761.52	242.249
1767.29	219.243
1773.05	218.952
1778.8	194.256
1784.55	189.62
1790.29	169.629
1796.02	204.588
1801.75	203.338
1807.47	171.403
1813.18	161.076
1818.89	165.609
1824.59	162.637
1830.29	165.659
1835.97	167.542
1841.66	168.057
1847.33	169.587
1853	169.916
1858.66	165.604
1864.32	171.001
1869.96	178.81
1875.61	197.953
1881.24	182.27
1886.87	174.353
1892.49	186.148
1898.11	161.647
1903.72	155.415
1909.32	154.621
1914.92	190.207
1920.51	175.229
1926.09	186.848
1931.67	154.261
1937.24	148.385
1942.81	184.372
1948.36	176.963
1953.92	181.8
1959.46	156.04
1965	176.642
1970.53	157.479
1976.05	161.781
1981.57	152.835
1987.09	148.005
1992.59	155.609
1994.99	159.232
2000.64	162.631
2006.29	167.986
2011.93	142.077
2017.56	117.561
2023.19	138.427
2028.81	163.491
2034.43	175.674
2040.04	122.685
2045.64	166.911
2051.24	166.387
2056.83	158.313
2062.42	141.247
2068	156.255
2073.57	175.172
2079.14	151.528
2084.7	191.685
2090.26	183.831
2095.81	229.894
2101.35	206.79
2106.89	200.471
2112.42	256.428
2117.95	296.959
2123.47	326.973
2128.98	407.574
2134.49	465.769
2140	467.701
2145.49	473.86
2150.98	471.414
2156.47	443.295
2161.94	425.197
2167.42	362.767
2172.88	385.987
2178.34	346.506
2183.8	325.287
2189.24	281.481
2194.69	290.06
2200.12	219.641
2205.55	216.072
2210.98	212.434
2216.4	193.002
2221.81	220.66
2227.22	201.34
2232.61	177.756
2238.01	142.61
2243.4	185.889
2248.78	148.199
2254.16	164.117
2259.53	140.234
2264.89	155.88
2270.25	157.764
2275.61	153.181
2280.95	150.852
2286.29	134.425
2291.63	148.389
2296.96	138.742
2302.28	114.171
2307.6	117.832
2312.91	150.064
2318.22	119.073
2323.52	124.112
2328.81	118.486
2334.1	106.949
2339.38	99.149
2344.66	120.304
2349.93	136.325
2355.19	103.772
2360.45	117.462
2365.71	108.536
2370.95	108.985
2376.19	135.244
2381.43	120.924
2386.66	89.057
2391.89	111.757
2397.1	92.715
2402.31	97.251
2407.52	121.309
2412.72	114.114
2417.91	118.857
2423.1	98.939
2428.28	124.343
2433.46	127.424
2438.63	116.581
2443.8	97.987
2448.96	82.892
2454.11	128.943
2459.26	106.485
2464.4	116.385
2469.54	102.92
2474.67	101.287
2479.79	110.122
2484.91	100.162
2490.02	101.108
2495.13	91.2
2500.23	105.242
2505.33	117.457
2510.42	90.627
2515.5	103.777
2520.58	88.452
2525.65	95.266
2530.72	101.708
2535.78	110.613
2540.83	132.591
2545.88	129.428
2550.93	141.478
2555.96	128.621
2561	141.744
2566.02	139.763
2571.04	131.249
2576.06	151.113
2581.07	151.051
2586.07	161.936
2591.07	177.545
2596.06	156.591
2601.05	168.194
2606.03	164.971
2611	157.736
2615.97	189.79
2620.93	202.43
2625.89	209.525
2630.84	193.13
2635.79	139.622
2640.73	221.365
2645.66	179.245
2650.59	210.944
2655.51	215.975
2656.27	215.804
2661.34	235.914
2666.41	260.423
2671.46	253.226
2676.52	249.182
2681.57	278.68
2686.61	280.244
2691.64	282.036
2696.68	329.939
2701.7	330.694
2706.72	400.586
2711.74	472.68
2716.75	476.19
2721.75	523.959
2726.75	504.046
2731.75	488.473
2736.74	368.59
2741.72	362.766
2746.7	255.018
2751.67	215.11
2756.64	209.512
2761.6	198.197
2766.56	233.034
2771.51	166.494
2776.46	189.222
2781.4	222.959
2786.33	233.564
2791.26	242.502
2796.19	299.38
2801.11	287.33
2806.02	302.26
2810.93	362.589
2815.83	432.89
2820.73	523.465
2825.63	730.182
2830.51	1044.66
2835.4	1636.31
2840.27	3044.4
2845.15	5759.13
2850.01	7176.35
2854.87	6448.95
2859.73	5639.35
2864.58	5107.28
2869.43	5301.79
2874.27	5646.57
2879.1	5817.53
2883.93	6159.6
2888.76	6277.7
2893.58	6248.46
2898.39	6208.48
2903.2	6082.43
2908	5956.89
2912.8	5894.6
2917.6	5910.56
2922.38	5928.62
2927.17	5967.94
2931.94	5717.63
2936.71	5097.2
2941.48	4091.09
2946.24	3198.7
2951	2805.97
2955.75	2574.6
2960.5	2315.08
2965.24	1969.05
2969.97	1572.15
2974.7	1300.33
2979.43	1004.55
2984.15	786.75
2988.86	655.67
2993.57	634.69
2998.28	706.03
3002.97	745.21
3007.67	614.93
3012.36	385.78
3017.04	212.43
3021.72	35
3026.39	-92.9301
3031.06	-174.51
3035.72	-190.03
3040.38	-232.65
3045.03	-295.45
3049.68	-328.63
3054.32	-390.34
3058.96	-388.82
3063.59	-469.39
3068.21	-552.99
3072.83	-567.24
3077.45	-655.71
3082.06	-693.19
3086.66	-745.77
3091.27	-802.5
3095.86	-868.92
3100.45	-908.41
3105.04	-970.33
3109.61	-1065.32
3114.19	-1152.7
3118.76	-1186.14
3123.32	-1202.35
3127.88	-1265.94
3132.44	-1355.48
3136.98	-1466.73
3141.53	-1523.11
3146.07	-1533.31
3150.6	-1555.28
3155.13	-1641.3
3159.65	-1641.93
3164.17	-1752.96
3168.68	-1771.29
3173.19	-1874.82
3177.69	-2011.53
3182.19	-1969.68
3186.68	-1967.96
3191.17	-2134.64
3195.65	-2097.45
3200.13	-2274.26
3204.6	-2273.11
3209.07	-2280.41
3213.53	-2276.05
3217.99	-2369.19
3222.44	-2358.64
3226.88	-2385.02
3231.32	-2449.05
3235.76	-2476.83
3240.19	-2490.14
3244.62	-2443.62
3249.04	-2454.59
3250.78	-2479.8
3255.35	-2522.56
3259.91	-2427.99
3264.46	-2486.24
3269.01	-2539.75
3273.56	-2440.24
3278.1	-2465
3282.63	-2558.5
3287.16	-2495.39
3291.68	-2558.64
3296.21	-2533.58
3300.72	-2609.71
3305.23	-2650.71
3309.74	-2619.03
3314.24	-2639.52
3318.74	-2656.74
3323.23	-2728.32
3327.72	-2675.82
3332.2	-2765.1
3336.68	-2715.52
3341.15	-2789.28
3345.62	-2726.41
3350.08	-2763.8
3354.54	-2777.04
3358.99	-2719.97
3363.44	-2826.11
3367.89	-2879.24
3372.33	-2843.82
3376.76	-2935.26
3381.19	-2859.44
3385.62	-2931.39
3390.04	-2877.37
3394.45	-2985.57
3398.87	-2941.76
3403.27	-2943.76
3407.67	-2968.57
3412.07	-3019.26
3416.46	-3013.79
3420.85	-2990.59
3425.23	-3006.49
3429.61	-2971.11
3433.99	-2881.58
3438.36	-2941.71
3442.72	-2917.81
3447.08	-2870.32
3451.43	-2824.67
3455.78	-2741.47
3460.13	-2734.16
3464.47	-2722.39
3468.8	-2643.13
3473.14	-2657.21
3477.46	-2608.73
3481.78	-2523.14
3486.1	-2501.38
3490.41	-2426.58
3494.72	-2281.8
3499.02	-2267
