# Supplementary material for: Multi-molecular hyperspectral PRM-SRS microscopy
Source: Nat Commun. 2024 Feb 21;15:1599. doi: 10.1038/s41467-024-45576-6 (PMC10881988; doi:10.1038/s41467-024-45576-6)
Supplement: Supplementary file 4 — Source Data [file 41467_2024_45576_MOESM4_ESM.zip › Main_Figures/Fig_3 CH vs Fingerprint/30-35day fatbody D2O/30-35day FB D2O sub/15.txt]

400.676	646
407.833	596.55
414.986	493.87
422.125	515.37
429.259	546.12
436.385	491.47
443.504	536.04
450.615	485.48
457.716	527.41
464.812	491.09
471.894	450.44
478.975	463.92
486.045	470.09
493.106	522.6
500.161	465.52
507.207	511.15
514.247	518.64
521.277	499.88
528.299	510.63
535.314	459.28
542.322	509.45
549.32	463.38
556.312	454.75
563.292	507.15
570.27	511.06
577.236	459.48
584.195	536.42
591.147	530.68
598.092	547.49
605.027	653.381
611.955	549.208
618.874	561.143
625.787	540.536
632.691	568.684
639.588	602.808
646.477	625.199
653.356	610.169
660.231	634.516
667.095	634.623
673.953	613.974
680.803	659.02
687.645	664.446
694.476	636.738
701.304	644.862
708.123	631.383
714.933	708.205
721.736	750.757
728.531	706.664
735.32	711.607
742.099	762.012
748.869	797.314
755.636	797.7
762.39	780.694
769.14	770.119
775.88	744.174
782.613	767.3
789.339	793.865
796.056	846.45
802.766	850.576
809.469	895.336
816.163	995.35
822.85	990.849
829.529	1049.98
836.2	1048.51
842.865	1095.67
849.52	1148.4
856.169	1179.08
862.811	1191.57
869.444	1223.72
876.068	1209.85
882.685	1199.52
889.296	1149.98
895.899	1114.44
902.494	1088.36
909.08	1043.3
915.659	1044.61
922.232	1016.57
928.798	972.712
935.355	933.892
941.903	940.389
948.444	936.403
954.977	966.137
961.505	984.496
968.025	941.297
974.536	926.597
981.038	920.38
987.535	914.661
994.024	986.307
1000.5	1041.52
1006.98	1048.07
1013.44	1056.48
1019.9	1011.52
1026.35	1017.1
1032.8	996.217
1039.23	994.386
1045.66	1022.86
1052.08	1072.47
1058.49	1243
1064.9	1266.16
1071.3	1299.58
1077.69	1319.35
1084.07	1282.49
1090.45	1146.8
1096.82	1028.2
1103.18	987.611
1109.53	991.885
1115.88	1032.31
1122.22	1050.06
1128.55	963.02
1134.87	852.09
1141.19	826.209
1147.49	881.607
1153.8	922.8
1160.09	862.874
1166.38	815.327
1172.65	815.931
1178.93	818.973
1185.19	811.3
1191.45	861.768
1197.7	837.837
1203.94	803.664
1210.17	828.221
1216.4	821.126
1222.62	777.694
1228.83	846.867
1235.04	884.468
1241.24	925.472
1247.43	1001.39
1253.61	1148.93
1259.49	1222.12
1265.82	1171.12
1272.14	1200.35
1278.46	1218.66
1284.76	1320.07
1291.06	1569.79
1297.36	1908.21
1303.64	1762.59
1309.92	1454.97
1316.19	1185.66
1322.46	1072.45
1328.72	891.005
1334.97	848.873
1341.22	864.501
1347.46	823.428
1353.69	822.217
1359.91	809.441
1366.13	779.126
1372.34	747.715
1378.54	730.186
1384.74	676.366
1390.93	729.59
1397.12	692.092
1403.29	733.261
1409.46	784.561
1415.62	885.237
1421.78	1048.48
1427.93	1542.99
1434.07	2275.81
1440.21	2387.2
1446.34	2137.89
1452.46	1986.69
1458.57	1663.75
1464.68	1309.91
1470.78	951.351
1476.88	830.625
1482.97	703.91
1489.05	648.509
1495.12	633.134
1501.19	671.803
1507.25	625.122
1513.3	676.859
1519.35	715.401
1525.39	709.756
1531.43	621.297
1537.45	586.003
1543.47	572.796
1549.49	539.689
1555.5	533.31
1561.5	565.285
1567.49	555.696
1573.48	533.954
1579.46	569.518
1585.43	529.176
1591.4	510.579
1597.36	526.475
1603.31	500.534
1609.25	461.37
1615.19	486.27
1621.13	517.794
1627.06	536.095
1632.97	551.255
1638.89	645.973
1644.79	941.675
1650.69	1384.14
1656.59	1200.59
1662.47	709.851
1668.35	574.543
1674.22	487.513
1680.09	491.513
1685.95	459.7
1691.8	431.918
1697.65	434.905
1703.49	459.961
1709.32	464.002
1715.15	468.591
1720.97	507.852
1726.78	561.901
1732.59	666.164
1738.39	799.949
1744.18	863.684
1749.97	758.624
1755.75	638.266
1761.52	503.2
1767.29	445.577
1773.05	447.652
1778.8	432.241
1784.55	439.97
1790.29	434.887
1796.02	440.08
1801.75	441.512
1807.47	428.295
1813.18	419.88
1818.89	426.942
1824.59	406.685
1830.29	419.957
1835.97	420.664
1841.66	433.72
1847.33	433.115
1853	399.623
1858.66	409.253
1864.32	419.772
1869.96	413.936
1875.61	423.446
1881.24	435.244
1886.87	428.708
1892.49	422.597
1898.11	403.956
1903.72	393.62
1909.32	418.65
1914.92	417.648
1920.51	392.669
1926.09	375.767
1931.67	389.699
1937.24	402.099
1942.81	402.261
1948.36	424.822
1953.92	405.611
1959.46	366.889
1965	396.983
1970.53	390.288
1976.05	403.219
1981.57	397.411
1987.09	370.854
1992.59	373.104
1994.99	382.895
2000.64	395.461
2006.29	385.258
2011.93	358.889
2017.56	407.892
2023.19	403.986
2028.81	365.181
2034.43	388.209
2040.04	364.074
2045.64	347.214
2051.24	410.423
2056.83	382.931
2062.42	360.678
2068	395.826
2073.57	405.373
2079.14	381.28
2084.7	419.973
2090.26	416.711
2095.81	443.924
2101.35	435.569
2106.89	422.437
2112.42	503.143
2117.95	516.977
2123.47	610.469
2128.98	680.086
2134.49	758.342
2140	779.111
2145.49	781.29
2150.98	770.022
2156.47	715.5
2161.94	659.415
2167.42	598.832
2172.88	615.264
2178.34	593.675
2183.8	564.396
2189.24	513.485
2194.69	506.859
2200.12	473.471
2205.55	457.326
2210.98	445.768
2216.4	421.138
2221.81	424.491
2227.22	402.523
2232.61	398.218
2238.01	405.962
2243.4	402.467
2248.78	396.467
2254.16	360.602
2259.53	385.777
2264.89	393.168
2270.25	373.61
2275.61	378.602
2280.95	363.644
2286.29	325.124
2291.63	359.602
2296.96	343.04
2302.28	347.372
2307.6	321.19
2312.91	328.514
2318.22	333.278
2323.52	310.085
2328.81	333.568
2334.1	302.053
2339.38	305.698
2344.66	319.064
2349.93	332.576
2355.19	311.283
2360.45	308.574
2365.71	306.76
2370.95	303.504
2376.19	315.398
2381.43	313.425
2386.66	291.117
2391.89	294.517
2397.1	299.32
2402.31	284.293
2407.52	292.311
2412.72	313.535
2417.91	310.381
2423.1	288.541
2428.28	288.341
2433.46	310.426
2438.63	298.72
2443.8	313.768
2448.96	282.008
2454.11	296.557
2459.26	305.574
2464.4	282.807
2469.54	272.116
2474.67	304.286
2479.79	285.458
2484.91	280.387
2490.02	272.893
2495.13	286.427
2500.23	284.779
2505.33	298.101
2510.42	278
2515.5	285.594
2520.58	284.19
2525.65	276.557
2530.72	285.015
2535.78	297.552
2540.83	288.823
2545.88	297.468
2550.93	302.435
2555.96	295.385
2561	296.372
2566.02	310.519
2571.04	335.658
2576.06	329.306
2581.07	306.763
2586.07	333.065
2591.07	360.839
2596.06	350.642
2601.05	345.624
2606.03	345.351
2611	352.125
2615.97	366.982
2620.93	375.954
2625.89	340.538
2630.84	370.269
2635.79	318.875
2640.73	390.971
2645.66	345.574
2650.59	405.376
2655.51	365.374
2656.27	356.821
2661.34	433.833
2666.41	434.114
2671.46	434.999
2676.52	443.669
2681.57	449.32
2686.61	503.541
2691.64	483.685
2696.68	560.806
2701.7	561.987
2706.72	637.606
2711.74	699.01
2716.75	728.23
2721.75	750.639
2726.75	783.506
2731.75	683.783
2736.74	572.47
2741.72	535.246
2746.7	504.572
2751.67	417.163
2756.64	355.945
2761.6	390.512
2766.56	408.188
2771.51	379.341
2776.46	316.77
2781.4	428.433
2786.33	386.76
2791.26	437.485
2796.19	513.782
2801.11	527.587
2806.02	506.56
2810.93	582.759
2815.83	697.1
2820.73	776.705
2825.63	1015.36
2830.51	1454.79
2835.4	2104.93
2840.27	3791.99
2845.15	7011.77
2850.01	8671.67
2854.87	7937.74
2859.73	6911.48
2864.58	6259.59
2869.43	6511.74
2874.27	6787.2
2879.1	7127.93
2883.93	7346.96
2888.76	7623.69
2893.58	7548.7
2898.39	7442.03
2903.2	7330.98
2908	7272.78
2912.8	7149.05
2917.6	7154.51
2922.38	7220.8
2927.17	7192.82
2931.94	6832.78
2936.71	6115.05
2941.48	4824.61
2946.24	3883.73
2951	3402.28
2955.75	3111.46
2960.5	2806.25
2965.24	2401.76
2969.97	1899.37
2974.7	1528.65
2979.43	1222.41
2984.15	973.6
2988.86	870.65
2993.57	869.01
2998.28	975.9
3002.97	1003.91
3007.67	893.56
3012.36	642.25
3017.04	364.29
3021.72	183.75
3026.39	29.51
3031.06	-60.84
3035.72	-94.7799
3040.38	-176.8
3045.03	-252.4
3049.68	-280.67
3054.32	-312.8
3058.96	-349.96
3063.59	-393.51
3068.21	-504.38
3072.83	-551.83
3077.45	-612.7
3082.06	-643.87
3086.66	-703.48
3091.27	-815.67
3095.86	-874.38
3100.45	-906.84
3105.04	-980.6
3109.61	-1077.81
3114.19	-1176.92
3118.76	-1192.06
3123.32	-1220.4
3127.88	-1313.52
3132.44	-1396.06
3136.98	-1479.93
3141.53	-1541.98
3146.07	-1643.44
3150.6	-1682.35
3155.13	-1719.81
3159.65	-1755.19
3164.17	-1850.61
3168.68	-1947.47
3173.19	-2043.57
3177.69	-2117.1
3182.19	-2130.28
3186.68	-2163.16
3191.17	-2316.63
3195.65	-2365.12
3200.13	-2420.92
3204.6	-2397.13
3209.07	-2429.8
3213.53	-2508.6
3217.99	-2626.5
3222.44	-2595.66
3226.88	-2605.39
3231.32	-2667.87
3235.76	-2697.19
3240.19	-2752.67
3244.62	-2738.32
3249.04	-2760.82
3250.78	-2786.94
3255.35	-2750.85
3259.91	-2721.32
3264.46	-2717.71
3269.01	-2742.52
3273.56	-2668.75
3278.1	-2754.28
3282.63	-2813.05
3287.16	-2765.6
3291.68	-2806.35
3296.21	-2801.42
3300.72	-2861.14
3305.23	-2895.66
3309.74	-2862.66
3314.24	-2903.47
3318.74	-2916.09
3323.23	-3016.79
3327.72	-3003.32
3332.2	-3017.24
3336.68	-3068.78
3341.15	-3045.79
3345.62	-3072.1
3350.08	-3065.35
3354.54	-3080.11
3358.99	-2993.03
3363.44	-3094.84
3367.89	-3175.73
3372.33	-3232.07
3376.76	-3266.41
3381.19	-3197.88
3385.62	-3258.31
3390.04	-3233.25
3394.45	-3310.02
3398.87	-3221.13
3403.27	-3293.18
3407.67	-3349.81
3412.07	-3344.43
3416.46	-3268.99
3420.85	-3363.76
3425.23	-3349.1
3429.61	-3293.95
3433.99	-3257.05
3438.36	-3244.52
3442.72	-3198.56
3447.08	-3180.39
3451.43	-3183.98
3455.78	-3089.83
3460.13	-3075.78
3464.47	-3020.65
3468.8	-2971.33
3473.14	-2942.67
3477.46	-2846.76
3481.78	-2822.32
3486.1	-2759.3
3490.41	-2694.58
3494.72	-2581.85
3499.02	-2510
