# Supplementary material for: Multi-molecular hyperspectral PRM-SRS microscopy
Source: Nat Commun. 2024 Feb 21;15:1599. doi: 10.1038/s41467-024-45576-6 (PMC10881988; doi:10.1038/s41467-024-45576-6)
Supplement: Supplementary file 4 — Source Data [file 41467_2024_45576_MOESM4_ESM.zip › Main_Figures/Fig_3 CH vs Fingerprint/30-35day fatbody D2O/30-35day FB D2O sub/16.txt]

400.676	1190
407.833	1101.37
414.986	1038.31
422.125	1041.41
429.259	1032.76
436.385	1013.08
443.504	1032.71
450.615	979.68
457.716	967.92
464.812	975.77
471.894	956.9
478.975	961.53
486.045	1072.11
493.106	1015.83
500.161	990.66
507.207	1022.74
514.247	1045.03
521.277	1023.38
528.299	1066.09
535.314	984.35
542.322	992.35
549.32	1041.14
556.312	1015.51
563.292	1018.84
570.27	1054.65
577.236	1083.5
584.195	1066.02
591.147	1127.87
598.092	1116.02
605.027	1160.91
611.955	1115.83
618.874	1118.47
625.787	1113.37
632.691	1169.17
639.588	1169.24
646.477	1197.48
653.356	1188.65
660.231	1180.39
667.095	1182.97
673.953	1167.56
680.803	1194.11
687.645	1217.26
694.476	1214.8
701.304	1235.69
708.123	1245.72
714.933	1311.42
721.736	1286.4
728.531	1321.75
735.32	1372.87
742.099	1369.07
748.869	1372.75
755.636	1368.91
762.39	1353.33
769.14	1389.55
775.88	1348.13
782.613	1360.74
789.339	1343.23
796.056	1379.96
802.766	1391.21
809.469	1455.6
816.163	1471.76
822.85	1509.04
829.529	1580.29
836.2	1602.03
842.865	1665.86
849.52	1693.75
856.169	1695.45
862.811	1713.4
869.444	1674.42
876.068	1693.18
882.685	1688.47
889.296	1694.45
895.899	1599.73
902.494	1573.2
909.08	1524.69
915.659	1566.62
922.232	1513.06
928.798	1476.03
935.355	1441.39
941.903	1411.43
948.444	1454.02
954.977	1436.04
961.505	1453.09
968.025	1468.88
974.536	1426.6
981.038	1428.32
987.535	1427.86
994.024	1470.49
1000.5	1536.28
1006.98	1556.71
1013.44	1483.02
1019.9	1484.87
1026.35	1482.64
1032.8	1480.95
1039.23	1425.3
1045.66	1490.37
1052.08	1577.73
1058.49	1646.16
1064.9	1705.5
1071.3	1675.69
1077.69	1713.78
1084.07	1638.86
1090.45	1575.74
1096.82	1470.31
1103.18	1409.01
1109.53	1448.2
1115.88	1494.01
1122.22	1492.38
1128.55	1404.87
1134.87	1366.03
1141.19	1370.79
1147.49	1407.49
1153.8	1457.04
1160.09	1379.62
1166.38	1293.77
1172.65	1259.03
1178.93	1270.97
1185.19	1296.51
1191.45	1293.61
1197.7	1270.44
1203.94	1277.93
1210.17	1273.79
1216.4	1251.03
1222.62	1241.58
1228.83	1303.24
1235.04	1307.64
1241.24	1344.29
1247.43	1442.04
1253.61	1522.39
1259.49	1549.98
1265.82	1586.72
1272.14	1537.04
1278.46	1585.47
1284.76	1685.91
1291.06	1846.01
1297.36	2069.66
1303.64	2014.26
1309.92	1727.34
1316.19	1526.95
1322.46	1415.93
1328.72	1271.59
1334.97	1242.21
1341.22	1237.31
1347.46	1180.14
1353.69	1213.79
1359.91	1178.44
1366.13	1171
1372.34	1121.56
1378.54	1096.8
1384.74	1058.62
1390.93	1095.64
1397.12	1157.15
1403.29	1167.9
1409.46	1184.62
1415.62	1308.04
1421.78	1431.99
1427.93	1811.38
1434.07	2460.38
1440.21	2531.61
1446.34	2343.13
1452.46	2139.22
1458.57	1917.38
1464.68	1554.96
1470.78	1289.7
1476.88	1201.08
1482.97	1086.07
1489.05	1051.81
1495.12	1043.5
1501.19	1044.68
1507.25	1060.82
1513.3	1123.88
1519.35	1178.7
1525.39	1158.83
1531.43	1077.05
1537.45	1042.31
1543.47	996.736
1549.49	953.909
1555.5	971.11
1561.5	944.535
1567.49	940.826
1573.48	964.694
1579.46	943.268
1585.43	928.036
1591.4	897.619
1597.36	903.025
1603.31	912.114
1609.25	887.42
1615.19	874.22
1621.13	921.234
1627.06	914.265
1632.97	943.065
1638.89	1067.52
1644.79	1304.74
1650.69	1686.51
1656.59	1472.76
1662.47	1096.29
1668.35	947.643
1674.22	892.173
1680.09	882.693
1685.95	811.47
1691.8	846.366
1697.65	816.566
1703.49	846.713
1709.32	842.274
1715.15	830.504
1720.97	889.067
1726.78	902.531
1732.59	995.464
1738.39	1102.74
1744.18	1149.03
1749.97	1090.56
1755.75	969.526
1761.52	866.803
1767.29	825.58
1773.05	824.85
1778.8	778.265
1784.55	790.257
1790.29	749.249
1796.02	781.807
1801.75	787.576
1807.47	759.509
1813.18	779.642
1818.89	773.251
1824.59	758.761
1830.29	774.533
1835.97	794.127
1841.66	798.399
1847.33	776.195
1853	774.586
1858.66	789.305
1864.32	784.48
1869.96	787.02
1875.61	790.546
1881.24	806.347
1886.87	762.027
1892.49	776.928
1898.11	729.577
1903.72	739.734
1909.32	759.843
1914.92	726.317
1920.51	719.077
1926.09	689.143
1931.67	750.729
1937.24	688.896
1942.81	685.93
1948.36	723.025
1953.92	726.675
1959.46	706.874
1965	711.574
1970.53	700.082
1976.05	722.365
1981.57	720.068
1987.09	712.384
1992.59	724.82
1994.99	731.127
2000.64	724.222
2006.29	734.241
2011.93	716.574
2017.56	688.346
2023.19	712.949
2028.81	697.221
2034.43	672.841
2040.04	678.037
2045.64	678.307
2051.24	685.879
2056.83	710.916
2062.42	657.599
2068	676.618
2073.57	688.824
2079.14	640.85
2084.7	701.291
2090.26	748.109
2095.81	726.433
2101.35	732.114
2106.89	758.668
2112.42	790.443
2117.95	809.167
2123.47	883.839
2128.98	953.166
2134.49	1056.55
2140	1014.42
2145.49	1017.51
2150.98	990.272
2156.47	972.69
2161.94	953.195
2167.42	882.912
2172.88	881.224
2178.34	853.855
2183.8	827.926
2189.24	804.185
2194.69	775.325
2200.12	740.467
2205.55	714.895
2210.98	696
2216.4	720.238
2221.81	722.106
2227.22	728.305
2232.61	672.751
2238.01	693.846
2243.4	691.643
2248.78	659.688
2254.16	677.937
2259.53	635.681
2264.89	671.727
2270.25	671.563
2275.61	643.177
2280.95	625.568
2286.29	647.483
2291.63	617.107
2296.96	636.173
2302.28	609.956
2307.6	569.739
2312.91	615.208
2318.22	582.359
2323.52	614.04
2328.81	613.491
2334.1	586.481
2339.38	572.455
2344.66	568.108
2349.93	571.737
2355.19	554.032
2360.45	558.549
2365.71	542.783
2370.95	555.027
2376.19	572.22
2381.43	560.984
2386.66	546.867
2391.89	541.727
2397.1	536.726
2402.31	544.784
2407.52	569.069
2412.72	558.109
2417.91	548.684
2423.1	536.199
2428.28	519.118
2433.46	574.622
2438.63	586.088
2443.8	591.292
2448.96	531.159
2454.11	561.577
2459.26	538.986
2464.4	542.911
2469.54	530.316
2474.67	529.643
2479.79	542.892
2484.91	536.731
2490.02	509.148
2495.13	505.188
2500.23	545.671
2505.33	518.186
2510.42	515.335
2515.5	510.014
2520.58	508.593
2525.65	510.484
2530.72	513.357
2535.78	527.317
2540.83	522.641
2545.88	536.367
2550.93	550.744
2555.96	547.142
2561	544.283
2566.02	522.502
2571.04	540.742
2576.06	538.101
2581.07	538.769
2586.07	551.663
2591.07	573.003
2596.06	581.48
2601.05	585.193
2606.03	609.107
2611	559.237
2615.97	552.596
2620.93	603.945
2625.89	623.525
2630.84	591.878
2635.79	545.187
2640.73	655.977
2645.66	584.38
2650.59	573.566
2655.51	571.904
2656.27	571.238
2661.34	645.293
2666.41	628.454
2671.46	630.679
2676.52	611.699
2681.57	611.59
2686.61	655.091
2691.64	694.965
2696.68	666.256
2701.7	713.957
2706.72	742.406
2711.74	805.75
2716.75	866.51
2721.75	842.939
2726.75	855.106
2731.75	779.573
2736.74	691.57
2741.72	694.466
2746.7	645.232
2751.67	603.033
2756.64	531.035
2761.6	592.532
2766.56	580.068
2771.51	527.381
2776.46	508.82
2781.4	555.533
2786.33	592.69
2791.26	574.825
2796.19	654.512
2801.11	664.717
2806.02	625.44
2810.93	695.889
2815.83	794.38
2820.73	858.015
2825.63	1094.64
2830.51	1379.13
2835.4	1988.23
2840.27	3286.97
2845.15	5890.79
2850.01	7287.07
2854.87	6708.44
2859.73	5896.7
2864.58	5302.02
2869.43	5472.14
2874.27	5699.49
2879.1	5982.86
2883.93	6247.7
2888.76	6493.34
2893.58	6414.06
2898.39	6338.46
2903.2	6256.52
2908	6141.18
2912.8	6032.71
2917.6	6039.19
2922.38	6076.5
2927.17	6084.06
2931.94	5793.47
2936.71	5151.87
2941.48	4190.41
2946.24	3342.11
2951	2953.88
2955.75	2678.74
2960.5	2473.74
2965.24	2123.72
2969.97	1737.29
2974.7	1459.92
2979.43	1185.03
2984.15	1010.4
2988.86	889.98
2993.57	895.94
2998.28	978.99
3002.97	1018.17
3007.67	931.25
3012.36	723.91
3017.04	468.22
3021.72	323.4
3026.39	171.86
3031.06	96.78
3035.72	88.38
3040.38	25.26
3045.03	-91.23
3049.68	-114.38
3054.32	-163.97
3058.96	-185.37
3063.59	-231.57
3068.21	-307.26
3072.83	-357.44
3077.45	-412.65
3082.06	-447.14
3086.66	-530.03
3091.27	-571.34
3095.86	-641.53
3100.45	-689.47
3105.04	-754.26
3109.61	-895.32
3114.19	-943.09
3118.76	-954.41
3123.32	-999.45
3127.88	-1040.35
3132.44	-1121.91
3136.98	-1238.1
3141.53	-1341.88
3146.07	-1400.08
3150.6	-1448.39
3155.13	-1508.01
3159.65	-1497.82
3164.17	-1629.97
3168.68	-1648.56
3173.19	-1773.28
3177.69	-1859.83
3182.19	-1902.28
3186.68	-1922.36
3191.17	-2082.43
3195.65	-2054
3200.13	-2128.85
3204.6	-2134.48
3209.07	-2156.12
3213.53	-2192.6
3217.99	-2299.84
3222.44	-2265.73
3226.88	-2264.61
3231.32	-2354.07
3235.76	-2435.23
3240.19	-2421.7
3244.62	-2434.26
3249.04	-2481.51
3250.78	-2506.31
3255.35	-2482.85
3259.91	-2441.73
3264.46	-2471.93
3269.01	-2476.74
3273.56	-2314.49
3278.1	-2457.31
3282.63	-2589.42
3287.16	-2508.86
3291.68	-2552.78
3296.21	-2473.51
3300.72	-2564.42
3305.23	-2614.49
3309.74	-2597.75
3314.24	-2664.4
3318.74	-2613.54
3323.23	-2772.94
3327.72	-2685.82
3332.2	-2769.76
3336.68	-2734.95
3341.15	-2760.21
3345.62	-2753.3
3350.08	-2753.6
3354.54	-2765.59
3358.99	-2769.32
3363.44	-2903.51
3367.89	-2906.73
3372.33	-2933.9
3376.76	-2957.49
3381.19	-2938.23
3385.62	-2942.39
3390.04	-2960.94
3394.45	-3000.2
3398.87	-2954.83
3403.27	-2966.6
3407.67	-3047.03
3412.07	-3083.93
3416.46	-3002.93
3420.85	-3009.36
3425.23	-3032.02
3429.61	-3011.75
3433.99	-2928.47
3438.36	-2999.89
3442.72	-2911.42
3447.08	-2894.59
3451.43	-2857.98
3455.78	-2822.42
3460.13	-2833.93
3464.47	-2757.82
3468.8	-2698.43
3473.14	-2689.29
3477.46	-2625.06
3481.78	-2585.07
3486.1	-2501.84
3490.41	-2408.53
3494.72	-2342.62
3499.02	-2263
