# Supplementary material for: Multi-molecular hyperspectral PRM-SRS microscopy
Source: Nat Commun. 2024 Feb 21;15:1599. doi: 10.1038/s41467-024-45576-6 (PMC10881988; doi:10.1038/s41467-024-45576-6)
Supplement: Supplementary file 4 — Source Data [file 41467_2024_45576_MOESM4_ESM.zip › Main_Figures/Fig_3 CH vs Fingerprint/30-35day fatbody D2O/30-35day FB D2O sub/17.txt]

400.676	586
407.833	544.61
414.986	489.15
422.125	528.03
429.259	544.47
436.385	488.36
443.504	508.53
450.615	483.41
457.716	532.65
464.812	513.22
471.894	487.18
478.975	456.48
486.045	511.35
493.106	520.2
500.161	513.2
507.207	548.18
514.247	544.24
521.277	514.28
528.299	537.6
535.314	486.95
542.322	531.32
549.32	553.25
556.312	506.75
563.292	607.67
570.27	589.14
577.236	577.96
584.195	553.83
591.147	612.42
598.092	592.62
605.027	634.891
611.955	595.988
618.874	621.853
625.787	614.686
632.691	666.514
639.588	690.558
646.477	679.189
653.356	658.459
660.231	688.706
667.095	674.063
673.953	649.734
680.803	687.98
687.645	726.496
694.476	697.298
701.304	719.732
708.123	720.513
714.933	749.855
721.736	765.107
728.531	759.664
735.32	764.277
742.099	760.732
748.869	777.074
755.636	805.92
762.39	784.884
769.14	764.729
775.88	750.984
782.613	790.25
789.339	757.375
796.056	797.82
802.766	783.726
809.469	793.306
816.163	852.58
822.85	809.939
829.529	900.127
836.2	871.24
842.865	926.056
849.52	940.102
856.169	922.536
862.811	920.239
869.444	956.418
876.068	956.649
882.685	912.914
889.296	886.262
895.899	896.51
902.494	873.978
909.08	834.244
915.659	836.763
922.232	858.745
928.798	836.422
935.355	827.922
941.903	820.169
948.444	811.733
954.977	795.437
961.505	821.796
968.025	849.617
974.536	814.247
981.038	826.82
987.535	796.411
994.024	837.307
1000.5	925.253
1006.98	905.29
1013.44	862.05
1019.9	848.876
1026.35	903.468
1032.8	829.147
1039.23	830.526
1045.66	803.124
1052.08	884.733
1058.49	888.28
1064.9	938.318
1071.3	885.692
1077.69	896.357
1084.07	881.405
1090.45	839.052
1096.82	782.628
1103.18	790.141
1109.53	821.015
1115.88	860.989
1122.22	877.583
1128.55	829.23
1134.87	790.03
1141.19	814.169
1147.49	854.277
1153.8	884.41
1160.09	820.214
1166.38	774.887
1172.65	779.491
1178.93	793.253
1185.19	819.81
1191.45	813.148
1197.7	771.657
1203.94	790.154
1210.17	791.181
1216.4	783.326
1222.62	791.214
1228.83	806.547
1235.04	828.688
1241.24	859.552
1247.43	852.998
1253.61	870.441
1259.49	927.852
1265.82	901.144
1272.14	904.849
1278.46	927.713
1284.76	1000.18
1291.06	1070.13
1297.36	1198.05
1303.64	1153.54
1309.92	970.943
1316.19	915.946
1322.46	836.177
1328.72	774.545
1334.97	775.273
1341.22	756.311
1347.46	687.108
1353.69	779.167
1359.91	711.041
1366.13	735.536
1372.34	719.885
1378.54	696.826
1384.74	683.526
1390.93	689.74
1397.12	714.022
1403.29	744.851
1409.46	719.141
1415.62	773.047
1421.78	836.827
1427.93	1024.78
1434.07	1285.27
1440.21	1344.53
1446.34	1219.94
1452.46	1161.38
1458.57	1099.53
1464.68	914.206
1470.78	773.451
1476.88	734.565
1482.97	684.77
1489.05	666.259
1495.12	669.384
1501.19	691.843
1507.25	685.592
1513.3	729.859
1519.35	783.241
1525.39	735.086
1531.43	681.477
1537.45	667.003
1543.47	642.536
1549.49	587.709
1555.5	584.46
1561.5	619.885
1567.49	632.576
1573.48	615.364
1579.46	601.428
1585.43	589.506
1591.4	579.649
1597.36	566.935
1603.31	545.674
1609.25	516.37
1615.19	553.72
1621.13	567.894
1627.06	546.625
1632.97	576.215
1638.89	611.873
1644.79	707.155
1650.69	882.065
1656.59	763.195
1662.47	639.051
1668.35	568.173
1674.22	555.343
1680.09	561.183
1685.95	523.46
1691.8	539.846
1697.65	501.186
1703.49	519.583
1709.32	517.504
1715.15	516.354
1720.97	545.037
1726.78	575.581
1732.59	624.614
1738.39	670.449
1744.18	690.804
1749.97	639.174
1755.75	583.216
1761.52	530.552
1767.29	552.21
1773.05	551.806
1778.8	538.375
1784.55	518.825
1790.29	507.606
1796.02	517.182
1801.75	517.023
1807.47	500.808
1813.18	496.958
1818.89	493.381
1824.59	493.439
1830.29	516.729
1835.97	516.473
1841.66	503.931
1847.33	487.269
1853	492.2
1858.66	503.106
1864.32	513.547
1869.96	493.874
1875.61	503.205
1881.24	523.41
1886.87	464.315
1892.49	499.446
1898.11	471.042
1903.72	492.562
1909.32	479.185
1914.92	474.512
1920.51	431.369
1926.09	441.818
1931.67	454.824
1937.24	457.426
1942.81	483.577
1948.36	478.545
1953.92	466.375
1959.46	433.119
1965	457.129
1970.53	439.021
1976.05	477.432
1981.57	507.675
1987.09	472.368
1992.59	463.72
1994.99	473.685
2000.64	457.957
2006.29	472.147
2011.93	459.985
2017.56	426.921
2023.19	480.595
2028.81	409.516
2034.43	412.593
2040.04	426.082
2045.64	443.674
2051.24	422.252
2056.83	423.918
2062.42	419.42
2068	425.319
2073.57	433.815
2079.14	441.83
2084.7	452.51
2090.26	470.913
2095.81	458.873
2101.35	469.516
2106.89	459.718
2112.42	503.363
2117.95	489.297
2123.47	522.529
2128.98	554.116
2134.49	599.212
2140	581.621
2145.49	572.37
2150.98	591.472
2156.47	555.33
2161.94	564.565
2167.42	527.442
2172.88	504.104
2178.34	493.615
2183.8	510.586
2189.24	451.545
2194.69	475.591
2200.12	444.418
2205.55	440.648
2210.98	448.466
2216.4	392.833
2221.81	446.304
2227.22	427.257
2232.61	420.331
2238.01	387.337
2243.4	400.382
2248.78	408.25
2254.16	385.143
2259.53	378.114
2264.89	397.8
2270.25	419.646
2275.61	412.511
2280.95	384.802
2286.29	370.835
2291.63	397.482
2296.96	384.826
2302.28	397.297
2307.6	375.316
2312.91	383.898
2318.22	393.135
2323.52	380.951
2328.81	361.568
2334.1	356.242
2339.38	346.543
2344.66	354.507
2349.93	363.004
2355.19	331.952
2360.45	338.401
2365.71	332.699
2370.95	328.993
2376.19	360.979
2381.43	339.719
2386.66	331.551
2391.89	305.645
2397.1	322.062
2402.31	316.405
2407.52	335.466
2412.72	343.24
2417.91	327.676
2423.1	311.747
2428.28	327.35
2433.46	321.92
2438.63	349.27
2443.8	305.109
2448.96	334.63
2454.11	313.7
2459.26	317.572
2464.4	323.277
2469.54	291.063
2474.67	331.368
2479.79	305.829
2484.91	298.369
2490.02	325.517
2495.13	299.928
2500.23	311.858
2505.33	327.846
2510.42	299.541
2515.5	295.82
2520.58	317.214
2525.65	305.818
2530.72	289.57
2535.78	299.736
2540.83	304.124
2545.88	321.222
2550.93	324.797
2555.96	314.989
2561	308.441
2566.02	297.402
2571.04	328.394
2576.06	318.557
2581.07	320.711
2586.07	326.25
2591.07	303.428
2596.06	297.243
2601.05	322.011
2606.03	333.176
2611	308.534
2615.97	304.113
2620.93	329.865
2625.89	304.77
2630.84	289.769
2635.79	259.202
2640.73	333.864
2645.66	316.186
2650.59	322.357
2655.51	306.317
2656.27	303.003
2661.34	333.294
2666.41	296.944
2671.46	361.766
2676.52	365.546
2681.57	323.273
2686.61	362.744
2691.64	368.926
2696.68	360.94
2701.7	353.639
2706.72	369.322
2711.74	450.62
2716.75	437.4
2721.75	418.779
2726.75	449.436
2731.75	422.203
2736.74	384.91
2741.72	363.196
2746.7	324.327
2751.67	322.036
2756.64	270.004
2761.6	282.423
2766.56	310.931
2771.51	284.107
2776.46	232.951
2781.4	268.139
2786.33	288.748
2791.26	281.496
2796.19	302.816
2801.11	332.977
2806.02	304.92
2810.93	347.099
2815.83	387.77
2820.73	385.105
2825.63	541.032
2830.51	668.898
2835.4	941.028
2840.27	1670.83
2845.15	2865.89
2850.01	3413.8
2854.87	3133
2859.73	2744.46
2864.58	2481.02
2869.43	2606.43
2874.27	2752.94
2879.1	2981.07
2883.93	2986.19
2888.76	2943.94
2893.58	2958.63
2898.39	2905.96
2903.2	2848.05
2908	2748.34
2912.8	2709.56
2917.6	2730.63
2922.38	2735.87
2927.17	2733.45
2931.94	2632.63
2936.71	2356.38
2941.48	1856.92
2946.24	1489.67
2951	1303.22
2955.75	1195.73
2960.5	1083.12
2965.24	912.61
2969.97	745.51
2974.7	607.79
2979.43	448.9
2984.15	346.67
2988.86	283.93
2993.57	300.44
2998.28	299.77
3002.97	296.21
3007.67	219.39
3012.36	134.87
3017.04	23.8099
3021.72	-61.25
3026.39	-118.89
3031.06	-166.22
3035.72	-196.66
3040.38	-242.82
3045.03	-282.42
3049.68	-336.88
3054.32	-354.44
3058.96	-396.69
3063.59	-425.6
3068.21	-486.8
3072.83	-553.34
3077.45	-600.44
3082.06	-581.31
3086.66	-685.75
3091.27	-758.27
3095.86	-799.05
3100.45	-828.51
3105.04	-894.95
3109.61	-1002.31
3114.19	-1075.66
3118.76	-1114.11
3123.32	-1135.89
3127.88	-1187.01
3132.44	-1252.24
3136.98	-1349.46
3141.53	-1405.69
3146.07	-1468
3150.6	-1491.61
3155.13	-1573.71
3159.65	-1600.34
3164.17	-1687.8
3168.68	-1730.74
3173.19	-1889.7
3177.69	-2002.61
3182.19	-1945.58
3186.68	-1962.36
3191.17	-2078.16
3195.65	-2085.96
3200.13	-2219.38
3204.6	-2200.1
3209.07	-2189.9
3213.53	-2197.06
3217.99	-2324.48
3222.44	-2330.29
3226.88	-2308.12
3231.32	-2422.22
3235.76	-2492.1
3240.19	-2482.66
3244.62	-2468.21
3249.04	-2475.23
3250.78	-2481.79
3255.35	-2456.52
3259.91	-2443
3264.46	-2500.22
3269.01	-2469.98
3273.56	-2400.47
3278.1	-2479.85
3282.63	-2555.89
3287.16	-2506.83
3291.68	-2548.19
3296.21	-2586.27
3300.72	-2632.97
3305.23	-2610.25
3309.74	-2599.1
3314.24	-2664.18
3318.74	-2658.48
3323.23	-2747.1
3327.72	-2709.28
3332.2	-2702.52
3336.68	-2716.88
3341.15	-2753.31
3345.62	-2765.89
3350.08	-2810.89
3354.54	-2762.23
3358.99	-2768.52
3363.44	-2813.46
3367.89	-2873.1
3372.33	-2942.78
3376.76	-2985
3381.19	-2846.03
3385.62	-2945.36
3390.04	-2952.02
3394.45	-2978.89
3398.87	-2902.62
3403.27	-2948.71
3407.67	-2971.69
3412.07	-3040.41
3416.46	-2951.49
3420.85	-3004.58
3425.23	-3003.18
3429.61	-3010.01
3433.99	-2905
3438.36	-2962.52
3442.72	-2899.24
3447.08	-2893.08
3451.43	-2835.32
3455.78	-2757.42
3460.13	-2759.17
3464.47	-2732.98
3468.8	-2681.49
3473.14	-2639.08
3477.46	-2597.81
3481.78	-2583.71
3486.1	-2521.69
3490.41	-2410.55
3494.72	-2350.08
3499.02	-2280
