# Supplementary material for: Multi-molecular hyperspectral PRM-SRS microscopy
Source: Nat Commun. 2024 Feb 21;15:1599. doi: 10.1038/s41467-024-45576-6 (PMC10881988; doi:10.1038/s41467-024-45576-6)
Supplement: Supplementary file 4 — Source Data [file 41467_2024_45576_MOESM4_ESM.zip › Main_Figures/Fig_3 CH vs Fingerprint/30-35day fatbody D2O/30-35day FB D2O sub/18.txt]

400.676	344
407.833	322.06
414.986	295.85
422.125	279.53
429.259	344.54
436.385	274.36
443.504	289.88
450.615	284.16
457.716	273.33
464.812	244.89
471.894	235.87
478.975	242.74
486.045	297.4
493.106	257.89
500.161	246.93
507.207	268.59
514.247	310.43
521.277	265.31
528.299	307.5
535.314	233.87
542.322	274.12
549.32	270.79
556.312	244.62
563.292	265.02
570.27	333.36
577.236	287.91
584.195	334.51
591.147	368.57
598.092	359.84
605.027	398.291
611.955	385.358
618.874	377.413
625.787	361.586
632.691	365.004
639.588	402.898
646.477	400.929
653.356	401.359
660.231	399.436
667.095	422.383
673.953	414.874
680.803	432.33
687.645	446.216
694.476	449.008
701.304	448.452
708.123	477.163
714.933	545.265
721.736	520.007
728.531	520.394
735.32	554.047
742.099	560.092
748.869	585.274
755.636	572.21
762.39	589.804
769.14	545.979
775.88	563.484
782.613	543.97
789.339	560.865
796.056	615.2
802.766	660.656
809.469	700.636
816.163	703.62
822.85	747.929
829.529	839.897
836.2	843.72
842.865	905.636
849.52	940.402
856.169	971.276
862.811	984.749
869.444	986.078
876.068	991.299
882.685	970.424
889.296	926.542
895.899	849.11
902.494	874.528
909.08	821.984
915.659	790.743
922.232	777.915
928.798	771.052
935.355	708.682
941.903	698.939
948.444	713.723
954.977	707.777
961.505	744.666
968.025	777.667
974.536	732.427
981.038	710.21
987.535	726.501
994.024	767.707
1000.5	851.643
1006.98	858.37
1013.44	842
1019.9	851.506
1026.35	850.758
1032.8	828.287
1039.23	838.296
1045.66	853.034
1052.08	958.353
1058.49	1047.37
1064.9	1070.26
1071.3	1098.13
1077.69	1140.67
1084.07	1072.3
1090.45	990.922
1096.82	849.148
1103.18	798.671
1109.53	838.085
1115.88	892.299
1122.22	853.723
1128.55	743.33
1134.87	656.79
1141.19	652.879
1147.49	673.157
1153.8	708.3
1160.09	679.224
1166.38	634.537
1172.65	623.381
1178.93	636.773
1185.19	634.57
1191.45	660.668
1197.7	631.327
1203.94	641.594
1210.17	653.021
1216.4	676.216
1222.62	663.344
1228.83	714.637
1235.04	749.688
1241.24	803.432
1247.43	880.898
1253.61	995.151
1259.49	1027.32
1265.82	1052.53
1272.14	1099.19
1278.46	1073.48
1284.76	1122.2
1291.06	1461.39
1297.36	1658.46
1303.64	1546.93
1309.92	1239.73
1316.19	1048.82
1322.46	923.507
1328.72	780.815
1334.97	728.293
1341.22	729.811
1347.46	695.748
1353.69	685.747
1359.91	600.961
1366.13	689.876
1372.34	637.385
1378.54	588.196
1384.74	562.606
1390.93	577.35
1397.12	612.352
1403.29	625.381
1409.46	677.891
1415.62	772.437
1421.78	950.617
1427.93	1407.48
1434.07	2145.39
1440.21	2292.95
1446.34	1971.32
1452.46	1799.18
1458.57	1452.97
1464.68	1131.23
1470.78	808.761
1476.88	696.885
1482.97	568.66
1489.05	548.429
1495.12	518.654
1501.19	521.687
1507.25	500.676
1513.3	505.896
1519.35	534.831
1525.39	520.616
1531.43	466.716
1537.45	482.409
1543.47	456.298
1549.49	435.242
1555.5	460.068
1561.5	431.193
1567.49	404.889
1573.48	403.838
1579.46	413.78
1585.43	379.716
1591.4	365.378
1597.36	392.811
1603.31	404.323
1609.25	392.961
1615.19	391.473
1621.13	418.514
1627.06	426.275
1632.97	448.055
1638.89	601.713
1644.79	885.515
1650.69	1308.45
1656.59	1135.8
1662.47	648.491
1668.35	465.633
1674.22	408.227
1680.09	386.621
1685.95	366.898
1691.8	361.712
1697.65	362.1
1703.49	371.032
1709.32	354.831
1715.15	355.927
1720.97	417.085
1726.78	479.655
1732.59	564.394
1738.39	678.699
1744.18	753.924
1749.97	658.224
1755.75	511.095
1761.52	420.495
1767.29	385.359
1773.05	385.753
1778.8	362.876
1784.55	350.539
1790.29	351.237
1796.02	366.828
1801.75	334.26
1807.47	327.269
1813.18	337.044
1818.89	324.602
1824.59	320.458
1830.29	340.021
1835.97	344.009
1841.66	318.76
1847.33	325.592
1853	353.39
1858.66	352.623
1864.32	343.836
1869.96	341.768
1875.61	326.463
1881.24	348.165
1886.87	344.534
1892.49	303.666
1898.11	313.657
1903.72	315.263
1909.32	277.082
1914.92	305.838
1920.51	330.039
1926.09	314.254
1931.67	317.2
1937.24	299.47
1942.81	301.558
1948.36	325.782
1953.92	295.248
1959.46	294.398
1965	292.228
1970.53	279.452
1976.05	300.555
1981.57	323.824
1987.09	297.538
1992.59	295.156
1994.99	309.228
2000.64	296.691
2006.29	298.49
2011.93	274.461
2017.56	307.87
2023.19	327.406
2028.81	311.683
2034.43	278.86
2040.04	297.259
2045.64	322.797
2051.24	325.044
2056.83	313.365
2062.42	291.543
2068	272.571
2073.57	292.673
2079.14	304.636
2084.7	352.307
2090.26	365.557
2095.81	334.341
2101.35	374.911
2106.89	387.333
2112.42	439.696
2117.95	474.907
2123.47	536.659
2128.98	635.446
2134.49	710.602
2140	715.501
2145.49	717.64
2150.98	703.492
2156.47	659.27
2161.94	630.235
2167.42	589.892
2172.88	576.984
2178.34	536.165
2183.8	479.791
2189.24	442.848
2194.69	440.674
2200.12	397.876
2205.55	408.988
2210.98	407.997
2216.4	322.518
2221.81	340.986
2227.22	358.019
2232.61	352.876
2238.01	296.868
2243.4	325.032
2248.78	318.736
2254.16	299.588
2259.53	291.373
2264.89	291.052
2270.25	290.319
2275.61	293.956
2280.95	268.683
2286.29	269.367
2291.63	291.234
2296.96	278.471
2302.28	265.763
2307.6	251.812
2312.91	265.791
2318.22	272.253
2323.52	250.371
2328.81	246.917
2334.1	254.978
2339.38	229.012
2344.66	250.196
2349.93	261.973
2355.19	218.785
2360.45	243.859
2365.71	219.637
2370.95	219.256
2376.19	248.951
2381.43	231.228
2386.66	227.528
2391.89	242.201
2397.1	235.286
2402.31	219.429
2407.52	227.246
2412.72	230.161
2417.91	243.728
2423.1	220.795
2428.28	235.314
2433.46	222.473
2438.63	260.752
2443.8	254.203
2448.96	214.894
2454.11	242.62
2459.26	213.186
2464.4	231.175
2469.54	203.466
2474.67	227.159
2479.79	192.419
2484.91	199.157
2490.02	211.301
2495.13	223.71
2500.23	228.336
2505.33	245.229
2510.42	204.108
2515.5	197.466
2520.58	204.037
2525.65	219.148
2530.72	212.885
2535.78	219.218
2540.83	223.171
2545.88	216.61
2550.93	232.638
2555.96	224.802
2561	222.837
2566.02	231.369
2571.04	262.488
2576.06	278.518
2581.07	251.373
2586.07	287.577
2591.07	278.696
2596.06	295.816
2601.05	300.229
2606.03	286.649
2611	311.959
2615.97	269.387
2620.93	325.206
2625.89	315.031
2630.84	292.624
2635.79	228.465
2640.73	358.161
2645.66	290.602
2650.59	317.453
2655.51	308.882
2656.27	306.366
2661.34	389.73
2666.41	378.264
2671.46	387.375
2676.52	363.417
2681.57	396.7
2686.61	455.751
2691.64	453.675
2696.68	441.416
2701.7	467.607
2706.72	560.456
2711.74	589.44
2716.75	637.97
2721.75	656.779
2726.75	672.356
2731.75	605.443
2736.74	491.23
2741.72	464.956
2746.7	362.142
2751.67	352.003
2756.64	316.115
2761.6	336.268
2766.56	327.331
2771.51	290.435
2776.46	282.513
2781.4	301.036
2786.33	365.18
2791.26	356.525
2796.19	427.382
2801.11	425.977
2806.02	440.87
2810.93	521.209
2815.83	592.83
2820.73	673.785
2825.63	927.472
2830.51	1317.97
2835.4	1988.74
2840.27	3613.11
2845.15	6677.63
2850.01	8235.44
2854.87	7587.9
2859.73	6543.04
2864.58	5997.48
2869.43	6189.6
2874.27	6393.22
2879.1	6716.76
2883.93	7062.11
2888.76	7194.48
2893.58	7192.08
2898.39	7139.63
2903.2	7037.25
2908	6873.28
2912.8	6760.04
2917.6	6703.75
2922.38	6804.01
2927.17	6778.75
2931.94	6483.98
2936.71	5773.41
2941.48	4575.52
2946.24	3599.26
2951	3139.49
2955.75	2869.33
2960.5	2592.81
2965.24	2186.49
2969.97	1730.52
2974.7	1413.58
2979.43	1085.52
2984.15	867.72
2988.86	766.59
2993.57	762.23
2998.28	913.9
3002.97	978.23
3007.67	833.61
3012.36	594.02
3017.04	347.08
3021.72	157.22
3026.39	16.5601
3031.06	-82.65
3035.72	-128.55
3040.38	-218.65
3045.03	-249.75
3049.68	-297.37
3054.32	-355.78
3058.96	-369.42
3063.59	-433.35
3068.21	-494.83
3072.83	-529.18
3077.45	-607.98
3082.06	-648.43
3086.66	-713.61
3091.27	-784.87
3095.86	-823.65
3100.45	-841.44
3105.04	-947.39
3109.61	-1046.68
3114.19	-1072.74
3118.76	-1103.41
3123.32	-1181.52
3127.88	-1249.28
3132.44	-1310.62
3136.98	-1414.3
3141.53	-1491.54
3146.07	-1507.35
3150.6	-1580.57
3155.13	-1657.06
3159.65	-1645.75
3164.17	-1737.16
3168.68	-1789.64
3173.19	-1864.46
3177.69	-1988.49
3182.19	-1996.65
3186.68	-1997.7
3191.17	-2183.42
3195.65	-2168
3200.13	-2208.25
3204.6	-2229.01
3209.07	-2272.31
3213.53	-2331.03
3217.99	-2376.45
3222.44	-2360.61
3226.88	-2344.77
3231.32	-2427.25
3235.76	-2510.15
3240.19	-2516.87
3244.62	-2544.61
3249.04	-2571.98
3250.78	-2575.5
3255.35	-2582.04
3259.91	-2508.31
3264.46	-2501.38
3269.01	-2567.66
3273.56	-2440.83
3278.1	-2552.33
3282.63	-2604.76
3287.16	-2594.56
3291.68	-2631.49
3296.21	-2547.6
3300.72	-2654.05
3305.23	-2673.51
3309.74	-2683.27
3314.24	-2730.49
3318.74	-2719.23
3323.23	-2752.99
3327.72	-2777.84
3332.2	-2822.38
3336.68	-2861.45
3341.15	-2832.91
3345.62	-2827.15
3350.08	-2834.14
3354.54	-2787.48
3358.99	-2769.01
3363.44	-2846.04
3367.89	-2922.86
3372.33	-2996.54
3376.76	-2994.48
3381.19	-2863.55
3385.62	-3017.94
3390.04	-2970.21
3394.45	-3048.16
3398.87	-2975.05
3403.27	-3022.59
3407.67	-3062.9
3412.07	-3031.55
3416.46	-3040.4
3420.85	-3106.19
3425.23	-3114.09
3429.61	-3078.65
3433.99	-3062.25
3438.36	-3011.3
3442.72	-2985.01
3447.08	-2920.52
3451.43	-2927.97
3455.78	-2844.19
3460.13	-2873.41
3464.47	-2795.9
3468.8	-2721.96
3473.14	-2726.36
3477.46	-2666.33
3481.78	-2611
3486.1	-2571.07
3490.41	-2470.32
3494.72	-2361.67
3499.02	-2325
