# Supplementary material for: Multi-molecular hyperspectral PRM-SRS microscopy
Source: Nat Commun. 2024 Feb 21;15:1599. doi: 10.1038/s41467-024-45576-6 (PMC10881988; doi:10.1038/s41467-024-45576-6)
Supplement: Supplementary file 4 — Source Data [file 41467_2024_45576_MOESM4_ESM.zip › Main_Figures/Fig_3 CH vs Fingerprint/30-35day fatbody D2O/30-35day FB D2O sub/19.txt]

400.676	218
407.833	195.2
414.986	174.32
422.125	175.04
429.259	201.29
436.385	197.38
443.504	178.88
450.615	159.66
457.716	190.08
464.812	147.22
471.894	149.16
478.975	116.72
486.045	156.65
493.106	169.03
500.161	183.7
507.207	187.9
514.247	187.94
521.277	190.17
528.299	180.95
535.314	187.46
542.322	175.57
549.32	184.73
556.312	143.23
563.292	156.02
570.27	222.88
577.236	216.73
584.195	224.7
591.147	228.91
598.092	249.58
605.027	290.081
611.955	242.948
618.874	259.213
625.787	231.726
632.691	277.564
639.588	290.008
646.477	294.249
653.356	310.589
660.231	297.026
667.095	347.483
673.953	287.204
680.803	311.3
687.645	318.706
694.476	331.498
701.304	374.512
708.123	364.623
714.933	417.885
721.736	430.917
728.531	456.774
735.32	445.017
742.099	454.632
748.869	486.684
755.636	447.75
762.39	437.794
769.14	434.759
775.88	454.824
782.613	450.36
789.339	482.655
796.056	503.89
802.766	549.616
809.469	552.706
816.163	637.55
822.85	668.469
829.529	738.257
836.2	720.17
842.865	783.176
849.52	822.002
856.169	813.776
862.811	830.989
869.444	808.948
876.068	853.439
882.685	852.354
889.296	819.602
895.899	728.3
902.494	712.578
909.08	694.304
915.659	683.193
922.232	676.685
928.798	638.872
935.355	585.622
941.903	571.709
948.444	575.823
954.977	578.287
961.505	631.206
968.025	626.277
974.536	617.297
981.038	601.11
987.535	612.541
994.024	647.547
1000.5	686.473
1006.98	709.39
1013.44	740.07
1019.9	722.896
1026.35	676.548
1032.8	696.637
1039.23	708.056
1045.66	714.014
1052.08	804.013
1058.49	923.44
1064.9	939.708
1071.3	970.622
1077.69	1028.03
1084.07	952.985
1090.45	815.442
1096.82	740.468
1103.18	700.681
1109.53	729.515
1115.88	774.259
1122.22	746.223
1128.55	656.93
1134.87	589.92
1141.19	583.789
1147.49	600.087
1153.8	627.61
1160.09	564.354
1166.38	501.497
1172.65	489.361
1178.93	499.283
1185.19	536.5
1191.45	564.968
1197.7	558.947
1203.94	549.804
1210.17	558.641
1216.4	545.146
1222.62	581.334
1228.83	630.257
1235.04	651.028
1241.24	746.842
1247.43	809.208
1253.61	903.451
1259.49	970.202
1265.82	976.654
1272.14	973.929
1278.46	963.043
1284.76	1108.83
1291.06	1332.72
1297.36	1497.5
1303.64	1435.93
1309.92	1133.39
1316.19	955.276
1322.46	785.947
1328.72	676.105
1334.97	666.213
1341.22	645.651
1347.46	596.768
1353.69	611.667
1359.91	583.611
1366.13	611.576
1372.34	546.58
1378.54	498.513
1384.74	480.821
1390.93	506.757
1397.12	476.272
1403.29	552.251
1409.46	588.491
1415.62	656.327
1421.78	830.017
1427.93	1275.4
1434.07	2001.79
1440.21	2062.95
1446.34	1802.86
1452.46	1675.81
1458.57	1353.08
1464.68	1016.27
1470.78	711.471
1476.88	586.375
1482.97	502.541
1489.05	475.655
1495.12	400.531
1501.19	451.539
1507.25	418.7
1513.3	390.677
1519.35	438.909
1525.39	428.435
1531.43	387.686
1537.45	385.127
1543.47	358.114
1549.49	356.719
1555.5	364.087
1561.5	368.611
1567.49	361.69
1573.48	352.805
1579.46	364.289
1585.43	326.971
1591.4	333.916
1597.36	343.517
1603.31	337.464
1609.25	270.476
1615.19	304.367
1621.13	341.833
1627.06	333.006
1632.97	393.015
1638.89	524.333
1644.79	775.055
1650.69	1182.63
1656.59	1020.08
1662.47	579.481
1668.35	393.377
1674.22	338.182
1680.09	320.663
1685.95	319.36
1691.8	280.804
1697.65	284.704
1703.49	291.314
1709.32	307.484
1715.15	307.696
1720.97	339.15
1726.78	395.069
1732.59	472.792
1738.39	610.609
1744.18	655.984
1749.97	557.334
1755.75	441.924
1761.52	356.076
1767.29	321.913
1773.05	320.225
1778.8	291.725
1784.55	290.054
1790.29	280.169
1796.02	286.293
1801.75	291.356
1807.47	267.168
1813.18	269.902
1818.89	263.691
1824.59	258.954
1830.29	285.07
1835.97	292.676
1841.66	271.887
1847.33	266.363
1853	260.675
1858.66	250.683
1864.32	278.836
1869.96	268.234
1875.61	274.47
1881.24	286.615
1886.87	261.821
1892.49	288.462
1898.11	254.098
1903.72	245.055
1909.32	293.481
1914.92	250.28
1920.51	280.106
1926.09	250.936
1931.67	257.961
1937.24	231.005
1942.81	263.108
1948.36	282.772
1953.92	258.47
1959.46	252.451
1965	264.684
1970.53	250.866
1976.05	266.704
1981.57	266.549
1987.09	238.684
1992.59	238.885
1994.99	249.061
2000.64	248.79
2006.29	258.432
2011.93	220.925
2017.56	242.066
2023.19	261.718
2028.81	274.018
2034.43	242.064
2040.04	230.317
2045.64	239.383
2051.24	230.683
2056.83	255.099
2062.42	243.356
2068	267.18
2073.57	260.189
2079.14	249.489
2084.7	288.641
2090.26	288.704
2095.81	274.291
2101.35	323.922
2106.89	297.625
2112.42	359.652
2117.95	388.055
2123.47	469.769
2128.98	559.146
2134.49	610.722
2140	635.311
2145.49	630.39
2150.98	628.612
2156.47	587.25
2161.94	549.195
2167.42	536.582
2172.88	499.124
2178.34	427.915
2183.8	438.434
2189.24	362.132
2194.69	374.733
2200.12	352.169
2205.55	321.445
2210.98	340.78
2216.4	272.848
2221.81	304.438
2227.22	311.402
2232.61	267.291
2238.01	253.954
2243.4	279.72
2248.78	246.903
2254.16	248.107
2259.53	242.902
2264.89	234.43
2270.25	241.001
2275.61	242.648
2280.95	220.711
2286.29	220.766
2291.63	240.125
2296.96	216.856
2302.28	223.004
2307.6	186.458
2312.91	232.216
2318.22	206.365
2323.52	210.871
2328.81	210.862
2334.1	169.775
2339.38	181.342
2344.66	199.821
2349.93	218.088
2355.19	172.148
2360.45	177.119
2365.71	183.625
2370.95	182.376
2376.19	196.061
2381.43	175.153
2386.66	163.735
2391.89	166.91
2397.1	190.354
2402.31	176.493
2407.52	173.435
2412.72	181.209
2417.91	189.889
2423.1	171.92
2428.28	167.139
2433.46	166.413
2438.63	205.961
2443.8	173.489
2448.96	167.033
2454.11	186.624
2459.26	174.463
2464.4	166.864
2469.54	154.601
2474.67	159.615
2479.79	173.735
2484.91	183.408
2490.02	161.385
2495.13	162.501
2500.23	163.202
2505.33	172.593
2510.42	159.827
2515.5	166.484
2520.58	156.789
2525.65	151.446
2530.72	169.56
2535.78	176.002
2540.83	175.483
2545.88	188.306
2550.93	204.551
2555.96	203.978
2561	189.139
2566.02	196.178
2571.04	214.803
2576.06	220.774
2581.07	195.725
2586.07	206.055
2591.07	226.747
2596.06	198.769
2601.05	218.997
2606.03	225.514
2611	214.352
2615.97	214.088
2620.93	253.953
2625.89	236.661
2630.84	215.137
2635.79	195.371
2640.73	275.499
2645.66	274.234
2650.59	265.79
2655.51	292.593
2656.27	297.069
2661.34	333.511
2666.41	320
2671.46	293.183
2676.52	335.392
2681.57	308.93
2686.61	393.091
2691.64	386.718
2696.68	392.816
2701.7	398.387
2706.72	483.176
2711.74	538.37
2716.75	570.58
2721.75	555.799
2726.75	626.216
2731.75	511.403
2736.74	428.83
2741.72	380.926
2746.7	317.916
2751.67	225.835
2756.64	239.241
2761.6	252.171
2766.56	282.485
2771.51	212.891
2776.46	229.305
2781.4	273.782
2786.33	274.452
2791.26	302.925
2796.19	340.792
2801.11	352.327
2806.02	368.11
2810.93	418.379
2815.83	502.38
2820.73	616.665
2825.63	840.332
2830.51	1203.32
2835.4	1806.99
2840.27	3316.09
2845.15	6173.22
2850.01	7699.94
2854.87	7018.33
2859.73	6105.35
2864.58	5492.49
2869.43	5768.07
2874.27	5996.7
2879.1	6272.37
2883.93	6630.93
2888.76	6799.54
2893.58	6820.33
2898.39	6764.29
2903.2	6620.49
2908	6513.63
2912.8	6403.54
2917.6	6307.24
2922.38	6394.77
2927.17	6388.67
2931.94	6126.65
2936.71	5317.22
2941.48	4255.12
2946.24	3348.91
2951	2945.28
2955.75	2744.07
2960.5	2451.01
2965.24	2041.86
2969.97	1633.02
2974.7	1327.94
2979.43	1023.85
2984.15	791.04
2988.86	706.19
2993.57	685.79
2998.28	798.77
3002.97	836.6
3007.67	775
3012.36	526.29
3017.04	272.34
3021.72	94.5699
3026.39	-45.52
3031.06	-123.17
3035.72	-155.03
3040.38	-231.95
3045.03	-294.08
3049.68	-311.96
3054.32	-422.74
3058.96	-412.73
3063.59	-424.89
3068.21	-516.98
3072.83	-568.67
3077.45	-641.13
3082.06	-683.88
3086.66	-747.8
3091.27	-813.08
3095.86	-873.72
3100.45	-902.68
3105.04	-970.94
3109.61	-1054.53
3114.19	-1110.49
3118.76	-1156.37
3123.32	-1180.23
3127.88	-1224.37
3132.44	-1294.06
3136.98	-1427.19
3141.53	-1498.63
3146.07	-1552.37
3150.6	-1623.98
3155.13	-1680.29
3159.65	-1675.86
3164.17	-1767.97
3168.68	-1806.43
3173.19	-1905.24
3177.69	-2007.92
3182.19	-1952.95
3186.68	-1959.88
3191.17	-2174.63
3195.65	-2190.36
3200.13	-2236.89
3204.6	-2252.11
3209.07	-2270.01
3213.53	-2290.04
3217.99	-2390.11
3222.44	-2428.81
3226.88	-2403.86
3231.32	-2487.48
3235.76	-2545.24
3240.19	-2483.66
3244.62	-2425.69
3249.04	-2482.81
3250.78	-2526.34
3255.35	-2569.38
3259.91	-2506.24
3264.46	-2572.78
3269.01	-2525.32
3273.56	-2455.18
3278.1	-2528.64
3282.63	-2663.86
3287.16	-2560.21
3291.68	-2604.83
3296.21	-2571.55
3300.72	-2627.43
3305.23	-2701.95
3309.74	-2647.35
3314.24	-2710.76
3318.74	-2679.53
3323.23	-2832.04
3327.72	-2768.5
3332.2	-2822.18
3336.68	-2816.15
3341.15	-2781.11
3345.62	-2823.89
3350.08	-2819.46
3354.54	-2808.36
3358.99	-2856.09
3363.44	-2882.71
3367.89	-2919.41
3372.33	-2968.74
3376.76	-2989.34
3381.19	-2896.72
3385.62	-2995.39
3390.04	-2999.11
3394.45	-3041.55
3398.87	-2952.84
3403.27	-2974.23
3407.67	-3084.74
3412.07	-3056.57
3416.46	-3032.29
3420.85	-3105.03
3425.23	-3066.7
3429.61	-3027.39
3433.99	-2962.64
3438.36	-3009.71
3442.72	-2961.89
3447.08	-2917.66
3451.43	-2918.3
3455.78	-2839.68
3460.13	-2843.99
3464.47	-2792.84
3468.8	-2731.06
3473.14	-2689.9
3477.46	-2648.4
3481.78	-2644.1
3486.1	-2549.23
3490.41	-2471.06
3494.72	-2378.31
3499.02	-2376
