# Supplementary material for: Multi-molecular hyperspectral PRM-SRS microscopy
Source: Nat Commun. 2024 Feb 21;15:1599. doi: 10.1038/s41467-024-45576-6 (PMC10881988; doi:10.1038/s41467-024-45576-6)
Supplement: Supplementary file 4 — Source Data [file 41467_2024_45576_MOESM4_ESM.zip › Main_Figures/Fig_3 CH vs Fingerprint/30-35day fatbody D2O/30-35day FB D2O sub/2.txt]

400.676	-26
407.833	-81.88
414.986	-98.7
422.125	-89.5299
429.259	-71.77
436.385	-113.4
443.504	-109.27
450.615	-118.88
457.716	-112.46
464.812	-126.09
471.894	-118.9
478.975	-151.3
486.045	-96.01
493.106	-112.25
500.161	-104.82
507.207	-60.71
514.247	-46.28
521.277	-53.89
528.299	-61.0499
535.314	-92.21
542.322	-66.63
549.32	-52.29
556.312	-46.59
563.292	-15.66
570.27	28.5699
577.236	-13.01
584.195	5.23999
591.147	28.66
598.092	3.77002
605.027	65.231
611.955	58.788
618.874	72.773
625.787	34.086
632.691	59.088
639.588	112.398
646.477	121.999
653.356	103.214
660.231	98.8651
667.095	115.58
673.953	100.538
680.803	148.94
687.645	132.83
694.476	135.485
701.304	137.783
708.123	142.513
714.933	182.975
721.736	186.017
728.531	176.094
735.32	184.827
742.099	200.332
748.869	208.534
755.636	203.97
762.39	199.554
769.14	192.059
775.88	177.414
782.613	181.13
789.339	169.155
796.056	197.56
802.766	207.456
809.469	229.636
816.163	221.48
822.85	243.159
829.529	279.557
836.2	254.88
842.865	321.626
849.52	342.052
856.169	331.026
862.811	337.669
869.444	330.728
876.068	341.779
882.685	311.254
889.296	277.652
895.899	260.17
902.494	261.548
909.08	245.664
915.659	262.863
922.232	252.295
928.798	276.192
935.355	220.642
941.903	238.269
948.444	253.923
954.977	266.997
961.505	279.686
968.025	283.187
974.536	254.807
981.038	244.852
987.535	276.131
994.024	284.411
1000.5	359.013
1006.98	336.04
1013.44	302.363
1019.9	313.978
1026.35	327.376
1032.8	298.92
1039.23	289.208
1045.66	291.269
1052.08	348.583
1058.49	371
1064.9	387.668
1071.3	344.042
1077.69	364.457
1084.07	378.685
1090.45	347.972
1096.82	314.108
1103.18	283.568
1109.53	305.278
1115.88	327.443
1122.22	342.505
1128.55	314.697
1134.87	266.509
1141.19	273.829
1147.49	290.584
1153.8	299.417
1160.09	269.28
1166.38	254.542
1172.65	270.819
1178.93	276.168
1185.19	289.201
1191.45	300.112
1197.7	302.875
1203.94	313.305
1210.17	339.446
1216.4	329.296
1222.62	326.111
1228.83	375.593
1235.04	386.34
1241.24	394.948
1247.43	415.772
1253.61	445.32
1259.49	414.143
1265.82	481.6
1272.14	464.679
1278.46	453.272
1284.76	519.246
1291.06	569.397
1297.36	618.846
1303.64	624.253
1309.92	504.288
1316.19	463.778
1322.46	430.495
1328.72	380.563
1334.97	356.402
1341.22	367.552
1347.46	311.49
1353.69	379.929
1359.91	316.897
1366.13	343.242
1372.34	326.924
1378.54	309.676
1384.74	317.122
1390.93	303.196
1397.12	298.479
1403.29	323.962
1409.46	325.881
1415.62	375.377
1421.78	437.185
1427.93	501.09
1434.07	769.495
1440.21	790.126
1446.34	738.263
1452.46	676.321
1458.57	594.804
1464.68	485.714
1470.78	368.677
1476.88	348.841
1482.97	316.664
1489.05	273.009
1495.12	260.32
1501.19	298.657
1507.25	242.243
1513.3	271.489
1519.35	281.904
1525.39	275.716
1531.43	245.321
1537.45	266.506
1543.47	274.053
1549.49	246.008
1555.5	271.725
1561.5	263.019
1567.49	255.818
1573.48	243.161
1579.46	247.844
1585.43	234.958
1591.4	231.422
1597.36	206.264
1603.31	233.873
1609.25	224.496
1615.19	233.664
1621.13	236.544
1627.06	217.706
1632.97	227.983
1638.89	271.323
1644.79	386.355
1650.69	515.415
1656.59	430.045
1662.47	291.556
1668.35	270.812
1674.22	242.888
1680.09	247.33
1685.95	216.181
1691.8	205.757
1697.65	191.809
1703.49	198.708
1709.32	196.911
1715.15	188.332
1720.97	242.419
1726.78	235.742
1732.59	256.152
1738.39	292.417
1744.18	316.085
1749.97	271.7
1755.75	236.336
1761.52	211.216
1767.29	207.183
1773.05	243.575
1778.8	201.207
1784.55	199.057
1790.29	186.458
1796.02	193.691
1801.75	207.86
1807.47	198.401
1813.18	193.887
1818.89	195.528
1824.59	187.052
1830.29	194.541
1835.97	189.596
1841.66	189.037
1847.33	201.518
1853	195.476
1858.66	222.67
1864.32	214.927
1869.96	193.71
1875.61	202.321
1881.24	203.176
1886.87	189.479
1892.49	193.81
1898.11	179.012
1903.72	189.482
1909.32	186.311
1914.92	216.801
1920.51	213.742
1926.09	201.474
1931.67	176.016
1937.24	179.492
1942.81	196.314
1948.36	186.811
1953.92	200.369
1959.46	169.515
1965	188.093
1970.53	180.571
1976.05	193.586
1981.57	203.283
1987.09	183.42
1992.59	173.248
1994.99	175.484
2000.64	189.023
2006.29	199.876
2011.93	158.42
2017.56	198.825
2023.19	196.637
2028.81	178.304
2034.43	198.825
2040.04	154.942
2045.64	168.938
2051.24	187.54
2056.83	169.848
2062.42	167.29
2068	156.479
2073.57	171.809
2079.14	167.249
2084.7	196.171
2090.26	182.831
2095.81	191.945
2101.35	186.269
2106.89	170.955
2112.42	239.344
2117.95	213.943
2123.47	239.894
2128.98	256.909
2134.49	269.593
2140	265.267
2145.49	279.44
2150.98	307.57
2156.47	253.034
2161.94	266.105
2167.42	227.163
2172.88	220.413
2178.34	233.129
2183.8	237.814
2189.24	205.429
2194.69	202.744
2200.12	170.632
2205.55	184.956
2210.98	172.748
2216.4	137.041
2221.81	177.813
2227.22	184.685
2232.61	179.453
2238.01	177.453
2243.4	191.715
2248.78	172.774
2254.16	148.592
2259.53	167.516
2264.89	177.562
2270.25	163.437
2275.61	159.712
2280.95	150.241
2286.29	179.368
2291.63	197.297
2296.96	165.5
2302.28	162.7
2307.6	134.393
2312.91	152.171
2318.22	146.272
2323.52	151.544
2328.81	142.348
2334.1	135.752
2339.38	122.907
2344.66	141.93
2349.93	158.311
2355.19	139.772
2360.45	119.221
2365.71	131.348
2370.95	135.252
2376.19	140.031
2381.43	118.826
2386.66	110.755
2391.89	122.789
2397.1	119.513
2402.31	124.122
2407.52	118.577
2412.72	147.792
2417.91	121.626
2423.1	120.228
2428.28	138.546
2433.46	122.998
2438.63	142.193
2443.8	138.723
2448.96	129.099
2454.11	128.397
2459.26	137.079
2464.4	134.299
2469.54	105.545
2474.67	119.99
2479.79	103.915
2484.91	124.556
2490.02	118.24
2495.13	113.171
2500.23	126.532
2505.33	135.189
2510.42	115.026
2515.5	113.863
2520.58	100.425
2525.65	89.371
2530.72	129.658
2535.78	124.373
2540.83	112.65
2545.88	134.109
2550.93	140.783
2555.96	117.807
2561	123.279
2566.02	132.908
2571.04	126.559
2576.06	128.784
2581.07	125.173
2586.07	141.304
2591.07	146.807
2596.06	137.376
2601.05	130.071
2606.03	130.577
2611	119.964
2615.97	114.4
2620.93	141.744
2625.89	140.015
2630.84	151.133
2635.79	126.223
2640.73	177.371
2645.66	117.327
2650.59	138.296
2655.51	144.86
2656.27	145.268
2661.34	156.764
2666.41	136.851
2671.46	170.068
2676.52	111.599
2681.57	133.787
2686.61	174.11
2691.64	192.132
2696.68	183.51
2701.7	172.762
2706.72	216.992
2711.74	250.277
2716.75	205.526
2721.75	242.086
2726.75	252.063
2731.75	217.102
2736.74	159.362
2741.72	186.774
2746.7	144.515
2751.67	132.352
2756.64	118.708
2761.6	147.807
2766.56	167.177
2771.51	100.122
2776.46	82.673
2781.4	90.859
2786.33	140.929
2791.26	120.3
2796.19	163.346
2801.11	157.212
2806.02	157.379
2810.93	151.459
2815.83	169.187
2820.73	237.577
2825.63	274.992
2830.51	420.788
2835.4	587.218
2840.27	1088.63
2845.15	1988.38
2850.01	2418.33
2854.87	2228.11
2859.73	1916.65
2864.58	1777
2869.43	1890.95
2874.27	1932.88
2879.1	2098.93
2883.93	2180.73
2888.76	2187.69
2893.58	2139.75
2898.39	2154.99
2903.2	2146.22
2908	2074.23
2912.8	2087.54
2917.6	2097.3
2922.38	2141.86
2927.17	2138.49
2931.94	2063.42
2936.71	1859.17
2941.48	1486.98
2946.24	1174.38
2951	1009.84
2955.75	909.57
2960.5	850.13
2965.24	681.18
2969.97	538.32
2974.7	472.86
2979.43	306.11
2984.15	234.02
2988.86	170.84
2993.57	173.75
2998.28	150.5
3002.97	130.09
3007.67	56.3501
3012.36	-33.75
3017.04	-147.75
3021.72	-197.39
3026.39	-242.9
3031.06	-294.08
3035.72	-297.3
3040.38	-327.43
3045.03	-348.39
3049.68	-428.94
3054.32	-466.01
3058.96	-477.97
3063.59	-509.23
3068.21	-598.67
3072.83	-651.72
3077.45	-687.12
3082.06	-702.06
3086.66	-787.38
3091.27	-871.51
3095.86	-919.82
3100.45	-954.42
3105.04	-1028.06
3109.61	-1088.28
3114.19	-1162.59
3118.76	-1194.97
3123.32	-1230.35
3127.88	-1295.09
3132.44	-1334.37
3136.98	-1421.8
3141.53	-1523.6
3146.07	-1598.74
3150.6	-1647.34
3155.13	-1672.22
3159.65	-1635.42
3164.17	-1724.01
3168.68	-1821.19
3173.19	-1940.67
3177.69	-2016.22
3182.19	-2002.89
3186.68	-2063.44
3191.17	-2144.48
3195.65	-2166.87
3200.13	-2303.94
3204.6	-2283.92
3209.07	-2299.34
3213.53	-2313.08
3217.99	-2391.76
3222.44	-2419.52
3226.88	-2452.43
3231.32	-2492.73
3235.76	-2532.64
3240.19	-2538.4
3244.62	-2510.3
3249.04	-2578.04
3250.78	-2628.94
3255.35	-2593.11
3259.91	-2523.07
3264.46	-2493.77
3269.01	-2516.11
3273.56	-2422.94
3278.1	-2543.22
3282.63	-2596.64
3287.16	-2552.4
3291.68	-2650.26
3296.21	-2593.15
3300.72	-2610.04
3305.23	-2671.94
3309.74	-2681.6
3314.24	-2709.06
3318.74	-2723.41
3323.23	-2788.39
3327.72	-2783.09
3332.2	-2789.42
3336.68	-2759.31
3341.15	-2790.85
3345.62	-2851.58
3350.08	-2836.59
3354.54	-2803.38
3358.99	-2803.44
3363.44	-2888.38
3367.89	-2954.81
3372.33	-2923.03
3376.76	-2953.86
3381.19	-2939.94
3385.62	-3051.44
3390.04	-3009.08
3394.45	-3068.67
3398.87	-2952.05
3403.27	-2993.61
3407.67	-3050.67
3412.07	-3094.73
3416.46	-3042.8
3420.85	-3065.56
3425.23	-3104.47
3429.61	-3040.76
3433.99	-3018
3438.36	-2995.11
3442.72	-2955.89
3447.08	-2985.52
3451.43	-2944.32
3455.78	-2803.5
3460.13	-2866.99
3464.47	-2805
3468.8	-2733.12
3473.14	-2675.2
3477.46	-2623.03
3481.78	-2621.14
3486.1	-2541.38
3490.41	-2433
3494.72	-2342.67
3499.02	-2354
