# Supplementary material for: Multi-molecular hyperspectral PRM-SRS microscopy
Source: Nat Commun. 2024 Feb 21;15:1599. doi: 10.1038/s41467-024-45576-6 (PMC10881988; doi:10.1038/s41467-024-45576-6)
Supplement: Supplementary file 4 — Source Data [file 41467_2024_45576_MOESM4_ESM.zip › Main_Figures/Fig_3 CH vs Fingerprint/30-35day fatbody D2O/30-35day FB D2O sub/20.txt]

400.676	176
407.833	202.48
414.986	94.58
422.125	155.83
429.259	136.75
436.385	172.44
443.504	158.07
450.615	128.49
457.716	149.23
464.812	131.3
471.894	118.36
478.975	96.63
486.045	136.3
493.106	138.82
500.161	149.65
507.207	159.8
514.247	168.6
521.277	172.13
528.299	146.06
535.314	189
542.322	187.1
549.32	160.59
556.312	156.34
563.292	156.35
570.27	213.09
577.236	192.8
584.195	221.71
591.147	260.86
598.092	248.09
605.027	309.751
611.955	257.598
618.874	238.343
625.787	233.426
632.691	250.784
639.588	308.588
646.477	281.729
653.356	314.559
660.231	326.926
667.095	317.843
673.953	314.024
680.803	337.18
687.645	346.456
694.476	347.958
701.304	352.002
708.123	367.793
714.933	393.665
721.736	380.767
728.531	404.614
735.32	367.737
742.099	413.002
748.869	438.204
755.636	421.64
762.39	388.614
769.14	403.889
775.88	386.824
782.613	433.19
789.339	401.845
796.056	428.94
802.766	446.676
809.469	489.276
816.163	500.35
822.85	503.419
829.529	600.877
836.2	569.1
842.865	619.016
849.52	622.602
856.169	620.456
862.811	634.329
869.444	627.008
876.068	627.359
882.685	608.794
889.296	600.692
895.899	578.84
902.494	564.228
909.08	530.394
915.659	530.503
922.232	516.315
928.798	492.312
935.355	476.492
941.903	481.299
948.444	483.953
954.977	468.997
961.505	532.106
968.025	532.337
974.536	520.847
981.038	514.16
987.535	479.971
994.024	531.807
1000.5	578.913
1006.98	566.28
1013.44	560.54
1019.9	571.436
1026.35	584.888
1032.8	553.917
1039.23	556.116
1045.66	534.994
1052.08	598.563
1058.49	628.14
1064.9	635.518
1071.3	618.042
1077.69	683.667
1084.07	645.085
1090.45	575.962
1096.82	546.678
1103.18	538.801
1109.53	573.985
1115.88	594.169
1122.22	585.683
1128.55	523.11
1134.87	460.17
1141.19	449.979
1147.49	495.397
1153.8	544.53
1160.09	510.924
1166.38	466.607
1172.65	459.081
1178.93	483.203
1185.19	488.5
1191.45	492.666
1197.7	476.831
1203.94	500.824
1210.17	499.311
1216.4	489.435
1222.62	481.483
1228.83	547.997
1235.04	517.606
1241.24	594.802
1247.43	623.328
1253.61	652.231
1259.49	677.512
1265.82	687.964
1272.14	719.239
1278.46	730.953
1284.76	772.615
1291.06	899.437
1297.36	996.666
1303.64	946.363
1309.92	812.993
1316.19	717.446
1322.46	612.997
1328.72	559.965
1334.97	558.583
1341.22	559.771
1347.46	519.735
1353.69	478.214
1359.91	498.12
1366.13	486.35
1372.34	473.935
1378.54	453.413
1384.74	425.899
1390.93	437.282
1397.12	450.794
1403.29	472.434
1409.46	475.192
1415.62	546.367
1421.78	626.497
1427.93	813.071
1434.07	1244.9
1440.21	1266.64
1446.34	1161.86
1452.46	1071.38
1458.57	918.174
1464.68	757.406
1470.78	570.761
1476.88	471.092
1482.97	452.627
1489.05	402.176
1495.12	395.101
1501.19	391.946
1507.25	388.222
1513.3	432.4
1519.35	451.382
1525.39	451.845
1531.43	390.256
1537.45	388.464
1543.47	397.269
1549.49	377.36
1555.5	372.603
1561.5	365.869
1567.49	368.22
1573.48	355.99
1579.46	383.485
1585.43	356.018
1591.4	335.197
1597.36	316.104
1603.31	317.732
1609.25	331.221
1615.19	309.709
1621.13	363.939
1627.06	333.196
1632.97	339.559
1638.89	424.263
1644.79	575.435
1650.69	780.915
1656.59	688.075
1662.47	436.711
1668.35	340.094
1674.22	328.348
1680.09	308.805
1685.95	313.803
1691.8	303.588
1697.65	272.435
1703.49	283.17
1709.32	291.353
1715.15	287.369
1720.97	333.632
1726.78	365.767
1732.59	412.09
1738.39	464.007
1744.18	486.713
1749.97	443.422
1755.75	365.226
1761.52	307.673
1767.29	302.834
1773.05	318.789
1778.8	286.987
1784.55	293.583
1790.29	280.642
1796.02	292.276
1801.75	295.565
1807.47	271.746
1813.18	281.95
1818.89	289.274
1824.59	275.993
1830.29	263.986
1835.97	278.554
1841.66	290.74
1847.33	264.76
1853	262.345
1858.66	266.139
1864.32	247.045
1869.96	274.942
1875.61	299.516
1881.24	301.758
1886.87	267.612
1892.49	267.686
1898.11	239.754
1903.72	291.335
1909.32	259.12
1914.92	299.161
1920.51	295.921
1926.09	268.532
1931.67	263.043
1937.24	258.057
1942.81	276.651
1948.36	263.178
1953.92	251.753
1959.46	247.851
1965	283.807
1970.53	267.632
1976.05	256.75
1981.57	269.164
1987.09	244.519
1992.59	236.098
1994.99	245.17
2000.64	252.958
2006.29	253.023
2011.93	237.135
2017.56	244.729
2023.19	248.757
2028.81	243.181
2034.43	249.412
2040.04	227.336
2045.64	259.628
2051.24	245.957
2056.83	246.264
2062.42	235.172
2068	242.141
2073.57	265.777
2079.14	265.349
2084.7	273.164
2090.26	282.511
2095.81	270.527
2101.35	266.822
2106.89	280.342
2112.42	325.271
2117.95	332.667
2123.47	375.85
2128.98	394.37
2134.49	461.308
2140	464.497
2145.49	456.802
2150.98	448.576
2156.47	421.757
2161.94	433.033
2167.42	378.702
2172.88	364.559
2178.34	360.331
2183.8	348.209
2189.24	293.238
2194.69	291.762
2200.12	285.844
2205.55	256.697
2210.98	288.105
2216.4	226.459
2221.81	273.131
2227.22	271.942
2232.61	257.284
2238.01	239.711
2243.4	250.899
2248.78	252.856
2254.16	237.387
2259.53	202.423
2264.89	209.53
2270.25	231.597
2275.61	234.953
2280.95	194.422
2286.29	216.961
2291.63	221.11
2296.96	227.511
2302.28	217.325
2307.6	190.38
2312.91	204.621
2318.22	200.818
2323.52	199.926
2328.81	185.725
2334.1	185.699
2339.38	170.886
2344.66	192.507
2349.93	197.142
2355.19	179.65
2360.45	180.884
2365.71	174.794
2370.95	164.243
2376.19	183.869
2381.43	152.163
2386.66	156.39
2391.89	159.003
2397.1	143.751
2402.31	145.156
2407.52	182.018
2412.72	167.397
2417.91	160.261
2423.1	145.802
2428.28	161.524
2433.46	151.356
2438.63	183.278
2443.8	156.716
2448.96	172.8
2454.11	160.978
2459.26	169.71
2464.4	166.276
2469.54	133.513
2474.67	161.853
2479.79	159.858
2484.91	151.134
2490.02	161.151
2495.13	147.673
2500.23	159.649
2505.33	182.734
2510.42	160.053
2515.5	144.848
2520.58	136.492
2525.65	140.479
2530.72	152.491
2535.78	149.24
2540.83	148.441
2545.88	150.202
2550.93	173.739
2555.96	155.157
2561	154.046
2566.02	157.906
2571.04	184.415
2576.06	178.017
2581.07	193.998
2586.07	177.126
2591.07	155.187
2596.06	157.262
2601.05	202.033
2606.03	192.165
2611	172.718
2615.97	157.783
2620.93	213.068
2625.89	181.31
2630.84	180.768
2635.79	168.088
2640.73	207.617
2645.66	174.1
2650.59	181.159
2655.51	185.595
2656.27	186.109
2661.34	229.362
2666.41	191.285
2671.46	213.303
2676.52	218.755
2681.57	185.96
2686.61	258.226
2691.64	268.53
2696.68	247.744
2701.7	285.885
2706.72	299.228
2711.74	350.464
2716.75	341.526
2721.75	368.789
2726.75	373.816
2731.75	364.433
2736.74	272.237
2741.72	250.295
2746.7	231.177
2751.67	169.141
2756.64	164.984
2761.6	171.72
2766.56	189.065
2771.51	153.674
2776.46	109.86
2781.4	161.816
2786.33	180.197
2791.26	182.868
2796.19	224.876
2801.11	229.64
2806.02	242.909
2810.93	246.551
2815.83	302.94
2820.73	362.065
2825.63	481.122
2830.51	675.108
2835.4	998.118
2840.27	1870.56
2845.15	3456.28
2850.01	4211.79
2854.87	3831.86
2859.73	3367.69
2864.58	3076.01
2869.43	3118.64
2874.27	3339.07
2879.1	3573.07
2883.93	3681.23
2888.76	3708.92
2893.58	3691.79
2898.39	3602.08
2903.2	3555.05
2908	3488.24
2912.8	3447.64
2917.6	3435.19
2922.38	3462.39
2927.17	3477.79
2931.94	3312.9
2936.71	2935.14
2941.48	2332.83
2946.24	1824.22
2951	1585.88
2955.75	1434.06
2960.5	1256.69
2965.24	1054.04
2969.97	860.42
2974.7	699.34
2979.43	502.79
2984.15	358
2988.86	283.33
2993.57	282.55
2998.28	340.51
3002.97	352.63
3007.67	241.75
3012.36	115.38
3017.04	-28.37
3021.72	-145.02
3026.39	-201.74
3031.06	-299.24
3035.72	-297.85
3040.38	-337.84
3045.03	-389.32
3049.68	-451.8
3054.32	-479.44
3058.96	-523.72
3063.59	-547.33
3068.21	-618.12
3072.83	-693.09
3077.45	-723.06
3082.06	-740.28
3086.66	-823.79
3091.27	-888.38
3095.86	-936.34
3100.45	-967.09
3105.04	-1043.37
3109.61	-1142.96
3114.19	-1208.47
3118.76	-1243.09
3123.32	-1300.12
3127.88	-1345
3132.44	-1434.1
3136.98	-1539.37
3141.53	-1588.91
3146.07	-1639.87
3150.6	-1662.98
3155.13	-1746.7
3159.65	-1798.86
3164.17	-1831.18
3168.68	-1882.05
3173.19	-2011.08
3177.69	-2131.85
3182.19	-2120.71
3186.68	-2151.41
3191.17	-2272.37
3195.65	-2307.22
3200.13	-2414.88
3204.6	-2353.35
3209.07	-2357.92
3213.53	-2413.63
3217.99	-2512.65
3222.44	-2551.19
3226.88	-2518.77
3231.32	-2596.61
3235.76	-2674.65
3240.19	-2643.56
3244.62	-2635.61
3249.04	-2703.62
3250.78	-2739.15
3255.35	-2698.91
3259.91	-2710.39
3264.46	-2641.14
3269.01	-2654.83
3273.56	-2597.58
3278.1	-2632.03
3282.63	-2760.07
3287.16	-2738.53
3291.68	-2770.8
3296.21	-2721.69
3300.72	-2812.77
3305.23	-2817.01
3309.74	-2793.09
3314.24	-2869.75
3318.74	-2877.38
3323.23	-2933.26
3327.72	-2914.58
3332.2	-2927.63
3336.68	-2916.53
3341.15	-2971.92
3345.62	-2954.2
3350.08	-2987.46
3354.54	-2997
3358.99	-2933.55
3363.44	-3052.56
3367.89	-3125.24
3372.33	-3094.06
3376.76	-3163.97
3381.19	-3060.83
3385.62	-3136.45
3390.04	-3178.92
3394.45	-3188.28
3398.87	-3161.54
3403.27	-3155.04
3407.67	-3241.08
3412.07	-3228.82
3416.46	-3183.98
3420.85	-3273.12
3425.23	-3183.45
3429.61	-3211.13
3433.99	-3084.05
3438.36	-3188.3
3442.72	-3112.66
3447.08	-3112.08
3451.43	-3043.66
3455.78	-3025.78
3460.13	-2985.05
3464.47	-2956.43
3468.8	-2889.66
3473.14	-2839.19
3477.46	-2811.62
3481.78	-2752.39
3486.1	-2717.76
3490.41	-2606.93
3494.72	-2516.85
3499.02	-2518
