# Supplementary material for: Multi-molecular hyperspectral PRM-SRS microscopy
Source: Nat Commun. 2024 Feb 21;15:1599. doi: 10.1038/s41467-024-45576-6 (PMC10881988; doi:10.1038/s41467-024-45576-6)
Supplement: Supplementary file 4 — Source Data [file 41467_2024_45576_MOESM4_ESM.zip › Main_Figures/Fig_3 CH vs Fingerprint/30-35day fatbody D2O/30-35day FB D2O sub/21.txt]

400.676	418
407.833	406.1
414.986	354.32
422.125	372.34
429.259	362.68
436.385	354.68
443.504	372.36
450.615	312.11
457.716	301.5
464.812	309.21
471.894	338.13
478.975	303.77
486.045	332
493.106	345.83
500.161	350.89
507.207	363.82
514.247	358.46
521.277	342.38
528.299	414
535.314	376.33
542.322	362.07
549.32	376.33
556.312	338.55
563.292	357.39
570.27	387.95
577.236	386.92
584.195	392.36
591.147	413.3
598.092	402.59
605.027	457.211
611.955	447.588
618.874	432.613
625.787	396.436
632.691	465.874
639.588	477.458
646.477	482.449
653.356	478.879
660.231	489.736
667.095	490.933
673.953	474.384
680.803	485.12
687.645	493.766
694.476	537.358
701.304	517.192
708.123	511.783
714.933	559.035
721.736	536.937
728.531	552.704
735.32	534.897
742.099	552.892
748.869	574.014
755.636	532
762.39	524.954
769.14	557.739
775.88	573.114
782.613	572.35
789.339	566.735
796.056	577.93
802.766	613.816
809.469	609.816
816.163	615.85
822.85	607.269
829.529	682.807
836.2	686.03
842.865	725.646
849.52	711.472
856.169	716.766
862.811	686.029
869.444	704.118
876.068	714.609
882.685	729.114
889.296	688.182
895.899	648.82
902.494	684.608
909.08	631.614
915.659	656.303
922.232	663.065
928.798	652.422
935.355	622.382
941.903	574.129
948.444	616.883
954.977	623.127
961.505	654.926
968.025	641.547
974.536	600.937
981.038	622.08
987.535	612.131
994.024	633.357
1000.5	739.993
1006.98	690.29
1013.44	645.84
1019.9	644.766
1026.35	671.658
1032.8	631.067
1039.23	632.276
1045.66	634.854
1052.08	626.773
1058.49	670.87
1064.9	704.788
1071.3	698.242
1077.69	670.197
1084.07	662.495
1090.45	626.972
1096.82	596.878
1103.18	603.091
1109.53	608.375
1115.88	622.979
1122.22	644.103
1128.55	625.37
1134.87	615.79
1141.19	613.129
1147.49	625.677
1153.8	658.56
1160.09	633.764
1166.38	596.077
1172.65	588.241
1178.93	612.993
1185.19	620.04
1191.45	612.558
1197.7	614.707
1203.94	639.664
1210.17	619.731
1216.4	635.056
1222.62	628.584
1228.83	609.007
1235.04	631.758
1241.24	664.842
1247.43	680.338
1253.61	728.491
1259.49	696.082
1265.82	740.084
1272.14	744.989
1278.46	736.903
1284.76	796.625
1291.06	832.717
1297.36	904.406
1303.64	874.743
1309.92	799.433
1316.19	724.546
1322.46	686.947
1328.72	660.125
1334.97	613.463
1341.22	649.281
1347.46	622.678
1353.69	621.857
1359.91	544.631
1366.13	585.246
1372.34	610.955
1378.54	539.076
1384.74	556.286
1390.93	558
1397.12	531.532
1403.29	559.531
1409.46	575.361
1415.62	598.377
1421.78	672.367
1427.93	782.201
1434.07	1065.51
1440.21	1067.85
1446.34	974.693
1452.46	912.891
1458.57	843.834
1464.68	708.856
1470.78	578.821
1476.88	571.175
1482.97	534.88
1489.05	514.079
1495.12	512.593
1501.19	513.594
1507.25	541.962
1513.3	588.889
1519.35	581.751
1525.39	607.986
1531.43	533.937
1537.45	492.257
1543.47	492.258
1549.49	488.539
1555.5	507.31
1561.5	491.75
1567.49	483.398
1573.48	493.384
1579.46	464.195
1585.43	447.174
1591.4	471.999
1597.36	443.245
1603.31	445.984
1609.25	410.55
1615.19	428.4
1621.13	474.444
1627.06	448.865
1632.97	454.285
1638.89	458.353
1644.79	589.885
1650.69	738.245
1656.59	649.285
1662.47	519.501
1668.35	455.583
1674.22	449.693
1680.09	465.433
1685.95	403.292
1691.8	412.358
1697.65	387.625
1703.49	401.66
1709.32	397.446
1715.15	399.746
1720.97	417.282
1726.78	442.28
1732.59	470.264
1738.39	524.513
1744.18	519.277
1749.97	488.133
1755.75	449.964
1761.52	426.559
1767.29	400.161
1773.05	427.007
1778.8	406.926
1784.55	408.639
1790.29	394.851
1796.02	422.763
1801.75	410.693
1807.47	380.251
1813.18	394.739
1818.89	391.445
1824.59	390.11
1830.29	404.546
1835.97	399.252
1841.66	401.579
1847.33	388.494
1853	376.457
1858.66	385.629
1864.32	408.706
1869.96	364.484
1875.61	378.909
1881.24	417.377
1886.87	374.615
1892.49	404.678
1898.11	352.9
1903.72	375.485
1909.32	386.073
1914.92	374.736
1920.51	392.37
1926.09	326.375
1931.67	364.368
1937.24	352.587
1942.81	371.951
1948.36	335.802
1953.92	342.64
1959.46	341.462
1965	353.647
1970.53	343.916
1976.05	352.813
1981.57	370.725
1987.09	363.979
1992.59	341.754
1994.99	331.413
2000.64	325.368
2006.29	390.459
2011.93	326.309
2017.56	364.702
2023.19	339.284
2028.81	337.476
2034.43	336.127
2040.04	316.31
2045.64	314.449
2051.24	313.102
2056.83	370.96
2062.42	314.786
2068	323.618
2073.57	358.929
2079.14	368.256
2084.7	369.653
2090.26	360.389
2095.81	355.227
2101.35	327.446
2106.89	344.743
2112.42	365.407
2117.95	380.375
2123.47	411.688
2128.98	405.173
2134.49	456.378
2140	453.84
2145.49	469.366
2150.98	476.49
2156.47	426.02
2161.94	435.478
2167.42	390.989
2172.88	403.504
2178.34	371.388
2183.8	381.62
2189.24	334.561
2194.69	331.768
2200.12	364.91
2205.55	297.786
2210.98	366.365
2216.4	315.327
2221.81	357.663
2227.22	326.034
2232.61	327.933
2238.01	337.372
2243.4	320.779
2248.78	291.229
2254.16	303.537
2259.53	316.078
2264.89	318.107
2270.25	321.394
2275.61	312.809
2280.95	304.707
2286.29	301.103
2291.63	306.692
2296.96	302.034
2302.28	309.034
2307.6	283.675
2312.91	302.461
2318.22	287.147
2323.52	262.419
2328.81	278.568
2334.1	280.091
2339.38	255.989
2344.66	264.697
2349.93	278.151
2355.19	262.923
2360.45	250.226
2365.71	265.284
2370.95	262.253
2376.19	283.025
2381.43	268.09
2386.66	264.895
2391.89	262.999
2397.1	253.675
2402.31	249.234
2407.52	261.509
2412.72	267.768
2417.91	240.591
2423.1	251.035
2428.28	251.336
2433.46	261.785
2438.63	271.294
2443.8	258.485
2448.96	258.291
2454.11	260.326
2459.26	251.028
2464.4	259.071
2469.54	237.26
2474.67	223.109
2479.79	225.338
2484.91	223.647
2490.02	242.817
2495.13	232.302
2500.23	246.533
2505.33	268.179
2510.42	236.739
2515.5	225.485
2520.58	217.709
2525.65	222.183
2530.72	231.637
2535.78	237.911
2540.83	235.622
2545.88	232.472
2550.93	246.884
2555.96	235.284
2561	210.581
2566.02	225.911
2571.04	247.812
2576.06	242.914
2581.07	248.135
2586.07	266.419
2591.07	254.275
2596.06	224.509
2601.05	245.711
2606.03	249.848
2611	219.865
2615.97	232.186
2620.93	253.456
2625.89	241.196
2630.84	257.002
2635.79	208.886
2640.73	270.977
2645.66	211.533
2650.59	220.594
2655.51	237.204
2656.27	239.456
2661.34	248.985
2666.41	265.9
2671.46	248.108
2676.52	285.962
2681.57	248.347
2686.61	288.08
2691.64	308.262
2696.68	270.284
2701.7	287.193
2706.72	308.676
2711.74	360.333
2716.75	353.401
2721.75	349.119
2726.75	329.997
2731.75	334.701
2736.74	267.156
2741.72	274.158
2746.7	259.195
2751.67	209.833
2756.64	197.248
2761.6	227.234
2766.56	261.321
2771.51	207.944
2776.46	191.264
2781.4	207.734
2786.33	224.887
2791.26	182.239
2796.19	227.658
2801.11	250.155
2806.02	227.398
2810.93	226.202
2815.83	286.36
2820.73	278.195
2825.63	418.782
2830.51	498.278
2835.4	701.358
2840.27	1200.81
2845.15	2156.62
2850.01	2624.17
2854.87	2410.6
2859.73	2062.03
2864.58	1976.27
2869.43	2005.74
2874.27	2130.58
2879.1	2181.21
2883.93	2266.76
2888.76	2324.57
2893.58	2293.54
2898.39	2288.3
2903.2	2289.89
2908	2242.65
2912.8	2182.08
2917.6	2214.59
2922.38	2276.92
2927.17	2294.98
2931.94	2214.59
2936.71	1948.27
2941.48	1559.99
2946.24	1260.45
2951	1087.45
2955.75	994.26
2960.5	902.63
2965.24	788.23
2969.97	641.06
2974.7	524.86
2979.43	387.54
2984.15	295.76
2988.86	256.62
2993.57	213.07
2998.28	243.93
3002.97	205.72
3007.67	135.7
3012.36	56.4401
3017.04	-32.39
3021.72	-96.05
3026.39	-135.94
3031.06	-191.5
3035.72	-191.05
3040.38	-221.58
3045.03	-275.04
3049.68	-333.78
3054.32	-342.15
3058.96	-364.74
3063.59	-404.15
3068.21	-493.92
3072.83	-554.9
3077.45	-549.69
3082.06	-559.17
3086.66	-632.37
3091.27	-700.49
3095.86	-767.56
3100.45	-773.88
3105.04	-838.01
3109.61	-904.74
3114.19	-972.81
3118.76	-993.64
3123.32	-1028.78
3127.88	-1071.38
3132.44	-1133.53
3136.98	-1201.28
3141.53	-1285.03
3146.07	-1366.07
3150.6	-1379.34
3155.13	-1428.17
3159.65	-1436.79
3164.17	-1534.22
3168.68	-1547.72
3173.19	-1688.06
3177.69	-1738.11
3182.19	-1775.27
3186.68	-1827.07
3191.17	-1903.12
3195.65	-1861.75
3200.13	-1980.61
3204.6	-1966.18
3209.07	-1962.32
3213.53	-2005.38
3217.99	-2126.51
3222.44	-2094.95
3226.88	-2140.67
3231.32	-2165.88
3235.76	-2236.2
3240.19	-2214.26
3244.62	-2153.56
3249.04	-2242.97
3250.78	-2312.3
3255.35	-2254.91
3259.91	-2218.59
3264.46	-2226.71
3269.01	-2222.79
3273.56	-2149.93
3278.1	-2186
3282.63	-2335.58
3287.16	-2254.97
3291.68	-2296.1
3296.21	-2287.17
3300.72	-2352.97
3305.23	-2399.87
3309.74	-2363.82
3314.24	-2390.36
3318.74	-2371.67
3323.23	-2452.84
3327.72	-2407.3
3332.2	-2466.68
3336.68	-2481.06
3341.15	-2411.39
3345.62	-2484.1
3350.08	-2555.59
3354.54	-2536.44
3358.99	-2464.77
3363.44	-2551.16
3367.89	-2587.83
3372.33	-2586.45
3376.76	-2638.19
3381.19	-2629.11
3385.62	-2619.86
3390.04	-2650.95
3394.45	-2687.17
3398.87	-2594.46
3403.27	-2650.37
3407.67	-2704.39
3412.07	-2689.59
3416.46	-2716
3420.85	-2706.87
3425.23	-2706.87
3429.61	-2686.39
3433.99	-2637.25
3438.36	-2660.52
3442.72	-2634.55
3447.08	-2592.79
3451.43	-2623.96
3455.78	-2497.38
3460.13	-2513.61
3464.47	-2485.06
3468.8	-2375.58
3473.14	-2372.15
3477.46	-2372.92
3481.78	-2309.54
3486.1	-2233.54
3490.41	-2198.03
3494.72	-2093.25
3499.02	-2049
