# Supplementary material for: Multi-molecular hyperspectral PRM-SRS microscopy
Source: Nat Commun. 2024 Feb 21;15:1599. doi: 10.1038/s41467-024-45576-6 (PMC10881988; doi:10.1038/s41467-024-45576-6)
Supplement: Supplementary file 4 — Source Data [file 41467_2024_45576_MOESM4_ESM.zip › Main_Figures/Fig_3 CH vs Fingerprint/30-35day fatbody D2O/30-35day FB D2O sub/22.txt]

400.676	1842
407.833	1662.98
414.986	1578.82
422.125	1594.12
429.259	1595.48
436.385	1546.48
443.504	1547.54
450.615	1537.82
457.716	1538.01
464.812	1526.49
471.894	1515.97
478.975	1532.71
486.045	1573.76
493.106	1550.76
500.161	1571.9
507.207	1604.64
514.247	1611.38
521.277	1528.88
528.299	1612.9
535.314	1517.7
542.322	1551.05
549.32	1537.86
556.312	1519.65
563.292	1502.53
570.27	1600.26
577.236	1574.78
584.195	1627.8
591.147	1604.11
598.092	1613.88
605.027	1646.86
611.955	1639.45
618.874	1635.22
625.787	1596.94
632.691	1656.36
639.588	1694.23
646.477	1656.52
653.356	1656.76
660.231	1671.67
667.095	1681.06
673.953	1653.9
680.803	1682.81
687.645	1725.22
694.476	1720.4
701.304	1776.67
708.123	1741.69
714.933	1791.95
721.736	1795.46
728.531	1811.84
735.32	1836.15
742.099	1847.21
748.869	1883.4
755.636	1873.11
762.39	1823.45
769.14	1838.46
775.88	1830.71
782.613	1837.82
789.339	1835.67
796.056	1831.72
802.766	1903.22
809.469	2003.56
816.163	1999.7
822.85	2000.11
829.529	2041.19
836.2	2014.32
842.865	2107.69
849.52	2132.88
856.169	2129.5
862.811	2136.48
869.444	2135.19
876.068	2179.23
882.685	2149.96
889.296	2127.24
895.899	2081.34
902.494	2054.44
909.08	2009.15
915.659	2048.12
922.232	1952.1
928.798	1931.31
935.355	1895.31
941.903	1899.25
948.444	1976.03
954.977	1895.58
961.505	1947.64
968.025	1950.03
974.536	1951.11
981.038	1899.53
987.535	1924.27
994.024	1937.32
1000.5	2021.59
1006.98	1947.8
1013.44	1971.08
1019.9	1949.27
1026.35	1933.73
1032.8	1932.39
1039.23	1913.91
1045.66	1907.75
1052.08	1963.49
1058.49	2055.64
1064.9	2050.39
1071.3	2061.15
1077.69	2036.82
1084.07	2014.06
1090.45	1943.92
1096.82	1870.99
1103.18	1821.74
1109.53	1856.29
1115.88	1882.94
1122.22	1882.83
1128.55	1822.92
1134.87	1758.2
1141.19	1744.13
1147.49	1783.88
1153.8	1820.71
1160.09	1751.73
1166.38	1717.75
1172.65	1706.36
1178.93	1682.68
1185.19	1668.86
1191.45	1706.93
1197.7	1730.41
1203.94	1732.39
1210.17	1688.26
1216.4	1648.35
1222.62	1728.33
1228.83	1749.08
1235.04	1763.61
1241.24	1742.71
1247.43	1791.64
1253.61	1931.94
1259.49	1899.09
1265.82	1940.25
1272.14	1894.85
1278.46	1890.49
1284.76	2016.11
1291.06	2155.65
1297.36	2279.95
1303.64	2235.72
1309.92	2008.23
1316.19	1890.79
1322.46	1798.69
1328.72	1667.32
1334.97	1680.51
1341.22	1657.62
1347.46	1566.22
1353.69	1580.66
1359.91	1531.06
1366.13	1591.97
1372.34	1547.94
1378.54	1499.35
1384.74	1480.35
1390.93	1494.5
1397.12	1528.92
1403.29	1551.16
1409.46	1614.71
1415.62	1654.2
1421.78	1790.68
1427.93	2081.99
1434.07	2600.72
1440.21	2611.87
1446.34	2572.29
1452.46	2367.37
1458.57	2137.82
1464.68	1903.19
1470.78	1693.72
1476.88	1558.86
1482.97	1520.16
1489.05	1436.41
1495.12	1407.64
1501.19	1460.6
1507.25	1433.45
1513.3	1505.24
1519.35	1557.09
1525.39	1548.5
1531.43	1458.08
1537.45	1415.93
1543.47	1409.35
1549.49	1316.88
1555.5	1354.56
1561.5	1345.2
1567.49	1352.19
1573.48	1322.58
1579.46	1334.78
1585.43	1308.47
1591.4	1262.4
1597.36	1292.4
1603.31	1282.46
1609.25	1268.23
1615.19	1261.93
1621.13	1286.95
1627.06	1286.27
1632.97	1339.83
1638.89	1406.26
1644.79	1585.93
1650.69	1873.89
1656.59	1722.79
1662.47	1446.53
1668.35	1357.82
1674.22	1296.94
1680.09	1239.67
1685.95	1186.83
1691.8	1194.32
1697.65	1157.15
1703.49	1187.15
1709.32	1175.71
1715.15	1148.48
1720.97	1217.88
1726.78	1272.19
1732.59	1332.03
1738.39	1401.44
1744.18	1442.6
1749.97	1362.17
1755.75	1292.43
1761.52	1250.49
1767.29	1197.09
1773.05	1171.88
1778.8	1152.91
1784.55	1144.14
1790.29	1137.98
1796.02	1137.5
1801.75	1111.18
1807.47	1084.72
1813.18	1098.06
1818.89	1131.52
1824.59	1087.72
1830.29	1093.53
1835.97	1105.94
1841.66	1098.35
1847.33	1110.7
1853	1106.52
1858.66	1126.96
1864.32	1130.27
1869.96	1132.55
1875.61	1125.03
1881.24	1142.47
1886.87	1100.05
1892.49	1127.27
1898.11	1072.42
1903.72	1099.05
1909.32	1081.51
1914.92	1046.31
1920.51	1086.83
1926.09	1031.23
1931.67	1031.84
1937.24	1031.52
1942.81	1059.53
1948.36	1050.61
1953.92	1064.47
1959.46	1045.14
1965	1019.03
1970.53	1028.51
1976.05	1085.77
1981.57	1063.33
1987.09	1041.34
1992.59	1062.19
1994.99	1073.37
2000.64	1041.89
2006.29	1043.01
2011.93	1023.39
2017.56	1024.42
2023.19	996.589
2028.81	1000.27
2034.43	1011.16
2040.04	958.497
2045.64	990.037
2051.24	993.459
2056.83	998.796
2062.42	970.189
2068	965.198
2073.57	1045.04
2079.14	1000.06
2084.7	973.661
2090.26	1042.99
2095.81	1040.9
2101.35	1026.9
2106.89	1001.16
2112.42	1112
2117.95	1116.61
2123.47	1135.93
2128.98	1191.81
2134.49	1242.18
2140	1233.11
2145.49	1234
2150.98	1207.92
2156.47	1186.25
2161.94	1212.39
2167.42	1107.78
2172.88	1105.79
2178.34	1109.81
2183.8	1071.08
2189.24	1068.2
2194.69	1077.47
2200.12	1028.86
2205.55	1009.82
2210.98	1022.98
2216.4	987.698
2221.81	987.886
2227.22	1023.82
2232.61	980.671
2238.01	988.846
2243.4	1008.93
2248.78	972.248
2254.16	966.637
2259.53	971.191
2264.89	953.187
2270.25	948.093
2275.61	966.507
2280.95	928.478
2286.29	943.653
2291.63	915.657
2296.96	930.613
2302.28	896.566
2307.6	889.669
2312.91	916.168
2318.22	900.739
2323.52	871.93
2328.81	870.921
2334.1	860.031
2339.38	839.295
2344.66	875.128
2349.93	857.577
2355.19	845.112
2360.45	834.709
2365.71	842.993
2370.95	841.917
2376.19	848.34
2381.43	864.844
2386.66	826.657
2391.89	815.517
2397.1	827.046
2402.31	802.574
2407.52	860.409
2412.72	857.399
2417.91	817.824
2423.1	839.819
2428.28	855.048
2433.46	833.392
2438.63	838.738
2443.8	841.642
2448.96	853.179
2454.11	855.047
2459.26	824.556
2464.4	854.081
2469.54	821.536
2474.67	839.703
2479.79	838.502
2484.91	815.231
2490.02	826.928
2495.13	821.558
2500.23	828.961
2505.33	839.726
2510.42	836.825
2515.5	823.624
2520.58	817.993
2525.65	814.144
2530.72	812.017
2535.78	827.177
2540.83	801.681
2545.88	811.187
2550.93	839.164
2555.96	811.172
2561	796.553
2566.02	811.392
2571.04	821.082
2576.06	830.751
2581.07	855.079
2586.07	831.263
2591.07	827.493
2596.06	796.32
2601.05	846.933
2606.03	833.747
2611	863.427
2615.97	830.866
2620.93	881.275
2625.89	870.455
2630.84	849.488
2635.79	754.017
2640.73	854.117
2645.66	820.7
2650.59	849.216
2655.51	833.064
2656.27	828.608
2661.34	897.163
2666.41	878.524
2671.46	900.579
2676.52	828.539
2681.57	881.85
2686.61	917.521
2691.64	898.575
2696.68	919.806
2701.7	943.817
2706.72	954.946
2711.74	1023.64
2716.75	1075.82
2721.75	1083.73
2726.75	1045.47
2731.75	1003.47
2736.74	935.03
2741.72	923.096
2746.7	858.722
2751.67	832.433
2756.64	829.515
2761.6	807.772
2766.56	832.038
2771.51	795.351
2776.46	800.82
2781.4	816.853
2786.33	835.77
2791.26	844.155
2796.19	890.192
2801.11	858.107
2806.02	859.26
2810.93	897.889
2815.83	969.73
2820.73	1022.29
2825.63	1208.06
2830.51	1435.59
2835.4	1907.26
2840.27	2953.83
2845.15	4997.27
2850.01	5836.31
2854.87	5381.67
2859.73	4839.39
2864.58	4500.62
2869.43	4682.2
2874.27	4924.5
2879.1	5213.95
2883.93	5338.46
2888.76	5346.08
2893.58	5340.94
2898.39	5273.2
2903.2	5215.26
2908	5096.49
2912.8	5058.99
2917.6	5043.92
2922.38	5155.18
2927.17	5146.39
2931.94	4991.85
2936.71	4542.26
2941.48	3793.1
2946.24	3102.35
2951	2796.08
2955.75	2622.11
2960.5	2393.55
2965.24	2109.25
2969.97	1858.6
2974.7	1644.9
2979.43	1405.29
2984.15	1254.23
2988.86	1110.58
2993.57	1099.57
2998.28	1145.97
3002.97	1161.6
3007.67	1017.82
3012.36	848.31
3017.04	659.49
3021.72	516.09
3026.39	436.95
3031.06	385.57
3035.72	339.96
3040.38	238.75
3045.03	218.16
3049.68	206.37
3054.32	176.27
3058.96	137.08
3063.59	57.7
3068.21	-60.5701
3072.83	-26.95
3077.45	-120.51
3082.06	-169.22
3086.66	-255.76
3091.27	-286.4
3095.86	-344.02
3100.45	-380.92
3105.04	-461.26
3109.61	-543.06
3114.19	-618.98
3118.76	-660.08
3123.32	-723.07
3127.88	-795.17
3132.44	-835.79
3136.98	-932.65
3141.53	-972.03
3146.07	-1037.08
3150.6	-1079.56
3155.13	-1138.61
3159.65	-1196.11
3164.17	-1315.14
3168.68	-1308.26
3173.19	-1414.99
3177.69	-1516.27
3182.19	-1509.54
3186.68	-1494.85
3191.17	-1684.98
3195.65	-1672.03
3200.13	-1781.96
3204.6	-1739.85
3209.07	-1810.36
3213.53	-1800.2
3217.99	-1927.52
3222.44	-1871.09
3226.88	-1896.18
3231.32	-1987.19
3235.76	-2062.1
3240.19	-2062.3
3244.62	-1997.59
3249.04	-2031.14
3250.78	-2072.97
3255.35	-2086.57
3259.91	-2051.97
3264.46	-2038.67
3269.01	-2105.47
3273.56	-2006.57
3278.1	-2097.64
3282.63	-2159.51
3287.16	-2089.94
3291.68	-2144.61
3296.21	-2113.73
3300.72	-2226.98
3305.23	-2200.2
3309.74	-2162.65
3314.24	-2183.61
3318.74	-2182.97
3323.23	-2300.17
3327.72	-2354.43
3332.2	-2381.15
3336.68	-2353.36
3341.15	-2320.48
3345.62	-2391.99
3350.08	-2395.78
3354.54	-2374.35
3358.99	-2340.57
3363.44	-2445.55
3367.89	-2498.77
3372.33	-2447.86
3376.76	-2505.45
3381.19	-2430.11
3385.62	-2491.45
3390.04	-2575.93
3394.45	-2570.24
3398.87	-2538.71
3403.27	-2510.28
3407.67	-2605.48
3412.07	-2627.23
3416.46	-2568.14
3420.85	-2595.03
3425.23	-2596.54
3429.61	-2540.79
3433.99	-2475.45
3438.36	-2551.93
3442.72	-2484.88
3447.08	-2499.47
3451.43	-2415.67
3455.78	-2353.47
3460.13	-2361.49
3464.47	-2329.54
3468.8	-2232.73
3473.14	-2201.31
3477.46	-2195.28
3481.78	-2171.24
3486.1	-2059.53
3490.41	-2007.84
3494.72	-1891.54
3499.02	-1912
