# Supplementary material for: Multi-molecular hyperspectral PRM-SRS microscopy
Source: Nat Commun. 2024 Feb 21;15:1599. doi: 10.1038/s41467-024-45576-6 (PMC10881988; doi:10.1038/s41467-024-45576-6)
Supplement: Supplementary file 4 — Source Data [file 41467_2024_45576_MOESM4_ESM.zip › Main_Figures/Fig_3 CH vs Fingerprint/30-35day fatbody D2O/30-35day FB D2O sub/23.txt]

400.676	658
407.833	685.75
414.986	590.04
422.125	648.16
429.259	643.23
436.385	631.71
443.504	650.21
450.615	621.77
457.716	603.6
464.812	586.3
471.894	570.49
478.975	608.63
486.045	614.76
493.106	595.54
500.161	665.6
507.207	660.18
514.247	665.85
521.277	642.57
528.299	640.04
535.314	592.91
542.322	634.57
549.32	638.45
556.312	614.62
563.292	582.98
570.27	676.73
577.236	655.19
584.195	625.86
591.147	644.73
598.092	704.96
605.027	716.541
611.955	677.038
618.874	703.473
625.787	674.326
632.691	730.034
639.588	740.308
646.477	732.589
653.356	728.219
660.231	777.256
667.095	759.623
673.953	706.964
680.803	767.37
687.645	781.476
694.476	746.198
701.304	781.262
708.123	793.323
714.933	837.055
721.736	816.187
728.531	846.994
735.32	848.907
742.099	873.322
748.869	898.334
755.636	872.24
762.39	874.894
769.14	874.489
775.88	839.584
782.613	858.65
789.339	886.685
796.056	949.71
802.766	923.236
809.469	977.306
816.163	1011.76
822.85	1005.04
829.529	1011.94
836.2	1036.08
842.865	1111.63
849.52	1145.71
856.169	1093.59
862.811	1093.71
869.444	1083.39
876.068	1097.26
882.685	1116.95
889.296	1152.53
895.899	1068.58
902.494	1073.59
909.08	1074.16
915.659	1029.92
922.232	1043.96
928.798	985.032
935.355	1006.17
941.903	1000.94
948.444	1019.58
954.977	992.557
961.505	1016.02
968.025	1019.62
974.536	1001.6
981.038	992.36
987.535	989.441
994.024	1048.39
1000.5	1053.85
1006.98	1083.63
1013.44	1027.59
1019.9	981.936
1026.35	1052.66
1032.8	1004.13
1039.23	1014.64
1045.66	950.084
1052.08	1058.86
1058.49	1135.97
1064.9	1123.07
1071.3	1133.77
1077.69	1143.83
1084.07	1087.7
1090.45	1040.37
1096.82	974.078
1103.18	946.331
1109.53	993.555
1115.88	1050.87
1122.22	1054.08
1128.55	1011.08
1134.87	941.68
1141.19	940.579
1147.49	978.897
1153.8	986.95
1160.09	937.084
1166.38	886.117
1172.65	876.021
1178.93	911.933
1185.19	896.04
1191.45	911.418
1197.7	899.677
1203.94	922.314
1210.17	918.311
1216.4	898.376
1222.62	936.024
1228.83	979.357
1235.04	990.768
1241.24	1014.86
1247.43	1052.46
1253.61	1057.6
1259.49	1095.55
1265.82	1128.13
1272.14	1170.32
1278.46	1092.07
1284.76	1225.17
1291.06	1384.27
1297.36	1483.17
1303.64	1395.28
1309.92	1259.81
1316.19	1174.16
1322.46	1083.35
1328.72	981.175
1334.97	997.663
1341.22	950.141
1347.46	903.598
1353.69	934.097
1359.91	896.551
1366.13	902.106
1372.34	894.745
1378.54	834.046
1384.74	821.506
1390.93	868.12
1397.12	856.302
1403.29	908.371
1409.46	912.811
1415.62	943.267
1421.78	1052.24
1427.93	1300.54
1434.07	1724.1
1440.21	1788.79
1446.34	1686.73
1452.46	1562.5
1458.57	1390.97
1464.68	1159.75
1470.78	937.831
1476.88	905.725
1482.97	827.52
1489.05	788.029
1495.12	812.334
1501.19	824.153
1507.25	777.062
1513.3	797.679
1519.35	837.231
1525.39	857.086
1531.43	813.247
1537.45	779.143
1543.47	764.496
1549.49	764.659
1555.5	767.13
1561.5	747.675
1567.49	738.216
1573.48	736.354
1579.46	733.788
1585.43	737.596
1591.4	725.079
1597.36	708.185
1603.31	707.924
1609.25	697.62
1615.19	722.97
1621.13	731.174
1627.06	727.995
1632.97	770.165
1638.89	800.973
1644.79	972.615
1650.69	1194.15
1656.59	1079.23
1662.47	869.101
1668.35	762.953
1674.22	695.823
1680.09	684.243
1685.95	661.66
1691.8	632.736
1697.65	649.676
1703.49	621.283
1709.32	633.224
1715.15	605.314
1720.97	672.187
1726.78	694.201
1732.59	757.884
1738.39	836.809
1744.18	865.334
1749.97	823.314
1755.75	741.526
1761.52	681.563
1767.29	665.72
1773.05	659.44
1778.8	640.335
1784.55	652.687
1790.29	652.579
1796.02	657.627
1801.75	628.636
1807.47	613.459
1813.18	619.462
1818.89	635.641
1824.59	620.671
1830.29	612.673
1835.97	606.437
1841.66	629.389
1847.33	648.045
1853	634.416
1858.66	635.765
1864.32	619.47
1869.96	610.29
1875.61	643.026
1881.24	631.597
1886.87	618.967
1892.49	616.808
1898.11	611.217
1903.72	617.984
1909.32	599.023
1914.92	573.527
1920.51	575.747
1926.09	574.293
1931.67	614.939
1937.24	588.116
1942.81	592.08
1948.36	622.395
1953.92	612.315
1959.46	573.584
1965	585.354
1970.53	604.792
1976.05	603.495
1981.57	598.428
1987.09	601.954
1992.59	585.62
1994.99	571.827
2000.64	576.752
2006.29	612.791
2011.93	597.604
2017.56	593.016
2023.19	555.409
2028.81	601.501
2034.43	574.141
2040.04	544.197
2045.64	571.327
2051.24	580.189
2056.83	561.616
2062.42	556.229
2068	559.728
2073.57	579.154
2079.14	591.67
2084.7	564.341
2090.26	622.309
2095.81	605.623
2101.35	626.294
2106.89	580.098
2112.42	623.643
2117.95	690.067
2123.47	673.769
2128.98	739.126
2134.49	767.202
2140	819.971
2145.49	805.25
2150.98	796.702
2156.47	732.46
2161.94	757.735
2167.42	723.442
2172.88	685.754
2178.34	669.095
2183.8	663.376
2189.24	643.925
2194.69	634.165
2200.12	621.027
2205.55	608.595
2210.98	636.08
2216.4	547.678
2221.81	614.966
2227.22	599.725
2232.61	590.171
2238.01	570.876
2243.4	561.533
2248.78	571.128
2254.16	544.687
2259.53	586.411
2264.89	565.017
2270.25	569.023
2275.61	563.907
2280.95	515.538
2286.29	572.103
2291.63	527.547
2296.96	533.583
2302.28	506.606
2307.6	519.379
2312.91	543.158
2318.22	527.759
2323.52	514.61
2328.81	506.651
2334.1	501.991
2339.38	473.405
2344.66	491.368
2349.93	524.627
2355.19	503.652
2360.45	506.669
2365.71	491.433
2370.95	490.137
2376.19	510.05
2381.43	507.004
2386.66	486.217
2391.89	495.227
2397.1	476.846
2402.31	472.684
2407.52	509.439
2412.72	486.619
2417.91	482.214
2423.1	474.839
2428.28	465.688
2433.46	488.342
2438.63	480.198
2443.8	506.492
2448.96	484.579
2454.11	509.987
2459.26	509.076
2464.4	510.351
2469.54	472.126
2474.67	485.413
2479.79	477.382
2484.91	479.611
2490.02	476.818
2495.13	451.378
2500.23	485.521
2505.33	504.416
2510.42	485.085
2515.5	484.214
2520.58	465.543
2525.65	448.504
2530.72	460.777
2535.78	470.397
2540.83	470.061
2545.88	450.557
2550.93	462.884
2555.96	459.082
2561	458.003
2566.02	479.102
2571.04	469.262
2576.06	483.301
2581.07	487.539
2586.07	513.903
2591.07	512.583
2596.06	504.25
2601.05	503.393
2606.03	518.777
2611	499.687
2615.97	504.296
2620.93	517.285
2625.89	509.155
2630.84	504.228
2635.79	493.637
2640.73	531.527
2645.66	482.73
2650.59	485.286
2655.51	531.024
2656.27	538.328
2661.34	520.513
2666.41	545.374
2671.46	532.829
2676.52	555.059
2681.57	545.97
2686.61	574.461
2691.64	593.275
2696.68	552.666
2701.7	600.677
2706.72	635.356
2711.74	685.78
2716.75	710.26
2721.75	687.539
2726.75	695.526
2731.75	691.903
2736.74	582.03
2741.72	607.456
2746.7	551.432
2751.67	495.333
2756.64	475.905
2761.6	504.842
2766.56	509.918
2771.51	474.981
2776.46	476.34
2781.4	481.563
2786.33	523.41
2791.26	523.645
2796.19	540.972
2801.11	580.057
2806.02	532.31
2810.93	557.119
2815.83	621.82
2820.73	713.325
2825.63	813.792
2830.51	1036.61
2835.4	1430.33
2840.27	2345.22
2845.15	4057.91
2850.01	4855.62
2854.87	4501.56
2859.73	3959.37
2864.58	3668.22
2869.43	3829.09
2874.27	3970.34
2879.1	4161.57
2883.93	4277.21
2888.76	4285.84
2893.58	4309.8
2898.39	4285.6
2903.2	4225.71
2908	4155.64
2912.8	4103.41
2917.6	4095.49
2922.38	4225.99
2927.17	4198.7
2931.94	4055.48
2936.71	3663.58
2941.48	2970.5
2946.24	2427.19
2951	2200.24
2955.75	2007.57
2960.5	1819
2965.24	1556.67
2969.97	1340.07
2974.7	1130.67
2979.43	934.1
2984.15	806.09
2988.86	729.68
2993.57	715.99
2998.28	728.29
3002.97	703.85
3007.67	636.93
3012.36	456.42
3017.04	297.98
3021.72	171.3
3026.39	100.59
3031.06	37.26
3035.72	51.64
3040.38	-20.24
3045.03	-80.7
3049.68	-115.11
3054.32	-148.64
3058.96	-135.73
3063.59	-243.5
3068.21	-310.68
3072.83	-371.97
3077.45	-398.72
3082.06	-448.18
3086.66	-524.16
3091.27	-599.47
3095.86	-632.69
3100.45	-675.8
3105.04	-779.14
3109.61	-877.72
3114.19	-916.62
3118.76	-937.54
3123.32	-994.22
3127.88	-1053.19
3132.44	-1147.89
3136.98	-1234.18
3141.53	-1308.47
3146.07	-1352.25
3150.6	-1374.25
3155.13	-1466.35
3159.65	-1517.32
3164.17	-1629.28
3168.68	-1632.81
3173.19	-1748.23
3177.69	-1822.41
3182.19	-1839.23
3186.68	-1875.89
3191.17	-1993.03
3195.65	-1992.57
3200.13	-2120.02
3204.6	-2118.15
3209.07	-2120.6
3213.53	-2161.77
3217.99	-2276.54
3222.44	-2239.76
3226.88	-2225.3
3231.32	-2338.03
3235.76	-2349.5
3240.19	-2401.1
3244.62	-2403.67
3249.04	-2404.48
3250.78	-2415.32
3255.35	-2404.03
3259.91	-2336.67
3264.46	-2377.38
3269.01	-2441.71
3273.56	-2303.1
3278.1	-2389.28
3282.63	-2527.3
3287.16	-2502.29
3291.68	-2461.45
3296.21	-2435.65
3300.72	-2509.94
3305.23	-2486.01
3309.74	-2504.95
3314.24	-2544.72
3318.74	-2551.7
3323.23	-2633.06
3327.72	-2597.62
3332.2	-2647.73
3336.68	-2633.53
3341.15	-2670.94
3345.62	-2701.14
3350.08	-2687.06
3354.54	-2645.09
3358.99	-2618.56
3363.44	-2744.02
3367.89	-2782.81
3372.33	-2809.07
3376.76	-2830.75
3381.19	-2807.45
3385.62	-2865.95
3390.04	-2881.09
3394.45	-2908.63
3398.87	-2896.58
3403.27	-2887.48
3407.67	-2934.24
3412.07	-2942.91
3416.46	-2916.14
3420.85	-2907.29
3425.23	-2958.24
3429.61	-2881.95
3433.99	-2769.85
3438.36	-2848.3
3442.72	-2840.9
3447.08	-2834.7
3451.43	-2745.33
3455.78	-2703.09
3460.13	-2675.21
3464.47	-2642.56
3468.8	-2565.07
3473.14	-2544.64
3477.46	-2540.71
3481.78	-2453.73
3486.1	-2379.92
3490.41	-2361.81
3494.72	-2246.75
3499.02	-2203
