# Supplementary material for: Multi-molecular hyperspectral PRM-SRS microscopy
Source: Nat Commun. 2024 Feb 21;15:1599. doi: 10.1038/s41467-024-45576-6 (PMC10881988; doi:10.1038/s41467-024-45576-6)
Supplement: Supplementary file 4 — Source Data [file 41467_2024_45576_MOESM4_ESM.zip › Main_Figures/Fig_3 CH vs Fingerprint/30-35day fatbody D2O/30-35day FB D2O sub/24.txt]

400.676	782
407.833	767.38
414.986	617.41
422.125	644.81
429.259	687.95
436.385	659.56
443.504	657.03
450.615	641.72
457.716	627.43
464.812	624.63
471.894	592.07
478.975	605.22
486.045	640.72
493.106	644.49
500.161	655.27
507.207	728.72
514.247	688.99
521.277	670.68
528.299	696.11
535.314	720.04
542.322	685.6
549.32	708.26
556.312	678.81
563.292	726.42
570.27	775.64
577.236	750.1
584.195	763.95
591.147	760.64
598.092	758.96
605.027	816.311
611.955	777.118
618.874	821.823
625.787	795.746
632.691	839.364
639.588	848.588
646.477	900.679
653.356	890.199
660.231	884.516
667.095	871.373
673.953	847.354
680.803	870.7
687.645	873.356
694.476	901.678
701.304	937.662
708.123	910.783
714.933	939.095
721.736	969.137
728.531	978.574
735.32	1006.84
742.099	998.172
748.869	986.344
755.636	995.69
762.39	1009.5
769.14	980.439
775.88	945.234
782.613	998.1
789.339	996.615
796.056	1047.56
802.766	1017.89
809.469	1072.88
816.163	1103.65
822.85	1095.47
829.529	1135.1
836.2	1231.23
842.865	1254.68
849.52	1250.77
856.169	1244.99
862.811	1246.41
869.444	1226.61
876.068	1233.34
882.685	1215.47
889.296	1178.69
895.899	1139.85
902.494	1129.8
909.08	1115.44
915.659	1127.28
922.232	1106.55
928.798	1045.88
935.355	1054.78
941.903	1047.27
948.444	1050.82
954.977	1048.72
961.505	1098.79
968.025	1096.47
974.536	1066.79
981.038	1094.55
987.535	1078.55
994.024	1105.48
1000.5	1147
1006.98	1157.77
1013.44	1158.9
1019.9	1126.05
1026.35	1121.1
1032.8	1102.35
1039.23	1139.34
1045.66	1117.42
1052.08	1149.69
1058.49	1173.19
1064.9	1191.32
1071.3	1230.67
1077.69	1238.97
1084.07	1222.28
1090.45	1165.08
1096.82	1088.5
1103.18	1056.18
1109.53	1105.95
1115.88	1160.97
1122.22	1158.15
1128.55	1080.94
1134.87	992.65
1141.19	987.919
1147.49	1034.81
1153.8	1090.52
1160.09	1054.13
1166.38	999.337
1172.65	977.191
1178.93	983.183
1185.19	990.3
1191.45	1002.94
1197.7	999.977
1203.94	1017.88
1210.17	1021.97
1216.4	1003.81
1222.62	988.054
1228.83	1032.86
1235.04	1044.24
1241.24	1057.8
1247.43	1101.73
1253.61	1215.36
1259.49	1199.34
1265.82	1266.04
1272.14	1169.46
1278.46	1217.34
1284.76	1324.71
1291.06	1458.83
1297.36	1566.63
1303.64	1529.39
1309.92	1322.56
1316.19	1256.18
1322.46	1147.45
1328.72	1030.41
1334.97	1018.54
1341.22	1002.84
1347.46	947.908
1353.69	1018.5
1359.91	935.281
1366.13	955.596
1372.34	892.325
1378.54	897.936
1384.74	861.856
1390.93	912.16
1397.12	899.372
1403.29	961.321
1409.46	994.741
1415.62	1003.58
1421.78	1092.37
1427.93	1409.03
1434.07	1825.61
1440.21	1881.15
1446.34	1733.38
1452.46	1632.87
1458.57	1392.4
1464.68	1211.44
1470.78	1032.24
1476.88	928.995
1482.97	890.9
1489.05	855.669
1495.12	862.274
1501.19	840.233
1507.25	852.002
1513.3	926.279
1519.35	950.881
1525.39	928.166
1531.43	882.577
1537.45	837.583
1543.47	804.826
1549.49	799.659
1555.5	812.41
1561.5	840.815
1567.49	785.996
1573.48	808.984
1579.46	771.668
1585.43	760.206
1591.4	750.309
1597.36	776.685
1603.31	748.994
1609.25	704.13
1615.19	741.91
1621.13	760.894
1627.06	750.505
1632.97	752.985
1638.89	833.363
1644.79	1046.52
1650.69	1268.81
1656.59	1212.46
1662.47	873.231
1668.35	754.213
1674.22	748.063
1680.09	692.953
1685.95	680.77
1691.8	695.676
1697.65	695.556
1703.49	673.663
1709.32	692.174
1715.15	660.844
1720.97	719.007
1726.78	742.621
1732.59	822.884
1738.39	879.509
1744.18	909.464
1749.97	887.814
1755.75	827.436
1761.52	755.423
1767.29	715.68
1773.05	714.96
1778.8	677.135
1784.55	687.437
1790.29	686.829
1796.02	703.857
1801.75	677.366
1807.47	633.719
1813.18	646.482
1818.89	655.371
1824.59	650.491
1830.29	678.403
1835.97	648.367
1841.66	632.149
1847.33	657.565
1853	648.106
1858.66	650.045
1864.32	654.13
1869.96	652.7
1875.61	673.966
1881.24	684.837
1886.87	665.977
1892.49	671.148
1898.11	637.157
1903.72	639.004
1909.32	621.653
1914.92	653.667
1920.51	639.537
1926.09	583.403
1931.67	615.139
1937.24	601.226
1942.81	620.26
1948.36	643.715
1953.92	632.165
1959.46	620.094
1965	625.064
1970.53	654.362
1976.05	657.245
1981.57	637.028
1987.09	633.674
1992.59	624.76
1994.99	615.557
2000.64	622.412
2006.29	669.291
2011.93	624.694
2017.56	543.096
2023.19	602.749
2028.81	565.021
2034.43	592.771
2040.04	606.507
2045.64	581.947
2051.24	601.129
2056.83	588.696
2062.42	564.219
2068	573.478
2073.57	594.544
2079.14	586.63
2084.7	632.851
2090.26	631.709
2095.81	615.633
2101.35	632.044
2106.89	634.318
2112.42	673.513
2117.95	713.877
2123.47	695.599
2128.98	778.336
2134.49	811.562
2140	805.541
2145.49	826.99
2150.98	827.642
2156.47	734.68
2161.94	775.575
2167.42	738.452
2172.88	714.024
2178.34	690.675
2183.8	664.286
2189.24	631.375
2194.69	659.615
2200.12	627.557
2205.55	585.525
2210.98	602.35
2216.4	566.878
2221.81	635.246
2227.22	621.395
2232.61	572.861
2238.01	549.666
2243.4	584.983
2248.78	586.848
2254.16	582.147
2259.53	559.931
2264.89	584.417
2270.25	562.453
2275.61	585.407
2280.95	536.958
2286.29	533.363
2291.63	564.367
2296.96	572.233
2302.28	540.066
2307.6	529.749
2312.91	546.018
2318.22	546.809
2323.52	542.4
2328.81	513.701
2334.1	507.661
2339.38	515.015
2344.66	513.118
2349.93	519.887
2355.19	494.112
2360.45	480.779
2365.71	523.723
2370.95	488.287
2376.19	513.37
2381.43	495.974
2386.66	482.777
2391.89	457.587
2397.1	474.236
2402.31	476.044
2407.52	478.259
2412.72	512.009
2417.91	517.524
2423.1	474.209
2428.28	465.728
2433.46	497.992
2438.63	504.608
2443.8	484.492
2448.96	471.759
2454.11	478.607
2459.26	471.306
2464.4	481.081
2469.54	467.966
2474.67	475.423
2479.79	477.742
2484.91	481.451
2490.02	497.038
2495.13	490.948
2500.23	483.621
2505.33	483.386
2510.42	461.725
2515.5	473.534
2520.58	461.513
2525.65	468.284
2530.72	468.967
2535.78	462.207
2540.83	459.141
2545.88	477.057
2550.93	489.164
2555.96	467.592
2561	471.583
2566.02	459.232
2571.04	465.272
2576.06	485.191
2581.07	501.489
2586.07	487.273
2591.07	476.223
2596.06	463.64
2601.05	458.743
2606.03	477.237
2611	473.627
2615.97	494.696
2620.93	524.815
2625.89	517.095
2630.84	507.428
2635.79	464.387
2640.73	523.557
2645.66	496.4
2650.59	492.496
2655.51	488.074
2656.27	486.848
2661.34	522.213
2666.41	486.364
2671.46	491.379
2676.52	523.359
2681.57	528.29
2686.61	571.341
2691.64	552.835
2696.68	561.856
2701.7	535.727
2706.72	619.106
2711.74	663.72
2716.75	658.29
2721.75	706.019
2726.75	691.086
2731.75	694.273
2736.74	567.41
2741.72	588.566
2746.7	557.392
2751.67	499.743
2756.64	450.915
2761.6	509.252
2766.56	462.528
2771.51	491.671
2776.46	460.28
2781.4	491.983
2786.33	487.22
2791.26	491.335
2796.19	500.812
2801.11	548.127
2806.02	539.63
2810.93	577.079
2815.83	627.84
2820.73	692.965
2825.63	799.092
2830.51	1063.01
2835.4	1437.97
2840.27	2431.55
2845.15	4254.29
2850.01	5178.93
2854.87	4775.76
2859.73	4171.4
2864.58	3784.24
2869.43	3892.68
2874.27	4032.49
2879.1	4248.24
2883.93	4391.4
2888.76	4515.64
2893.58	4493.74
2898.39	4435.66
2903.2	4348.01
2908	4301.55
2912.8	4268.91
2917.6	4248.96
2922.38	4264.14
2927.17	4244.74
2931.94	4089.29
2936.71	3639.22
2941.48	2923.73
2946.24	2321.22
2951	2093.32
2955.75	1944.37
2960.5	1787.94
2965.24	1511.66
2969.97	1237.24
2974.7	1055.32
2979.43	825.99
2984.15	666.91
2988.86	560.57
2993.57	606.01
2998.28	669.72
3002.97	676.43
3007.67	553.84
3012.36	416.43
3017.04	241.15
3021.72	166.72
3026.39	67.71
3031.06	-1.75
3035.72	-48.01
3040.38	-103.01
3045.03	-133.93
3049.68	-170.33
3054.32	-241.54
3058.96	-248.16
3063.59	-288.5
3068.21	-382.8
3072.83	-411.98
3077.45	-478.69
3082.06	-492.06
3086.66	-571.43
3091.27	-642.29
3095.86	-716.99
3100.45	-778.15
3105.04	-819.51
3109.61	-928.05
3114.19	-1001.54
3118.76	-1045.05
3123.32	-1053.01
3127.88	-1114.19
3132.44	-1216.12
3136.98	-1304.79
3141.53	-1405.54
3146.07	-1425.06
3150.6	-1473.06
3155.13	-1572.96
3159.65	-1561.05
3164.17	-1702.79
3168.68	-1767.25
3173.19	-1854.95
3177.69	-1956.41
3182.19	-1897.32
3186.68	-1935.46
3191.17	-2174.06
3195.65	-2134.57
3200.13	-2240.6
3204.6	-2254.12
3209.07	-2232.54
3213.53	-2233.9
3217.99	-2392.26
3222.44	-2372.91
3226.88	-2410.44
3231.32	-2505.53
3235.76	-2539.38
3240.19	-2519.26
3244.62	-2524.82
3249.04	-2513.09
3250.78	-2501.98
3255.35	-2577.27
3259.91	-2517.56
3264.46	-2587.74
3269.01	-2530.98
3273.56	-2503.82
3278.1	-2572.86
3282.63	-2667.49
3287.16	-2623.32
3291.68	-2671.05
3296.21	-2618.08
3300.72	-2710.38
3305.23	-2725.77
3309.74	-2722.46
3314.24	-2735.93
3318.74	-2721.74
3323.23	-2812.83
3327.72	-2756.55
3332.2	-2878.06
3336.68	-2873.62
3341.15	-2842.37
3345.62	-2841.01
3350.08	-2858.74
3354.54	-2912.85
3358.99	-2863.98
3363.44	-2955.89
3367.89	-2982.44
3372.33	-3012.77
3376.76	-3023.08
3381.19	-3032.23
3385.62	-3072.17
3390.04	-3046.9
3394.45	-3071.35
3398.87	-3020.21
3403.27	-3088.43
3407.67	-3103.33
3412.07	-3105.2
3416.46	-3062.63
3420.85	-3155.54
3425.23	-3123.04
3429.61	-3118.46
3433.99	-3038.21
3438.36	-3060.08
3442.72	-3030.8
3447.08	-3021.21
3451.43	-2967.33
3455.78	-2909.06
3460.13	-2896.37
3464.47	-2839.9
3468.8	-2809.01
3473.14	-2762.29
3477.46	-2713.87
3481.78	-2628.19
3486.1	-2595
3490.41	-2497.81
3494.72	-2423.44
3499.02	-2334
