# Supplementary material for: Multi-molecular hyperspectral PRM-SRS microscopy
Source: Nat Commun. 2024 Feb 21;15:1599. doi: 10.1038/s41467-024-45576-6 (PMC10881988; doi:10.1038/s41467-024-45576-6)
Supplement: Supplementary file 4 — Source Data [file 41467_2024_45576_MOESM4_ESM.zip › Main_Figures/Fig_3 CH vs Fingerprint/30-35day fatbody D2O/30-35day FB D2O sub/25.txt]

400.676	760
407.833	689.13
414.986	611.31
422.125	629.33
429.259	670.28
436.385	632.52
443.504	660.43
450.615	640.46
457.716	649.49
464.812	635.02
471.894	652.77
478.975	621.45
486.045	660.03
493.106	651.12
500.161	644.61
507.207	694.41
514.247	704.04
521.277	657.87
528.299	704.99
535.314	691.82
542.322	674.52
549.32	679.58
556.312	647.6
563.292	664.73
570.27	705.53
577.236	663.98
584.195	675.72
591.147	675.31
598.092	723.55
605.027	791.081
611.955	759.878
618.874	723.713
625.787	712.476
632.691	804.304
639.588	768.198
646.477	783.319
653.356	805.069
660.231	784.166
667.095	831.263
673.953	820.504
680.803	799.87
687.645	805.436
694.476	820.688
701.304	854.612
708.123	860.473
714.933	890.935
721.736	858.547
728.531	905.434
735.32	864.157
742.099	880.292
748.869	897.624
755.636	901.4
762.39	904.024
769.14	910.669
775.88	905.974
782.613	883.82
789.339	909.575
796.056	937.28
802.766	947.746
809.469	948.996
816.163	984.64
822.85	991.949
829.529	1041.23
836.2	1038.27
842.865	1101.99
849.52	1068.61
856.169	1102.03
862.811	1092.83
869.444	1081.65
876.068	1065.03
882.685	1095.88
889.296	1057.8
895.899	1059.31
902.494	1088.92
909.08	1021.19
915.659	1034.15
922.232	1063.16
928.798	1009.93
935.355	1009.25
941.903	993.139
948.444	992.763
954.977	969.807
961.505	999.386
968.025	994.917
974.536	982.777
981.038	968.81
987.535	920.931
994.024	1001.03
1000.5	1078.78
1006.98	1042.98
1013.44	1032.58
1019.9	988.106
1026.35	969.878
1032.8	969.787
1039.23	969.866
1045.66	940.534
1052.08	999.823
1058.49	1017.63
1064.9	1013.72
1071.3	1053.23
1077.69	1069.04
1084.07	1055.57
1090.45	973.522
1096.82	925.928
1103.18	931.431
1109.53	967.545
1115.88	986.569
1122.22	1003.39
1128.55	961.53
1134.87	913.77
1141.19	931.149
1147.49	985.467
1153.8	1007.74
1160.09	936.684
1166.38	900.027
1172.65	902.101
1178.93	940.933
1185.19	947.75
1191.45	950.148
1197.7	937.137
1203.94	923.714
1210.17	918.661
1216.4	910.066
1222.62	932.484
1228.83	969.597
1235.04	945.028
1241.24	954.562
1247.43	1005.89
1253.61	986.581
1259.49	1043.86
1265.82	1077.55
1272.14	1114.61
1278.46	1035.39
1284.76	1119.8
1291.06	1173.46
1297.36	1325.02
1303.64	1204.16
1309.92	1121.56
1316.19	1013.71
1322.46	984.577
1328.72	951.755
1334.97	883.253
1341.22	952.211
1347.46	860.988
1353.69	908.537
1359.91	856.201
1366.13	859.116
1372.34	855.935
1378.54	798.656
1384.74	868.156
1390.93	859.23
1397.12	847.272
1403.29	855.491
1409.46	912.191
1415.62	897.707
1421.78	1012.36
1427.93	1126.44
1434.07	1356.09
1440.21	1456.98
1446.34	1408.1
1452.46	1311.19
1458.57	1173.52
1464.68	1027.66
1470.78	920.541
1476.88	866.725
1482.97	819.3
1489.05	807.329
1495.12	757.724
1501.19	811.253
1507.25	815.752
1513.3	871.649
1519.35	895.751
1525.39	900.616
1531.43	836.217
1537.45	812.353
1543.47	777.676
1549.49	749.919
1555.5	768.34
1561.5	759.335
1567.49	737.576
1573.48	755.884
1579.46	717.378
1585.43	727.446
1591.4	710.459
1597.36	690.755
1603.31	681.964
1609.25	674.98
1615.19	660.69
1621.13	709.714
1627.06	679.095
1632.97	682.255
1638.89	746.633
1644.79	865.695
1650.69	1001.09
1656.59	923.955
1662.47	780.021
1668.35	697.093
1674.22	672.713
1680.09	683.993
1685.95	665.93
1691.8	638.346
1697.65	638.846
1703.49	657.693
1709.32	636.864
1715.15	619.714
1720.97	698.947
1726.78	707.891
1732.59	743.154
1738.39	798.439
1744.18	811.084
1749.97	781.254
1755.75	701.276
1761.52	669.613
1767.29	652.09
1773.05	650.89
1778.8	644.915
1784.55	635.977
1790.29	633.899
1796.02	675.837
1801.75	671.906
1807.47	633.249
1813.18	634.702
1818.89	635.911
1824.59	631.771
1830.29	628.783
1835.97	646.597
1841.66	637.669
1847.33	642.015
1853	630.896
1858.66	647.585
1864.32	655.25
1869.96	651.37
1875.61	635.726
1881.24	649.697
1886.87	626.237
1892.49	629.108
1898.11	616.917
1903.72	640.184
1909.32	635.933
1914.92	613.527
1920.51	611.917
1926.09	574.263
1931.67	606.159
1937.24	590.446
1942.81	637.07
1948.36	631.995
1953.92	624.465
1959.46	620.094
1965	602.324
1970.53	607.942
1976.05	624.575
1981.57	627.888
1987.09	602.374
1992.59	618.2
1994.99	641.857
2000.64	609.602
2006.29	608.431
2011.93	617.464
2017.56	608.656
2023.19	601.829
2028.81	548.621
2034.43	537.731
2040.04	578.237
2045.64	564.967
2051.24	561.939
2056.83	575.076
2062.42	551.569
2068	558.128
2073.57	582.984
2079.14	576.84
2084.7	593.821
2090.26	571.439
2095.81	579.303
2101.35	574.744
2106.89	571.338
2112.42	596.533
2117.95	634.227
2123.47	642.449
2128.98	671.396
2134.49	696.682
2140	687.931
2145.49	722.36
2150.98	719.372
2156.47	687.6
2161.94	676.725
2167.42	656.962
2172.88	631.764
2178.34	625.835
2183.8	606.056
2189.24	632.155
2194.69	591.365
2200.12	572.087
2205.55	571.965
2210.98	603.1
2216.4	544.168
2221.81	583.246
2227.22	596.645
2232.61	552.241
2238.01	545.796
2243.4	565.803
2248.78	569.598
2254.16	522.637
2259.53	521.791
2264.89	569.647
2270.25	574.313
2275.61	519.327
2280.95	518.498
2286.29	540.023
2291.63	543.227
2296.96	517.923
2302.28	544.906
2307.6	494.289
2312.91	516.618
2318.22	482.359
2323.52	513.28
2328.81	506.781
2334.1	479.821
2339.38	494.885
2344.66	494.108
2349.93	511.607
2355.19	471.092
2360.45	461.409
2365.71	468.563
2370.95	492.007
2376.19	503.2
2381.43	455.969
2386.66	463.557
2391.89	464.437
2397.1	491.826
2402.31	469.834
2407.52	474.969
2412.72	485.039
2417.91	459.064
2423.1	445.359
2428.28	482.098
2433.46	486.762
2438.63	489.968
2443.8	462.332
2448.96	432.199
2454.11	480.127
2459.26	482.936
2464.4	504.341
2469.54	471.356
2474.67	479.003
2479.79	448.342
2484.91	458.861
2490.02	467.668
2495.13	473.998
2500.23	463.611
2505.33	472.676
2510.42	463.945
2515.5	453.824
2520.58	428.163
2525.65	430.904
2530.72	421.297
2535.78	426.111
2540.83	449.401
2545.88	461.647
2550.93	456.464
2555.96	447.662
2561	449.603
2566.02	444.032
2571.04	466.302
2576.06	475.111
2581.07	470.269
2586.07	487.643
2591.07	454.893
2596.06	475.47
2601.05	471.223
2606.03	490.017
2611	488.707
2615.97	459.316
2620.93	492.285
2625.89	482.005
2630.84	430.068
2635.79	424.577
2640.73	478.507
2645.66	414.75
2650.59	442.046
2655.51	455.704
2656.27	457.228
2661.34	515.373
2666.41	472.614
2671.46	460.719
2676.52	447.669
2681.57	477.67
2686.61	512.441
2691.64	503.085
2696.68	444.056
2701.7	520.827
2706.72	525.276
2711.74	576.11
2716.75	586.1
2721.75	543.629
2726.75	542.176
2731.75	554.673
2736.74	499.12
2741.72	517.756
2746.7	481.022
2751.67	448.873
2756.64	404.595
2761.6	431.192
2766.56	422.598
2771.51	401.371
2776.46	385.9
2781.4	387.523
2786.33	424.35
2791.26	402.015
2796.19	473.312
2801.11	471.297
2806.02	453.59
2810.93	465.619
2815.83	457.66
2820.73	548.465
2825.63	631.172
2830.51	779.478
2835.4	1046.33
2840.27	1708.91
2845.15	2850.87
2850.01	3448.93
2854.87	3093.46
2859.73	2765.5
2864.58	2570.6
2869.43	2644.29
2874.27	2817.76
2879.1	2952.69
2883.93	3014.59
2888.76	2951.79
2893.58	2954.7
2898.39	2914.27
2903.2	2904.49
2908	2792.71
2912.8	2824.81
2917.6	2840.85
2922.38	2823.21
2927.17	2814.05
2931.94	2742.1
2936.71	2427.56
2941.48	1996.69
2946.24	1581.18
2951	1387.93
2955.75	1306.89
2960.5	1177.64
2965.24	997.33
2969.97	826.75
2974.7	702.54
2979.43	540.94
2984.15	445.54
2988.86	389.2
2993.57	379.99
2998.28	386.07
3002.97	355.79
3007.67	291.09
3012.36	154
3017.04	71.2799
3021.72	-25.12
3026.39	-98.41
3031.06	-158.88
3035.72	-224.85
3040.38	-234.88
3045.03	-257.09
3049.68	-370.06
3054.32	-361.58
3058.96	-385.76
3063.59	-442.46
3068.21	-527.54
3072.83	-580.29
3077.45	-646.8
3082.06	-681.71
3086.66	-771.98
3091.27	-847.45
3095.86	-918.91
3100.45	-947.94
3105.04	-1034.84
3109.61	-1141.3
3114.19	-1218.42
3118.76	-1277.17
3123.32	-1313.28
3127.88	-1377.19
3132.44	-1488.18
3136.98	-1615.68
3141.53	-1679.68
3146.07	-1731.78
3150.6	-1785.99
3155.13	-1892.41
3159.65	-1924.55
3164.17	-2030.34
3168.68	-2082.25
3173.19	-2222.54
3177.69	-2277.37
3182.19	-2333.57
3186.68	-2337.21
3191.17	-2560.69
3195.65	-2554.91
3200.13	-2599.3
3204.6	-2647.67
3209.07	-2619.69
3213.53	-2676.49
3217.99	-2813.11
3222.44	-2892.85
3226.88	-2792.85
3231.32	-2899.99
3235.76	-2960.86
3240.19	-2940.03
3244.62	-2899.99
3249.04	-2975.67
3250.78	-3034.28
3255.35	-3020.23
3259.91	-2948.95
3264.46	-2987.75
3269.01	-3027.06
3273.56	-2912.9
3278.1	-2984.14
3282.63	-3148.99
3287.16	-3013.84
3291.68	-3091.95
3296.21	-3108.08
3300.72	-3145.31
3305.23	-3218.49
3309.74	-3138.8
3314.24	-3172.27
3318.74	-3186.85
3323.23	-3293.46
3327.72	-3268.84
3332.2	-3292.86
3336.68	-3334.9
3341.15	-3348.95
3345.62	-3323.48
3350.08	-3409.49
3354.54	-3396.41
3358.99	-3360.69
3363.44	-3414.89
3367.89	-3535.48
3372.33	-3558.95
3376.76	-3546.05
3381.19	-3565.1
3385.62	-3597.83
3390.04	-3566.15
3394.45	-3643.41
3398.87	-3566.74
3403.27	-3600.69
3407.67	-3677.81
3412.07	-3695.2
3416.46	-3643.24
3420.85	-3684.16
3425.23	-3684.61
3429.61	-3654.12
3433.99	-3544.45
3438.36	-3564.7
3442.72	-3585.67
3447.08	-3548.68
3451.43	-3479.65
3455.78	-3402.01
3460.13	-3388.45
3464.47	-3317.36
3468.8	-3258.47
3473.14	-3215.82
3477.46	-3154.93
3481.78	-3105.02
3486.1	-3035.3
3490.41	-2921.16
3494.72	-2845.76
3499.02	-2786
