# Supplementary material for: Multi-molecular hyperspectral PRM-SRS microscopy
Source: Nat Commun. 2024 Feb 21;15:1599. doi: 10.1038/s41467-024-45576-6 (PMC10881988; doi:10.1038/s41467-024-45576-6)
Supplement: Supplementary file 4 — Source Data [file 41467_2024_45576_MOESM4_ESM.zip › Main_Figures/Fig_3 CH vs Fingerprint/30-35day fatbody D2O/30-35day FB D2O sub/26.txt]

400.676	702
407.833	598.67
414.986	568.66
422.125	596.24
429.259	553.48
436.385	562.12
443.504	580.62
450.615	562.49
457.716	573.49
464.812	554.26
471.894	518.01
478.975	525.61
486.045	597.45
493.106	605.51
500.161	635.04
507.207	612.28
514.247	612.06
521.277	615.25
528.299	609.38
535.314	602.98
542.322	618.7
549.32	598.73
556.312	564.29
563.292	617.44
570.27	614.87
577.236	629.33
584.195	604.01
591.147	620.21
598.092	687.81
605.027	716.611
611.955	668.608
618.874	653.753
625.787	656.156
632.691	683.484
639.588	719.068
646.477	711.519
653.356	724.159
660.231	708.066
667.095	763.373
673.953	705.774
680.803	728.25
687.645	731.046
694.476	754.618
701.304	780.442
708.123	759.893
714.933	776.745
721.736	800.047
728.531	801.934
735.32	812.317
742.099	809.712
748.869	866.734
755.636	836.87
762.39	810.914
769.14	843.799
775.88	834.344
782.613	834.95
789.339	843.855
796.056	829.23
802.766	879.026
809.469	938.436
816.163	958.54
822.85	953.749
829.529	1003.92
836.2	986.88
842.865	1014.46
849.52	1072.53
856.169	1072.88
862.811	1023.07
869.444	1046.34
876.068	1058.28
882.685	1047.93
889.296	1036.75
895.899	999.42
902.494	1032.09
909.08	965.944
915.659	995.243
922.232	970.995
928.798	929.562
935.355	928.712
941.903	920.439
948.444	949.383
954.977	937.357
961.505	932.516
968.025	930.427
974.536	918.137
981.038	928.48
987.535	917.551
994.024	954.277
1000.5	1002.56
1006.98	974.3
1013.44	992.93
1019.9	973.776
1026.35	970.958
1032.8	921.637
1039.23	902.006
1045.66	891.384
1052.08	973.363
1058.49	1016.7
1064.9	1019.64
1071.3	1017.38
1077.69	1029.69
1084.07	991.185
1090.45	952.242
1096.82	905.578
1103.18	909.201
1109.53	936.095
1115.88	983.059
1122.22	974.493
1128.55	896.13
1134.87	859.64
1141.19	851.619
1147.49	881.507
1153.8	933.97
1160.09	921.844
1166.38	875.437
1172.65	853.261
1178.93	849.043
1185.19	837.35
1191.45	852.988
1197.7	844.257
1203.94	852.214
1210.17	841.921
1216.4	845.256
1222.62	825.394
1228.83	865.717
1235.04	886.438
1241.24	903.842
1247.43	939.908
1253.61	952.521
1259.49	1044.13
1265.82	1006.5
1272.14	974.189
1278.46	971.043
1284.76	1082.9
1291.06	1157.68
1297.36	1251.13
1303.64	1216.17
1309.92	1110.05
1316.19	1018.6
1322.46	930.627
1328.72	939.455
1334.97	857.883
1341.22	841.211
1347.46	811.388
1353.69	812.957
1359.91	788.751
1366.13	817.646
1372.34	812.405
1378.54	757.316
1384.74	766.786
1390.93	739.97
1397.12	795.092
1403.29	808.621
1409.46	811.171
1415.62	880.277
1421.78	923.067
1427.93	1130.24
1434.07	1489.51
1440.21	1446.07
1446.34	1354.99
1452.46	1284.09
1458.57	1164.64
1464.68	998.556
1470.78	859.331
1476.88	803.565
1482.97	763.93
1489.05	723.119
1495.12	721.904
1501.19	747.413
1507.25	735.262
1513.3	774.299
1519.35	790.051
1525.39	761.316
1531.43	723.947
1537.45	720.493
1543.47	707.116
1549.49	700.689
1555.5	660.41
1561.5	669.905
1567.49	644.446
1573.48	683.764
1579.46	661.908
1585.43	642.856
1591.4	619.219
1597.36	622.815
1603.31	630.234
1609.25	630.55
1615.19	624.78
1621.13	641.684
1627.06	629.155
1632.97	587.515
1638.89	654.863
1644.79	837.255
1650.69	1029.24
1656.59	929.255
1662.47	725.361
1668.35	616.653
1674.22	599.033
1680.09	593.883
1685.95	569.48
1691.8	552.786
1697.65	542.456
1703.49	590.263
1709.32	586.264
1715.15	563.914
1720.97	612.527
1726.78	632.731
1732.59	705.304
1738.39	723.459
1744.18	744.334
1749.97	698.764
1755.75	634.436
1761.52	623.323
1767.29	620.72
1773.05	592.76
1778.8	599.985
1784.55	590.007
1790.29	573.809
1796.02	605.737
1801.75	598.446
1807.47	553.119
1813.18	557.308
1818.89	609.551
1824.59	568.771
1830.29	555.279
1835.97	563.877
1841.66	583.129
1847.33	580.895
1853	569.776
1858.66	584.885
1864.32	576.25
1869.96	584.95
1875.61	571.796
1881.24	588.597
1886.87	565.807
1892.49	533.014
1898.11	528.637
1903.72	566.814
1909.32	549.582
1914.92	530.068
1920.51	523.18
1926.09	527.429
1931.67	484.454
1937.24	544.226
1942.81	540.361
1948.36	528.404
1953.92	526.152
1959.46	520.986
1965	521.12
1970.53	507.895
1976.05	542.395
1981.57	535.868
1987.09	523.184
1992.59	539.52
1994.99	549.747
2000.64	506.352
2006.29	533.211
2011.93	546.354
2017.56	514.386
2023.19	540.649
2028.81	512.038
2034.43	519.141
2040.04	484.346
2045.64	490.64
2051.24	541.019
2056.83	495.192
2062.42	478.942
2068	489.794
2073.57	497.344
2079.14	487.722
2084.7	526.331
2090.26	551.999
2095.81	487.624
2101.35	524.164
2106.89	540.068
2112.42	540.103
2117.95	556.387
2123.47	590.949
2128.98	601.866
2134.49	661.292
2140	648.321
2145.49	666.62
2150.98	670.412
2156.47	657.51
2161.94	638.895
2167.42	597.282
2172.88	604.944
2178.34	563.235
2183.8	588.656
2189.24	569.215
2194.69	561.565
2200.12	554.397
2205.55	502.245
2210.98	533.76
2216.4	469.738
2221.81	513.656
2227.22	486.686
2232.61	525.181
2238.01	502.256
2243.4	495.253
2248.78	480.578
2254.16	442.52
2259.53	458.754
2264.89	508.047
2270.25	505.053
2275.61	504.157
2280.95	499.068
2286.29	467.492
2291.63	462.393
2296.96	441.04
2302.28	476.497
2307.6	434.129
2312.91	450.803
2318.22	453.898
2323.52	458.947
2328.81	444.835
2334.1	433.389
2339.38	430.861
2344.66	421.7
2349.93	444.003
2355.19	424.917
2360.45	423.257
2365.71	411.024
2370.95	420.659
2376.19	424.903
2381.43	424.567
2386.66	428.628
2391.89	402.866
2397.1	397.104
2402.31	383.9
2407.52	405.586
2412.72	436.299
2417.91	401.988
2423.1	421.095
2428.28	423.325
2433.46	404.169
2438.63	433.814
2443.8	442.162
2448.96	410.957
2454.11	419.911
2459.26	399.936
2464.4	405.675
2469.54	413.727
2474.67	422.152
2479.79	413.797
2484.91	376.886
2490.02	424.686
2495.13	417.504
2500.23	411.178
2505.33	407.964
2510.42	379.148
2515.5	383.845
2520.58	393.942
2525.65	409.164
2530.72	393.605
2535.78	398.075
2540.83	403.167
2545.88	391.801
2550.93	393.16
2555.96	418.029
2561	419.253
2566.02	394.54
2571.04	414.631
2576.06	423.511
2581.07	405.765
2586.07	410.003
2591.07	424.693
2596.06	409.67
2601.05	419.433
2606.03	436.757
2611	428.387
2615.97	427.756
2620.93	386.275
2625.89	423.325
2630.84	423.328
2635.79	373.727
2640.73	435.057
2645.66	367.223
2650.59	400.786
2655.51	407.634
2656.27	407.438
2661.34	464.693
2666.41	448.934
2671.46	411.689
2676.52	439.919
2681.57	439.33
2686.61	464.511
2691.64	457.045
2696.68	464.226
2701.7	484.027
2706.72	481.726
2711.74	550.81
2716.75	527.59
2721.75	541.429
2726.75	542.216
2731.75	551.603
2736.74	481.35
2741.72	466.856
2746.7	461.852
2751.67	390.683
2756.64	387.715
2761.6	403.352
2766.56	423.878
2771.51	371.701
2776.46	372.95
2781.4	383.023
2786.33	403.67
2791.26	385.455
2796.19	446.782
2801.11	450.217
2806.02	400.12
2810.93	454.859
2815.83	520.01
2820.73	548.425
2825.63	654.992
2830.51	825.678
2835.4	1114.75
2840.27	1863.15
2845.15	3164.24
2850.01	3795.26
2854.87	3417.95
2859.73	3086.38
2864.58	2766.34
2869.43	2963.53
2874.27	3080.61
2879.1	3257.36
2883.93	3312.55
2888.76	3389.47
2893.58	3355.05
2898.39	3325.47
2903.2	3260.83
2908	3195.93
2912.8	3124.11
2917.6	3190.78
2922.38	3214.06
2927.17	3218.8
2931.94	3089.3
2936.71	2732.1
2941.48	2193.59
2946.24	1765.07
2951	1565.78
2955.75	1455.01
2960.5	1323.84
2965.24	1127.64
2969.97	912.51
2974.7	763.91
2979.43	607.3
2984.15	460.12
2988.86	390.91
2993.57	365.95
2998.28	420.48
3002.97	427.79
3007.67	296.47
3012.36	214.26
3017.04	64.6899
3021.72	-33.49
3026.39	-98.88
3031.06	-179.32
3035.72	-202.33
3040.38	-264.32
3045.03	-310.45
3049.68	-365.84
3054.32	-445.23
3058.96	-458.73
3063.59	-515.54
3068.21	-593.09
3072.83	-645.46
3077.45	-696.17
3082.06	-741.69
3086.66	-831.49
3091.27	-907.34
3095.86	-981.13
3100.45	-1011.96
3105.04	-1105.18
3109.61	-1215.91
3114.19	-1295.7
3118.76	-1342.34
3123.32	-1404.96
3127.88	-1493.53
3132.44	-1592.05
3136.98	-1708.08
3141.53	-1769.31
3146.07	-1847.18
3150.6	-1901.88
3155.13	-1982.53
3159.65	-2006.57
3164.17	-2172.2
3168.68	-2260.38
3173.19	-2315.17
3177.69	-2430.08
3182.19	-2437.4
3186.68	-2516.27
3191.17	-2686.46
3195.65	-2682.78
3200.13	-2783.05
3204.6	-2759.64
3209.07	-2839.04
3213.53	-2860.25
3217.99	-2977.73
3222.44	-3001.44
3226.88	-3015.68
3231.32	-3121.98
3235.76	-3136.37
3240.19	-3117.15
3244.62	-3097.68
3249.04	-3188.1
3250.78	-3247.21
3255.35	-3170.58
3259.91	-3157.57
3264.46	-3172.32
3269.01	-3184.31
3273.56	-3130.47
3278.1	-3252.71
3282.63	-3301.41
3287.16	-3255.82
3291.68	-3267.77
3296.21	-3267.69
3300.72	-3349.81
3305.23	-3396.55
3309.74	-3352
3314.24	-3400.04
3318.74	-3397.76
3323.23	-3461.8
3327.72	-3458.53
3332.2	-3543.31
3336.68	-3536.53
3341.15	-3569.06
3345.62	-3562.64
3350.08	-3589.89
3354.54	-3598.23
3358.99	-3610.38
3363.44	-3682.85
3367.89	-3672.03
3372.33	-3748.22
3376.76	-3775.97
3381.19	-3724.05
3385.62	-3863.44
3390.04	-3842.06
3394.45	-3813.76
3398.87	-3817.04
3403.27	-3830.89
3407.67	-3859.37
3412.07	-3873.48
3416.46	-3842.76
3420.85	-3899.42
3425.23	-3878.81
3429.61	-3875.98
3433.99	-3796.22
3438.36	-3821.41
3442.72	-3822.14
3447.08	-3754.44
3451.43	-3686.33
3455.78	-3574.78
3460.13	-3572.93
3464.47	-3510.13
3468.8	-3437.15
3473.14	-3379.44
3477.46	-3303.57
3481.78	-3269.75
3486.1	-3240.46
3490.41	-3137.74
3494.72	-3006.94
3499.02	-2958
