# Supplementary material for: Multi-molecular hyperspectral PRM-SRS microscopy
Source: Nat Commun. 2024 Feb 21;15:1599. doi: 10.1038/s41467-024-45576-6 (PMC10881988; doi:10.1038/s41467-024-45576-6)
Supplement: Supplementary file 4 — Source Data [file 41467_2024_45576_MOESM4_ESM.zip › Main_Figures/Fig_3 CH vs Fingerprint/30-35day fatbody D2O/30-35day FB D2O sub/27.txt]

400.676	488
407.833	445.41
414.986	409.93
422.125	403.63
429.259	412.31
436.385	399.33
443.504	401.05
450.615	402.85
457.716	414.9
464.812	370.37
471.894	417.55
478.975	352.53
486.045	445.31
493.106	393.49
500.161	404.37
507.207	386.18
514.247	414.84
521.277	406.3
528.299	406.58
535.314	365.79
542.322	363.75
549.32	369.09
556.312	342.32
563.292	397.56
570.27	418.86
577.236	383.54
584.195	411.48
591.147	467.29
598.092	423.39
605.027	463.751
611.955	432.608
618.874	464.613
625.787	428.676
632.691	436.524
639.588	491.258
646.477	484.529
653.356	476.129
660.231	499.686
667.095	501.023
673.953	492.254
680.803	495
687.645	535.276
694.476	526.478
701.304	544.302
708.123	550.823
714.933	605.265
721.736	580.667
728.531	647.164
735.32	613.127
742.099	656.222
748.869	633.694
755.636	617.61
762.39	651.004
769.14	641.499
775.88	624.244
782.613	659.75
789.339	682.065
796.056	698.55
802.766	715.636
809.469	779.416
816.163	822.76
822.85	821.849
829.529	931.857
836.2	953.36
842.865	1058.78
849.52	1065.11
856.169	1066.52
862.811	1071.22
869.444	1092.28
876.068	1060.35
882.685	1074.08
889.296	1078.75
895.899	970.55
902.494	957.618
909.08	947.474
915.659	926.603
922.232	912.005
928.798	870.922
935.355	812.482
941.903	822.809
948.444	833.953
954.977	805.957
961.505	858.906
968.025	890.677
974.536	857.667
981.038	830.42
987.535	782.721
994.024	859.767
1000.5	890.743
1006.98	925.14
1013.44	941.17
1019.9	911.946
1026.35	934.518
1032.8	915.357
1039.23	906.576
1045.66	901.504
1052.08	985.543
1058.49	1131.55
1064.9	1197.08
1071.3	1180.67
1077.69	1238.99
1084.07	1169.28
1090.45	1061.48
1096.82	940.028
1103.18	890.631
1109.53	908.855
1115.88	984.129
1122.22	954.753
1128.55	822.25
1134.87	756.98
1141.19	741.189
1147.49	757.037
1153.8	777.74
1160.09	734.104
1166.38	720.277
1172.65	738.351
1178.93	713.903
1185.19	706.39
1191.45	740.658
1197.7	743.447
1203.94	747.784
1210.17	772.231
1216.4	739.156
1222.62	757.934
1228.83	795.127
1235.04	848.488
1241.24	899.172
1247.43	955.458
1253.61	1086.13
1259.49	1150.18
1265.82	1193.68
1272.14	1151.4
1278.46	1191.42
1284.76	1288.93
1291.06	1543.01
1297.36	1829.54
1303.64	1692.16
1309.92	1388.11
1316.19	1176.54
1322.46	1037
1328.72	898.095
1334.97	815.233
1341.22	799.771
1347.46	764.088
1353.69	752.737
1359.91	716.371
1366.13	703.536
1372.34	711.455
1378.54	665.206
1384.74	609.376
1390.93	644.11
1397.12	652.552
1403.29	724.601
1409.46	757.491
1415.62	891.457
1421.78	1038.29
1427.93	1524.2
1434.07	2325.47
1440.21	2439.79
1446.34	2209.54
1452.46	1990.58
1458.57	1622.22
1464.68	1242.08
1470.78	902.811
1476.88	744.045
1482.97	673.24
1489.05	607.509
1495.12	601.384
1501.19	585.433
1507.25	531.232
1513.3	559.069
1519.35	591.391
1525.39	557.516
1531.43	536.967
1537.45	506.303
1543.47	520.856
1549.49	492.759
1555.5	499.43
1561.5	524.905
1567.49	487.766
1573.48	485.304
1579.46	491.608
1585.43	462.266
1591.4	470.349
1597.36	463.285
1603.31	494.504
1609.25	440.96
1615.19	458.28
1621.13	509.504
1627.06	513.305
1632.97	527.945
1638.89	646.413
1644.79	968.355
1650.69	1458.57
1656.59	1242.26
1662.47	732.711
1668.35	570.353
1674.22	494.253
1680.09	496.413
1685.95	429.938
1691.8	411.555
1697.65	411.701
1703.49	424.304
1709.32	414.913
1715.15	401.708
1720.97	454.636
1726.78	511.377
1732.59	634.324
1738.39	739.789
1744.18	803.074
1749.97	702.434
1755.75	559.406
1761.52	463.236
1767.29	414.005
1773.05	419.813
1778.8	400.072
1784.55	395.72
1790.29	388.307
1796.02	395.425
1801.75	412.312
1807.47	384.207
1813.18	382.946
1818.89	376.845
1824.59	365.266
1830.29	380.238
1835.97	386.256
1841.66	380.076
1847.33	381.457
1853	355.284
1858.66	369.489
1864.32	382.27
1869.96	389.639
1875.61	398.758
1881.24	389.72
1886.87	354.665
1892.49	374.6
1898.11	381.564
1903.72	349.822
1909.32	393.133
1914.92	360.324
1920.51	368.661
1926.09	351.919
1931.67	365.86
1937.24	355.934
1942.81	365.592
1948.36	381.717
1953.92	383.136
1959.46	367.299
1965	376.455
1970.53	352.868
1976.05	362.571
1981.57	376.349
1987.09	369.409
1992.59	368.176
1994.99	370.46
2000.64	332.717
2006.29	344.587
2011.93	364.286
2017.56	352.682
2023.19	367.532
2028.81	319.797
2034.43	339.616
2040.04	330.275
2045.64	330.995
2051.24	358.542
2056.83	335.99
2062.42	357.033
2068	324.691
2073.57	344.583
2079.14	384.078
2084.7	382.558
2090.26	423.231
2095.81	405.734
2101.35	405.481
2106.89	414.583
2112.42	463.094
2117.95	533.467
2123.47	592.619
2128.98	661.666
2134.49	733.572
2140	730.651
2145.49	757.31
2150.98	765.962
2156.47	679.14
2161.94	687.685
2167.42	599.242
2172.88	598.894
2178.34	571.355
2183.8	525.696
2189.24	500.145
2194.69	493.644
2200.12	479.933
2205.55	434.639
2210.98	437.237
2216.4	408.523
2221.81	421.225
2227.22	414.386
2232.61	391.996
2238.01	351.483
2243.4	390.955
2248.78	372.823
2254.16	343.122
2259.53	335.091
2264.89	354.049
2270.25	386.418
2275.61	338.233
2280.95	339.703
2286.29	327.708
2291.63	318.654
2296.96	351.981
2302.28	311.396
2307.6	301.624
2312.91	336.154
2318.22	325.433
2323.52	306.56
2328.81	300.348
2334.1	311.411
2339.38	284.667
2344.66	297.804
2349.93	319.983
2355.19	285.382
2360.45	287.185
2365.71	272.46
2370.95	275.138
2376.19	285.459
2381.43	292.414
2386.66	270.75
2391.89	284.133
2397.1	280.703
2402.31	279.237
2407.52	278.292
2412.72	313.61
2417.91	302.95
2423.1	275.728
2428.28	303.361
2433.46	267.125
2438.63	300.442
2443.8	317.279
2448.96	302.892
2454.11	275.825
2459.26	294.655
2464.4	293.863
2469.54	263.868
2474.67	295.479
2479.79	293.541
2484.91	267.037
2490.02	260.743
2495.13	275.299
2500.23	291.637
2505.33	301.619
2510.42	285.89
2515.5	270.87
2520.58	270.405
2525.65	268.501
2530.72	291.486
2535.78	303.211
2540.83	307.647
2545.88	322.32
2550.93	335.623
2555.96	309.615
2561	319.86
2566.02	324.911
2571.04	334.427
2576.06	323.05
2581.07	310.758
2586.07	345.55
2591.07	348.749
2596.06	378.68
2601.05	408.013
2606.03	389.413
2611	370.323
2615.97	353.735
2620.93	390.989
2625.89	396.695
2630.84	347.424
2635.79	359.472
2640.73	417.857
2645.66	408.87
2650.59	397.726
2655.51	402.844
2656.27	403.758
2661.34	424.633
2666.41	480.594
2671.46	447.719
2676.52	461.279
2681.57	488.02
2686.61	523.921
2691.64	535.495
2696.68	500.446
2701.7	564.087
2706.72	648.856
2711.74	715.7
2716.75	754.55
2721.75	709.889
2726.75	773.716
2731.75	723.813
2736.74	578.86
2741.72	554.246
2746.7	515.242
2751.67	446.333
2756.64	389.965
2761.6	409.252
2766.56	411.878
2771.51	396.611
2776.46	362.87
2781.4	420.203
2786.33	447.97
2791.26	467.455
2796.19	502.632
2801.11	534.287
2806.02	541.42
2810.93	588.049
2815.83	702.23
2820.73	813.325
2825.63	1067.7
2830.51	1469.34
2835.4	2121.08
2840.27	3762.36
2845.15	6971.25
2850.01	8459.25
2854.87	7920.76
2859.73	6885.03
2864.58	6234.25
2869.43	6479.49
2874.27	6816.87
2879.1	7197.71
2883.93	7539.19
2888.76	7696.44
2893.58	7726.66
2898.39	7673.61
2903.2	7510.25
2908	7383.2
2912.8	7176.45
2917.6	7203.12
2922.38	7226.15
2927.17	7222.5
2931.94	6924.54
2936.71	6170.96
2941.48	4981.72
2946.24	3992.06
2951	3453.37
2955.75	3239.71
2960.5	2928.35
2965.24	2479.96
2969.97	2046.27
2974.7	1664.74
2979.43	1311.6
2984.15	1100.04
2988.86	985.05
2993.57	997.54
2998.28	1042.2
3002.97	1147.9
3007.67	1020.51
3012.36	729.23
3017.04	477.45
3021.72	276.36
3026.39	129.96
3031.06	58.66
3035.72	34.92
3040.38	-50.71
3045.03	-132.11
3049.68	-168.79
3054.32	-227.39
3058.96	-254.39
3063.59	-295.39
3068.21	-378.07
3072.83	-402.37
3077.45	-490.88
3082.06	-521.2
3086.66	-605.79
3091.27	-670.56
3095.86	-728.37
3100.45	-754.31
3105.04	-836.31
3109.61	-926.01
3114.19	-959.38
3118.76	-1020.46
3123.32	-1064.88
3127.88	-1098.05
3132.44	-1190.53
3136.98	-1311.33
3141.53	-1386.41
3146.07	-1401.07
3150.6	-1434.02
3155.13	-1501.38
3159.65	-1507.64
3164.17	-1610.77
3168.68	-1660.15
3173.19	-1801.26
3177.69	-1860.99
3182.19	-1910.02
3186.68	-1883.83
3191.17	-2012.33
3195.65	-2049.96
3200.13	-2107.15
3204.6	-2119.08
3209.07	-2103.9
3213.53	-2130.09
3217.99	-2245.2
3222.44	-2212.16
3226.88	-2225.59
3231.32	-2321.95
3235.76	-2359.89
3240.19	-2351.12
3244.62	-2303.19
3249.04	-2362.52
3250.78	-2414.42
3255.35	-2381.76
3259.91	-2341.31
3264.46	-2432.67
3269.01	-2404.47
3273.56	-2274.44
3278.1	-2429.55
3282.63	-2489.6
3287.16	-2417.77
3291.68	-2433.89
3296.21	-2413.3
3300.72	-2504.78
3305.23	-2583.19
3309.74	-2483.81
3314.24	-2545.06
3318.74	-2550.49
3323.23	-2652.89
3327.72	-2627.72
3332.2	-2662.11
3336.68	-2620.83
3341.15	-2675.69
3345.62	-2738.79
3350.08	-2674.08
3354.54	-2666.61
3358.99	-2664.92
3363.44	-2753.3
3367.89	-2778.67
3372.33	-2801.33
3376.76	-2846.15
3381.19	-2769.59
3385.62	-2847.28
3390.04	-2903.99
3394.45	-2903.04
3398.87	-2781.9
3403.27	-2840.25
3407.67	-2890
3412.07	-2954.84
3416.46	-2810.68
3420.85	-2882.46
3425.23	-2899.85
3429.61	-2925.42
3433.99	-2827.72
3438.36	-2856.6
3442.72	-2819.7
3447.08	-2774.96
3451.43	-2763.3
3455.78	-2707.44
3460.13	-2701.28
3464.47	-2624.72
3468.8	-2569.48
3473.14	-2556.25
3477.46	-2516.69
3481.78	-2442.34
3486.1	-2390.15
3490.41	-2308.85
3494.72	-2218.17
3499.02	-2185
