# Supplementary material for: Multi-molecular hyperspectral PRM-SRS microscopy
Source: Nat Commun. 2024 Feb 21;15:1599. doi: 10.1038/s41467-024-45576-6 (PMC10881988; doi:10.1038/s41467-024-45576-6)
Supplement: Supplementary file 4 — Source Data [file 41467_2024_45576_MOESM4_ESM.zip › Main_Figures/Fig_3 CH vs Fingerprint/30-35day fatbody D2O/30-35day FB D2O sub/28.txt]

400.676	230
407.833	217.94
414.986	221.01
422.125	217.28
429.259	185.69
436.385	212.65
443.504	192.2
450.615	225.1
457.716	199.64
464.812	188.94
471.894	193.25
478.975	159.94
486.045	207.67
493.106	201.03
500.161	189.15
507.207	215.62
514.247	222.91
521.277	214.41
528.299	216.07
535.314	193.5
542.322	226.57
549.32	201.34
556.312	196.53
563.292	230.71
570.27	266.27
577.236	218.33
584.195	250.08
591.147	311.51
598.092	263.76
605.027	298.171
611.955	284.188
618.874	278.833
625.787	238.856
632.691	306.194
639.588	322.608
646.477	342.579
653.356	345.429
660.231	328.466
667.095	332.173
673.953	345.844
680.803	355.62
687.645	358.356
694.476	349.508
701.304	353.312
708.123	357.633
714.933	418.905
721.736	423.697
728.531	435.324
735.32	407.947
742.099	441.462
748.869	451.634
755.636	422.44
762.39	442.994
769.14	451.709
775.88	443.194
782.613	423.84
789.339	449.475
796.056	493.16
802.766	493.206
809.469	493.076
816.163	570.15
822.85	536.639
829.529	574.007
836.2	633.91
842.865	639.966
849.52	680.662
856.169	635.296
862.811	652.519
869.444	668.118
876.068	661.379
882.685	663.634
889.296	647.362
895.899	620.07
902.494	629.388
909.08	628.264
915.659	635.583
922.232	619.785
928.798	554.962
935.355	549.282
941.903	546.979
948.444	595.683
954.977	594.677
961.505	575.626
968.025	585.137
974.536	565.117
981.038	587.38
987.535	557.641
994.024	589.677
1000.5	638.793
1006.98	611.8
1013.44	628.26
1019.9	635.226
1026.35	626.008
1032.8	570.957
1039.23	599.296
1045.66	592.424
1052.08	643.763
1058.49	693.15
1064.9	719.108
1071.3	713.502
1077.69	718.137
1084.07	698.225
1090.45	683.192
1096.82	613.198
1103.18	545.381
1109.53	591.165
1115.88	630.139
1122.22	623.013
1128.55	580.52
1134.87	549.59
1141.19	546.829
1147.49	561.697
1153.8	581.12
1160.09	548.824
1166.38	522.397
1172.65	521.651
1178.93	529.693
1185.19	543.19
1191.45	551.638
1197.7	534.967
1203.94	505.484
1210.17	535.971
1216.4	523.566
1222.62	533.454
1228.83	578.567
1235.04	600.698
1241.24	614.982
1247.43	660.828
1253.61	718.981
1259.49	721.832
1265.82	743.764
1272.14	741.459
1278.46	719.993
1284.76	814.825
1291.06	925.177
1297.36	1097.99
1303.64	990.483
1309.92	902.933
1316.19	737.246
1322.46	678.967
1328.72	602.455
1334.97	559.013
1341.22	565.821
1347.46	559.378
1353.69	527.56
1359.91	500.62
1366.13	570.616
1372.34	515.892
1378.54	462.523
1384.74	478.244
1390.93	497.558
1397.12	509.374
1403.29	548.251
1409.46	528.601
1415.62	588.617
1421.78	678.227
1427.93	889.191
1434.07	1302.24
1440.21	1304.26
1446.34	1155.9
1452.46	1113.72
1458.57	959.614
1464.68	768.226
1470.78	614.591
1476.88	558.555
1482.97	497.778
1489.05	462.43
1495.12	436.786
1501.19	471.652
1507.25	440.535
1513.3	469.481
1519.35	480.425
1525.39	438.79
1531.43	434.419
1537.45	404.767
1543.47	428.125
1549.49	405.501
1555.5	421.124
1561.5	447.343
1567.49	408.231
1573.48	399.274
1579.46	419.079
1585.43	400.526
1591.4	379.758
1597.36	373.026
1603.31	368.941
1609.25	350.486
1615.19	360.658
1621.13	370.85
1627.06	384.415
1632.97	357.909
1638.89	454.083
1644.79	600.195
1650.69	802.315
1656.59	678.155
1662.47	456.661
1668.35	402.556
1674.22	370.061
1680.09	364.94
1685.95	347.725
1691.8	335.282
1697.65	344.888
1703.49	350.567
1709.32	352.853
1715.15	337.663
1720.97	396.749
1726.78	423.791
1732.59	465.755
1738.39	504.564
1744.18	554.374
1749.97	522.029
1755.75	408.572
1761.52	374.805
1767.29	364.751
1773.05	382.429
1778.8	354.468
1784.55	354.498
1790.29	352.124
1796.02	363.179
1801.75	348.241
1807.47	337.576
1813.18	341.456
1818.89	353.621
1824.59	352.29
1830.29	361.438
1835.97	352.444
1841.66	334.527
1847.33	356.459
1853	345.88
1858.66	353.553
1864.32	347.254
1869.96	372.243
1875.61	358.437
1881.24	331.469
1886.87	337.004
1892.49	351.679
1898.11	338.665
1903.72	325.016
1909.32	314.415
1914.92	350.696
1920.51	353.871
1926.09	337.897
1931.67	319.521
1937.24	332.001
1942.81	342.074
1948.36	315.746
1953.92	340.276
1959.46	318.853
1965	330.21
1970.53	334.28
1976.05	326.843
1981.57	336.982
1987.09	319.236
1992.59	316.655
1994.99	326.868
2000.64	349.293
2006.29	315.331
2011.93	307.941
2017.56	327.209
2023.19	310.397
2028.81	332.987
2034.43	312.883
2040.04	298.333
2045.64	305.445
2051.24	299.197
2056.83	315.204
2062.42	308.485
2068	310.882
2073.57	319.227
2079.14	322.202
2084.7	338.091
2090.26	319.045
2095.81	332.666
2101.35	327.041
2106.89	329.632
2112.42	366.343
2117.95	360.361
2123.47	403.464
2128.98	433.223
2134.49	484.912
2140	488.031
2145.49	490.16
2150.98	504.272
2156.47	461.391
2161.94	466.812
2167.42	438.028
2172.88	416.565
2178.34	420.087
2183.8	405.442
2189.24	387.703
2194.69	351.021
2200.12	350.575
2205.55	343.662
2210.98	342.055
2216.4	312.232
2221.81	336
2227.22	328.761
2232.61	325.905
2238.01	295.373
2243.4	314.226
2248.78	308.001
2254.16	294.731
2259.53	292.541
2264.89	310.875
2270.25	296.495
2275.61	292.957
2280.95	303.489
2286.29	279.646
2291.63	309.634
2296.96	281.935
2302.28	304.055
2307.6	262.439
2312.91	273.643
2318.22	276.594
2323.52	271.52
2328.81	263.568
2334.1	250.494
2339.38	254.899
2344.66	270.672
2349.93	278.513
2355.19	233.005
2360.45	268.831
2365.71	263.954
2370.95	251.127
2376.19	275.533
2381.43	266.466
2386.66	239.023
2391.89	236.124
2397.1	250.7
2402.31	225.235
2407.52	247.84
2412.72	253.15
2417.91	268.322
2423.1	255.92
2428.28	239.715
2433.46	245.774
2438.63	273.456
2443.8	234.667
2448.96	261.433
2454.11	253.353
2459.26	241.208
2464.4	237.632
2469.54	231.837
2474.67	239.939
2479.79	245.206
2484.91	245.192
2490.02	223.571
2495.13	235.116
2500.23	232.871
2505.33	250.509
2510.42	241.087
2515.5	233.297
2520.58	244.004
2525.65	230.578
2530.72	245.107
2535.78	240.176
2540.83	233.594
2545.88	233.649
2550.93	253.087
2555.96	260.317
2561	254.139
2566.02	253.661
2571.04	262.2
2576.06	266.265
2581.07	270.803
2586.07	290.788
2591.07	253.045
2596.06	258.361
2601.05	242.228
2606.03	263.41
2611	277.15
2615.97	238.49
2620.93	282.591
2625.89	292.633
2630.84	276.154
2635.79	206.862
2640.73	321.143
2645.66	273.848
2650.59	248.1
2655.51	299.783
2656.27	309.181
2661.34	308.277
2666.41	288.981
2671.46	299.151
2676.52	298.502
2681.57	330.59
2686.61	340.264
2691.64	329.563
2696.68	331.466
2701.7	331.647
2706.72	392.966
2711.74	409.89
2716.75	437.08
2721.75	454.719
2726.75	418.896
2731.75	383.303
2736.74	353.39
2741.72	348.408
2746.7	298.929
2751.67	283.379
2756.64	229.425
2761.6	249.381
2766.56	289.452
2771.51	256.709
2776.46	218.385
2781.4	263.067
2786.33	305.256
2791.26	242.342
2796.19	314.632
2801.11	300.289
2806.02	324.02
2810.93	327.319
2815.83	354.57
2820.73	445.915
2825.63	551.612
2830.51	747.568
2835.4	1071.8
2840.27	1927.57
2845.15	3439.22
2850.01	4137.49
2854.87	3819.02
2859.73	3304.93
2864.58	3040.5
2869.43	3129.01
2874.27	3325.68
2879.1	3547.68
2883.93	3658.2
2888.76	3692.18
2893.58	3603.48
2898.39	3602.26
2903.2	3557.1
2908	3435.48
2912.8	3364.5
2917.6	3382.79
2922.38	3417.48
2927.17	3420.83
2931.94	3287.33
2936.71	2893.35
2941.48	2309.74
2946.24	1861.78
2951	1595.26
2955.75	1491.47
2960.5	1318.17
2965.24	1080.36
2969.97	867.42
2974.7	714.44
2979.43	512.7
2984.15	348.36
2988.86	279
2993.57	289.36
2998.28	306.92
3002.97	300.65
3007.67	234.24
3012.36	70.4801
3017.04	-73.52
3021.72	-175.71
3026.39	-234.53
3031.06	-305.84
3035.72	-316.34
3040.38	-387.73
3045.03	-469.15
3049.68	-507.83
3054.32	-562.82
3058.96	-593.93
3063.59	-625.78
3068.21	-746.02
3072.83	-815.07
3077.45	-869.62
3082.06	-903.59
3086.66	-989.95
3091.27	-1069.58
3095.86	-1123.11
3100.45	-1190.08
3105.04	-1304.76
3109.61	-1377.72
3114.19	-1451.76
3118.76	-1519.06
3123.32	-1571.07
3127.88	-1626.02
3132.44	-1710.55
3136.98	-1840.04
3141.53	-1952.28
3146.07	-2028.03
3150.6	-2065.13
3155.13	-2167.65
3159.65	-2195.92
3164.17	-2317.32
3168.68	-2419.26
3173.19	-2547.99
3177.69	-2606.8
3182.19	-2680.34
3186.68	-2711.87
3191.17	-2856.06
3195.65	-2891.02
3200.13	-2997.79
3204.6	-3006.54
3209.07	-3023.43
3213.53	-3071.89
3217.99	-3173.86
3222.44	-3198.87
3226.88	-3138.46
3231.32	-3291.7
3235.76	-3322.41
3240.19	-3309.52
3244.62	-3271.55
3249.04	-3334.6
3250.78	-3387.21
3255.35	-3364.12
3259.91	-3345.67
3264.46	-3400.91
3269.01	-3395.71
3273.56	-3323.1
3278.1	-3437.62
3282.63	-3497.51
3287.16	-3450.24
3291.68	-3445.18
3296.21	-3468.33
3300.72	-3583.75
3305.23	-3548.85
3309.74	-3560.3
3314.24	-3635.7
3318.74	-3572.09
3323.23	-3691.26
3327.72	-3693.4
3332.2	-3718.19
3336.68	-3665.78
3341.15	-3739.2
3345.62	-3740.64
3350.08	-3777.88
3354.54	-3776.47
3358.99	-3764.7
3363.44	-3866.6
3367.89	-3891.95
3372.33	-3944
3376.76	-3981.86
3381.19	-3937.32
3385.62	-3998.64
3390.04	-4033.05
3394.45	-4014.78
3398.87	-4025.58
3403.27	-4010.02
3407.67	-4103.58
3412.07	-4124.09
3416.46	-4016.95
3420.85	-4063.86
3425.23	-4099.38
3429.61	-4108.67
3433.99	-3974.82
3438.36	-4025.08
3442.72	-3982.8
3447.08	-3955.56
3451.43	-3906.65
3455.78	-3749.71
3460.13	-3786.31
3464.47	-3728.74
3468.8	-3596.52
3473.14	-3605.19
3477.46	-3524.63
3481.78	-3440.63
3486.1	-3385.3
3490.41	-3292.5
3494.72	-3192.12
3499.02	-3105
