# Supplementary material for: Multi-molecular hyperspectral PRM-SRS microscopy
Source: Nat Commun. 2024 Feb 21;15:1599. doi: 10.1038/s41467-024-45576-6 (PMC10881988; doi:10.1038/s41467-024-45576-6)
Supplement: Supplementary file 4 — Source Data [file 41467_2024_45576_MOESM4_ESM.zip › Main_Figures/Fig_3 CH vs Fingerprint/30-35day fatbody D2O/30-35day FB D2O sub/29.txt]

400.676	50
407.833	-7.43005
414.986	6.27002
422.125	31.02
429.259	7.41003
436.385	8.93005
443.504	28.9501
450.615	15.9301
457.716	19.9301
464.812	23.71
471.894	18.63
478.975	-48.88
486.045	33.14
493.106	-0.27002
500.161	16.16
507.207	58.7001
514.247	49.48
521.277	40.0701
528.299	52.13
535.314	15.72
542.322	15.49
549.32	45.1499
556.312	-3.78992
563.292	32.5199
570.27	42.38
577.236	61.6799
584.195	71.29
591.147	74.0801
598.092	89.9399
605.027	128.431
611.955	95.778
618.874	103.753
625.787	65.706
632.691	130.564
639.588	129.228
646.477	130.659
653.356	145.369
660.231	111.67
667.095	149.853
673.953	154.644
680.803	160.47
687.645	160.196
694.476	155.278
701.304	180.532
708.123	192.813
714.933	217.215
721.736	202.257
728.531	228.594
735.32	236.217
742.099	238.972
748.869	252.424
755.636	225.84
762.39	226.434
769.14	241.929
775.88	241.494
782.613	250.44
789.339	262.595
796.056	291.63
802.766	260.756
809.469	290.886
816.163	321.14
822.85	342.689
829.529	365.647
836.2	374.8
842.865	425.456
849.52	444.222
856.169	452.446
862.811	463.329
869.444	427.218
876.068	474.499
882.685	466.774
889.296	451.792
895.899	414.34
902.494	424.568
909.08	409.724
915.659	422.233
922.232	382.655
928.798	396.192
935.355	348.422
941.903	359.989
948.444	391.223
954.977	361.857
961.505	385.876
968.025	375.967
974.536	351.247
981.038	379.13
987.535	345.561
994.024	404.277
1000.5	437.543
1006.98	403.22
1013.44	414.76
1019.9	391.416
1026.35	398.278
1032.8	396.617
1039.23	392.476
1045.66	390.754
1052.08	440.893
1058.49	494.06
1064.9	491.398
1071.3	457.222
1077.69	501.147
1084.07	482.415
1090.45	457.972
1096.82	407.048
1103.18	370.171
1109.53	402.555
1115.88	462.199
1122.22	466.913
1128.55	415.7
1134.87	366.814
1141.19	335.684
1147.49	353.064
1153.8	363.463
1160.09	325.949
1166.38	330.242
1172.65	331.297
1178.93	349.216
1185.19	354.619
1191.45	363.637
1197.7	356.305
1203.94	357.856
1210.17	373.087
1216.4	382.974
1222.62	385.787
1228.83	429.78
1235.04	463.05
1241.24	468.209
1247.43	497.686
1253.61	547.021
1259.49	497.501
1265.82	546.434
1272.14	555.699
1278.46	536.963
1284.76	651.395
1291.06	789.527
1297.36	878.396
1303.64	739.633
1309.92	641.353
1316.19	557.116
1322.46	486.393
1328.72	410.459
1334.97	421.338
1341.22	425.066
1347.46	374.041
1353.69	390.337
1359.91	361.88
1366.13	387.146
1372.34	355.753
1378.54	340.348
1384.74	352.81
1390.93	330.297
1397.12	310.142
1403.29	360.792
1409.46	380.471
1415.62	424.644
1421.78	470.323
1427.93	696.491
1434.07	985.355
1440.21	1039.45
1446.34	947.643
1452.46	911.051
1458.57	772.374
1464.68	608.716
1470.78	447.201
1476.88	381.978
1482.97	344.007
1489.05	294.672
1495.12	293.587
1501.19	311.375
1507.25	278.689
1513.3	314.211
1519.35	308.427
1525.39	272.921
1531.43	279.935
1537.45	277.951
1543.47	286.645
1549.49	268.188
1555.5	271.236
1561.5	247.832
1567.49	249.211
1573.48	256.345
1579.46	251.431
1585.43	229.281
1591.4	237.711
1597.36	240.217
1603.31	237.534
1609.25	198.771
1615.19	212.727
1621.13	226.097
1627.06	232.861
1632.97	232.547
1638.89	279.299
1644.79	418.705
1650.69	599.225
1656.59	517.685
1662.47	323.187
1668.35	252.95
1674.22	250.925
1680.09	247.355
1685.95	223.57
1691.8	216.326
1697.65	210.843
1703.49	230.662
1709.32	235.102
1715.15	234.102
1720.97	280.722
1726.78	298.759
1732.59	316.505
1738.39	389.693
1744.18	395.525
1749.97	360.936
1755.75	296.248
1761.52	253.783
1767.29	246.777
1773.05	273.561
1778.8	243.759
1784.55	221.764
1790.29	212.956
1796.02	252.487
1801.75	243.686
1807.47	209.41
1813.18	232.518
1818.89	229.897
1824.59	228.539
1830.29	223.012
1835.97	230.94
1841.66	230.385
1847.33	250.98
1853	239.593
1858.66	232.262
1864.32	249.187
1869.96	227.719
1875.61	229.768
1881.24	262.214
1886.87	210.646
1892.49	242.919
1898.11	231.515
1903.72	220.653
1909.32	236.794
1914.92	234.308
1920.51	238.154
1926.09	206.799
1931.67	222.937
1937.24	209.204
1942.81	214.764
1948.36	245.821
1953.92	252.037
1959.46	217.312
1965	230.453
1970.53	213.026
1976.05	216.516
1981.57	238.404
1987.09	215.068
1992.59	214.415
1994.99	228.72
2000.64	213.165
2006.29	217.114
2011.93	197.94
2017.56	193.845
2023.19	223.347
2028.81	214.927
2034.43	208.058
2040.04	181.157
2045.64	211.091
2051.24	210.141
2056.83	194.574
2062.42	190.165
2068	175.802
2073.57	209.802
2079.14	212.8
2084.7	211.312
2090.26	234.822
2095.81	246.569
2101.35	216.698
2106.89	197.111
2112.42	258.615
2117.95	247.095
2123.47	294.421
2128.98	347.655
2134.49	390.275
2140	380.454
2145.49	369.192
2150.98	381.001
2156.47	344.377
2161.94	339.546
2167.42	303.307
2172.88	304.797
2178.34	297.548
2183.8	269.643
2189.24	268.031
2194.69	254.987
2200.12	236.814
2205.55	229.706
2210.98	239.814
2216.4	189.327
2221.81	233.053
2227.22	256.643
2232.61	227.807
2238.01	199.399
2243.4	219.296
2248.78	191.912
2254.16	203.693
2259.53	207.487
2264.89	213.394
2270.25	212.929
2275.61	207.552
2280.95	194.415
2286.29	187.877
2291.63	210.878
2296.96	221.771
2302.28	190.466
2307.6	158.831
2312.91	195.516
2318.22	183.862
2323.52	184.396
2328.81	188.945
2334.1	158.093
2339.38	156.531
2344.66	173.916
2349.93	170.897
2355.19	145.446
2360.45	159.095
2365.71	171.241
2370.95	155.118
2376.19	173.163
2381.43	176.116
2386.66	143.377
2391.89	147.401
2397.1	143.462
2402.31	135.879
2407.52	148.854
2412.72	165.638
2417.91	155.067
2423.1	164.592
2428.28	163.332
2433.46	153.034
2438.63	168.124
2443.8	162.157
2448.96	168.177
2454.11	171.072
2459.26	172.582
2464.4	177.559
2469.54	141.802
2474.67	148.595
2479.79	162.422
2484.91	154.097
2490.02	144.352
2495.13	145.42
2500.23	164.277
2505.33	176.947
2510.42	153.48
2515.5	133.535
2520.58	127.301
2525.65	131.503
2530.72	143.418
2535.78	149.942
2540.83	145.809
2545.88	147.7
2550.93	164.145
2555.96	166.885
2561	151.79
2566.02	155.224
2571.04	178.696
2576.06	181.972
2581.07	198.155
2586.07	189.981
2591.07	159.045
2596.06	167.071
2601.05	161.995
2606.03	179.214
2611	190.179
2615.97	193.802
2620.93	190.728
2625.89	209.361
2630.84	182.631
2635.79	169.809
2640.73	197.657
2645.66	192.035
2650.59	198.946
2655.51	198.48
2656.27	198.179
2661.34	213.855
2666.41	197.306
2671.46	225.964
2676.52	235.322
2681.57	208.736
2686.61	211.827
2691.64	270.204
2696.68	247.15
2701.7	255.069
2706.72	290.82
2711.74	324.845
2716.75	325.75
2721.75	373.009
2726.75	333.785
2731.75	293.9
2736.74	244.687
2741.72	252.367
2746.7	215.324
2751.67	177.203
2756.64	169.019
2761.6	206.982
2766.56	184.336
2771.51	167.987
2776.46	146.859
2781.4	160.746
2786.33	204.796
2791.26	157.39
2796.19	212.568
2801.11	190.827
2806.02	212.683
2810.93	213.786
2815.83	250.03
2820.73	306.345
2825.63	410.462
2830.51	585.688
2835.4	900.888
2840.27	1708.43
2845.15	3013.51
2850.01	3543.62
2854.87	3216.53
2859.73	2826.1
2864.58	2595.83
2869.43	2700.55
2874.27	2934.75
2879.1	3202.31
2883.93	3157.66
2888.76	3115.95
2893.58	3094.29
2898.39	3069.12
2903.2	2981.32
2908	2928.18
2912.8	2838.11
2917.6	2848.27
2922.38	2884.53
2927.17	2885.83
2931.94	2784.88
2936.71	2442.33
2941.48	1930.46
2946.24	1523.95
2951	1323.4
2955.75	1184.14
2960.5	1056.37
2965.24	850.88
2969.97	692.18
2974.7	532.18
2979.43	359.25
2984.15	232.93
2988.86	137.19
2993.57	142.66
2998.28	202.64
3002.97	153.41
3007.67	62.04
3012.36	-39.76
3017.04	-185.54
3021.72	-286.7
3026.39	-362.06
3031.06	-396.47
3035.72	-430.73
3040.38	-481.26
3045.03	-548.61
3049.68	-645.79
3054.32	-665.19
3058.96	-676.42
3063.59	-750.92
3068.21	-832.6
3072.83	-863.48
3077.45	-939.22
3082.06	-987.28
3086.66	-1091.23
3091.27	-1161.55
3095.86	-1244.84
3100.45	-1298.61
3105.04	-1388.08
3109.61	-1488.82
3114.19	-1559.35
3118.76	-1627.41
3123.32	-1703.47
3127.88	-1765.63
3132.44	-1847.77
3136.98	-1972.75
3141.53	-2077.13
3146.07	-2126.1
3150.6	-2170.52
3155.13	-2261.8
3159.65	-2334.71
3164.17	-2459.65
3168.68	-2495.06
3173.19	-2663.53
3177.69	-2755.06
3182.19	-2786.73
3186.68	-2823.03
3191.17	-2949.67
3195.65	-3023.83
3200.13	-3139.82
3204.6	-3142.5
3209.07	-3130.22
3213.53	-3156.44
3217.99	-3261.96
3222.44	-3289.44
3226.88	-3343.05
3231.32	-3414.49
3235.76	-3442.06
3240.19	-3466.12
3244.62	-3486.89
3249.04	-3499.75
3250.78	-3503.79
3255.35	-3549.26
3259.91	-3459.99
3264.46	-3493.27
3269.01	-3467.56
3273.56	-3417.46
3278.1	-3515.36
3282.63	-3620
3287.16	-3577.96
3291.68	-3559.72
3296.21	-3537.36
3300.72	-3673.78
3305.23	-3692.15
3309.74	-3687.72
3314.24	-3720.83
3318.74	-3739.16
3323.23	-3810.13
3327.72	-3806.18
3332.2	-3844.02
3336.68	-3813.48
3341.15	-3897.27
3345.62	-3859.53
3350.08	-3907.97
3354.54	-3879.74
3358.99	-3904.11
3363.44	-3981.7
3367.89	-4030.91
3372.33	-4057.03
3376.76	-4110.23
3381.19	-4004.16
3385.62	-4133.44
3390.04	-4133.28
3394.45	-4202.9
3398.87	-4153.17
3403.27	-4164.08
3407.67	-4203.91
3412.07	-4216.84
3416.46	-4189.92
3420.85	-4202.22
3425.23	-4174.12
3429.61	-4150.69
3433.99	-4059.28
3438.36	-4090.56
3442.72	-4060.99
3447.08	-4070.92
3451.43	-4023
3455.78	-3906.27
3460.13	-3873.44
3464.47	-3824.8
3468.8	-3773.4
3473.14	-3764.3
3477.46	-3644.47
3481.78	-3592.05
3486.1	-3495.23
3490.41	-3422.32
3494.72	-3291.89
3499.02	-3229
