# Supplementary material for: Multi-molecular hyperspectral PRM-SRS microscopy
Source: Nat Commun. 2024 Feb 21;15:1599. doi: 10.1038/s41467-024-45576-6 (PMC10881988; doi:10.1038/s41467-024-45576-6)
Supplement: Supplementary file 4 — Source Data [file 41467_2024_45576_MOESM4_ESM.zip › Main_Figures/Fig_3 CH vs Fingerprint/30-35day fatbody D2O/30-35day FB D2O sub/3.txt]

400.676	98
407.833	77.73
414.986	46.5699
422.125	88.5701
429.259	116.88
436.385	110.28
443.504	93.7301
450.615	45.92
457.716	80.72
464.812	59.23
471.894	51.1899
478.975	55.36
486.045	58.41
493.106	47.23
500.161	69.6899
507.207	110.54
514.247	124.28
521.277	94.73
528.299	127.64
535.314	111.35
542.322	111.42
549.32	126.46
556.312	94.2101
563.292	127.28
570.27	163.37
577.236	118.93
584.195	178.25
591.147	192.03
598.092	179.73
605.027	246.581
611.955	211.508
618.874	207.673
625.787	171.906
632.691	215.714
639.588	248.678
646.477	239.619
653.356	266.239
660.231	235.616
667.095	247.693
673.953	259.764
680.803	274.77
687.645	272.966
694.476	253.168
701.304	283.202
708.123	283.233
714.933	335.025
721.736	315.257
728.531	334.084
735.32	347.867
742.099	358.092
748.869	396.234
755.636	345.6
762.39	342.974
769.14	338.879
775.88	308.414
782.613	345.35
789.339	372.975
796.056	366.43
802.766	427.796
809.469	457.286
816.163	508.3
822.85	472.549
829.529	523.617
836.2	566.95
842.865	632.106
849.52	628.522
856.169	630.776
862.811	654.849
869.444	643.228
876.068	648.529
882.685	668.444
889.296	638.472
895.899	554.76
902.494	526.218
909.08	527.714
915.659	523.473
922.232	508.495
928.798	492.402
935.355	439.522
941.903	446.069
948.444	451.743
954.977	466.127
961.505	486.686
968.025	506.417
974.536	494.567
981.038	460.6
987.535	487.901
994.024	508.947
1000.5	595.853
1006.98	575.85
1013.44	565.98
1019.9	561.226
1026.35	574.458
1032.8	552.617
1039.23	549.186
1045.66	578.014
1052.08	693.793
1058.49	728.72
1064.9	747.648
1071.3	789.172
1077.69	833.087
1084.07	786.385
1090.45	699.112
1096.82	624.988
1103.18	584.331
1109.53	616.875
1115.88	663.699
1122.22	634.333
1128.55	542.05
1134.87	490.29
1141.19	476.609
1147.49	481.487
1153.8	501.99
1160.09	473.744
1166.38	459.327
1172.65	455.431
1178.93	453.629
1185.19	453.46
1191.45	468.333
1197.7	436.071
1203.94	459.118
1210.17	454.413
1216.4	447.968
1222.62	473.968
1228.83	528.507
1235.04	554.138
1241.24	573.992
1247.43	637.998
1253.61	759.981
1259.49	725.512
1265.82	831.704
1272.14	790.229
1278.46	781.353
1284.76	862.165
1291.06	1035.23
1297.36	1196.7
1303.64	1129.88
1309.92	936.273
1316.19	783.396
1322.46	697.267
1328.72	580.195
1334.97	525.385
1341.22	510.04
1347.46	474.838
1353.69	504.733
1359.91	462.06
1366.13	525.88
1372.34	445.524
1378.54	403.462
1384.74	427.669
1390.93	418.822
1397.12	435.097
1403.29	481.996
1409.46	474.762
1415.62	569.047
1421.78	666.797
1427.93	996.131
1434.07	1567.08
1440.21	1637.03
1446.34	1460.11
1452.46	1314.12
1458.57	1105.43
1464.68	824.416
1470.78	600.661
1476.88	496.88
1482.97	412.268
1489.05	379.934
1495.12	384.917
1501.19	354.245
1507.25	364.86
1513.3	386.665
1519.35	386.673
1525.39	392.454
1531.43	369.18
1537.45	339.552
1543.47	345.08
1549.49	320.43
1555.5	320.609
1561.5	338.324
1567.49	354.443
1573.48	335.507
1579.46	353.009
1585.43	331.878
1591.4	315.23
1597.36	320.023
1603.31	324.309
1609.25	297.818
1615.19	334.086
1621.13	359.363
1627.06	341.193
1632.97	380.305
1638.89	469.963
1644.79	726.305
1650.69	1044.97
1656.59	891.115
1662.47	525.671
1668.35	383.162
1674.22	338.182
1680.09	306.777
1685.95	277.689
1691.8	258.348
1697.65	268.176
1703.49	278.816
1709.32	280.271
1715.15	288.197
1720.97	317.602
1726.78	345.143
1732.59	415.71
1738.39	522.438
1744.18	552.814
1749.97	488.103
1755.75	370.44
1761.52	313.781
1767.29	267.293
1773.05	279.291
1778.8	270.405
1784.55	271.055
1790.29	255.601
1796.02	281.473
1801.75	269.669
1807.47	242.145
1813.18	242.251
1818.89	239.888
1824.59	238.337
1830.29	244.74
1835.97	244.717
1841.66	255.762
1847.33	254.892
1853	246.586
1858.66	248.358
1864.32	260.571
1869.96	246.881
1875.61	261.352
1881.24	259.133
1886.87	259.171
1892.49	263.311
1898.11	223.197
1903.72	213.494
1909.32	239.24
1914.92	238.515
1920.51	234.149
1926.09	238.101
1931.67	236.007
1937.24	228.502
1942.81	246.613
1948.36	251.738
1953.92	253.897
1959.46	232.239
1965	233.234
1970.53	213.502
1976.05	248.462
1981.57	260.888
1987.09	226.509
1992.59	217.051
1994.99	224.325
2000.64	230.253
2006.29	254.762
2011.93	223.738
2017.56	240.604
2023.19	223.53
2028.81	244.018
2034.43	236.273
2040.04	185.145
2045.64	263.345
2051.24	260.768
2056.83	256.22
2062.42	202.916
2068	238.929
2073.57	221.227
2079.14	266.303
2084.7	268.322
2090.26	278.606
2095.81	281.299
2101.35	286.058
2106.89	280.098
2112.42	349.519
2117.95	368.836
2123.47	426.805
2128.98	473.496
2134.49	539.392
2140	548.441
2145.49	541.44
2150.98	561.322
2156.47	506.64
2161.94	456.18
2167.42	439.357
2172.88	448.253
2178.34	441.191
2183.8	381.666
2189.24	378.353
2194.69	324.971
2200.12	331.382
2205.55	291.725
2210.98	320.977
2216.4	262.176
2221.81	288.337
2227.22	303.053
2232.61	277.391
2238.01	242.284
2243.4	270.771
2248.78	255.351
2254.16	250.309
2259.53	236.389
2264.89	267.459
2270.25	240.332
2275.61	263.607
2280.95	238.791
2286.29	239.857
2291.63	261.973
2296.96	228.92
2302.28	206.388
2307.6	199.699
2312.91	219.012
2318.22	210.739
2323.52	213.929
2328.81	208.082
2334.1	212.78
2339.38	202.488
2344.66	212.87
2349.93	208.105
2355.19	196.908
2360.45	187.948
2365.71	192.466
2370.95	197.982
2376.19	219.271
2381.43	196.385
2386.66	166.258
2391.89	193.398
2397.1	178.109
2402.31	176.672
2407.52	191.078
2412.72	194.562
2417.91	211.982
2423.1	204.173
2428.28	223.783
2433.46	218.27
2438.63	206.845
2443.8	220.809
2448.96	196.608
2454.11	210.554
2459.26	201.982
2464.4	175.615
2469.54	188.73
2474.67	185.755
2479.79	189.773
2484.91	187.212
2490.02	200.339
2495.13	196.958
2500.23	202.871
2505.33	218.234
2510.42	204.394
2515.5	197.839
2520.58	184.988
2525.65	188.029
2530.72	183.524
2535.78	197.557
2540.83	211.589
2545.88	208.545
2550.93	228.015
2555.96	219.046
2561	202.813
2566.02	201.157
2571.04	230.859
2576.06	237.505
2581.07	254.546
2586.07	252.073
2591.07	248.731
2596.06	228.259
2601.05	225.812
2606.03	256.827
2611	268.324
2615.97	259.396
2620.93	248.123
2625.89	264.291
2630.84	229.495
2635.79	246.723
2640.73	288.575
2645.66	271.634
2650.59	290.425
2655.51	267.34
2656.27	262.891
2661.34	329.565
2666.41	305.832
2671.46	306.179
2676.52	329.962
2681.57	321.301
2686.61	350.086
2691.64	377.715
2696.68	373.436
2701.7	386.157
2706.72	408.586
2711.74	481.26
2716.75	528.51
2721.75	532.429
2726.75	557.986
2731.75	479.773
2736.74	424.53
2741.72	383.236
2746.7	342.436
2751.67	276.475
2756.64	214.356
2761.6	292.185
2766.56	292.185
2771.51	277.229
2776.46	246.412
2781.4	271.149
2786.33	307.185
2791.26	296.475
2796.19	350.222
2801.11	372.617
2806.02	371.98
2810.93	393.809
2815.83	474.41
2820.73	561.845
2825.63	766.972
2830.51	1033.75
2835.4	1546.34
2840.27	2764.45
2845.15	5105.12
2850.01	6358.96
2854.87	5801.4
2859.73	4988.24
2864.58	4568.94
2869.43	4723.74
2874.27	4868.21
2879.1	5015.45
2883.93	5275.66
2888.76	5398.29
2893.58	5408.37
2898.39	5260.48
2903.2	5315.86
2908	5201.88
2912.8	5123.03
2917.6	5166.75
2922.38	5197.21
2927.17	5184.71
2931.94	5002.45
2936.71	4444.65
2941.48	3530.66
2946.24	2803.48
2951	2462.46
2955.75	2255.95
2960.5	2050.5
2965.24	1723.04
2969.97	1418.19
2974.7	1198.41
2979.43	901.99
2984.15	732.07
2988.86	674.89
2993.57	672.53
2998.28	775.58
3002.97	785.03
3007.67	704.3
3012.36	521.44
3017.04	352.86
3021.72	165.31
3026.39	100.83
3031.06	38.4299
3035.72	21.99
3040.38	-50.22
3045.03	-112.28
3049.68	-119.09
3054.32	-189.38
3058.96	-181.51
3063.59	-229.22
3068.21	-263.55
3072.83	-280.68
3077.45	-316.14
3082.06	-339.38
3086.66	-407.23
3091.27	-442.69
3095.86	-476
3100.45	-524.85
3105.04	-565.05
3109.61	-660.54
3114.19	-682.81
3118.76	-671.84
3123.32	-704.16
3127.88	-731.28
3132.44	-811.83
3136.98	-892.17
3141.53	-893.5
3146.07	-909.37
3150.6	-985.87
3155.13	-1072.89
3159.65	-1016.57
3164.17	-1083.72
3168.68	-1088.49
3173.19	-1154.7
3177.69	-1228.11
3182.19	-1239.27
3186.68	-1238.48
3191.17	-1415.24
3195.65	-1390.97
3200.13	-1367.46
3204.6	-1443.17
3209.07	-1394.84
3213.53	-1416.39
3217.99	-1517.5
3222.44	-1518.7
3226.88	-1517.94
3231.32	-1577.2
3235.76	-1603.3
3240.19	-1634.82
3244.62	-1633.34
3249.04	-1680.4
3250.78	-1716.31
3255.35	-1595.3
3259.91	-1519.93
3264.46	-1595.25
3269.01	-1620.23
3273.56	-1554.8
3278.1	-1559.98
3282.63	-1690.83
3287.16	-1611.84
3291.68	-1631.65
3296.21	-1624.91
3300.72	-1695.46
3305.23	-1693.85
3309.74	-1653.85
3314.24	-1712.25
3318.74	-1681.93
3323.23	-1782.66
3327.72	-1713.72
3332.2	-1805.58
3336.68	-1745.49
3341.15	-1802.52
3345.62	-1799.11
3350.08	-1806.55
3354.54	-1744.84
3358.99	-1762.22
3363.44	-1827.89
3367.89	-1839.53
3372.33	-1911.29
3376.76	-1964.41
3381.19	-1881.76
3385.62	-1884.42
3390.04	-1906.25
3394.45	-1958
3398.87	-1904.56
3403.27	-1938.12
3407.67	-1995.7
3412.07	-2004.52
3416.46	-1888.64
3420.85	-1959.99
3425.23	-1931.25
3429.61	-1956.4
3433.99	-1893.53
3438.36	-1911.7
3442.72	-1897.65
3447.08	-1876.94
3451.43	-1853.98
3455.78	-1787.55
3460.13	-1765.33
3464.47	-1785.41
3468.8	-1758.68
3473.14	-1711.24
3477.46	-1677.3
3481.78	-1643.22
3486.1	-1581
3490.41	-1554.79
3494.72	-1454.36
3499.02	-1449
