# Supplementary material for: Multi-molecular hyperspectral PRM-SRS microscopy
Source: Nat Commun. 2024 Feb 21;15:1599. doi: 10.1038/s41467-024-45576-6 (PMC10881988; doi:10.1038/s41467-024-45576-6)
Supplement: Supplementary file 4 — Source Data [file 41467_2024_45576_MOESM4_ESM.zip › Main_Figures/Fig_3 CH vs Fingerprint/30-35day fatbody D2O/30-35day FB D2O sub/30.txt]

400.676	168
407.833	185.02
414.986	139.68
422.125	141.23
429.259	143.85
436.385	152.06
443.504	195.88
450.615	172.56
457.716	129.08
464.812	160.78
471.894	177.19
478.975	116.39
486.045	164.21
493.106	177.92
500.161	150.53
507.207	135.3
514.247	154.93
521.277	182.61
528.299	171.91
535.314	159.61
542.322	156.42
549.32	156.92
556.312	136.57
563.292	193.12
570.27	191.58
577.236	163.03
584.195	195.59
591.147	210.84
598.092	197.63
605.027	273.631
611.955	221.538
618.874	204.503
625.787	189.196
632.691	213.624
639.588	242.058
646.477	239.359
653.356	263.359
660.231	241.546
667.095	278.293
673.953	256.034
680.803	273.6
687.645	301.816
694.476	296.938
701.304	276.882
708.123	320.263
714.933	350.785
721.736	331.457
728.531	351.424
735.32	345.507
742.099	346.862
748.869	360.804
755.636	361.89
762.39	328.854
769.14	340.379
775.88	327.344
782.613	363.92
789.339	382.905
796.056	392.34
802.766	414.366
809.469	431.436
816.163	472.4
822.85	473.359
829.529	507.467
836.2	493.6
842.865	554.096
849.52	585.662
856.169	571.266
862.811	558.869
869.444	576.098
876.068	591.879
882.685	582.194
889.296	554.962
895.899	528.34
902.494	538.958
909.08	514.564
915.659	523.283
922.232	520.445
928.798	496.752
935.355	465.132
941.903	471.979
948.444	488.303
954.977	465.387
961.505	506.096
968.025	473.287
974.536	458.587
981.038	448.09
987.535	455.211
994.024	490.517
1000.5	520.903
1006.98	524.18
1013.44	545.64
1019.9	510.096
1026.35	530.378
1032.8	491.497
1039.23	478.806
1045.66	485.604
1052.08	531.883
1058.49	591.44
1064.9	614.388
1071.3	597.802
1077.69	571.877
1084.07	577.695
1090.45	527.282
1096.82	494.198
1103.18	488.881
1109.53	511.085
1115.88	551.459
1122.22	518.913
1128.55	473.68
1134.87	447.02
1141.19	431.509
1147.49	447.117
1153.8	486.28
1160.09	446.784
1166.38	413.755
1172.65	413.89
1178.93	418.752
1185.19	423.109
1191.45	434.844
1197.7	417.153
1203.94	432.622
1210.17	427.851
1216.4	399.873
1222.62	453.339
1228.83	467.16
1235.04	466.025
1241.24	544.362
1247.43	551.428
1253.61	580.651
1259.49	592.222
1265.82	671.184
1272.14	650.919
1278.46	613.493
1284.76	705.325
1291.06	833.837
1297.36	944.656
1303.64	858.093
1309.92	743.453
1316.19	621.866
1322.46	541.277
1328.72	510.894
1334.97	515.812
1341.22	495.44
1347.46	433.81
1353.69	442.335
1359.91	457.164
1366.13	467.029
1372.34	447.606
1378.54	404.518
1384.74	402.246
1390.93	399.196
1397.12	393.234
1403.29	459.857
1409.46	445.137
1415.62	494.834
1421.78	595.947
1427.93	796.671
1434.07	1126.55
1440.21	1174.48
1446.34	1049.73
1452.46	972.651
1458.57	865.394
1464.68	675.726
1470.78	494.153
1476.88	447.165
1482.97	428.512
1489.05	380.496
1495.12	370.927
1501.19	392.425
1507.25	362.126
1513.3	376.806
1519.35	384.501
1525.39	391.998
1531.43	351.717
1537.45	323.871
1543.47	313.135
1549.49	308.476
1555.5	360.105
1561.5	345.276
1567.49	303.259
1573.48	308.447
1579.46	307.883
1585.43	300.833
1591.4	304.766
1597.36	307.717
1603.31	296.378
1609.25	265.431
1615.19	280.758
1621.13	302.043
1627.06	294.229
1632.97	292.379
1638.89	361.1
1644.79	523.865
1650.69	702.215
1656.59	627.765
1662.47	386.183
1668.35	332.208
1674.22	277.457
1680.09	282.408
1685.95	280.619
1691.8	251.912
1697.65	256.036
1703.49	279.57
1709.32	263.442
1715.15	271.388
1720.97	310.604
1726.78	334.282
1732.59	378.998
1738.39	453.693
1744.18	457.925
1749.97	412.226
1755.75	354.538
1761.52	318.989
1767.29	274.625
1773.05	310.581
1778.8	281.631
1784.55	273.583
1790.29	288.57
1796.02	302.606
1801.75	279.025
1807.47	252.791
1813.18	256.851
1818.89	289.901
1824.59	277.122
1830.29	277.526
1835.97	278.485
1841.66	261.16
1847.33	265.26
1853	270.38
1858.66	258.483
1864.32	278.542
1869.96	288.821
1875.61	276.673
1881.24	293.397
1886.87	230.871
1892.49	274.09
1898.11	238.077
1903.72	237.306
1909.32	270.091
1914.92	268.073
1920.51	269.239
1926.09	247.278
1931.67	245.181
1937.24	220.515
1942.81	257.154
1948.36	268.445
1953.92	256.773
1959.46	253.841
1965	266.179
1970.53	233.451
1976.05	265.189
1981.57	271.164
1987.09	237.984
1992.59	239.599
1994.99	251.705
2000.64	270.366
2006.29	286.864
2011.93	243.051
2017.56	267.539
2023.19	267.251
2028.81	271.312
2034.43	221.36
2040.04	227.189
2045.64	237.727
2051.24	252.869
2056.83	251.176
2062.42	227.575
2068	248.091
2073.57	224.643
2079.14	255.899
2084.7	288.594
2090.26	280.829
2095.81	276.59
2101.35	286.826
2106.89	253.524
2112.42	310.595
2117.95	321.255
2123.47	361.375
2128.98	372.991
2134.49	441.773
2140	443.028
2145.49	447.099
2150.98	456.394
2156.47	403.304
2161.94	400.889
2167.42	358.865
2172.88	335.522
2178.34	333.988
2183.8	324.24
2189.24	307.163
2194.69	323.564
2200.12	330.164
2205.55	269.965
2210.98	291.52
2216.4	241.053
2221.81	263.507
2227.22	280.925
2232.61	231.321
2238.01	239.386
2243.4	263.159
2248.78	246.334
2254.16	239.364
2259.53	230.598
2264.89	233.411
2270.25	226.099
2275.61	242.512
2280.95	216.039
2286.29	229.993
2291.63	239.913
2296.96	216.745
2302.28	214.829
2307.6	185.527
2312.91	224.904
2318.22	219.012
2323.52	194.958
2328.81	210.706
2334.1	190.503
2339.38	203.442
2344.66	219.769
2349.93	200.199
2355.19	190.344
2360.45	203.517
2365.71	179.076
2370.95	192.754
2376.19	199.795
2381.43	190.797
2386.66	195.407
2391.89	195.1
2397.1	179.692
2402.31	168.765
2407.52	179.515
2412.72	190.406
2417.91	199.654
2423.1	166.706
2428.28	204.166
2433.46	207.602
2438.63	219.061
2443.8	178.068
2448.96	181.966
2454.11	172.495
2459.26	198.566
2464.4	206.788
2469.54	174.246
2474.67	183.239
2479.79	173.595
2484.91	178.515
2490.02	201.073
2495.13	173.163
2500.23	175.381
2505.33	191.047
2510.42	181.484
2515.5	170.501
2520.58	159.97
2525.65	158.813
2530.72	170.658
2535.78	169.632
2540.83	168.264
2545.88	171.545
2550.93	190.797
2555.96	193.857
2561	187.906
2566.02	172.504
2571.04	193.508
2576.06	176.394
2581.07	182.43
2586.07	214.112
2591.07	222.319
2596.06	207.172
2601.05	216.708
2606.03	207.702
2611	214.125
2615.97	191.527
2620.93	214.89
2625.89	216.537
2630.84	203.808
2635.79	198.131
2640.73	224.075
2645.66	206.346
2650.59	206.197
2655.51	198.079
2656.27	196.475
2661.34	213.147
2666.41	238.049
2671.46	243.808
2676.52	239.355
2681.57	229.662
2686.61	276.451
2691.64	316.966
2696.68	252.599
2701.7	286.831
2706.72	315.105
2711.74	372.722
2716.75	366.32
2721.75	367.159
2726.75	382.706
2731.75	344.033
2736.74	294.378
2741.72	300.638
2746.7	249.389
2751.67	206.537
2756.64	184.033
2761.6	215.685
2766.56	206.506
2771.51	195.098
2776.46	160.278
2781.4	176.662
2786.33	202.846
2791.26	215.84
2796.19	233.568
2801.11	267.564
2806.02	282.75
2810.93	272.229
2815.83	318.58
2820.73	375.525
2825.63	489.872
2830.51	661.208
2835.4	1029.7
2840.27	1866.63
2845.15	3283.55
2850.01	4012.42
2854.87	3661.76
2859.73	3197.87
2864.58	2925.83
2869.43	3103.98
2874.27	3286.7
2879.1	3612.43
2883.93	3648.04
2888.76	3533.24
2893.58	3493.07
2898.39	3461.54
2903.2	3349.48
2908	3299.37
2912.8	3255.68
2917.6	3224.24
2922.38	3296.32
2927.17	3266.27
2931.94	3089.49
2936.71	2764.43
2941.48	2235.65
2946.24	1745.24
2951	1518.34
2955.75	1406.8
2960.5	1230.02
2965.24	1000.64
2969.97	806.3
2974.7	672.27
2979.43	481.5
2984.15	359.47
2988.86	264.48
2993.57	259.47
2998.28	273.63
3002.97	290.83
3007.67	222.55
3012.36	90.9401
3017.04	-63.1101
3021.72	-128.09
3026.39	-228.12
3031.06	-306.39
3035.72	-308.86
3040.38	-359.44
3045.03	-428.17
3049.68	-436.45
3054.32	-534.7
3058.96	-533.31
3063.59	-623.85
3068.21	-666.78
3072.83	-677.54
3077.45	-747.93
3082.06	-773.71
3086.66	-868.49
3091.27	-931.85
3095.86	-1004.54
3100.45	-1036.12
3105.04	-1096.58
3109.61	-1213.71
3114.19	-1289.04
3118.76	-1345.42
3123.32	-1384.77
3127.88	-1433.7
3132.44	-1506.72
3136.98	-1624.42
3141.53	-1678.88
3146.07	-1747.34
3150.6	-1817.51
3155.13	-1885.12
3159.65	-1893.05
3164.17	-2043.58
3168.68	-2067.35
3173.19	-2141.36
3177.69	-2286.02
3182.19	-2289.14
3186.68	-2282.53
3191.17	-2459.74
3195.65	-2485.02
3200.13	-2539.93
3204.6	-2533.03
3209.07	-2566.73
3213.53	-2578.25
3217.99	-2700.13
3222.44	-2724.63
3226.88	-2711.96
3231.32	-2781.48
3235.76	-2824.33
3240.19	-2839.14
3244.62	-2836.96
3249.04	-2899.79
3250.78	-2940.15
3255.35	-2875.03
3259.91	-2852.77
3264.46	-2902.27
3269.01	-2929.52
3273.56	-2843.37
3278.1	-2937.45
3282.63	-2983.64
3287.16	-2897.04
3291.68	-2960.92
3296.21	-2893.86
3300.72	-3022.78
3305.23	-3073.16
3309.74	-3052.56
3314.24	-3105.42
3318.74	-3060.36
3323.23	-3140.12
3327.72	-3110.27
3332.2	-3135.27
3336.68	-3173.46
3341.15	-3171.75
3345.62	-3242.7
3350.08	-3188.21
3354.54	-3161.86
3358.99	-3174.22
3363.44	-3283.55
3367.89	-3320.96
3372.33	-3319.51
3376.76	-3365.56
3381.19	-3347.69
3385.62	-3380.2
3390.04	-3429.91
3394.45	-3440.33
3398.87	-3380.97
3403.27	-3396.24
3407.67	-3474.76
3412.07	-3484.91
3416.46	-3471.66
3420.85	-3477.52
3425.23	-3472.67
3429.61	-3447.13
3433.99	-3356.81
3438.36	-3347.41
3442.72	-3344.45
3447.08	-3303.41
3451.43	-3272.99
3455.78	-3173.66
3460.13	-3171.1
3464.47	-3128.49
3468.8	-3100.57
3473.14	-3080.12
3477.46	-2968.41
3481.78	-2885.66
3486.1	-2883.61
3490.41	-2779.76
3494.72	-2686.39
3499.02	-2655
