# Supplementary material for: Multi-molecular hyperspectral PRM-SRS microscopy
Source: Nat Commun. 2024 Feb 21;15:1599. doi: 10.1038/s41467-024-45576-6 (PMC10881988; doi:10.1038/s41467-024-45576-6)
Supplement: Supplementary file 4 — Source Data [file 41467_2024_45576_MOESM4_ESM.zip › Main_Figures/Fig_3 CH vs Fingerprint/30-35day fatbody D2O/30-35day FB D2O sub/31.txt]

400.676	-24
407.833	-35.14
414.986	-49.34
422.125	-23.3199
429.259	-18.9301
436.385	-51.23
443.504	-38.85
450.615	-72.7
457.716	-36.3199
464.812	-50.21
471.894	-72.42
478.975	-41.5701
486.045	-11.4
493.106	-22
500.161	-6.15002
507.207	-9.33997
514.247	-1.25
521.277	-15
528.299	2.67004
535.314	-13.98
542.322	-38.9301
549.32	-35.54
556.312	-37.6399
563.292	-31.3201
570.27	27.88
577.236	-2.07007
584.195	5.32007
591.147	30.01
598.092	-11.8701
605.027	85.601
611.955	35.288
618.874	16.556
625.787	24.976
632.691	43.633
639.588	47.691
646.477	91.015
653.356	79.677
660.231	69.774
667.095	79.185
673.953	76.584
680.803	94.251
687.645	111.897
694.476	119.703
701.304	106.69
708.123	130.385
714.933	154.975
721.736	138.567
728.531	146.874
735.32	147.897
742.099	173.682
748.869	199.114
755.636	205.77
762.39	184.394
769.14	194.829
775.88	185.114
782.613	190.9
789.339	178.905
796.056	201.98
802.766	232.106
809.469	266.356
816.163	273.15
822.85	267.549
829.529	342.717
836.2	334.12
842.865	368.156
849.52	423.782
856.169	401.096
862.811	418.899
869.444	373.488
876.068	426.959
882.685	410.724
889.296	393.662
895.899	333.15
902.494	378.558
909.08	340.684
915.659	346.683
922.232	361.375
928.798	338.192
935.355	289.432
941.903	288.089
948.444	306.823
954.977	316.547
961.505	352.006
968.025	315.647
974.536	309.077
981.038	297.58
987.535	307.671
994.024	330.927
1000.5	376.943
1006.98	354.93
1013.44	358.91
1019.9	360.246
1026.35	339.228
1032.8	338.477
1039.23	357.446
1045.66	332.314
1052.08	415.723
1058.49	458.42
1064.9	454.958
1071.3	447.452
1077.69	452.537
1084.07	453.635
1090.45	394.852
1096.82	322.268
1103.18	321.461
1109.53	362.775
1115.88	382.789
1122.22	345.789
1128.55	320.123
1134.87	290.174
1141.19	280.149
1147.49	287.976
1153.8	269.953
1160.09	258.51
1166.38	292.516
1172.65	292.443
1178.93	267.847
1185.19	290.719
1191.45	304.139
1197.7	296.874
1203.94	313.088
1210.17	306.219
1216.4	309.397
1222.62	323.796
1228.83	351.24
1235.04	355.153
1241.24	403.41
1247.43	428.704
1253.61	493.781
1259.49	474.581
1265.82	528.187
1272.14	507.362
1278.46	500.866
1284.76	595.105
1291.06	672.057
1297.36	768.986
1303.64	734.243
1309.92	590.883
1316.19	518.657
1322.46	449.852
1328.72	396.934
1334.97	359.386
1341.22	353.498
1347.46	337.001
1353.69	321.175
1359.91	289.253
1366.13	330.991
1372.34	289.757
1378.54	293.109
1384.74	281.816
1390.93	265.398
1397.12	285.721
1403.29	323.486
1409.46	325.956
1415.62	376.359
1421.78	449.821
1427.93	656.411
1434.07	994.685
1440.21	1021.65
1446.34	893.083
1452.46	871.411
1458.57	708.814
1464.68	533.376
1470.78	397.024
1476.88	325.134
1482.97	275.648
1489.05	258.815
1495.12	234.605
1501.19	242.458
1507.25	201.146
1513.3	227.672
1519.35	226.976
1525.39	233.084
1531.43	215.258
1537.45	200.777
1543.47	209.382
1549.49	188.211
1555.5	208.26
1561.5	196.815
1567.49	199.413
1573.48	192.16
1579.46	202.86
1585.43	173.104
1591.4	163.352
1597.36	147.012
1603.31	155.927
1609.25	142.774
1615.19	142.824
1621.13	173.963
1627.06	129.606
1632.97	163.478
1638.89	238.574
1644.79	400.505
1650.69	589.035
1656.59	498.835
1662.47	280.452
1668.35	223.062
1674.22	177.064
1680.09	176.817
1685.95	174
1691.8	155.258
1697.65	157.857
1703.49	146.727
1709.32	151.144
1715.15	144.465
1720.97	199.174
1726.78	214.756
1732.59	261.704
1738.39	324.661
1744.18	347.825
1749.97	279.804
1755.75	220.878
1761.52	193.709
1767.29	175.664
1773.05	184.365
1778.8	161.263
1784.55	173.54
1790.29	161.487
1796.02	165.558
1801.75	163.896
1807.47	163.72
1813.18	169.952
1818.89	155.456
1824.59	131.419
1830.29	152.536
1835.97	172.451
1841.66	157.289
1847.33	154.036
1853	157.385
1858.66	171.898
1864.32	158.746
1869.96	166.1
1875.61	178.633
1881.24	174.096
1886.87	136.252
1892.49	183.803
1898.11	137.241
1903.72	141.756
1909.32	170.949
1914.92	158.846
1920.51	170.838
1926.09	142.419
1931.67	136.509
1937.24	124.606
1942.81	144.872
1948.36	148.41
1953.92	144.529
1959.46	143.51
1965	147.049
1970.53	128.035
1976.05	151.485
1981.57	158.952
1987.09	128.426
1992.59	127.338
1994.99	139.224
2000.64	137.155
2006.29	159.013
2011.93	123.925
2017.56	143.422
2023.19	126.679
2028.81	143.481
2034.43	127.936
2040.04	119.236
2045.64	148.311
2051.24	170.364
2056.83	149.44
2062.42	136.646
2068	131.183
2073.57	120.114
2079.14	154.116
2084.7	164.66
2090.26	154.588
2095.81	159.333
2101.35	157.223
2106.89	156.926
2112.42	191.118
2117.95	203.515
2123.47	219.358
2128.98	254.665
2134.49	289.16
2140	330.52
2145.49	299.447
2150.98	315.584
2156.47	273.541
2161.94	273.641
2167.42	241.861
2172.88	254.4
2178.34	217.371
2183.8	226.643
2189.24	204.933
2194.69	221.582
2200.12	163.028
2205.55	168.588
2210.98	170.95
2216.4	131.733
2221.81	164.336
2227.22	175.407
2232.61	155.74
2238.01	157.008
2243.4	141.167
2248.78	134.022
2254.16	141.09
2259.53	118.583
2264.89	124.481
2270.25	128.853
2275.61	137.5
2280.95	137.643
2286.29	113.813
2291.63	137.594
2296.96	125.389
2302.28	115.84
2307.6	109.703
2312.91	147.698
2318.22	129.489
2323.52	130.684
2328.81	93.89
2334.1	90.525
2339.38	77.9969
2344.66	108.688
2349.93	139.672
2355.19	105.176
2360.45	93.034
2365.71	103.713
2370.95	106.75
2376.19	102.206
2381.43	105.578
2386.66	86.459
2391.89	67.299
2397.1	88.89
2402.31	93.216
2407.52	113.489
2412.72	112.288
2417.91	98.3539
2423.1	76.445
2428.28	94.586
2433.46	77.373
2438.63	92.232
2443.8	90.608
2448.96	81.188
2454.11	99.107
2459.26	93.621
2464.4	98.052
2469.54	95.943
2474.67	110.471
2479.79	101.417
2484.91	90.02
2490.02	115.403
2495.13	93.989
2500.23	91.487
2505.33	102.947
2510.42	75.935
2515.5	87.787
2520.58	72.989
2525.65	65.946
2530.72	71.568
2535.78	86.505
2540.83	95.408
2545.88	111.521
2550.93	121.913
2555.96	113.618
2561	117.279
2566.02	121.354
2571.04	121.331
2576.06	102.311
2581.07	99.817
2586.07	117.8
2591.07	116.359
2596.06	102.335
2601.05	116.551
2606.03	137.303
2611	121.488
2615.97	118.742
2620.93	132.599
2625.89	126.91
2630.84	103.31
2635.79	62.231
2640.73	118.024
2645.66	71.263
2650.59	116.843
2655.51	145.767
2656.27	149.328
2661.34	170.215
2666.41	152.836
2671.46	130.651
2676.52	144.046
2681.57	160.758
2686.61	181.698
2691.64	202.469
2696.68	217.216
2701.7	195.892
2706.72	230.899
2711.74	239.37
2716.75	260.889
2721.75	265.074
2726.75	270.331
2731.75	260.569
2736.74	218.793
2741.72	190.164
2746.7	172.485
2751.67	142.789
2756.64	110.804
2761.6	143.685
2766.56	140.331
2771.51	109.62
2776.46	77.022
2781.4	75.713
2786.33	122.232
2791.26	112.275
2796.19	173.59
2801.11	164.153
2806.02	151.351
2810.93	158.822
2815.83	240.136
2820.73	277.795
2825.63	363.382
2830.51	556.408
2835.4	860.758
2840.27	1638.93
2845.15	3050.47
2850.01	3767.37
2854.87	3441.09
2859.73	2979.36
2864.58	2769.75
2869.43	2847.47
2874.27	2988.79
2879.1	3082.52
2883.93	3274.33
2888.76	3353.88
2893.58	3302.43
2898.39	3269.58
2903.2	3212.92
2908	3160.51
2912.8	3112.33
2917.6	3159.06
2922.38	3137.94
2927.17	3159.38
2931.94	3005.35
2936.71	2698.26
2941.48	2101.22
2946.24	1666.63
2951	1432.89
2955.75	1279.73
2960.5	1127.51
2965.24	889.76
2969.97	693.64
2974.7	543.39
2979.43	384.14
2984.15	256.86
2988.86	175.1
2993.57	158.43
2998.28	167.35
3002.97	189.32
3007.67	102.97
3012.36	-17.2899
3017.04	-198.7
3021.72	-297.14
3026.39	-364.46
3031.06	-451.53
3035.72	-467.92
3040.38	-515.9
3045.03	-591.12
3049.68	-633.58
3054.32	-680.53
3058.96	-715.15
3063.59	-762.54
3068.21	-845.8
3072.83	-906.01
3077.45	-966.5
3082.06	-1028.3
3086.66	-1107.51
3091.27	-1187.12
3095.86	-1277.69
3100.45	-1301.43
3105.04	-1410.33
3109.61	-1500.77
3114.19	-1553.72
3118.76	-1624.8
3123.32	-1690.39
3127.88	-1764.12
3132.44	-1864.97
3136.98	-1998.9
3141.53	-2092.31
3146.07	-2163.61
3150.6	-2226.36
3155.13	-2324.7
3159.65	-2311.29
3164.17	-2463.69
3168.68	-2533.2
3173.19	-2668.17
3177.69	-2756.73
3182.19	-2761.04
3186.68	-2798.16
3191.17	-2989.37
3195.65	-3008.23
3200.13	-3110.92
3204.6	-3154.03
3209.07	-3106.67
3213.53	-3148.31
3217.99	-3266.37
3222.44	-3294.49
3226.88	-3310.27
3231.32	-3396.17
3235.76	-3449.87
3240.19	-3452.13
3244.62	-3409.66
3249.04	-3444.19
3250.78	-3476.58
3255.35	-3504.51
3259.91	-3466.73
3264.46	-3462.13
3269.01	-3499.38
3273.56	-3451.36
3278.1	-3442.75
3282.63	-3591.37
3287.16	-3498.36
3291.68	-3597.92
3296.21	-3535.93
3300.72	-3625.73
3305.23	-3631.25
3309.74	-3611.66
3314.24	-3655.14
3318.74	-3717.54
3323.23	-3800.82
3327.72	-3776.04
3332.2	-3838.18
3336.68	-3872.01
3341.15	-3845.08
3345.62	-3852.67
3350.08	-3920.75
3354.54	-3934.29
3358.99	-3884.4
3363.44	-3990.58
3367.89	-4024.12
3372.33	-4068.64
3376.76	-4078.15
3381.19	-4049.3
3385.62	-4163.64
3390.04	-4144.04
3394.45	-4158.83
3398.87	-4120.76
3403.27	-4149.83
3407.67	-4183.97
3412.07	-4178.57
3416.46	-4130.75
3420.85	-4198.51
3425.23	-4184.45
3429.61	-4164.01
3433.99	-4094.58
3438.36	-4078.34
3442.72	-4049.13
3447.08	-4027.25
3451.43	-3978.65
3455.78	-3901.22
3460.13	-3860.89
3464.47	-3812.13
3468.8	-3753.32
3473.14	-3717.64
3477.46	-3597.25
3481.78	-3583.75
3486.1	-3481.15
3490.41	-3366.98
3494.72	-3283.71
3499.02	-3237
