# Supplementary material for: Multi-molecular hyperspectral PRM-SRS microscopy
Source: Nat Commun. 2024 Feb 21;15:1599. doi: 10.1038/s41467-024-45576-6 (PMC10881988; doi:10.1038/s41467-024-45576-6)
Supplement: Supplementary file 4 — Source Data [file 41467_2024_45576_MOESM4_ESM.zip › Main_Figures/Fig_3 CH vs Fingerprint/30-35day fatbody D2O/30-35day FB D2O sub/32.txt]

400.676	72
407.833	26.0599
414.986	-18.16
422.125	13.5901
429.259	31.1699
436.385	14.7301
443.504	28.7301
450.615	-14.11
457.716	4.12
464.812	-9.44995
471.894	-11.84
478.975	-23.74
486.045	14.62
493.106	5.47998
500.161	5.30005
507.207	13.63
514.247	33.64
521.277	9.21008
528.299	31.29
535.314	17.49
542.322	2.91992
549.32	4.41992
556.312	-15.83
563.292	20.38
570.27	43.0299
577.236	20.98
584.195	47.1901
591.147	72.73
598.092	62.38
605.027	94.4709
611.955	63.598
618.874	73.653
625.787	67.3859
632.691	73.154
639.588	120.608
646.477	124.599
653.356	130.439
660.231	104.036
667.095	112.734
673.953	131.764
680.803	124.385
687.645	148.816
694.476	154.508
701.304	173.272
708.123	138.849
714.933	178.185
721.736	186.717
728.531	223.614
735.32	214.197
742.099	228.392
748.869	235.154
755.636	217.83
762.39	198.894
769.14	197.459
775.88	218.384
782.613	216.56
789.339	226.875
796.056	244.29
802.766	280.056
809.469	317.486
816.163	321.14
822.85	318.719
829.529	353.317
836.2	358.5
842.865	418.396
849.52	423.182
856.169	437.416
862.811	437.569
869.444	447.738
876.068	443.029
882.685	468.004
889.296	467.512
895.899	396.97
902.494	411.838
909.08	383.614
915.659	379.563
922.232	372.375
928.798	378.872
935.355	335.522
941.903	336.809
948.444	324.633
954.977	320.787
961.505	340.326
968.025	361.067
974.536	317.507
981.038	316.53
987.535	321.511
994.024	337.057
1000.5	394.403
1006.98	409.39
1013.44	397.85
1019.9	374.506
1026.35	391.408
1032.8	386.107
1039.23	334.826
1045.66	367.804
1052.08	454.703
1058.49	491.81
1064.9	489.268
1071.3	499.032
1077.69	510.707
1084.07	472.005
1090.45	413.862
1096.82	363.058
1103.18	335.221
1109.53	359.825
1115.88	410.349
1122.22	414.703
1128.55	350.465
1134.87	316.712
1141.19	307.516
1147.49	318.827
1153.8	319.306
1160.09	287.763
1166.38	287.99
1172.65	283.706
1178.93	289.029
1185.19	312.077
1191.45	307.99
1197.7	312.487
1203.94	307.297
1210.17	299.698
1216.4	344.112
1222.62	348.299
1228.83	390.704
1235.04	396.911
1241.24	427.911
1247.43	459.098
1253.61	507.821
1259.49	498.913
1265.82	533.687
1272.14	520.929
1278.46	532.193
1284.76	582.425
1291.06	713.787
1297.36	822.916
1303.64	780.453
1309.92	609.663
1316.19	553.246
1322.46	469.523
1328.72	387.864
1334.97	364.729
1341.22	347.896
1347.46	353.574
1353.69	390.849
1359.91	319.758
1366.13	342.805
1372.34	319.231
1378.54	300.908
1384.74	263.33
1390.93	282.22
1397.12	300.652
1403.29	310.188
1409.46	355.267
1415.62	388.897
1421.78	499.294
1427.93	679.051
1434.07	1074.75
1440.21	1107.76
1446.34	1023.71
1452.46	910.571
1458.57	758.814
1464.68	569.406
1470.78	430.26
1476.88	338.255
1482.97	298.914
1489.05	250.662
1495.12	261.962
1501.19	275.918
1507.25	232.054
1513.3	222.447
1519.35	262.975
1525.39	228.792
1531.43	221.125
1537.45	231.078
1543.47	216.685
1549.49	199.852
1555.5	218.65
1561.5	223.869
1567.49	198.958
1573.48	211.712
1579.46	200.984
1585.43	180.13
1591.4	164.324
1597.36	194.72
1603.31	185.466
1609.25	194.679
1615.19	156.591
1621.13	193.576
1627.06	172.094
1632.97	205.275
1638.89	253.014
1644.79	443.125
1650.69	622.255
1656.59	535.725
1662.47	290.022
1668.35	240.079
1674.22	191.096
1680.09	161.221
1685.95	170.919
1691.8	180.283
1697.65	173.925
1703.49	151.237
1709.32	162.862
1715.15	161.926
1720.97	217.602
1726.78	240.689
1732.59	290.286
1738.39	362.303
1744.18	366.131
1749.97	304.889
1755.75	251.904
1761.52	214.039
1767.29	185.276
1773.05	205.895
1778.8	187.372
1784.55	175.891
1790.29	172.488
1796.02	193.796
1801.75	176.278
1807.47	157.17
1813.18	162.027
1818.89	162.81
1824.59	147.517
1830.29	179.611
1835.97	165.756
1841.66	183.164
1847.33	181.016
1853	165.06
1858.66	171.251
1864.32	174.831
1869.96	170.202
1875.61	178.126
1881.24	192.32
1886.87	160.131
1892.49	185.236
1898.11	163.378
1903.72	161.742
1909.32	168.18
1914.92	188.561
1920.51	166.829
1926.09	149.416
1931.67	163.158
1937.24	147.665
1942.81	175.706
1948.36	166.628
1953.92	153.555
1959.46	148.111
1965	163.207
1970.53	139.237
1976.05	182.893
1981.57	190.551
1987.09	159.237
1992.59	154.863
1994.99	161.217
2000.64	188.248
2006.29	170.825
2011.93	149.618
2017.56	182.31
2023.19	178.377
2028.81	156.431
2034.43	150.279
2040.04	150.439
2045.64	154.059
2051.24	172.574
2056.83	170.659
2062.42	144.045
2068	106.702
2073.57	169.254
2079.14	131.528
2084.7	189.313
2090.26	175.582
2095.81	172.721
2101.35	180.814
2106.89	171.614
2112.42	219.349
2117.95	212.325
2123.47	285.124
2128.98	347.868
2134.49	371.375
2140	376.636
2145.49	375.69
2150.98	350.587
2156.47	323.214
2161.94	302.736
2167.42	278.295
2172.88	276.385
2178.34	270.668
2183.8	239.279
2189.24	246.352
2194.69	232.085
2200.12	213.831
2205.55	175.747
2210.98	202.318
2216.4	163.708
2221.81	178.625
2227.22	192.141
2232.61	144.243
2238.01	175.008
2243.4	177.378
2248.78	160.453
2254.16	158.341
2259.53	141.113
2264.89	155.528
2270.25	155.625
2275.61	146.082
2280.95	151.013
2286.29	148.356
2291.63	150.416
2296.96	139.699
2302.28	136.813
2307.6	131.625
2312.91	137.291
2318.22	146.551
2323.52	133.861
2328.81	121.403
2334.1	99.095
2339.38	92.31
2344.66	110.978
2349.93	139.21
2355.19	115.657
2360.45	110.684
2365.71	97.707
2370.95	94.372
2376.19	116.239
2381.43	117.12
2386.66	94.253
2391.89	109.19
2397.1	103.555
2402.31	112.588
2407.52	101.824
2412.72	111.548
2417.91	99.382
2423.1	100.119
2428.28	119.534
2433.46	95.727
2438.63	127.519
2443.8	104.682
2448.96	75.717
2454.11	103.762
2459.26	112.331
2464.4	102.978
2469.54	106.558
2474.67	106.382
2479.79	112.002
2484.91	116.834
2490.02	106.868
2495.13	105.039
2500.23	101.622
2505.33	122.033
2510.42	110.797
2515.5	93.65
2520.58	98.282
2525.65	100.417
2530.72	102.768
2535.78	112.424
2540.83	126.116
2545.88	133.403
2550.93	132.812
2555.96	120.553
2561	121.697
2566.02	132.947
2571.04	136.648
2576.06	128.254
2581.07	122.063
2586.07	123.243
2591.07	126.606
2596.06	120.965
2601.05	158.803
2606.03	142.563
2611	150.389
2615.97	132.64
2620.93	150.765
2625.89	153.016
2630.84	133.562
2635.79	94.172
2640.73	168.876
2645.66	140.937
2650.59	152.585
2655.51	169.242
2656.27	171.832
2661.34	201.616
2666.41	171.117
2671.46	187.571
2676.52	148.467
2681.57	153.015
2686.61	184.767
2691.64	234.937
2696.68	227.081
2701.7	245.871
2706.72	225.653
2711.74	305.848
2716.75	298.887
2721.75	310.926
2726.75	347.929
2731.75	280.336
2736.74	222.552
2741.72	208.395
2746.7	197.446
2751.67	129.886
2756.64	131.084
2761.6	129.947
2766.56	151.077
2771.51	113.679
2776.46	108.018
2781.4	134.641
2786.33	164.714
2791.26	127.773
2796.19	184.91
2801.11	214.602
2806.02	146.326
2810.93	216.5
2815.83	270.482
2820.73	302.225
2825.63	426.492
2830.51	653.738
2835.4	1002.48
2840.27	1925.47
2845.15	3436.57
2850.01	4222.47
2854.87	3758.07
2859.73	3314.06
2864.58	3006.29
2869.43	3158.63
2874.27	3363.45
2879.1	3624.36
2883.93	3670.07
2888.76	3604.64
2893.58	3574.85
2898.39	3573.26
2903.2	3427.98
2908	3410.65
2912.8	3339.53
2917.6	3313.9
2922.38	3359.35
2927.17	3365.24
2931.94	3236.58
2936.71	2856.12
2941.48	2217.46
2946.24	1717.73
2951	1490.97
2955.75	1366.43
2960.5	1191.36
2965.24	987.03
2969.97	794.85
2974.7	621.29
2979.43	408.86
2984.15	283.07
2988.86	204.7
2993.57	173.15
2998.28	234.97
3002.97	217.13
3007.67	182.55
3012.36	49.64
3017.04	-92.8
3021.72	-241.05
3026.39	-286.76
3031.06	-342.18
3035.72	-394.94
3040.38	-469.82
3045.03	-490.86
3049.68	-558.55
3054.32	-603.45
3058.96	-586.86
3063.59	-643.56
3068.21	-738.16
3072.83	-786.01
3077.45	-819.18
3082.06	-860.55
3086.66	-950.07
3091.27	-987.81
3095.86	-1062.67
3100.45	-1108.4
3105.04	-1184.54
3109.61	-1287.55
3114.19	-1366.67
3118.76	-1430.83
3123.32	-1464.76
3127.88	-1498.15
3132.44	-1606.01
3136.98	-1707.85
3141.53	-1783.38
3146.07	-1874.16
3150.6	-1895.17
3155.13	-1951.18
3159.65	-1978
3164.17	-2083.9
3168.68	-2143
3173.19	-2317.11
3177.69	-2362.24
3182.19	-2377.7
3186.68	-2388.3
3191.17	-2582.29
3195.65	-2648.45
3200.13	-2676.13
3204.6	-2702.72
3209.07	-2709.24
3213.53	-2745.86
3217.99	-2840.65
3222.44	-2855.07
3226.88	-2871.28
3231.32	-2963.78
3235.76	-2990.92
3240.19	-2980.09
3244.62	-2946.48
3249.04	-2976.82
3250.78	-3007.2
3255.35	-3068.32
3259.91	-2943.32
3264.46	-3022.77
3269.01	-3032.17
3273.56	-2931.99
3278.1	-3000.47
3282.63	-3079.45
3287.16	-3047.57
3291.68	-3074.93
3296.21	-3072.31
3300.72	-3126.01
3305.23	-3202.79
3309.74	-3128.31
3314.24	-3238.15
3318.74	-3202.84
3323.23	-3295.21
3327.72	-3235.22
3332.2	-3302.58
3336.68	-3297.69
3341.15	-3311.63
3345.62	-3363.69
3350.08	-3374.04
3354.54	-3331.93
3358.99	-3344.54
3363.44	-3386.74
3367.89	-3430.62
3372.33	-3454.91
3376.76	-3487
3381.19	-3438.18
3385.62	-3500.31
3390.04	-3514.27
3394.45	-3651.94
3398.87	-3552.46
3403.27	-3536.52
3407.67	-3620.48
3412.07	-3655.63
3416.46	-3552.7
3420.85	-3627.6
3425.23	-3632.51
3429.61	-3547.74
3433.99	-3465
3438.36	-3515.15
3442.72	-3488.27
3447.08	-3441.32
3451.43	-3450.95
3455.78	-3311.87
3460.13	-3367.5
3464.47	-3289.2
3468.8	-3256.84
3473.14	-3198.52
3477.46	-3076.98
3481.78	-3068.97
3486.1	-3004.61
3490.41	-2893.98
3494.72	-2816.89
3499.02	-2740
