# Supplementary material for: Multi-molecular hyperspectral PRM-SRS microscopy
Source: Nat Commun. 2024 Feb 21;15:1599. doi: 10.1038/s41467-024-45576-6 (PMC10881988; doi:10.1038/s41467-024-45576-6)
Supplement: Supplementary file 4 — Source Data [file 41467_2024_45576_MOESM4_ESM.zip › Main_Figures/Fig_3 CH vs Fingerprint/30-35day fatbody D2O/30-35day FB D2O sub/33.txt]

400.676	184
407.833	167.71
414.986	144.28
422.125	132.23
429.259	143.45
436.385	138.88
443.504	147.14
450.615	129.76
457.716	131.39
464.812	124.18
471.894	133.79
478.975	118.41
486.045	119.52
493.106	136.33
500.161	142.98
507.207	161.45
514.247	148.32
521.277	112.75
528.299	151.27
535.314	122.52
542.322	124.97
549.32	115.54
556.312	95.04
563.292	122.21
570.27	156.19
577.236	111.71
584.195	165.36
591.147	173.35
598.092	168.25
605.027	210.551
611.955	203.868
618.874	191.733
625.787	171.416
632.691	189.114
639.588	246.808
646.477	225.059
653.356	233.259
660.231	214.936
667.095	221.523
673.953	229.324
680.803	249.17
687.645	253.746
694.476	257.278
701.304	287.362
708.123	278.983
714.933	333.365
721.736	320.837
728.531	321.904
735.32	331.457
742.099	339.822
748.869	373.304
755.636	368.93
762.39	338.934
769.14	343.679
775.88	353.004
782.613	346.67
789.339	373.855
796.056	367.02
802.766	399.906
809.469	437.186
816.163	449.55
822.85	470.199
829.529	532.587
836.2	568.46
842.865	588.386
849.52	587.912
856.169	625.356
862.811	627.849
869.444	619.868
876.068	624.299
882.685	627.234
889.296	605.942
895.899	543.12
902.494	582.348
909.08	551.564
915.659	566.933
922.232	554.105
928.798	532.682
935.355	493.212
941.903	456.029
948.444	489.983
954.977	504.887
961.505	474.926
968.025	465.477
974.536	468.897
981.038	474.81
987.535	479.831
994.024	547.387
1000.5	545.413
1006.98	536.22
1013.44	507.72
1019.9	516.946
1026.35	539.398
1032.8	524.657
1039.23	520.126
1045.66	539.434
1052.08	602.503
1058.49	628.81
1064.9	658.378
1071.3	682.372
1077.69	694.447
1084.07	627.755
1090.45	579.332
1096.82	507.078
1103.18	475.411
1109.53	537.845
1115.88	578.879
1122.22	551.353
1128.55	479.27
1134.87	451.81
1141.19	450.909
1147.49	451.307
1153.8	453.24
1160.09	431.407
1166.38	424.281
1172.65	420.716
1178.93	426.225
1185.19	423.143
1191.45	439.666
1197.7	435.52
1203.94	425.385
1210.17	456.901
1216.4	419.856
1222.62	446.003
1228.83	498.062
1235.04	498.954
1241.24	521.96
1247.43	598.818
1253.61	628.671
1259.49	671.792
1265.82	682.674
1272.14	686.509
1278.46	716.043
1284.76	761.475
1291.06	912.417
1297.36	1075.45
1303.64	984.153
1309.92	834.953
1316.19	703.816
1322.46	608.387
1328.72	535.115
1334.97	475.016
1341.22	489.234
1347.46	446.172
1353.69	504.956
1359.91	441.542
1366.13	436
1372.34	466.004
1378.54	418.989
1384.74	397.262
1390.93	396.314
1397.12	400.595
1403.29	446.19
1409.46	457.075
1415.62	508.889
1421.78	608.937
1427.93	893.691
1434.07	1326.92
1440.21	1312.37
1446.34	1217.13
1452.46	1093.63
1458.57	953.624
1464.68	738.426
1470.78	544.221
1476.88	459.986
1482.97	427.522
1489.05	366.335
1495.12	336.334
1501.19	370.238
1507.25	354.508
1513.3	338.933
1519.35	393.516
1525.39	336.189
1531.43	312.674
1537.45	344.077
1543.47	317.241
1549.49	306.32
1555.5	320.645
1561.5	312.731
1567.49	318.83
1573.48	289.102
1579.46	315.532
1585.43	283.101
1591.4	280.636
1597.36	259.075
1603.31	273.125
1609.25	252.794
1615.19	269.686
1621.13	305.102
1627.06	286.826
1632.97	295.952
1638.89	354.425
1644.79	530.305
1650.69	760.935
1656.59	687.515
1662.47	404.008
1668.35	322.577
1674.22	276.281
1680.09	278.945
1685.95	268.859
1691.8	257.038
1697.65	241.551
1703.49	256.09
1709.32	248.567
1715.15	247.801
1720.97	284.639
1726.78	325.819
1732.59	366.662
1738.39	454.776
1744.18	481.957
1749.97	423.364
1755.75	341.223
1761.52	305.034
1767.29	291.143
1773.05	289.603
1778.8	252.405
1784.55	258.827
1790.29	264.124
1796.02	267.46
1801.75	267.321
1807.47	257.606
1813.18	266.505
1818.89	261.91
1824.59	250.442
1830.29	269.106
1835.97	261.118
1841.66	239.772
1847.33	241.093
1853	254.87
1858.66	254.85
1864.32	263.553
1869.96	267.993
1875.61	260.197
1881.24	282.515
1886.87	257.267
1892.49	267.469
1898.11	229.301
1903.72	238.656
1909.32	263.327
1914.92	275.275
1920.51	274.211
1926.09	227.535
1931.67	228.943
1937.24	231.043
1942.81	250.8
1948.36	248.622
1953.92	243.664
1959.46	226.283
1965	244.135
1970.53	227.177
1976.05	244.141
1981.57	257.97
1987.09	231.235
1992.59	228.111
1994.99	239.224
2000.64	236.848
2006.29	228.754
2011.93	217.756
2017.56	249.511
2023.19	226.529
2028.81	222.953
2034.43	220.075
2040.04	199.864
2045.64	229.184
2051.24	209.306
2056.83	233.362
2062.42	208.458
2068	222.532
2073.57	231.769
2079.14	224.845
2084.7	246.222
2090.26	259.26
2095.81	272.527
2101.35	248.253
2106.89	242.649
2112.42	261.046
2117.95	300.112
2123.47	361.081
2128.98	408.727
2134.49	458.274
2140	448.309
2145.49	452.543
2150.98	444.173
2156.47	390.025
2161.94	412.52
2167.42	372.221
2172.88	371.263
2178.34	359.168
2183.8	323.946
2189.24	299.938
2194.69	330.008
2200.12	278.367
2205.55	278.41
2210.98	249.981
2216.4	212.427
2221.81	261.4
2227.22	288.168
2232.61	250.844
2238.01	232.966
2243.4	231.257
2248.78	186.746
2254.16	207.748
2259.53	201.865
2264.89	236.609
2270.25	224.87
2275.61	215.179
2280.95	213.415
2286.29	201.732
2291.63	220.084
2296.96	199.735
2302.28	197.42
2307.6	162.827
2312.91	199.609
2318.22	199.315
2323.52	186.217
2328.81	191.055
2334.1	182.94
2339.38	149.847
2344.66	181.194
2349.93	207.685
2355.19	166.63
2360.45	168.727
2365.71	159.26
2370.95	165.248
2376.19	184.037
2381.43	173.226
2386.66	147.038
2391.89	164.799
2397.1	165.152
2402.31	151.271
2407.52	165.615
2412.72	178.198
2417.91	147.643
2423.1	151.426
2428.28	153.68
2433.46	149.996
2438.63	186.852
2443.8	168.796
2448.96	141.998
2454.11	178.855
2459.26	156.423
2464.4	171.124
2469.54	168.043
2474.67	163.053
2479.79	162.953
2484.91	152.836
2490.02	137.095
2495.13	147.605
2500.23	170.172
2505.33	177.543
2510.42	156.284
2515.5	155.116
2520.58	169.785
2525.65	149.425
2530.72	169.686
2535.78	166.447
2540.83	153.469
2545.88	165.3
2550.93	188.754
2555.96	182.224
2561	166.255
2566.02	164.863
2571.04	175.876
2576.06	166.121
2581.07	170.152
2586.07	181.141
2591.07	188.395
2596.06	188.261
2601.05	203.345
2606.03	199.093
2611	185.109
2615.97	194.211
2620.93	192.614
2625.89	204.744
2630.84	195.888
2635.79	185.83
2640.73	195.383
2645.66	190.329
2650.59	216.384
2655.51	247.968
2656.27	252.824
2661.34	206.458
2666.41	238.872
2671.46	257.262
2676.52	256.48
2681.57	227.25
2686.61	265.368
2691.64	260.404
2696.68	267.306
2701.7	259.77
2706.72	334.319
2711.74	439.66
2716.75	375.08
2721.75	387.109
2726.75	376.906
2731.75	372.533
2736.74	311.552
2741.72	269.646
2746.7	262.431
2751.67	176.891
2756.64	203.919
2761.6	221.715
2766.56	211.195
2771.51	180.637
2776.46	180.274
2781.4	167.662
2786.33	196.979
2791.26	224.123
2796.19	233.004
2801.11	254.399
2806.02	267.368
2810.93	278.879
2815.83	327.6
2820.73	405.095
2825.63	549.232
2830.51	732.958
2835.4	1115.05
2840.27	2098.43
2845.15	3814.76
2850.01	4706.66
2854.87	4291.4
2859.73	3757.96
2864.58	3395.21
2869.43	3515.3
2874.27	3678.72
2879.1	3895.76
2883.93	4074.26
2888.76	4089.84
2893.58	4032.4
2898.39	4043.45
2903.2	3959.24
2908	3881.61
2912.8	3827.16
2917.6	3814.22
2922.38	3828.61
2927.17	3785.52
2931.94	3692.76
2936.71	3291.11
2941.48	2560.11
2946.24	1993.7
2951	1744.89
2955.75	1600.96
2960.5	1420.35
2965.24	1158.16
2969.97	907.97
2974.7	706.8
2979.43	512.55
2984.15	395.14
2988.86	287.1
2993.57	301
2998.28	333.35
3002.97	352.28
3007.67	239.7
3012.36	90.74
3017.04	-84.6901
3021.72	-200.68
3026.39	-283.29
3031.06	-362.92
3035.72	-370.84
3040.38	-441.37
3045.03	-497.77
3049.68	-553.04
3054.32	-618.89
3058.96	-628.14
3063.59	-691.79
3068.21	-783.9
3072.83	-808.35
3077.45	-869.63
3082.06	-926.31
3086.66	-997.99
3091.27	-1046.63
3095.86	-1140.97
3100.45	-1212.19
3105.04	-1291.83
3109.61	-1408.12
3114.19	-1489.62
3118.76	-1538.76
3123.32	-1572.28
3127.88	-1627.16
3132.44	-1721.75
3136.98	-1859.62
3141.53	-1931.19
3146.07	-1978.55
3150.6	-2039.48
3155.13	-2119.74
3159.65	-2159.19
3164.17	-2248.5
3168.68	-2314.05
3173.19	-2451.42
3177.69	-2588.1
3182.19	-2624.75
3186.68	-2571.62
3191.17	-2796.27
3195.65	-2795.04
3200.13	-2901.03
3204.6	-2883.33
3209.07	-2913.21
3213.53	-2969.56
3217.99	-3055.38
3222.44	-3062.7
3226.88	-3065.87
3231.32	-3139.39
3235.76	-3200.43
3240.19	-3206.01
3244.62	-3202.34
3249.04	-3216.67
3250.78	-3226.13
3255.35	-3272.65
3259.91	-3267.15
3264.46	-3220.85
3269.01	-3268.59
3273.56	-3208.43
3278.1	-3278.83
3282.63	-3353.65
3287.16	-3304.72
3291.68	-3325.83
3296.21	-3287.99
3300.72	-3396.41
3305.23	-3433.98
3309.74	-3451.61
3314.24	-3509.48
3318.74	-3461.23
3323.23	-3550.7
3327.72	-3515.52
3332.2	-3581.5
3336.68	-3596.3
3341.15	-3584.46
3345.62	-3620.95
3350.08	-3649.96
3354.54	-3647.77
3358.99	-3602.96
3363.44	-3702.69
3367.89	-3737.13
3372.33	-3763.9
3376.76	-3827.67
3381.19	-3797.06
3385.62	-3821.95
3390.04	-3840.01
3394.45	-3872.93
3398.87	-3849.95
3403.27	-3835.55
3407.67	-3898.97
3412.07	-3965.86
3416.46	-3877.48
3420.85	-3913.1
3425.23	-3912.21
3429.61	-3829.43
3433.99	-3809.84
3438.36	-3857.56
3442.72	-3779.07
3447.08	-3753.54
3451.43	-3763.63
3455.78	-3631.63
3460.13	-3641.7
3464.47	-3563.57
3468.8	-3465.72
3473.14	-3448.9
3477.46	-3390.01
3481.78	-3310.78
3486.1	-3255.76
3490.41	-3136.42
3494.72	-3026.3
3499.02	-3002
