# Supplementary material for: Multi-molecular hyperspectral PRM-SRS microscopy
Source: Nat Commun. 2024 Feb 21;15:1599. doi: 10.1038/s41467-024-45576-6 (PMC10881988; doi:10.1038/s41467-024-45576-6)
Supplement: Supplementary file 4 — Source Data [file 41467_2024_45576_MOESM4_ESM.zip › Main_Figures/Fig_3 CH vs Fingerprint/30-35day fatbody D2O/30-35day FB D2O sub/34.txt]

400.676	358
407.833	337.91
414.986	281.49
422.125	310.8
429.259	327.65
436.385	326.62
443.504	321.96
450.615	259.85
457.716	321.12
464.812	284.02
471.894	274.5
478.975	264.58
486.045	310.88
493.106	313.27
500.161	309.83
507.207	331.97
514.247	325.14
521.277	291.84
528.299	323.92
535.314	301.42
542.322	295.65
549.32	286.88
556.312	277.91
563.292	290.38
570.27	298.82
577.236	293.06
584.195	317.17
591.147	341.59
598.092	346.47
605.027	333.741
611.955	314.658
618.874	362.913
625.787	304.916
632.691	363.104
639.588	380.208
646.477	391.089
653.356	382.189
660.231	375.046
667.095	411.273
673.953	402.674
680.803	390.36
687.645	440.286
694.476	447.298
701.304	386.992
708.123	430.083
714.933	481.225
721.736	452.287
728.531	474.974
735.32	487.677
742.099	526.962
748.869	547.384
755.636	540.19
762.39	515.264
769.14	521.699
775.88	489.414
782.613	519.94
789.339	559.085
796.056	555.32
802.766	571.346
809.469	615.196
816.163	687.43
822.85	683.729
829.529	747.777
836.2	757.65
842.865	778.496
849.52	832.372
856.169	845.056
862.811	836.899
869.444	856.488
876.068	897.949
882.685	876.094
889.296	844.452
895.899	783.66
902.494	767.668
909.08	750.424
915.659	754.833
922.232	737.855
928.798	724.412
935.355	658.922
941.903	654.549
948.444	694.823
954.977	667.807
961.505	683.426
968.025	712.577
974.536	677.057
981.038	662.77
987.535	633.551
994.024	685.147
1000.5	743.193
1006.98	732.98
1013.44	775.03
1019.9	737.956
1026.35	737.978
1032.8	721.947
1039.23	725.686
1045.66	711.704
1052.08	777.773
1058.49	901.33
1064.9	894.518
1071.3	946.362
1077.69	930.507
1084.07	882.715
1090.45	806.112
1096.82	743.338
1103.18	694.221
1109.53	749.395
1115.88	813.769
1122.22	797.133
1128.55	696.36
1134.87	630.75
1141.19	618.329
1147.49	610.637
1153.8	594.53
1160.09	570.024
1166.38	556.977
1172.65	580.651
1178.93	583.713
1185.19	585.59
1191.45	603.298
1197.7	606.347
1203.94	636.624
1210.17	635.171
1216.4	628.946
1222.62	663.574
1228.83	699.117
1235.04	732.388
1241.24	778.332
1247.43	819.738
1253.61	893.281
1259.49	896.242
1265.82	941.864
1272.14	935.439
1278.46	901.343
1284.76	985.435
1291.06	1215.61
1297.36	1394.04
1303.64	1306.57
1309.92	1107.11
1316.19	910.546
1322.46	801.257
1328.72	738.655
1334.97	669.843
1341.22	680.001
1347.46	638.398
1353.69	656.587
1359.91	593.581
1366.13	628.766
1372.34	610.115
1378.54	576.456
1384.74	541.336
1390.93	546.55
1397.12	587.992
1403.29	624.251
1409.46	625.011
1415.62	717.757
1421.78	839.157
1427.93	1157.84
1434.07	1753.99
1440.21	1749.02
1446.34	1629.74
1452.46	1504.03
1458.57	1242.62
1464.68	1004.54
1470.78	729.041
1476.88	624.935
1482.97	561.6
1489.05	470.773
1495.12	490.404
1501.19	476.35
1507.25	430.457
1513.3	462.316
1519.35	477.677
1525.39	473.686
1531.43	437.614
1537.45	435.05
1543.47	436.183
1549.49	418.383
1555.5	443.208
1561.5	464.055
1567.49	420.692
1573.48	410.027
1579.46	416.406
1585.43	396.385
1591.4	385.644
1597.36	403.974
1603.31	425.884
1609.25	388.513
1615.19	410.346
1621.13	419.784
1627.06	422.585
1632.97	418.315
1638.89	559.673
1644.79	785.935
1650.69	1116.02
1656.59	962.405
1662.47	618.631
1668.35	489.943
1674.22	426.53
1680.09	404.438
1685.95	382.095
1691.8	376.485
1697.65	360.331
1703.49	368.042
1709.32	368.036
1715.15	333.525
1720.97	406.119
1726.78	454.171
1732.59	535.318
1738.39	597.589
1744.18	633.204
1749.97	566.024
1755.75	467.11
1761.52	405.892
1767.29	371.415
1773.05	362.062
1778.8	349.887
1784.55	337.218
1790.29	334.438
1796.02	367.797
1801.75	358.851
1807.47	334.279
1813.18	356.22
1818.89	352.309
1824.59	322.446
1830.29	339.031
1835.97	327.609
1841.66	350.187
1847.33	346.345
1853	337.096
1858.66	330.198
1864.32	344.921
1869.96	364.014
1875.61	371.351
1881.24	351.751
1886.87	348.137
1892.49	325.896
1898.11	317.742
1903.72	329.16
1909.32	334.713
1914.92	324.753
1920.51	340.147
1926.09	333.138
1931.67	303.645
1937.24	310.043
1942.81	316.19
1948.36	316.25
1953.92	313.37
1959.46	302.424
1965	323.787
1970.53	305.743
1976.05	331.181
1981.57	327.535
1987.09	328.244
1992.59	327.247
1994.99	319.216
2000.64	301.46
2006.29	343.109
2011.93	306.186
2017.56	301.068
2023.19	338.745
2028.81	296.354
2034.43	316.93
2040.04	308.953
2045.64	311.57
2051.24	308.141
2056.83	321.163
2062.42	291.808
2068	293.255
2073.57	322.663
2079.14	307.451
2084.7	334.409
2090.26	364.977
2095.81	338
2101.35	345.807
2106.89	368.459
2112.42	407.17
2117.95	427.368
2123.47	481.279
2128.98	488.686
2134.49	551.002
2140	605.721
2145.49	605.27
2150.98	600.202
2156.47	540.66
2161.94	543.625
2167.42	494.572
2172.88	496.104
2178.34	456.853
2183.8	440.178
2189.24	396.127
2194.69	430.081
2200.12	391.918
2205.55	374.426
2210.98	358.089
2216.4	328.31
2221.81	345.572
2227.22	347.586
2232.61	341.966
2238.01	333.66
2243.4	336.277
2248.78	305.807
2254.16	287.605
2259.53	314.35
2264.89	307.453
2270.25	320.821
2275.61	304.829
2280.95	307.248
2286.29	294.472
2291.63	304.54
2296.96	291.028
2302.28	296.138
2307.6	274.756
2312.91	279.672
2318.22	277.092
2323.52	255.667
2328.81	256.431
2334.1	266.091
2339.38	238.803
2344.66	266.133
2349.93	275.418
2355.19	237.209
2360.45	243.26
2365.71	234.039
2370.95	241.867
2376.19	252.552
2381.43	237.366
2386.66	241.035
2391.89	229.63
2397.1	246.591
2402.31	241.673
2407.52	237.658
2412.72	257.988
2417.91	255.903
2423.1	230.83
2428.28	253.098
2433.46	255.097
2438.63	238.116
2443.8	250.017
2448.96	240.755
2454.11	265.296
2459.26	240.102
2464.4	247.177
2469.54	232.672
2474.67	236.294
2479.79	251.024
2484.91	243.707
2490.02	235.842
2495.13	230.501
2500.23	233.801
2505.33	237.453
2510.42	240.806
2515.5	218.539
2520.58	229.753
2525.65	235.764
2530.72	247.836
2535.78	252.865
2540.83	250.09
2545.88	264.856
2550.93	267.101
2555.96	260.602
2561	284.465
2566.02	269.239
2571.04	268.345
2576.06	263.644
2581.07	284.986
2586.07	299.529
2591.07	310.257
2596.06	298.655
2601.05	301.995
2606.03	330.92
2611	272.226
2615.97	288.095
2620.93	326.652
2625.89	293.887
2630.84	296.505
2635.79	283.543
2640.73	337.963
2645.66	287.941
2650.59	324.176
2655.51	348.175
2656.27	351.34
2661.34	349.291
2666.41	366.376
2671.46	342.879
2676.52	361.248
2681.57	355.693
2686.61	406.211
2691.64	402.685
2696.68	433.306
2701.7	461.017
2706.72	475.066
2711.74	550.5
2716.75	577.75
2721.75	578.239
2726.75	580.246
2731.75	559.973
2736.74	467.65
2741.72	464.986
2746.7	384.032
2751.67	355.113
2756.64	320.195
2761.6	340.719
2766.56	354.158
2771.51	303.24
2776.46	278.17
2781.4	324.203
2786.33	341.16
2791.26	343.165
2796.19	389.752
2801.11	397.807
2806.02	386.11
2810.93	437.859
2815.83	538.32
2820.73	625.645
2825.63	832.562
2830.51	1092.64
2835.4	1602.65
2840.27	2907.47
2845.15	5262.88
2850.01	6451.7
2854.87	5918.11
2859.73	5154.55
2864.58	4734.81
2869.43	4959.63
2874.27	5093.59
2879.1	5347.96
2883.93	5663.82
2888.76	5661.54
2893.58	5622.23
2898.39	5639.48
2903.2	5581.69
2908	5510.1
2912.8	5410.69
2917.6	5439.38
2922.38	5529.95
2927.17	5502.86
2931.94	5356.64
2936.71	4748.42
2941.48	3786.89
2946.24	3029.23
2951	2659.33
2955.75	2457.59
2960.5	2213.47
2965.24	1887.08
2969.97	1501.67
2974.7	1250.61
2979.43	1012.35
2984.15	840.13
2988.86	713.94
2993.57	717.11
2998.28	747.59
3002.97	756.6
3007.67	648.1
3012.36	474.49
3017.04	246.49
3021.72	93.24
3026.39	-20.29
3031.06	-81.1901
3035.72	-117.2
3040.38	-192.59
3045.03	-206.71
3049.68	-245.9
3054.32	-323.84
3058.96	-329.66
3063.59	-386.67
3068.21	-477.72
3072.83	-502.45
3077.45	-553.19
3082.06	-594.73
3086.66	-685.07
3091.27	-764.34
3095.86	-831.65
3100.45	-840.63
3105.04	-918.73
3109.61	-998.92
3114.19	-1079.33
3118.76	-1090.2
3123.32	-1146.13
3127.88	-1214.73
3132.44	-1277.29
3136.98	-1380.73
3141.53	-1430.35
3146.07	-1472.46
3150.6	-1542.79
3155.13	-1619.23
3159.65	-1617.73
3164.17	-1721.32
3168.68	-1768.66
3173.19	-1875.59
3177.69	-1986.18
3182.19	-1941.66
3186.68	-1934.2
3191.17	-2112.44
3195.65	-2189.83
3200.13	-2217.11
3204.6	-2261.05
3209.07	-2182.39
3213.53	-2224.29
3217.99	-2389.1
3222.44	-2365.75
3226.88	-2329.57
3231.32	-2452.68
3235.76	-2488.68
3240.19	-2501.66
3244.62	-2479.02
3249.04	-2550.38
3250.78	-2603.91
3255.35	-2538.02
3259.91	-2489.6
3264.46	-2487.1
3269.01	-2504.28
3273.56	-2466.1
3278.1	-2527.28
3282.63	-2633.64
3287.16	-2567.73
3291.68	-2593.24
3296.21	-2599.79
3300.72	-2599.54
3305.23	-2602.44
3309.74	-2634.47
3314.24	-2646.46
3318.74	-2685.05
3323.23	-2746.94
3327.72	-2736.21
3332.2	-2753.66
3336.68	-2765.48
3341.15	-2793.7
3345.62	-2800.95
3350.08	-2802.78
3354.54	-2776.5
3358.99	-2784.47
3363.44	-2836.53
3367.89	-2908.53
3372.33	-2970.92
3376.76	-2922.52
3381.19	-2902.08
3385.62	-3018.89
3390.04	-2959.15
3394.45	-3019.39
3398.87	-2988.76
3403.27	-2993.15
3407.67	-3070.92
3412.07	-3065.89
3416.46	-2998.01
3420.85	-3064.26
3425.23	-2997.7
3429.61	-3021.81
3433.99	-2974.95
3438.36	-2974.26
3442.72	-2931.45
3447.08	-2915.21
3451.43	-2914.29
3455.78	-2816.29
3460.13	-2812.58
3464.47	-2761.7
3468.8	-2699.25
3473.14	-2623.34
3477.46	-2625.86
3481.78	-2605.07
3486.1	-2507.15
3490.41	-2439.98
3494.72	-2334.71
3499.02	-2335
