# Supplementary material for: Multi-molecular hyperspectral PRM-SRS microscopy
Source: Nat Commun. 2024 Feb 21;15:1599. doi: 10.1038/s41467-024-45576-6 (PMC10881988; doi:10.1038/s41467-024-45576-6)
Supplement: Supplementary file 4 — Source Data [file 41467_2024_45576_MOESM4_ESM.zip › Main_Figures/Fig_3 CH vs Fingerprint/30-35day fatbody D2O/30-35day FB D2O sub/35.txt]

400.676	800
407.833	646.73
414.986	586.99
422.125	605.6
429.259	620.68
436.385	604.74
443.504	611.31
450.615	587.67
457.716	615.48
464.812	618.06
471.894	572.89
478.975	565.8
486.045	603.59
493.106	580.07
500.161	638.95
507.207	667.19
514.247	660.8
521.277	642.5
528.299	654.58
535.314	632.27
542.322	623.82
549.32	709.25
556.312	655.62
563.292	665.27
570.27	725.37
577.236	677.18
584.195	716.27
591.147	728.93
598.092	711.86
605.027	782.171
611.955	750.768
618.874	761.753
625.787	727.816
632.691	712.024
639.588	777.128
646.477	815.499
653.356	805.619
660.231	808.476
667.095	828.833
673.953	798.034
680.803	853.25
687.645	870.406
694.476	854.268
701.304	846.472
708.123	848.593
714.933	903.835
721.736	889.767
728.531	905.594
735.32	892.187
742.099	901.182
748.869	948.194
755.636	940.42
762.39	942.704
769.14	905.949
775.88	900.994
782.613	894.9
789.339	944.645
796.056	963.59
802.766	1001.71
809.469	999.186
816.163	1043.12
822.85	1029.61
829.529	1125.08
836.2	1137.02
842.865	1177.71
849.52	1203.03
856.169	1223
862.811	1192.73
869.444	1186.33
876.068	1194.44
882.685	1195.69
889.296	1148.02
895.899	1103.56
902.494	1099.95
909.08	1057.43
915.659	1080.61
922.232	1069.81
928.798	1058.35
935.355	1011.12
941.903	979.529
948.444	1036.74
954.977	1033.12
961.505	1064.85
968.025	1061.16
974.536	1050.29
981.038	1009.77
987.535	1032.57
994.024	1097.34
1000.5	1138.83
1006.98	1138.77
1013.44	1123.37
1019.9	1057.76
1026.35	1089.52
1032.8	1069.76
1039.23	1086.11
1045.66	1063.37
1052.08	1137.79
1058.49	1109.8
1064.9	1148.97
1071.3	1139.93
1077.69	1162.15
1084.07	1131.86
1090.45	1054.8
1096.82	1022.75
1103.18	1036.39
1109.53	1032.44
1115.88	1078.55
1122.22	1081.81
1128.55	1036.75
1134.87	1018.33
1141.19	1005.88
1147.49	1029.57
1153.8	1102.53
1160.09	1032.62
1166.38	966.817
1172.65	962.871
1178.93	959.963
1185.19	978.64
1191.45	1030.18
1197.7	998.747
1203.94	997.534
1210.17	1017.95
1216.4	972.496
1222.62	980.314
1228.83	1026.71
1235.04	1005.36
1241.24	1039.27
1247.43	1108.79
1253.61	1178.66
1259.49	1154.88
1265.82	1189.85
1272.14	1163.02
1278.46	1179.56
1284.76	1231.99
1291.06	1327.84
1297.36	1519.39
1303.64	1457.15
1309.92	1294.56
1316.19	1168.53
1322.46	1147.07
1328.72	1008.33
1334.97	986.453
1341.22	961.341
1347.46	974.128
1353.69	968.937
1359.91	886.621
1366.13	976.826
1372.34	954.895
1378.54	905.606
1384.74	939.326
1390.93	877.73
1397.12	871.672
1403.29	932.021
1409.46	959.181
1415.62	1000.3
1421.78	1070.33
1427.93	1333.55
1434.07	1688.64
1440.21	1803.79
1446.34	1636.66
1452.46	1524.58
1458.57	1401.85
1464.68	1170.66
1470.78	1016.34
1476.88	968.265
1482.97	865.8
1489.05	850.349
1495.12	835.874
1501.19	856.853
1507.25	856.862
1513.3	903.039
1519.35	943.841
1525.39	956.446
1531.43	904.927
1537.45	839.363
1543.47	824.066
1549.49	797.299
1555.5	772.61
1561.5	786.225
1567.49	796.286
1573.48	758.454
1579.46	800.338
1585.43	766.796
1591.4	769.829
1597.36	782.735
1603.31	749.504
1609.25	733.65
1615.19	741.49
1621.13	776.764
1627.06	736.285
1632.97	766.015
1638.89	816.533
1644.79	1003.67
1650.69	1210.14
1656.59	1120.19
1662.47	870.941
1668.35	754.223
1674.22	714.603
1680.09	743.163
1685.95	730.04
1691.8	730.166
1697.65	702.486
1703.49	694.543
1709.32	693.844
1715.15	661.234
1720.97	732.007
1726.78	776.001
1732.59	824.564
1738.39	905.449
1744.18	928.054
1749.97	840.774
1755.75	771.536
1761.52	725.993
1767.29	696.59
1773.05	713.38
1778.8	694.775
1784.55	685.047
1790.29	691.489
1796.02	708.937
1801.75	686.206
1807.47	670.449
1813.18	665.042
1818.89	665.701
1824.59	677.221
1830.29	670.363
1835.97	673.777
1841.66	690.259
1847.33	679.665
1853	671.526
1858.66	701.795
1864.32	659.86
1869.96	687.76
1875.61	705.476
1881.24	711.327
1886.87	664.977
1892.49	671.608
1898.11	682.197
1903.72	635.934
1909.32	663.263
1914.92	677.747
1920.51	637.487
1926.09	616.373
1931.67	633.489
1937.24	616.196
1942.81	636.14
1948.36	669.575
1953.92	645.805
1959.46	628.284
1965	663.174
1970.53	639.922
1976.05	666.815
1981.57	673.448
1987.09	643.224
1992.59	638.87
1994.99	646.527
2000.64	598.812
2006.29	645.811
2011.93	623.724
2017.56	618.256
2023.19	602.919
2028.81	608.861
2034.43	598.541
2040.04	551.487
2045.64	601.527
2051.24	602.749
2056.83	612.056
2062.42	599.199
2068	566.168
2073.57	587.744
2079.14	579.24
2084.7	617.011
2090.26	630.679
2095.81	655.923
2101.35	624.224
2106.89	672.228
2112.42	697.383
2117.95	757.317
2123.47	706.779
2128.98	740.946
2134.49	780.472
2140	760.831
2145.49	807.36
2150.98	808.322
2156.47	748.18
2161.94	747.335
2167.42	726.612
2172.88	729.214
2178.34	716.345
2183.8	673.456
2189.24	670.585
2194.69	656.925
2200.12	656.127
2205.55	626.505
2210.98	659.3
2216.4	598.818
2221.81	641.826
2227.22	594.805
2232.61	608.481
2238.01	624.626
2243.4	624.173
2248.78	594.168
2254.16	564.697
2259.53	562.841
2264.89	543.217
2270.25	571.013
2275.61	597.707
2280.95	541.788
2286.29	542.833
2291.63	562.937
2296.96	564.493
2302.28	548.736
2307.6	541.939
2312.91	588.748
2318.22	563.559
2323.52	563.33
2328.81	529.441
2334.1	523.521
2339.38	501.705
2344.66	522.898
2349.93	536.917
2355.19	506.732
2360.45	515.379
2365.71	511.683
2370.95	493.047
2376.19	506.83
2381.43	542.154
2386.66	496.587
2391.89	497.907
2397.1	487.046
2402.31	470.684
2407.52	490.839
2412.72	544.749
2417.91	510.844
2423.1	483.369
2428.28	505.928
2433.46	511.702
2438.63	505.878
2443.8	499.782
2448.96	528.129
2454.11	495.077
2459.26	511.696
2464.4	514.401
2469.54	499.516
2474.67	516.123
2479.79	498.082
2484.91	505.831
2490.02	486.158
2495.13	498.418
2500.23	503.851
2505.33	523.516
2510.42	486.225
2515.5	461.884
2520.58	472.823
2525.65	472.954
2530.72	482.157
2535.78	480.067
2540.83	490.221
2545.88	502.667
2550.93	519.434
2555.96	525.712
2561	509.623
2566.02	478.032
2571.04	491.382
2576.06	492.491
2581.07	477.859
2586.07	517.273
2591.07	500.593
2596.06	483.94
2601.05	514.643
2606.03	538.957
2611	530.677
2615.97	526.266
2620.93	536.235
2625.89	530.475
2630.84	535.188
2635.79	480.997
2640.73	528.557
2645.66	512.38
2650.59	493.366
2655.51	528.034
2656.27	534.168
2661.34	512.403
2666.41	525.174
2671.46	566.649
2676.52	538.679
2681.57	557.06
2686.61	610.001
2691.64	552.385
2696.68	613.496
2701.7	614.717
2706.72	628.046
2711.74	684.17
2716.75	698.51
2721.75	688.519
2726.75	651.116
2731.75	632.033
2736.74	604.57
2741.72	575.346
2746.7	558.812
2751.67	497.023
2756.64	488.875
2761.6	483.202
2766.56	522.108
2771.51	486.941
2776.46	440.69
2781.4	463.153
2786.33	507.42
2791.26	499.055
2796.19	549.482
2801.11	536.967
2806.02	533.51
2810.93	539.739
2815.83	632.76
2820.73	671.695
2825.63	769.092
2830.51	965.228
2835.4	1311.21
2840.27	2233.26
2845.15	3864.8
2850.01	4696.68
2854.87	4279.4
2859.73	3778.59
2864.58	3482
2869.43	3600.2
2874.27	3727.93
2879.1	3914.5
2883.93	4020.9
2888.76	4116.45
2893.58	4105.06
2898.39	4069.49
2903.2	4065.22
2908	3954.27
2912.8	3884.57
2917.6	3915.08
2922.38	3987.48
2927.17	3953.47
2931.94	3767.44
2936.71	3398.92
2941.48	2742.58
2946.24	2210.89
2951	1969.12
2955.75	1825.44
2960.5	1681.96
2965.24	1406.56
2969.97	1197.17
2974.7	1032.52
2979.43	792.81
2984.15	659.11
2988.86	586.15
2993.57	582.76
2998.28	617.48
3002.97	602.38
3007.67	525.19
3012.36	365.2
3017.04	196.6
3021.72	104.51
3026.39	17.89
3031.06	-89.3201
3035.72	-84.6899
3040.38	-128.28
3045.03	-185.72
3049.68	-259.96
3054.32	-351.26
3058.96	-341.23
3063.59	-353.11
3068.21	-466.33
3072.83	-532.82
3077.45	-564.43
3082.06	-584.04
3086.66	-673.42
3091.27	-783.44
3095.86	-842.61
3100.45	-860.15
3105.04	-968.4
3109.61	-1072.71
3114.19	-1163.66
3118.76	-1175.76
3123.32	-1232.31
3127.88	-1314.78
3132.44	-1378.59
3136.98	-1502.81
3141.53	-1561.58
3146.07	-1640.25
3150.6	-1726.89
3155.13	-1812.51
3159.65	-1835.25
3164.17	-1948.41
3168.68	-1971.14
3173.19	-2109.09
3177.69	-2234.76
3182.19	-2246.6
3186.68	-2224.25
3191.17	-2424.29
3195.65	-2420.13
3200.13	-2502.29
3204.6	-2575.57
3209.07	-2534.5
3213.53	-2554.6
3217.99	-2666.89
3222.44	-2699.81
3226.88	-2732.54
3231.32	-2796.7
3235.76	-2840.74
3240.19	-2864.99
3244.62	-2822.42
3249.04	-2855.82
3250.78	-2892.89
3255.35	-2891.81
3259.91	-2845.72
3264.46	-2874.02
3269.01	-2954.99
3273.56	-2819.89
3278.1	-2886.98
3282.63	-2982.28
3287.16	-2931.5
3291.68	-2974.25
3296.21	-2937.6
3300.72	-3086.61
3305.23	-3063.01
3309.74	-3025.38
3314.24	-3052.22
3318.74	-3057.3
3323.23	-3180.91
3327.72	-3145.2
3332.2	-3229.32
3336.68	-3159.18
3341.15	-3201.95
3345.62	-3220.67
3350.08	-3284.48
3354.54	-3259.76
3358.99	-3262.75
3363.44	-3336.16
3367.89	-3372.94
3372.33	-3409.46
3376.76	-3460.3
3381.19	-3385.94
3385.62	-3511.22
3390.04	-3484.01
3394.45	-3528.94
3398.87	-3469.49
3403.27	-3549.96
3407.67	-3607.06
3412.07	-3567.55
3416.46	-3514.24
3420.85	-3545.46
3425.23	-3550.04
3429.61	-3499.56
3433.99	-3372.83
3438.36	-3504.34
3442.72	-3416.62
3447.08	-3372.21
3451.43	-3343.98
3455.78	-3243.32
3460.13	-3287.71
3464.47	-3204.08
3468.8	-3142.76
3473.14	-3090.16
3477.46	-3061.68
3481.78	-2982.02
3486.1	-2916.61
3490.41	-2826.42
3494.72	-2734.53
3499.02	-2730
