# Supplementary material for: Multi-molecular hyperspectral PRM-SRS microscopy
Source: Nat Commun. 2024 Feb 21;15:1599. doi: 10.1038/s41467-024-45576-6 (PMC10881988; doi:10.1038/s41467-024-45576-6)
Supplement: Supplementary file 4 — Source Data [file 41467_2024_45576_MOESM4_ESM.zip › Main_Figures/Fig_3 CH vs Fingerprint/30-35day fatbody D2O/30-35day FB D2O sub/36.txt]

400.676	776
407.833	753.59
414.986	663.71
422.125	685.47
429.259	748.65
436.385	713.49
443.504	695.3
450.615	683.54
457.716	722.97
464.812	723.52
471.894	712.67
478.975	697.31
486.045	671.15
493.106	703.78
500.161	690.68
507.207	687.71
514.247	730.17
521.277	713.06
528.299	695.61
535.314	657.25
542.322	686.35
549.32	689.78
556.312	682.94
563.292	687.97
570.27	715.85
577.236	708.76
584.195	717.38
591.147	738.71
598.092	707.97
605.027	824.501
611.955	756.018
618.874	749.853
625.787	742.316
632.691	761.494
639.588	746.328
646.477	784.889
653.356	810.019
660.231	750.846
667.095	792.333
673.953	799.994
680.803	818.73
687.645	834.736
694.476	818.178
701.304	856.462
708.123	851.283
714.933	890.285
721.736	882.167
728.531	909.584
735.32	913.427
742.099	956.082
748.869	962.114
755.636	925.78
762.39	919.404
769.14	932.639
775.88	923.174
782.613	938.7
789.339	968.325
796.056	1002.42
802.766	1038.95
809.469	1062.98
816.163	1110.15
822.85	1103.87
829.529	1198.14
836.2	1211.11
842.865	1243.37
849.52	1268.58
856.169	1278.92
862.811	1281.06
869.444	1271.6
876.068	1254.21
882.685	1284.24
889.296	1319.29
895.899	1267.68
902.494	1236.64
909.08	1191.15
915.659	1207.95
922.232	1182.17
928.798	1170.27
935.355	1155.98
941.903	1058.84
948.444	1122.29
954.977	1113.62
961.505	1182.97
968.025	1162.38
974.536	1089.09
981.038	1104.37
987.535	1081.28
994.024	1150.39
1000.5	1189.83
1006.98	1193.94
1013.44	1171.53
1019.9	1164.59
1026.35	1154.98
1032.8	1153.68
1039.23	1179.6
1045.66	1146.03
1052.08	1208.07
1058.49	1315.08
1064.9	1398.9
1071.3	1374.5
1077.69	1390.69
1084.07	1349.1
1090.45	1231.67
1096.82	1134.18
1103.18	1110.95
1109.53	1145.66
1115.88	1193.7
1122.22	1188.78
1128.55	1117.2
1134.87	1085.14
1141.19	1077.54
1147.49	1079.78
1153.8	1112
1160.09	1078.68
1166.38	1029.41
1172.65	1029.41
1178.93	1030.61
1185.19	1054.1
1191.45	1067.03
1197.7	1028.34
1203.94	1017
1210.17	1037.8
1216.4	1020.78
1222.62	1024.09
1228.83	1050
1235.04	1085.95
1241.24	1181.97
1247.43	1198.91
1253.61	1269.17
1259.49	1337.82
1265.82	1366.17
1272.14	1342.22
1278.46	1359.61
1284.76	1387.33
1291.06	1624.23
1297.36	1867.24
1303.64	1814.42
1309.92	1529.04
1316.19	1355.8
1322.46	1200.61
1328.72	1138.68
1334.97	1075.9
1341.22	1061
1347.46	1034.5
1353.69	1038.62
1359.91	982.851
1366.13	1036.45
1372.34	943.155
1378.54	928.116
1384.74	937.496
1390.93	931.6
1397.12	933.232
1403.29	1000.43
1409.46	1022.89
1415.62	1108.57
1421.78	1223.98
1427.93	1540.96
1434.07	2163.81
1440.21	2244.92
1446.34	2072.77
1452.46	1873.73
1458.57	1622.33
1464.68	1385.38
1470.78	1139.99
1476.88	1001.43
1482.97	920.68
1489.05	895.469
1495.12	875.914
1501.19	864.193
1507.25	850.742
1513.3	896.669
1519.35	945.141
1525.39	938.816
1531.43	839.057
1537.45	851.513
1543.47	833.886
1549.49	846.449
1555.5	829.15
1561.5	821.355
1567.49	794.906
1573.48	806.614
1579.46	791.558
1585.43	774.556
1591.4	775.589
1597.36	789.075
1603.31	762.624
1609.25	740.64
1615.19	755.53
1621.13	783.244
1627.06	779.505
1632.97	802.385
1638.89	914.193
1644.79	1097.38
1650.69	1412.79
1656.59	1245.94
1662.47	946.031
1668.35	806.223
1674.22	767.523
1680.09	735.503
1685.95	718.01
1691.8	688.696
1697.65	674.596
1703.49	690.883
1709.32	686.544
1715.15	678.444
1720.97	742.127
1726.78	785.461
1732.59	831.514
1738.39	889.549
1744.18	946.444
1749.97	908.154
1755.75	778.666
1761.52	744.103
1767.29	711.53
1773.05	712.01
1778.8	686.105
1784.55	670.237
1790.29	679.949
1796.02	684.477
1801.75	646.466
1807.47	628.839
1813.18	655.702
1818.89	664.171
1824.59	654.341
1830.29	671.163
1835.97	641.747
1841.66	635.009
1847.33	664.845
1853	653.996
1858.66	641.055
1864.32	635.58
1869.96	679.75
1875.61	657.836
1881.24	679.977
1886.87	645.017
1892.49	672.168
1898.11	624.687
1903.72	675.204
1909.32	659.663
1914.92	650.677
1920.51	630.057
1926.09	571.973
1931.67	603.299
1937.24	582.196
1942.81	628.56
1948.36	630.715
1953.92	666.105
1959.46	657.344
1965	627.764
1970.53	633.552
1976.05	654.685
1981.57	643.218
1987.09	602.584
1992.59	603.67
1994.99	619.117
2000.64	610.552
2006.29	567.251
2011.93	588.484
2017.56	592.916
2023.19	619.039
2028.81	580.061
2034.43	591.251
2040.04	585.097
2045.64	547.917
2051.24	609.889
2056.83	573.396
2062.42	582.639
2068	571.178
2073.57	628.824
2079.14	575.33
2084.7	641.711
2090.26	612.809
2095.81	636.093
2101.35	656.154
2106.89	680.528
2112.42	691.623
2117.95	728.477
2123.47	761.409
2128.98	800.466
2134.49	866.032
2140	839.401
2145.49	846.59
2150.98	827.802
2156.47	817.66
2161.94	781.075
2167.42	765.232
2172.88	738.264
2178.34	724.065
2183.8	740.446
2189.24	699.935
2194.69	682.355
2200.12	657.287
2205.55	630.665
2210.98	629.43
2216.4	575.598
2221.81	651.096
2227.22	572.925
2232.61	603.421
2238.01	608.706
2243.4	579.273
2248.78	588.788
2254.16	572.047
2259.53	553.471
2264.89	570.317
2270.25	577.063
2275.61	560.147
2280.95	545.648
2286.29	564.973
2291.63	575.417
2296.96	575.953
2302.28	565.606
2307.6	512.929
2312.91	560.508
2318.22	516.739
2323.52	531.19
2328.81	513.511
2334.1	519.291
2339.38	501.935
2344.66	515.438
2349.93	544.177
2355.19	496.912
2360.45	511.599
2365.71	488.443
2370.95	493.267
2376.19	503.26
2381.43	494.084
2386.66	495.157
2391.89	492.157
2397.1	486.116
2402.31	477.334
2407.52	461.379
2412.72	495.909
2417.91	528.924
2423.1	494.669
2428.28	490.798
2433.46	506.232
2438.63	504.948
2443.8	483.142
2448.96	472.129
2454.11	496.777
2459.26	472.076
2464.4	488.391
2469.54	489.876
2474.67	464.253
2479.79	463.922
2484.91	448.941
2490.02	459.128
2495.13	474.848
2500.23	487.101
2505.33	484.586
2510.42	505.155
2515.5	480.014
2520.58	481.283
2525.65	491.504
2530.72	490.427
2535.78	491.017
2540.83	470.791
2545.88	468.007
2550.93	490.144
2555.96	500.762
2561	491.143
2566.02	484.582
2571.04	494.742
2576.06	498.091
2581.07	499.149
2586.07	477.663
2591.07	496.043
2596.06	512.81
2601.05	499.343
2606.03	512.747
2611	523.927
2615.97	529.096
2620.93	533.885
2625.89	520.095
2630.84	442.328
2635.79	473.057
2640.73	515.287
2645.66	534.9
2650.59	506.006
2655.51	517.884
2656.27	520.418
2661.34	536.553
2666.41	525.084
2671.46	567.469
2676.52	555.309
2681.57	550.43
2686.61	524.211
2691.64	615.875
2696.68	580.266
2701.7	628.847
2706.72	644.846
2711.74	700.34
2716.75	739.53
2721.75	729.119
2726.75	752.306
2731.75	718.103
2736.74	612.32
2741.72	578.946
2746.7	551.862
2751.67	522.353
2756.64	473.525
2761.6	500.662
2766.56	514.528
2771.51	438.501
2776.46	459.06
2781.4	515.153
2786.33	524.98
2791.26	515.655
2796.19	565.002
2801.11	553.087
2806.02	567.86
2810.93	610.149
2815.83	636.18
2820.73	733.245
2825.63	852.712
2830.51	1043.92
2835.4	1489.92
2840.27	2609.29
2845.15	4486.12
2850.01	5460.08
2854.87	5023.33
2859.73	4431.41
2864.58	4023.16
2869.43	4162.1
2874.27	4350.16
2879.1	4517.5
2883.93	4752.27
2888.76	4823.53
2893.58	4812.91
2898.39	4799.63
2903.2	4642.54
2908	4586.99
2912.8	4562.73
2917.6	4572.2
2922.38	4620.33
2927.17	4631.04
2931.94	4399.95
2936.71	3960.84
2941.48	3224.89
2946.24	2589.6
2951	2256.59
2955.75	2151.31
2960.5	1974.68
2965.24	1616.16
2969.97	1366.79
2974.7	1195.4
2979.43	938.71
2984.15	756.66
2988.86	678.65
2993.57	680.81
2998.28	763.04
3002.97	717.02
3007.67	641.62
3012.36	459.22
3017.04	284.13
3021.72	146.55
3026.39	76.61
3031.06	1.71997
3035.72	-11.7799
3040.38	-107.81
3045.03	-141.82
3049.68	-196.67
3054.32	-249.8
3058.96	-270.27
3063.59	-324.06
3068.21	-403.8
3072.83	-453.45
3077.45	-540.6
3082.06	-575.07
3086.66	-631.73
3091.27	-707.75
3095.86	-794.07
3100.45	-838.42
3105.04	-906.43
3109.61	-1017.43
3114.19	-1073.85
3118.76	-1112.49
3123.32	-1199.76
3127.88	-1291.55
3132.44	-1336
3136.98	-1428.22
3141.53	-1517.97
3146.07	-1597.11
3150.6	-1649.9
3155.13	-1734.87
3159.65	-1760.83
3164.17	-1854.55
3168.68	-1933.06
3173.19	-2053.7
3177.69	-2156.77
3182.19	-2180.2
3186.68	-2166.81
3191.17	-2313.51
3195.65	-2349.01
3200.13	-2444.56
3204.6	-2428.92
3209.07	-2458.78
3213.53	-2529.02
3217.99	-2643.87
3222.44	-2671.63
3226.88	-2669.9
3231.32	-2749.13
3235.76	-2781.1
3240.19	-2762.51
3244.62	-2730.7
3249.04	-2760.58
3250.78	-2787.15
3255.35	-2798.3
3259.91	-2737.12
3264.46	-2791.7
3269.01	-2805.85
3273.56	-2677.13
3278.1	-2748.77
3282.63	-2931.43
3287.16	-2860.38
3291.68	-2844.01
3296.21	-2810.46
3300.72	-2946.79
3305.23	-2930.85
3309.74	-2908.39
3314.24	-2960.81
3318.74	-2928.98
3323.23	-3091.47
3327.72	-3056.79
3332.2	-3135.34
3336.68	-3061.89
3341.15	-3069.04
3345.62	-3080.54
3350.08	-3115.52
3354.54	-3153.38
3358.99	-3109.55
3363.44	-3115.84
3367.89	-3191.34
3372.33	-3180.5
3376.76	-3259.78
3381.19	-3211.83
3385.62	-3268.31
3390.04	-3324.98
3394.45	-3289.07
3398.87	-3271.67
3403.27	-3278.29
3407.67	-3333.44
3412.07	-3360.02
3416.46	-3313.03
3420.85	-3382.28
3425.23	-3387.14
3429.61	-3309.17
3433.99	-3280.56
3438.36	-3290.04
3442.72	-3229.24
3447.08	-3212.94
3451.43	-3185.65
3455.78	-3070.73
3460.13	-3076.57
3464.47	-3035.95
3468.8	-2953.31
3473.14	-2930.72
3477.46	-2869.19
3481.78	-2814.17
3486.1	-2746.84
3490.41	-2645.37
3494.72	-2534.39
3499.02	-2483
