# Supplementary material for: Multi-molecular hyperspectral PRM-SRS microscopy
Source: Nat Commun. 2024 Feb 21;15:1599. doi: 10.1038/s41467-024-45576-6 (PMC10881988; doi:10.1038/s41467-024-45576-6)
Supplement: Supplementary file 4 — Source Data [file 41467_2024_45576_MOESM4_ESM.zip › Main_Figures/Fig_3 CH vs Fingerprint/30-35day fatbody D2O/30-35day FB D2O sub/37.txt]

400.676	204
407.833	236.53
414.986	165.17
422.125	206.18
429.259	190.03
436.385	169.48
443.504	191.5
450.615	173.37
457.716	231.47
464.812	196.97
471.894	178.79
478.975	153.93
486.045	185.26
493.106	181.17
500.161	186.51
507.207	220.45
514.247	189.25
521.277	199.34
528.299	184.51
535.314	174.53
542.322	149
549.32	162.96
556.312	115.31
563.292	150.41
570.27	171.44
577.236	179.22
584.195	162.26
591.147	209.55
598.092	185.78
605.027	254.461
611.955	210.168
618.874	246.593
625.787	198.106
632.691	234.164
639.588	270.678
646.477	271.139
653.356	250.729
660.231	254.416
667.095	290.113
673.953	281.824
680.803	273.04
687.645	306.726
694.476	273.708
701.304	330.642
708.123	313.303
714.933	333.385
721.736	346.267
728.531	378.074
735.32	393.207
742.099	386.992
748.869	387.274
755.636	387.32
762.39	385.654
769.14	408.779
775.88	375.324
782.613	410.02
789.339	409.915
796.056	448.78
802.766	465.226
809.469	465.406
816.163	496.66
822.85	537.179
829.529	584.647
836.2	603.99
842.865	637.126
849.52	663.582
856.169	684.886
862.811	698.099
869.444	656.328
876.068	734.419
882.685	734.034
889.296	726.572
895.899	643.33
902.494	680.978
909.08	630.684
915.659	620.723
922.232	588.645
928.798	548.922
935.355	550.492
941.903	522.109
948.444	564.453
954.977	527.727
961.505	549.746
968.025	520.867
974.536	541.707
981.038	540.83
987.535	549.221
994.024	541.677
1000.5	621.233
1006.98	586.44
1013.44	591.46
1019.9	582.406
1026.35	610.428
1032.8	604.267
1039.23	590.576
1045.66	588.184
1052.08	652.083
1058.49	740.99
1064.9	735.518
1071.3	754.182
1077.69	767.907
1084.07	754.075
1090.45	684.062
1096.82	606.238
1103.18	566.961
1109.53	621.015
1115.88	665.479
1122.22	661.883
1128.55	576.57
1134.87	509.53
1141.19	493.119
1147.49	496.987
1153.8	513.23
1160.09	496.054
1166.38	456.057
1172.65	461.871
1178.93	473.483
1185.19	470.246
1191.45	471.958
1197.7	457.918
1203.94	457.36
1210.17	487.922
1216.4	507.896
1222.62	508.064
1228.83	541.817
1235.04	570.868
1241.24	602.342
1247.43	620.728
1253.61	716.141
1259.49	754.352
1265.82	784.594
1272.14	764.689
1278.46	732.643
1284.76	844.595
1291.06	1047.34
1297.36	1181.98
1303.64	1132.46
1309.92	941.793
1316.19	761.606
1322.46	716.487
1328.72	572.935
1334.97	567.813
1341.22	525.877
1347.46	519.301
1353.69	557.424
1359.91	509.248
1366.13	505.836
1372.34	484.571
1378.54	439.301
1384.74	416.377
1390.93	413.695
1397.12	446.802
1403.29	490.97
1409.46	511.432
1415.62	612.757
1421.78	688.037
1427.93	995.511
1434.07	1531.77
1440.21	1522.15
1446.34	1409.2
1452.46	1299.54
1458.57	1103.2
1464.68	827.446
1470.78	629.441
1476.88	520.389
1482.97	447.138
1489.05	380.003
1495.12	383.573
1501.19	415.715
1507.25	371.625
1513.3	386.996
1519.35	409.299
1525.39	398.643
1531.43	364.836
1537.45	373.297
1543.47	356.907
1549.49	344.477
1555.5	338.455
1561.5	325.144
1567.49	310.74
1573.48	329.262
1579.46	309.329
1585.43	308.026
1591.4	294.26
1597.36	294.279
1603.31	302.068
1609.25	286.962
1615.19	276.746
1621.13	318.788
1627.06	299.459
1632.97	324.673
1638.89	417.303
1644.79	609.465
1650.69	847.415
1656.59	755.785
1662.47	435.691
1668.35	337.364
1674.22	311.492
1680.09	300.817
1685.95	277.01
1691.8	270.867
1697.65	238.75
1703.49	280.359
1709.32	292.9
1715.15	282.417
1720.97	338.844
1726.78	371.397
1732.59	415.571
1738.39	515.088
1744.18	554.414
1749.97	446.049
1755.75	362.681
1761.52	304.953
1767.29	285.571
1773.05	304.666
1778.8	279.265
1784.55	275.356
1790.29	260.08
1796.02	269.249
1801.75	276.486
1807.47	252.826
1813.18	266.585
1818.89	276.001
1824.59	263.743
1830.29	270.505
1835.97	260.925
1841.66	263.885
1847.33	260
1853	268.752
1858.66	267.675
1864.32	267.311
1869.96	273.274
1875.61	256.132
1881.24	242.2
1886.87	254.829
1892.49	244.661
1898.11	225.261
1903.72	241.621
1909.32	268.122
1914.92	278.27
1920.51	263.377
1926.09	235.819
1931.67	220.156
1937.24	217.742
1942.81	261.29
1948.36	281.151
1953.92	253.532
1959.46	243.952
1965	251.148
1970.53	258.52
1976.05	255.976
1981.57	252.73
1987.09	253.735
1992.59	250.051
1994.99	247.426
2000.64	251.241
2006.29	263.857
2011.93	232.931
2017.56	226.422
2023.19	264.131
2028.81	225.365
2034.43	217.424
2040.04	218.738
2045.64	224.26
2051.24	275.144
2056.83	238.236
2062.42	208.502
2068	244.908
2073.57	250.044
2079.14	256.024
2084.7	248.356
2090.26	279.837
2095.81	281.557
2101.35	290.824
2106.89	288.929
2112.42	301.69
2117.95	343.039
2123.47	392.511
2128.98	461.712
2134.49	504.712
2140	527.181
2145.49	524.96
2150.98	496.471
2156.47	481.71
2161.94	458.238
2167.42	418.353
2172.88	397.608
2178.34	405.879
2183.8	381.737
2189.24	338.584
2194.69	338.264
2200.12	296.54
2205.55	286.572
2210.98	303.086
2216.4	262.656
2221.81	299.943
2227.22	295.626
2232.61	242.221
2238.01	263.109
2243.4	271.217
2248.78	234.936
2254.16	224.139
2259.53	229.813
2264.89	232.768
2270.25	228.899
2275.61	229.709
2280.95	222.079
2286.29	233.388
2291.63	225.339
2296.96	231.971
2302.28	230.275
2307.6	190.384
2312.91	215.687
2318.22	215.701
2323.52	212.877
2328.81	210.972
2334.1	190.507
2339.38	184.85
2344.66	199.208
2349.93	200.891
2355.19	171.144
2360.45	174.943
2365.71	190.532
2370.95	174.351
2376.19	207.788
2381.43	205.438
2386.66	158.873
2391.89	178.966
2397.1	189.177
2402.31	190.355
2407.52	197.66
2412.72	192.185
2417.91	174.453
2423.1	173.842
2428.28	187.965
2433.46	186.688
2438.63	185.062
2443.8	184.535
2448.96	214.07
2454.11	195.565
2459.26	194.279
2464.4	180.753
2469.54	167.12
2474.67	194.821
2479.79	181.362
2484.91	185.29
2490.02	178.556
2495.13	179.271
2500.23	174.157
2505.33	183.694
2510.42	176.059
2515.5	172.831
2520.58	177.948
2525.65	169.53
2530.72	170.186
2535.78	186.494
2540.83	176.736
2545.88	172.781
2550.93	201.696
2555.96	186.438
2561	189.488
2566.02	206.25
2571.04	196.498
2576.06	200.001
2581.07	218.043
2586.07	221.149
2591.07	225.187
2596.06	216.173
2601.05	220.39
2606.03	237.914
2611	231.477
2615.97	235.437
2620.93	241.19
2625.89	217.244
2630.84	231.687
2635.79	180.806
2640.73	269.949
2645.66	244.927
2650.59	255.945
2655.51	255.884
2656.27	255.337
2661.34	275.279
2666.41	289.983
2671.46	278.87
2676.52	269.665
2681.57	301.017
2686.61	324.774
2691.64	344.553
2696.68	347.917
2701.7	354.378
2706.72	405.786
2711.74	469.76
2716.75	457.75
2721.75	482.669
2726.75	483.816
2731.75	471.403
2736.74	355.51
2741.72	335.459
2746.7	302.655
2751.67	248.516
2756.64	236.951
2761.6	255.123
2766.56	224.911
2771.51	244.55
2776.46	190.085
2781.4	262.531
2786.33	255.063
2791.26	273.757
2796.19	306.913
2801.11	313.417
2806.02	327.57
2810.93	352.709
2815.83	420.98
2820.73	482.795
2825.63	652.522
2830.51	942.648
2835.4	1406.51
2840.27	2607.73
2845.15	4739.7
2850.01	5766.16
2854.87	5254.51
2859.73	4611.54
2864.58	4151.35
2869.43	4350.33
2874.27	4638.13
2879.1	4854.78
2883.93	4927.47
2888.76	5042.59
2893.58	4937.27
2898.39	4909.63
2903.2	4827.77
2908	4734.29
2912.8	4667.44
2917.6	4695.56
2922.38	4783.9
2927.17	4705.19
2931.94	4529.7
2936.71	4032.24
2941.48	3181.02
2946.24	2518.43
2951	2186.63
2955.75	2036.88
2960.5	1811.88
2965.24	1510.09
2969.97	1191.99
2974.7	976.07
2979.43	737.29
2984.15	553.01
2988.86	479.55
2993.57	437.76
2998.28	490.99
3002.97	494.86
3007.67	435.45
3012.36	208.46
3017.04	40.24
3021.72	-99.88
3026.39	-181.98
3031.06	-271.18
3035.72	-288.26
3040.38	-354.25
3045.03	-404.99
3049.68	-467.81
3054.32	-535.84
3058.96	-571.78
3063.59	-578.94
3068.21	-717.6
3072.83	-742.54
3077.45	-810.58
3082.06	-837.04
3086.66	-900.21
3091.27	-974.35
3095.86	-1058.58
3100.45	-1071.25
3105.04	-1141.43
3109.61	-1274.31
3114.19	-1353.37
3118.76	-1398.71
3123.32	-1451.56
3127.88	-1505.38
3132.44	-1600.18
3136.98	-1729.06
3141.53	-1827.17
3146.07	-1892.74
3150.6	-1959.33
3155.13	-2041.48
3159.65	-2062.39
3164.17	-2123.1
3168.68	-2190.72
3173.19	-2325.88
3177.69	-2423.57
3182.19	-2439.99
3186.68	-2470.67
3191.17	-2549.79
3195.65	-2678.24
3200.13	-2757.36
3204.6	-2778.31
3209.07	-2777.93
3213.53	-2759.68
3217.99	-2901.14
3222.44	-2908.5
3226.88	-2949.32
3231.32	-3000.91
3235.76	-3028.65
3240.19	-3047.54
3244.62	-3020.86
3249.04	-3079.27
3250.78	-3126.55
3255.35	-3071.42
3259.91	-3056.61
3264.46	-3058.18
3269.01	-3107.17
3273.56	-3052.24
3278.1	-3140.34
3282.63	-3168.29
3287.16	-3107.91
3291.68	-3182.53
3296.21	-3127.56
3300.72	-3187.69
3305.23	-3267.37
3309.74	-3269.47
3314.24	-3280.19
3318.74	-3317.43
3323.23	-3370.03
3327.72	-3339.57
3332.2	-3404.21
3336.68	-3369.3
3341.15	-3366.91
3345.62	-3403.51
3350.08	-3415.65
3354.54	-3436.39
3358.99	-3425.68
3363.44	-3469.55
3367.89	-3527.66
3372.33	-3537.77
3376.76	-3593.27
3381.19	-3549.45
3385.62	-3596
3390.04	-3641.13
3394.45	-3654.48
3398.87	-3638.87
3403.27	-3699.5
3407.67	-3675.96
3412.07	-3704.43
3416.46	-3659.38
3420.85	-3703.96
3425.23	-3685.95
3429.61	-3665.06
3433.99	-3573.19
3438.36	-3629.3
3442.72	-3626.7
3447.08	-3550.17
3451.43	-3539.32
3455.78	-3404.27
3460.13	-3360.7
3464.47	-3377.69
3468.8	-3293.98
3473.14	-3284.83
3477.46	-3186.52
3481.78	-3140.63
3486.1	-3086.99
3490.41	-2984.81
3494.72	-2881.39
3499.02	-2877
