# Supplementary material for: Multi-molecular hyperspectral PRM-SRS microscopy
Source: Nat Commun. 2024 Feb 21;15:1599. doi: 10.1038/s41467-024-45576-6 (PMC10881988; doi:10.1038/s41467-024-45576-6)
Supplement: Supplementary file 4 — Source Data [file 41467_2024_45576_MOESM4_ESM.zip › Main_Figures/Fig_3 CH vs Fingerprint/30-35day fatbody D2O/30-35day FB D2O sub/38.txt]

400.676	262
407.833	220.33
414.986	226.28
422.125	251.39
429.259	251.54
436.385	215.66
443.504	248.64
450.615	254.65
457.716	233.21
464.812	236.09
471.894	198.76
478.975	179.47
486.045	242.07
493.106	207.78
500.161	205.69
507.207	234.35
514.247	236.79
521.277	183.92
528.299	214.78
535.314	205.26
542.322	192.55
549.32	219.83
556.312	150.92
563.292	175.81
570.27	218.95
577.236	200.75
584.195	202.16
591.147	245.06
598.092	227.81
605.027	259.131
611.955	244.748
618.874	248.073
625.787	220.916
632.691	245.204
639.588	242.158
646.477	278.739
653.356	285.889
660.231	253.296
667.095	266.723
673.953	231.204
680.803	284.99
687.645	269.696
694.476	316.838
701.304	325.022
708.123	314.383
714.933	337.565
721.736	366.157
728.531	405.464
735.32	387.877
742.099	393.532
748.869	413.234
755.636	402.78
762.39	414.204
769.14	415.129
775.88	427.314
782.613	435.02
789.339	415.985
796.056	421.86
802.766	478.786
809.469	525.596
816.163	568.49
822.85	564.699
829.529	634.487
836.2	639.34
842.865	713.976
849.52	759.732
856.169	743.326
862.811	751.059
869.444	758.778
876.068	769.859
882.685	776.084
889.296	745.792
895.899	691.3
902.494	688.738
909.08	682.734
915.659	667.803
922.232	641.325
928.798	634.462
935.355	582.402
941.903	556.079
948.444	564.403
954.977	536.177
961.505	607.396
968.025	581.917
974.536	572.117
981.038	575.75
987.535	544.071
994.024	605.167
1000.5	659.963
1006.98	637.15
1013.44	630.77
1019.9	639.396
1026.35	626.058
1032.8	628.887
1039.23	626.636
1045.66	607.744
1052.08	687.493
1058.49	768.87
1064.9	786.518
1071.3	822.022
1077.69	852.727
1084.07	789.875
1090.45	730.732
1096.82	638.358
1103.18	593.611
1109.53	636.865
1115.88	689.049
1122.22	657.823
1128.55	552.64
1134.87	489.47
1141.19	479.169
1147.49	499.127
1153.8	487.1
1160.09	460.104
1166.38	460.297
1172.65	462.971
1178.93	472.033
1185.19	459.818
1191.45	446.015
1197.7	470.923
1203.94	518.224
1210.17	508.651
1216.4	501.396
1222.62	520.914
1228.83	577.787
1235.04	602.178
1241.24	649.132
1247.43	716.228
1253.61	796.311
1259.49	790.922
1265.82	809.964
1272.14	807.829
1278.46	825.253
1284.76	893.965
1291.06	1147.89
1297.36	1326.55
1303.64	1262.09
1309.92	974.693
1316.19	840.726
1322.46	707.237
1328.72	619.795
1334.97	585.063
1341.22	567.211
1347.46	516.875
1353.69	526.916
1359.91	521.241
1366.13	535.151
1372.34	500.22
1378.54	431.902
1384.74	434.782
1390.93	412.784
1397.12	451.783
1403.29	493.345
1409.46	535.351
1415.62	609.007
1421.78	707.207
1427.93	1074.42
1434.07	1639.99
1440.21	1722.26
1446.34	1533.18
1452.46	1410.83
1458.57	1170.6
1464.68	888.656
1470.78	614.171
1476.88	530.355
1482.97	452.015
1489.05	365.248
1495.12	358.935
1501.19	363.954
1507.25	322.396
1513.3	319.738
1519.35	333.148
1525.39	315.169
1531.43	309.032
1537.45	344.521
1543.47	327.631
1549.49	291.18
1555.5	326.664
1561.5	312.736
1567.49	304.766
1573.48	312.037
1579.46	313.5
1585.43	289.586
1591.4	288.138
1597.36	308.722
1603.31	303.718
1609.25	288.475
1615.19	309.944
1621.13	319.153
1627.06	319.381
1632.97	348.369
1638.89	427.423
1644.79	722.975
1650.69	997.195
1656.59	879.805
1662.47	549.311
1668.35	407.086
1674.22	365.175
1680.09	325.434
1685.95	294.173
1691.8	270.73
1697.65	263.534
1703.49	253.472
1709.32	263.27
1715.15	250.562
1720.97	297.751
1726.78	344.177
1732.59	419.532
1738.39	514.097
1744.18	548.684
1749.97	456.783
1755.75	355.134
1761.52	296.111
1767.29	261.392
1773.05	252.195
1778.8	237.416
1784.55	233.9
1790.29	219.8
1796.02	238.225
1801.75	237.042
1807.47	231.423
1813.18	226.602
1818.89	227.8
1824.59	197.942
1830.29	218.764
1835.97	239.571
1841.66	229.564
1847.33	221.022
1853	220.671
1858.66	240.536
1864.32	231.289
1869.96	232.085
1875.61	236.562
1881.24	220.071
1886.87	218.739
1892.49	233.004
1898.11	189.93
1903.72	245.275
1909.32	216.853
1914.92	228.919
1920.51	226.238
1926.09	218.805
1931.67	195.106
1937.24	189.563
1942.81	216.641
1948.36	242.45
1953.92	225.97
1959.46	214.733
1965	218.207
1970.53	211.945
1976.05	241.126
1981.57	238.015
1987.09	220.368
1992.59	233.831
1994.99	246.348
2000.64	230.449
2006.29	198.006
2011.93	190.545
2017.56	218.092
2023.19	206.995
2028.81	208.583
2034.43	208.523
2040.04	216.38
2045.64	199.592
2051.24	205.214
2056.83	216.262
2062.42	219.236
2068	219.519
2073.57	223.227
2079.14	200.419
2084.7	263.888
2090.26	231.474
2095.81	259.645
2101.35	277.754
2106.89	259.799
2112.42	290.313
2117.95	349.142
2123.47	374.869
2128.98	461.95
2134.49	501.652
2140	524.051
2145.49	512.49
2150.98	500.972
2156.47	469.758
2161.94	465.013
2167.42	444.62
2172.88	389.14
2178.34	380.883
2183.8	345.953
2189.24	355.31
2194.69	318.985
2200.12	306.297
2205.55	279.503
2210.98	296.574
2216.4	250.084
2221.81	267.218
2227.22	251.988
2232.61	244.072
2238.01	230.955
2243.4	252.484
2248.78	219.978
2254.16	201.397
2259.53	186.116
2264.89	224.002
2270.25	210.483
2275.61	212.553
2280.95	205.454
2286.29	194.03
2291.63	215.865
2296.96	199.252
2302.28	201.132
2307.6	179.311
2312.91	191.566
2318.22	176.272
2323.52	154.316
2328.81	166.192
2334.1	175.062
2339.38	145.495
2344.66	159.65
2349.93	175.883
2355.19	151.829
2360.45	155.762
2365.71	152.504
2370.95	164.741
2376.19	165.463
2381.43	180.68
2386.66	151.615
2391.89	161.117
2397.1	140.285
2402.31	142.185
2407.52	183.512
2412.72	175.579
2417.91	168.751
2423.1	150.612
2428.28	163.63
2433.46	167.784
2438.63	181.744
2443.8	186.826
2448.96	161.732
2454.11	138.709
2459.26	148.208
2464.4	172.518
2469.54	146.472
2474.67	161.846
2479.79	157.235
2484.91	152.871
2490.02	161.266
2495.13	147.673
2500.23	158.625
2505.33	169.996
2510.42	146.224
2515.5	152.913
2520.58	128.584
2525.65	156.15
2530.72	179.267
2535.78	169.02
2540.83	182.684
2545.88	178.852
2550.93	182.87
2555.96	176.252
2561	172.232
2566.02	186.04
2571.04	187.152
2576.06	189.261
2581.07	193.705
2586.07	198.112
2591.07	207.706
2596.06	212.381
2601.05	229.634
2606.03	224.421
2611	224.535
2615.97	196.352
2620.93	238.902
2625.89	260.549
2630.84	243.939
2635.79	193.201
2640.73	262.888
2645.66	224.602
2650.59	239.614
2655.51	238.803
2656.27	238.069
2661.34	278.78
2666.41	291.964
2671.46	270.061
2676.52	314.467
2681.57	297.734
2686.61	355.714
2691.64	350.082
2696.68	357.597
2701.7	354.755
2706.72	406.816
2711.74	514.76
2716.75	501.24
2721.75	516.549
2726.75	506.956
2731.75	466.403
2736.74	383.9
2741.72	364.626
2746.7	325.445
2751.67	261.737
2756.64	228.705
2761.6	281.933
2766.56	244.878
2771.51	238.546
2776.46	238.922
2781.4	245.003
2786.33	273.631
2791.26	281.491
2796.19	335.252
2801.11	343.057
2806.02	354.06
2810.93	381.989
2815.83	458.92
2820.73	532.745
2825.63	721.182
2830.51	1008.67
2835.4	1572.81
2840.27	2903.93
2845.15	5374.8
2850.01	6519.44
2854.87	5998.08
2859.73	5196.84
2864.58	4787.83
2869.43	4952
2874.27	5211.13
2879.1	5453.3
2883.93	5637
2888.76	5728.13
2893.58	5697.83
2898.39	5691.56
2903.2	5594.35
2908	5518.35
2912.8	5470.8
2917.6	5505.98
2922.38	5553.01
2927.17	5528.31
2931.94	5325.08
2936.71	4793.05
2941.48	3884.53
2946.24	3063.71
2951	2638.76
2955.75	2512.24
2960.5	2206.92
2965.24	1894.74
2969.97	1529.15
2974.7	1261.55
2979.43	996.38
2984.15	828.05
2988.86	703.61
2993.57	696.84
2998.28	749.04
3002.97	767.45
3007.67	643.71
3012.36	418.28
3017.04	218.84
3021.72	83.23
3026.39	-37.79
3031.06	-109.63
3035.72	-148.8
3040.38	-172.96
3045.03	-228.74
3049.68	-299.3
3054.32	-349.93
3058.96	-333.94
3063.59	-372.39
3068.21	-459.13
3072.83	-489.04
3077.45	-585.98
3082.06	-628.04
3086.66	-683.87
3091.27	-744.43
3095.86	-796.22
3100.45	-826.78
3105.04	-885.08
3109.61	-1002.26
3114.19	-1076.39
3118.76	-1114.61
3123.32	-1160.6
3127.88	-1170.47
3132.44	-1262.35
3136.98	-1384.35
3141.53	-1437.47
3146.07	-1466.01
3150.6	-1479.92
3155.13	-1552.98
3159.65	-1574.23
3164.17	-1674.65
3168.68	-1686.45
3173.19	-1770.09
3177.69	-1885.78
3182.19	-1875.4
3186.68	-1906.13
3191.17	-2080.52
3195.65	-2078.2
3200.13	-2085.18
3204.6	-2144.19
3209.07	-2145.65
3213.53	-2158.57
3217.99	-2269.09
3222.44	-2237.78
3226.88	-2254.44
3231.32	-2335.17
3235.76	-2339.19
3240.19	-2366.42
3244.62	-2364.51
3249.04	-2381.81
3250.78	-2398.05
3255.35	-2405.83
3259.91	-2402.27
3264.46	-2407.82
3269.01	-2396.99
3273.56	-2323.64
3278.1	-2428.72
3282.63	-2547.72
3287.16	-2380.29
3291.68	-2463.31
3296.21	-2382.71
3300.72	-2472.86
3305.23	-2471.43
3309.74	-2508.37
3314.24	-2488.13
3318.74	-2528.92
3323.23	-2617.09
3327.72	-2551.39
3332.2	-2608.62
3336.68	-2586.87
3341.15	-2583.93
3345.62	-2620.18
3350.08	-2667.06
3354.54	-2628.91
3358.99	-2635.87
3363.44	-2679.56
3367.89	-2723.15
3372.33	-2746.01
3376.76	-2843.75
3381.19	-2782.42
3385.62	-2780.86
3390.04	-2772.19
3394.45	-2891.26
3398.87	-2777.83
3403.27	-2771.24
3407.67	-2878.45
3412.07	-2839.1
3416.46	-2844.91
3420.85	-2899.22
3425.23	-2872.44
3429.61	-2858.23
3433.99	-2741.33
3438.36	-2751.34
3442.72	-2794.75
3447.08	-2730.84
3451.43	-2665.99
3455.78	-2618.83
3460.13	-2601.37
3464.47	-2560.56
3468.8	-2566.73
3473.14	-2548.55
3477.46	-2439.88
3481.78	-2430.19
3486.1	-2411.92
3490.41	-2326.84
3494.72	-2221.26
3499.02	-2217
