# Supplementary material for: Multi-molecular hyperspectral PRM-SRS microscopy
Source: Nat Commun. 2024 Feb 21;15:1599. doi: 10.1038/s41467-024-45576-6 (PMC10881988; doi:10.1038/s41467-024-45576-6)
Supplement: Supplementary file 4 — Source Data [file 41467_2024_45576_MOESM4_ESM.zip › Main_Figures/Fig_3 CH vs Fingerprint/30-35day fatbody D2O/30-35day FB D2O sub/39.txt]

400.676	176
407.833	173
414.986	109.32
422.125	150.11
429.259	177.43
436.385	108.37
443.504	193.11
450.615	155.36
457.716	147.13
464.812	128.45
471.894	128.81
478.975	137.57
486.045	173.81
493.106	173.48
500.161	172.8
507.207	210.67
514.247	198.41
521.277	165.56
528.299	212.34
535.314	147.58
542.322	200.32
549.32	220.96
556.312	185.15
563.292	208.92
570.27	249.16
577.236	237.05
584.195	246.33
591.147	251.54
598.092	266.81
605.027	306.601
611.955	323.878
618.874	285.823
625.787	275.956
632.691	293.054
639.588	284.998
646.477	289.759
653.356	326.829
660.231	323.906
667.095	385.753
673.953	331.724
680.803	354.02
687.645	362.736
694.476	398.898
701.304	360.502
708.123	361.423
714.933	424.605
721.736	418.077
728.531	430.144
735.32	424.367
742.099	435.672
748.869	448.194
755.636	396.51
762.39	442.194
769.14	422.479
775.88	406.524
782.613	429.7
789.339	440.125
796.056	470.57
802.766	453.186
809.469	508.086
816.163	537.71
822.85	521.889
829.529	612.347
836.2	588.53
842.865	621.356
849.52	649.642
856.169	671.746
862.811	670.239
869.444	653.458
876.068	664.849
882.685	635.744
889.296	639.032
895.899	577.01
902.494	590.328
909.08	567.454
915.659	561.323
922.232	570.925
928.798	537.252
935.355	490.962
941.903	523.059
948.444	535.773
954.977	498.807
961.505	519.816
968.025	556.897
974.536	553.837
981.038	508.77
987.535	536.381
994.024	583.227
1000.5	613.263
1006.98	613.95
1013.44	596.23
1019.9	613.096
1026.35	611.998
1032.8	556.507
1039.23	604.526
1045.66	593.844
1052.08	657.713
1058.49	690.79
1064.9	684.638
1071.3	675.662
1077.69	708.167
1084.07	690.215
1090.45	619.342
1096.82	571.858
1103.18	550.391
1109.53	567.685
1115.88	621.549
1122.22	631.823
1128.55	579.92
1134.87	533.56
1141.19	511.679
1147.49	507.657
1153.8	513.82
1160.09	485.514
1166.38	477.357
1172.65	493.571
1178.93	495.103
1185.19	485.53
1191.45	470.622
1197.7	492.767
1203.94	473.474
1210.17	520.331
1216.4	540.376
1222.62	527.484
1228.83	554.277
1235.04	635.568
1241.24	634.032
1247.43	652.228
1253.61	724.651
1259.49	732.872
1265.82	765.694
1272.14	750.769
1278.46	749.293
1284.76	840.015
1291.06	950.267
1297.36	1037.47
1303.64	997.333
1309.92	852.933
1316.19	743.546
1322.46	649.637
1328.72	563.885
1334.97	549.923
1341.22	578.811
1347.46	504.826
1353.69	533.635
1359.91	491.167
1366.13	494.464
1372.34	500.647
1378.54	450.409
1384.74	440.137
1390.93	470.967
1397.12	468.74
1403.29	501.411
1409.46	520.931
1415.62	569.017
1421.78	653.577
1427.93	876.041
1434.07	1352.07
1440.21	1299.56
1446.34	1242.75
1452.46	1142.57
1458.57	962.814
1464.68	751.136
1470.78	626.391
1476.88	534.695
1482.97	461.284
1489.05	449.903
1495.12	432.632
1501.19	445.034
1507.25	412.849
1513.3	456.597
1519.35	450.369
1525.39	430.154
1531.43	396.26
1537.45	381.706
1543.47	372.773
1549.49	359.227
1555.5	371.631
1561.5	388.792
1567.49	368.764
1573.48	357.712
1579.46	384.211
1585.43	364.784
1591.4	341.778
1597.36	340.282
1603.31	347.896
1609.25	325.143
1615.19	347.641
1621.13	373.172
1627.06	364.169
1632.97	361.971
1638.89	431.643
1644.79	612.025
1650.69	820.635
1656.59	748.875
1662.47	506.551
1668.35	403.347
1674.22	346.533
1680.09	365.689
1685.95	348.294
1691.8	333.206
1697.65	294.479
1703.49	324.411
1709.32	316.941
1715.15	293.86
1720.97	376.001
1726.78	397.36
1732.59	428.455
1738.39	502.751
1744.18	546.853
1749.97	471.844
1755.75	403.987
1761.52	362.907
1767.29	329.708
1773.05	333.436
1778.8	318.082
1784.55	294.941
1790.29	313.71
1796.02	328.155
1801.75	307.301
1807.47	290.969
1813.18	312.566
1818.89	297.068
1824.59	280.357
1830.29	311.623
1835.97	318.574
1841.66	304.638
1847.33	304.541
1853	277.706
1858.66	291.92
1864.32	303.062
1869.96	314.062
1875.61	315.979
1881.24	337.062
1886.87	310.788
1892.49	324.99
1898.11	270.582
1903.72	285.677
1909.32	297.172
1914.92	322.225
1920.51	294.125
1926.09	288.571
1931.67	311.501
1937.24	278.586
1942.81	274.706
1948.36	284.733
1953.92	286.425
1959.46	277.842
1965	305.169
1970.53	257.094
1976.05	271.876
1981.57	290.074
1987.09	284.572
1992.59	288.512
1994.99	294.543
2000.64	293.8
2006.29	281.18
2011.93	283.637
2017.56	266.828
2023.19	276.899
2028.81	278.428
2034.43	290.494
2040.04	243.881
2045.64	242.449
2051.24	264.381
2056.83	282.665
2062.42	273.402
2068	240.681
2073.57	280.233
2079.14	276.558
2084.7	273.597
2090.26	286.448
2095.81	262.13
2101.35	308.014
2106.89	296.436
2112.42	344.644
2117.95	354.069
2123.47	367.663
2128.98	457.235
2134.49	485.982
2140	477.651
2145.49	466.022
2150.98	490.944
2156.47	447.58
2161.94	457.917
2167.42	402.62
2172.88	406.397
2178.34	409.884
2183.8	381.775
2189.24	337.533
2194.69	338.211
2200.12	317.279
2205.55	328.977
2210.98	300.927
2216.4	261.554
2221.81	319.88
2227.22	290.9
2232.61	287.239
2238.01	260.785
2243.4	305.03
2248.78	264.875
2254.16	237.131
2259.53	259.381
2264.89	251.866
2270.25	287.218
2275.61	275.524
2280.95	245.586
2286.29	235.915
2291.63	252.715
2296.96	264.727
2302.28	245.26
2307.6	214.696
2312.91	234.914
2318.22	229.899
2323.52	215.106
2328.81	207.734
2334.1	214.679
2339.38	214.372
2344.66	220.654
2349.93	232.891
2355.19	202.303
2360.45	210.43
2365.71	200.2
2370.95	191.735
2376.19	225.055
2381.43	196.929
2386.66	177.419
2391.89	178.077
2397.1	214.85
2402.31	199.972
2407.52	217.196
2412.72	229.819
2417.91	222.583
2423.1	208.72
2428.28	208.924
2433.46	221.308
2438.63	213.55
2443.8	215.858
2448.96	214.398
2454.11	203.842
2459.26	197.742
2464.4	206.227
2469.54	188.651
2474.67	193.054
2479.79	178.593
2484.91	183.808
2490.02	208.053
2495.13	194.938
2500.23	201.653
2505.33	215.569
2510.42	192.687
2515.5	185.02
2520.58	177.316
2525.65	175.436
2530.72	191.651
2535.78	200.398
2540.83	196.289
2545.88	220.277
2550.93	235.739
2555.96	210.948
2561	195.93
2566.02	211.269
2571.04	229.171
2576.06	229.962
2581.07	223.767
2586.07	221.148
2591.07	219.311
2596.06	208.892
2601.05	227.573
2606.03	240.66
2611	223.203
2615.97	206.118
2620.93	257.288
2625.89	255.474
2630.84	264.244
2635.79	196.234
2640.73	266.816
2645.66	234.332
2650.59	253.054
2655.51	247.705
2656.27	245.871
2661.34	291.184
2666.41	291.421
2671.46	218.306
2676.52	282.384
2681.57	245.885
2686.61	327.16
2691.64	345.631
2696.68	340.238
2701.7	307.362
2706.72	364.093
2711.74	425.58
2716.75	418.93
2721.75	454.619
2726.75	440.626
2731.75	411.603
2736.74	323.276
2741.72	267.513
2746.7	292.005
2751.67	240.633
2756.64	232.657
2761.6	219.471
2766.56	264.801
2771.51	213.123
2776.46	189.125
2781.4	207.362
2786.33	256.945
2791.26	263.453
2796.19	274.339
2801.11	289.067
2806.02	292.89
2810.93	325.539
2815.83	380.85
2820.73	445.905
2825.63	593.462
2830.51	792.798
2835.4	1183.36
2840.27	2173.46
2845.15	3975.63
2850.01	4748.79
2854.87	4306.14
2859.73	3719.08
2864.58	3435.73
2869.43	3603.95
2874.27	3742.74
2879.1	3957.66
2883.93	4067.85
2888.76	3988.75
2893.58	3928.65
2898.39	3994.9
2903.2	3910.93
2908	3862.15
2912.8	3817.28
2917.6	3811.82
2922.38	3861.04
2927.17	3836.56
2931.94	3700.71
2936.71	3275.32
2941.48	2617.57
2946.24	2029.12
2951	1798.69
2955.75	1645.15
2960.5	1479.48
2965.24	1221.29
2969.97	1005.05
2974.7	825.69
2979.43	589.35
2984.15	471.51
2988.86	423.46
2993.57	428.47
2998.28	474.02
3002.97	477.5
3007.67	399.52
3012.36	270.13
3017.04	119.08
3021.72	-18.4801
3026.39	-63.64
3031.06	-153.14
3035.72	-171.56
3040.38	-234.75
3045.03	-283.17
3049.68	-319.39
3054.32	-376.27
3058.96	-381.23
3063.59	-394.38
3068.21	-457.77
3072.83	-504.64
3077.45	-552.82
3082.06	-581.76
3086.66	-639.55
3091.27	-715.29
3095.86	-786.33
3100.45	-816.92
3105.04	-871.2
3109.61	-949.43
3114.19	-1012.32
3118.76	-1055.21
3123.32	-1080.22
3127.88	-1109.26
3132.44	-1185.89
3136.98	-1276.89
3141.53	-1349.65
3146.07	-1389.8
3150.6	-1435.79
3155.13	-1484.09
3159.65	-1471.22
3164.17	-1575.83
3168.68	-1689.75
3173.19	-1742.42
3177.69	-1808.25
3182.19	-1801.85
3186.68	-1780.94
3191.17	-1947.81
3195.65	-1948.36
3200.13	-2035.9
3204.6	-2037.98
3209.07	-2063.62
3213.53	-2092.27
3217.99	-2171.33
3222.44	-2149.36
3226.88	-2115.97
3231.32	-2217.32
3235.76	-2311.24
3240.19	-2321.75
3244.62	-2290.71
3249.04	-2279
3250.78	-2281.3
3255.35	-2394.63
3259.91	-2198.33
3264.46	-2311.47
3269.01	-2358.26
3273.56	-2225.01
3278.1	-2327.29
3282.63	-2428.57
3287.16	-2344.69
3291.68	-2351.33
3296.21	-2411.98
3300.72	-2416.56
3305.23	-2484.45
3309.74	-2413.03
3314.24	-2458.35
3318.74	-2405.55
3323.23	-2553.97
3327.72	-2475.55
3332.2	-2504.25
3336.68	-2555.71
3341.15	-2556.18
3345.62	-2593.06
3350.08	-2604.96
3354.54	-2603.66
3358.99	-2551.98
3363.44	-2647.83
3367.89	-2683.74
3372.33	-2738.31
3376.76	-2745.41
3381.19	-2609.35
3385.62	-2709.67
3390.04	-2688.2
3394.45	-2782.22
3398.87	-2662.6
3403.27	-2723.87
3407.67	-2723.29
3412.07	-2824.49
3416.46	-2765.2
3420.85	-2770.94
3425.23	-2803.38
3429.61	-2748.37
3433.99	-2667.61
3438.36	-2744.74
3442.72	-2742.44
3447.08	-2664.35
3451.43	-2655.3
3455.78	-2587.53
3460.13	-2581.29
3464.47	-2544.59
3468.8	-2474.54
3473.14	-2486.11
3477.46	-2437.91
3481.78	-2342.36
3486.1	-2299.38
3490.41	-2233.3
3494.72	-2129.54
3499.02	-2104
