# Supplementary material for: Multi-molecular hyperspectral PRM-SRS microscopy
Source: Nat Commun. 2024 Feb 21;15:1599. doi: 10.1038/s41467-024-45576-6 (PMC10881988; doi:10.1038/s41467-024-45576-6)
Supplement: Supplementary file 4 — Source Data [file 41467_2024_45576_MOESM4_ESM.zip › Main_Figures/Fig_3 CH vs Fingerprint/30-35day fatbody D2O/30-35day FB D2O sub/4.txt]

400.676	32
407.833	-40.04
414.986	-35.04
422.125	-42.61
429.259	-35.6
436.385	-32.7999
443.504	-20.3799
450.615	-39.76
457.716	-58.15
464.812	-23.97
471.894	-57.89
478.975	-39.4301
486.045	-21.3
493.106	-35.65
500.161	-19.39
507.207	8.66003
514.247	17.8201
521.277	-28.8099
528.299	23.42
535.314	29.53
542.322	15.22
549.32	46.2999
556.312	23.0901
563.292	35.58
570.27	76.7799
577.236	50.0699
584.195	81.03
591.147	122.65
598.092	105.92
605.027	130.981
611.955	122.238
618.874	113.383
625.787	93.6559
632.691	136.044
639.588	168.838
646.477	173.979
653.356	205.129
660.231	166.506
667.095	205.803
673.953	181.234
680.803	207.9
687.645	238.376
694.476	210.268
701.304	238.242
708.123	230.873
714.933	267.035
721.736	271.287
728.531	276.244
735.32	274.267
742.099	277.252
748.869	296.974
755.636	294.27
762.39	289.964
769.14	294.839
775.88	286.164
782.613	294.21
789.339	285.245
796.056	306.26
802.766	321.326
809.469	371.656
816.163	393.1
822.85	369.029
829.529	414.627
836.2	398.67
842.865	456.756
849.52	449.442
856.169	480.896
862.811	488.379
869.444	472.518
876.068	491.139
882.685	457.494
889.296	454.942
895.899	382.22
902.494	432.308
909.08	409.764
915.659	392.733
922.232	397.125
928.798	375.442
935.355	354.262
941.903	351.409
948.444	379.643
954.977	347.717
961.505	408.716
968.025	409.857
974.536	396.257
981.038	393.85
987.535	344.131
994.024	446.637
1000.5	474.623
1006.98	492.73
1013.44	487.59
1019.9	430.776
1026.35	464.728
1032.8	433.157
1039.23	451.306
1045.66	428.254
1052.08	493.453
1058.49	553.98
1064.9	570.378
1071.3	549.002
1077.69	579.467
1084.07	536.915
1090.45	503.722
1096.82	441.028
1103.18	424.171
1109.53	455.515
1115.88	508.299
1122.22	511.403
1128.55	459.19
1134.87	412.17
1141.19	411.999
1147.49	457.227
1153.8	491.44
1160.09	438.784
1166.38	406.977
1172.65	399.062
1178.93	388.789
1185.19	404.85
1191.45	431.727
1197.7	406.208
1203.94	422.604
1210.17	443.598
1216.4	442.412
1222.62	419.206
1228.83	418.469
1235.04	454.069
1241.24	476.421
1247.43	522.178
1253.61	592.801
1259.49	622.162
1265.82	636.404
1272.14	607.569
1278.46	582.723
1284.76	664.555
1291.06	771.187
1297.36	869.026
1303.64	877.703
1309.92	687.823
1316.19	623.436
1322.46	554.197
1328.72	506.598
1334.97	452.013
1341.22	447.41
1347.46	431.214
1353.69	434.861
1359.91	409.927
1366.13	416.437
1372.34	368.728
1378.54	390.846
1384.74	366.607
1390.93	354.104
1397.12	386.994
1403.29	405.318
1409.46	378.21
1415.62	473.344
1421.78	546.387
1427.93	748.951
1434.07	1127.27
1440.21	1150.94
1446.34	1021.48
1452.46	954.851
1458.57	788.164
1464.68	627.646
1470.78	489.176
1476.88	402.777
1482.97	388.255
1489.05	366.822
1495.12	365.15
1501.19	379.811
1507.25	360.459
1513.3	420.47
1519.35	432.216
1525.39	430.351
1531.43	356.972
1537.45	345.285
1543.47	298.495
1549.49	291.086
1555.5	289.934
1561.5	298.001
1567.49	259.436
1573.48	278.984
1579.46	265.774
1585.43	245.339
1591.4	222.605
1597.36	247.003
1603.31	241.224
1609.25	206.568
1615.19	222.422
1621.13	244.431
1627.06	232.86
1632.97	220.898
1638.89	308.135
1644.79	472.475
1650.69	656.295
1656.59	551.075
1662.47	353.724
1668.35	251.381
1674.22	248.621
1680.09	234.299
1685.95	243.423
1691.8	224.831
1697.65	228.366
1703.49	242.394
1709.32	226.79
1715.15	216.766
1720.97	274.752
1726.78	330.349
1732.59	348.483
1738.39	387.188
1744.18	425.791
1749.97	359.138
1755.75	325.315
1761.52	280.002
1767.29	255.696
1773.05	281.747
1778.8	253.185
1784.55	246.213
1790.29	239.597
1796.02	254.825
1801.75	260.572
1807.47	230.215
1813.18	238.075
1818.89	244.886
1824.59	224.38
1830.29	241.29
1835.97	240.434
1841.66	252.058
1847.33	254.019
1853	241.421
1858.66	251.361
1864.32	245.468
1869.96	248.038
1875.61	256.877
1881.24	269.674
1886.87	228.309
1892.49	235.731
1898.11	208.03
1903.72	229.808
1909.32	240.533
1914.92	272.28
1920.51	221.514
1926.09	210.045
1931.67	214.883
1937.24	220.803
1942.81	251.854
1948.36	232.836
1953.92	221.745
1959.46	226.676
1965	242.575
1970.53	229.091
1976.05	232.281
1981.57	231.69
1987.09	207.423
1992.59	198.028
1994.99	201.348
2000.64	218.537
2006.29	202.938
2011.93	209.492
2017.56	203.276
2023.19	220.706
2028.81	223.454
2034.43	222.552
2040.04	192.444
2045.64	195.857
2051.24	213.114
2056.83	199.07
2062.42	194.81
2068	202.23
2073.57	217.086
2079.14	209.589
2084.7	220.256
2090.26	234.983
2095.81	245.291
2101.35	212.919
2106.89	219.672
2112.42	265.264
2117.95	268.983
2123.47	321.556
2128.98	356.671
2134.49	383.123
2140	384.474
2145.49	365.939
2150.98	395.59
2156.47	358.588
2161.94	346.673
2167.42	323.74
2172.88	318.536
2178.34	301.778
2183.8	301.434
2189.24	259.636
2194.69	280.539
2200.12	264.995
2205.55	231.138
2210.98	246.028
2216.4	200.47
2221.81	224.463
2227.22	237.817
2232.61	212.952
2238.01	205.272
2243.4	215.48
2248.78	207.014
2254.16	198.828
2259.53	186.208
2264.89	186.161
2270.25	200.504
2275.61	197.717
2280.95	191.129
2286.29	184.037
2291.63	204.769
2296.96	193.898
2302.28	168.9
2307.6	174.455
2312.91	198.338
2318.22	156.956
2323.52	164.063
2328.81	171.835
2334.1	160.537
2339.38	145.65
2344.66	157.405
2349.93	180.984
2355.19	146.516
2360.45	153.047
2365.71	152.254
2370.95	148.749
2376.19	179.291
2381.43	171.041
2386.66	139.452
2391.89	138.341
2397.1	121.926
2402.31	128.84
2407.52	153.603
2412.72	144.378
2417.91	137.347
2423.1	142.379
2428.28	148.895
2433.46	129.007
2438.63	164.255
2443.8	147.157
2448.96	151.035
2454.11	158.604
2459.26	118.481
2464.4	153.016
2469.54	141.907
2474.67	152.12
2479.79	139.401
2484.91	162.935
2490.02	127.383
2495.13	116.963
2500.23	143.527
2505.33	165.556
2510.42	150.796
2515.5	123.106
2520.58	116.009
2525.65	139.394
2530.72	114.628
2535.78	117.654
2540.83	123.818
2545.88	140.899
2550.93	161.942
2555.96	143.776
2561	122.674
2566.02	147.302
2571.04	155.434
2576.06	147.68
2581.07	154.827
2586.07	156.175
2591.07	189.693
2596.06	161.139
2601.05	168.938
2606.03	183.345
2611	154.075
2615.97	141.317
2620.93	172.531
2625.89	164.542
2630.84	155.462
2635.79	109.525
2640.73	189.876
2645.66	158.389
2650.59	159.471
2655.51	182.874
2656.27	186.935
2661.34	223.589
2666.41	191.851
2671.46	189.718
2676.52	200.151
2681.57	198.51
2686.61	199.593
2691.64	224.797
2696.68	214.971
2701.7	227.57
2706.72	267.649
2711.74	339.571
2716.75	330.322
2721.75	337.288
2726.75	315.123
2731.75	279.537
2736.74	231.84
2741.72	246.226
2746.7	223.531
2751.67	160.577
2756.64	147.003
2761.6	161.477
2766.56	162.952
2771.51	108.743
2776.46	120.794
2781.4	142.203
2786.33	158.732
2791.26	137.429
2796.19	212.94
2801.11	193.255
2806.02	175.389
2810.93	200.592
2815.83	254.04
2820.73	290.665
2825.63	407.092
2830.51	568.418
2835.4	889.408
2840.27	1615.37
2845.15	3073.3
2850.01	3819.93
2854.87	3504.39
2859.73	3026.07
2864.58	2678.75
2869.43	2770.57
2874.27	2951.22
2879.1	3085.19
2883.93	3269.12
2888.76	3322.5
2893.58	3284.96
2898.39	3266.48
2903.2	3198.79
2908	3072.94
2912.8	3057.88
2917.6	3073.41
2922.38	3073.91
2927.17	3073.14
2931.94	2899.53
2936.71	2534.83
2941.48	2026.45
2946.24	1560.84
2951	1310.19
2955.75	1206.66
2960.5	1086.48
2965.24	849.26
2969.97	633.26
2974.7	477.71
2979.43	287.76
2984.15	153.37
2988.86	122.51
2993.57	131.33
2998.28	161.02
3002.97	149
3007.67	64.91
3012.36	-63.22
3017.04	-205.79
3021.72	-308.81
3026.39	-390.45
3031.06	-455.55
3035.72	-478.98
3040.38	-542.31
3045.03	-607.67
3049.68	-664.07
3054.32	-749.55
3058.96	-759.04
3063.59	-819.32
3068.21	-892.27
3072.83	-939.14
3077.45	-1033.2
3082.06	-1048.5
3086.66	-1116.64
3091.27	-1192.22
3095.86	-1278.88
3100.45	-1331.3
3105.04	-1440.37
3109.61	-1556.76
3114.19	-1659.32
3118.76	-1688.38
3123.32	-1727.12
3127.88	-1820.35
3132.44	-1938.64
3136.98	-2066.77
3141.53	-2177.87
3146.07	-2227.94
3150.6	-2305.35
3155.13	-2403.24
3159.65	-2430.29
3164.17	-2547.22
3168.68	-2648.26
3173.19	-2759.79
3177.69	-2877.29
3182.19	-2873.1
3186.68	-2919.44
3191.17	-3090.95
3195.65	-3149.04
3200.13	-3234.74
3204.6	-3293.9
3209.07	-3294.06
3213.53	-3313.95
3217.99	-3416.48
3222.44	-3433.13
3226.88	-3458.2
3231.32	-3568.69
3235.76	-3609.2
3240.19	-3635.15
3244.62	-3590.25
3249.04	-3620.59
3250.78	-3660.65
3255.35	-3724.46
3259.91	-3636.24
3264.46	-3669.96
3269.01	-3655.89
3273.56	-3593.97
3278.1	-3667.85
3282.63	-3772.91
3287.16	-3746.66
3291.68	-3776.57
3296.21	-3755.94
3300.72	-3832.3
3305.23	-3873.46
3309.74	-3853.48
3314.24	-3883.95
3318.74	-3897.93
3323.23	-4017.68
3327.72	-3980.74
3332.2	-4031.4
3336.68	-4018.23
3341.15	-4022.36
3345.62	-4061.95
3350.08	-4086.44
3354.54	-4083.05
3358.99	-4122.14
3363.44	-4174.99
3367.89	-4209.78
3372.33	-4280.07
3376.76	-4331.71
3381.19	-4241.28
3385.62	-4301.44
3390.04	-4340
3394.45	-4372
3398.87	-4327
3403.27	-4350.84
3407.67	-4395.35
3412.07	-4445.73
3416.46	-4386.25
3420.85	-4404.29
3425.23	-4396.98
3429.61	-4382.6
3433.99	-4291.33
3438.36	-4279.3
3442.72	-4315.43
3447.08	-4231.5
3451.43	-4204.66
3455.78	-4092.58
3460.13	-4109.77
3464.47	-4015.97
3468.8	-3910.21
3473.14	-3930.18
3477.46	-3797.6
3481.78	-3760.46
3486.1	-3671.3
3490.41	-3565.4
3494.72	-3438.8
3499.02	-3397
