# Supplementary material for: Multi-molecular hyperspectral PRM-SRS microscopy
Source: Nat Commun. 2024 Feb 21;15:1599. doi: 10.1038/s41467-024-45576-6 (PMC10881988; doi:10.1038/s41467-024-45576-6)
Supplement: Supplementary file 4 — Source Data [file 41467_2024_45576_MOESM4_ESM.zip › Main_Figures/Fig_3 CH vs Fingerprint/30-35day fatbody D2O/30-35day FB D2O sub/40.txt]

400.676	644
407.833	614.92
414.986	527.28
422.125	554.53
429.259	557.54
436.385	562.29
443.504	581.96
450.615	581.56
457.716	566.25
464.812	557.36
471.894	563.61
478.975	560.61
486.045	590.32
493.106	572.32
500.161	584.68
507.207	627.51
514.247	664.94
521.277	644.33
528.299	638.73
535.314	631.5
542.322	603.74
549.32	635.79
556.312	658.21
563.292	666.48
570.27	738.82
577.236	713.42
584.195	689.22
591.147	729.15
598.092	727.42
605.027	795.341
611.955	763.268
618.874	750.813
625.787	729.996
632.691	748.994
639.588	785.278
646.477	782.769
653.356	796.849
660.231	820.046
667.095	856.733
673.953	804.374
680.803	841.51
687.645	828.426
694.476	863.308
701.304	842.912
708.123	871.043
714.933	881.315
721.736	869.137
728.531	880.094
735.32	898.267
742.099	919.492
748.869	950.794
755.636	926.65
762.39	913.754
769.14	955.269
775.88	892.514
782.613	921.92
789.339	956.085
796.056	951.71
802.766	964.576
809.469	1014.39
816.163	1050.98
822.85	1080.89
829.529	1115.18
836.2	1126.96
842.865	1187.25
849.52	1189.95
856.169	1209.51
862.811	1225.07
869.444	1205.36
876.068	1199.53
882.685	1237.21
889.296	1170.94
895.899	1113.15
902.494	1122.87
909.08	1072.69
915.659	1059.57
922.232	1045.08
928.798	1040.69
935.355	1059.87
941.903	1025.18
948.444	1044.74
954.977	1031.56
961.505	1085.37
968.025	1076.38
974.536	1043.29
981.038	1069.96
987.535	1045.88
994.024	1100.9
1000.5	1143.55
1006.98	1181.34
1013.44	1131.03
1019.9	1156.26
1026.35	1150.38
1032.8	1147.24
1039.23	1096.13
1045.66	1136.13
1052.08	1188.28
1058.49	1282.62
1064.9	1317.66
1071.3	1316.8
1077.69	1341.5
1084.07	1340.84
1090.45	1213.09
1096.82	1119.41
1103.18	1097.86
1109.53	1151.77
1115.88	1207.81
1122.22	1194.37
1128.55	1101.01
1134.87	1064.3
1141.19	1109.08
1147.49	1138.82
1153.8	1176.14
1160.09	1117.72
1166.38	1062.98
1172.65	1083.37
1178.93	1082.68
1185.19	1063.33
1191.45	1068.65
1197.7	1086.17
1203.94	1087.01
1210.17	1102.76
1216.4	1088.26
1222.62	1085.15
1228.83	1085.94
1235.04	1100.18
1241.24	1171.26
1247.43	1230.47
1253.61	1333.95
1259.49	1338.12
1265.82	1411.9
1272.14	1366.93
1278.46	1383.25
1284.76	1437.76
1291.06	1599.66
1297.36	1799.57
1303.64	1725.45
1309.92	1457.72
1316.19	1333.1
1322.46	1237.35
1328.72	1144.71
1334.97	1094.77
1341.22	1078.74
1347.46	1052.14
1353.69	1088.37
1359.91	1015.18
1366.13	1033.48
1372.34	1001.06
1378.54	986.216
1384.74	961.976
1390.93	981.07
1397.12	1003.34
1403.29	1002.36
1409.46	1023.81
1415.62	1091.55
1421.78	1226.32
1427.93	1504.95
1434.07	2025.46
1440.21	2034.89
1446.34	1878.29
1452.46	1756.29
1458.57	1560.01
1464.68	1335.29
1470.78	1089.52
1476.88	1017.39
1482.97	957.05
1489.05	916.509
1495.12	906.064
1501.19	969.283
1507.25	901.462
1513.3	981.369
1519.35	1037.32
1525.39	1016.24
1531.43	977.487
1537.45	954.903
1543.47	895.986
1549.49	874.489
1555.5	863.68
1561.5	858.835
1567.49	856.886
1573.48	845.154
1579.46	848.498
1585.43	814.176
1591.4	838.499
1597.36	845.775
1603.31	833.144
1609.25	805.73
1615.19	818.29
1621.13	850.254
1627.06	808.485
1632.97	877.135
1638.89	924.893
1644.79	1093.51
1650.69	1339.39
1656.59	1250.46
1662.47	962.831
1668.35	853.453
1674.22	803.243
1680.09	798.743
1685.95	759.53
1691.8	756.576
1697.65	740.586
1703.49	734.383
1709.32	759.064
1715.15	745.304
1720.97	780.407
1726.78	819.961
1732.59	863.404
1738.39	903.439
1744.18	960.344
1749.97	903.924
1755.75	810.086
1761.52	773.503
1767.29	774.83
1773.05	780.2
1778.8	732.655
1784.55	715.357
1790.29	690.079
1796.02	716.197
1801.75	727.336
1807.47	738.999
1813.18	728.422
1818.89	714.381
1824.59	690.711
1830.29	713.743
1835.97	713.707
1841.66	696.329
1847.33	729.215
1853	728.526
1858.66	723.505
1864.32	715.27
1869.96	725.6
1875.61	723.176
1881.24	711.217
1886.87	686.557
1892.49	690.778
1898.11	640.087
1903.72	659.024
1909.32	689.893
1914.92	694.947
1920.51	708.487
1926.09	646.223
1931.67	657.449
1937.24	663.346
1942.81	671.5
1948.36	689.435
1953.92	679.865
1959.46	648.264
1965	653.174
1970.53	661.032
1976.05	679.455
1981.57	675.048
1987.09	638.424
1992.59	624.48
1994.99	627.487
2000.64	675.302
2006.29	655.131
2011.93	607.754
2017.56	668.496
2023.19	682.979
2028.81	688.541
2034.43	651.061
2040.04	654.207
2045.64	610.697
2051.24	610.989
2056.83	628.016
2062.42	639.509
2068	606.488
2073.57	638.354
2079.14	645.16
2084.7	632.411
2090.26	651.759
2095.81	671.623
2101.35	717.114
2106.89	661.898
2112.42	707.673
2117.95	691.157
2123.47	741.549
2128.98	781.086
2134.49	791.012
2140	787.541
2145.49	791.85
2150.98	815.992
2156.47	742.68
2161.94	762.585
2167.42	731.492
2172.88	712.624
2178.34	741.125
2183.8	663.586
2189.24	696.495
2194.69	656.815
2200.12	662.607
2205.55	640.405
2210.98	636.43
2216.4	615.558
2221.81	665.956
2227.22	655.055
2232.61	607.351
2238.01	621.776
2243.4	614.163
2248.78	625.078
2254.16	594.337
2259.53	587.231
2264.89	615.037
2270.25	614.703
2275.61	631.957
2280.95	583.058
2286.29	602.623
2291.63	584.167
2296.96	603.493
2302.28	580.026
2307.6	558.049
2312.91	578.458
2318.22	559.889
2323.52	553.21
2328.81	572.971
2334.1	540.401
2339.38	544.665
2344.66	563.848
2349.93	548.207
2355.19	539.852
2360.45	538.539
2365.71	534.113
2370.95	528.047
2376.19	545.51
2381.43	498.444
2386.66	513.227
2391.89	498.647
2397.1	509.686
2402.31	511.494
2407.52	536.439
2412.72	535.759
2417.91	531.654
2423.1	520.089
2428.28	542.048
2433.46	543.402
2438.63	548.068
2443.8	532.262
2448.96	527.329
2454.11	509.337
2459.26	524.806
2464.4	487.781
2469.54	499.866
2474.67	514.833
2479.79	510.222
2484.91	492.411
2490.02	499.228
2495.13	474.288
2500.23	501.151
2505.33	523.536
2510.42	497.205
2515.5	482.374
2520.58	479.533
2525.65	480.914
2530.72	473.607
2535.78	472.347
2540.83	503.791
2545.88	510.017
2550.93	497.854
2555.96	505.262
2561	490.723
2566.02	488.552
2571.04	511.472
2576.06	490.181
2581.07	498.819
2586.07	500.793
2591.07	528.803
2596.06	497.78
2601.05	527.723
2606.03	494.187
2611	538.157
2615.97	518.216
2620.93	503.645
2625.89	508.855
2630.84	505.578
2635.79	471.137
2640.73	538.027
2645.66	484.14
2650.59	512.516
2655.51	518.404
2656.27	517.698
2661.34	556.743
2666.41	510.644
2671.46	518.139
2676.52	507.119
2681.57	557.32
2686.61	537.681
2691.64	549.775
2696.68	547.416
2701.7	559.187
2706.72	628.336
2711.74	645.28
2716.75	664.04
2721.75	648.879
2726.75	667.906
2731.75	619.103
2736.74	545.88
2741.72	575.866
2746.7	525.362
2751.67	483.343
2756.64	503.005
2761.6	475.892
2766.56	501.608
2771.51	473.931
2776.46	462.69
2781.4	473.573
2786.33	486.66
2791.26	499.825
2796.19	553.692
2801.11	521.467
2806.02	535.25
2810.93	494.029
2815.83	585.97
2820.73	623.025
2825.63	757.662
2830.51	917.608
2835.4	1229.28
2840.27	2021.35
2845.15	3373.17
2850.01	4026.41
2854.87	3772
2859.73	3385.99
2864.58	3072.07
2869.43	3189.45
2874.27	3319.63
2879.1	3500.52
2883.93	3584.99
2888.76	3594.59
2893.58	3585.87
2898.39	3553.35
2903.2	3489.85
2908	3470.54
2912.8	3439.53
2917.6	3388.19
2922.38	3467.93
2927.17	3466.93
2931.94	3391.54
2936.71	3072.9
2941.48	2515.07
2946.24	2019.04
2951	1825.25
2955.75	1664.46
2960.5	1538.53
2965.24	1319.21
2969.97	1133.8
2974.7	985.61
2979.43	837.16
2984.15	730.65
2988.86	648.54
2993.57	634
2998.28	670.51
3002.97	642.32
3007.67	612.03
3012.36	468.51
3017.04	347.67
3021.72	243.6
3026.39	180.62
3031.06	96.21
3035.72	113.88
3040.38	73.13
3045.03	28.02
3049.68	-3.90002
3054.32	-40.2001
3058.96	-70.67
3063.59	-84.2301
3068.21	-171.12
3072.83	-193.86
3077.45	-229.84
3082.06	-244.37
3086.66	-313.04
3091.27	-384.99
3095.86	-417.76
3100.45	-435.58
3105.04	-522.36
3109.61	-576.08
3114.19	-633.1
3118.76	-652.85
3123.32	-677.61
3127.88	-725.71
3132.44	-780.38
3136.98	-861.51
3141.53	-968.94
3146.07	-983.58
3150.6	-991.45
3155.13	-1065.99
3159.65	-1053.03
3164.17	-1142.06
3168.68	-1188.68
3173.19	-1243.47
3177.69	-1311.36
3182.19	-1331.5
3186.68	-1305.45
3191.17	-1519.65
3195.65	-1421.48
3200.13	-1526.47
3204.6	-1516.55
3209.07	-1479.11
3213.53	-1596.1
3217.99	-1676.24
3222.44	-1619.42
3226.88	-1625.38
3231.32	-1716.81
3235.76	-1771.01
3240.19	-1740.39
3244.62	-1710.41
3249.04	-1747.04
3250.78	-1775.31
3255.35	-1773.31
3259.91	-1765.58
3264.46	-1754.68
3269.01	-1791.35
3273.56	-1637.05
3278.1	-1781.48
3282.63	-1836.99
3287.16	-1798.51
3291.68	-1793.38
3296.21	-1778.71
3300.72	-1918.91
3305.23	-1886.85
3309.74	-1879.39
3314.24	-1956.43
3318.74	-1867.06
3323.23	-1985.11
3327.72	-1966.69
3332.2	-1977.73
3336.68	-2018.97
3341.15	-1992.91
3345.62	-2029.23
3350.08	-2025.56
3354.54	-2047.27
3358.99	-2005.2
3363.44	-2129.92
3367.89	-2117.55
3372.33	-2172.53
3376.76	-2173.49
3381.19	-2092.16
3385.62	-2174.33
3390.04	-2157.13
3394.45	-2220.48
3398.87	-2130.83
3403.27	-2152.35
3407.67	-2298.13
3412.07	-2217.53
3416.46	-2199.6
3420.85	-2243.71
3425.23	-2201.11
3429.61	-2204.92
3433.99	-2157.17
3438.36	-2137.82
3442.72	-2165.56
3447.08	-2097.94
3451.43	-2150.29
3455.78	-2024.58
3460.13	-2016.09
3464.47	-2070.57
3468.8	-1958.35
3473.14	-2004.9
3477.46	-1918.93
3481.78	-1881.68
3486.1	-1925.54
3490.41	-1770.72
3494.72	-1693.03
3499.02	-1656
