# Supplementary material for: Multi-molecular hyperspectral PRM-SRS microscopy
Source: Nat Commun. 2024 Feb 21;15:1599. doi: 10.1038/s41467-024-45576-6 (PMC10881988; doi:10.1038/s41467-024-45576-6)
Supplement: Supplementary file 4 — Source Data [file 41467_2024_45576_MOESM4_ESM.zip › Main_Figures/Fig_3 CH vs Fingerprint/30-35day fatbody D2O/30-35day FB D2O sub/41.txt]

400.676	104
407.833	104.7
414.986	39.92
422.125	57.52
429.259	56.39
436.385	30.3301
443.504	45.4801
450.615	34.02
457.716	55.9399
464.812	45.28
471.894	57.28
478.975	4.17993
486.045	68.9399
493.106	42.14
500.161	38.7
507.207	84.25
514.247	83.38
521.277	88.73
528.299	93.3301
535.314	65.09
542.322	73.8199
549.32	53.5399
556.312	26.66
563.292	78.85
570.27	112.58
577.236	102.59
584.195	93.02
591.147	130.96
598.092	126.22
605.027	201.721
611.955	153.328
618.874	140.733
625.787	133.236
632.691	169.654
639.588	172.878
646.477	171.579
653.356	220.649
660.231	180.716
667.095	201.243
673.953	204.414
680.803	214.11
687.645	216.656
694.476	259.468
701.304	240.982
708.123	254.403
714.933	287.265
721.736	278.807
728.531	314.844
735.32	292.077
742.099	325.512
748.869	310.264
755.636	308.74
762.39	307.964
769.14	332.809
775.88	327.474
782.613	322.74
789.339	316.945
796.056	387.22
802.766	392.466
809.469	424.076
816.163	423.36
822.85	413.239
829.529	487.957
836.2	485.96
842.865	536.496
849.52	570.552
856.169	558.426
862.811	597.669
869.444	608.738
876.068	619.179
882.685	584.844
889.296	594.632
895.899	525.1
902.494	542.198
909.08	525.984
915.659	520.513
922.232	504.945
928.798	470.832
935.355	447.432
941.903	435.879
948.444	448.933
954.977	445.717
961.505	479.936
968.025	480.257
974.536	438.527
981.038	428.52
987.535	438.871
994.024	488.977
1000.5	509.943
1006.98	548.47
1013.44	489.66
1019.9	506.136
1026.35	523.048
1032.8	504.677
1039.23	466.146
1045.66	496.614
1052.08	599.423
1058.49	619.96
1064.9	639.498
1071.3	657.462
1077.69	641.357
1084.07	595.165
1090.45	540.882
1096.82	501.978
1103.18	494.011
1109.53	522.845
1115.88	539.439
1122.22	535.403
1128.55	468.41
1134.87	425.68
1141.19	430.089
1147.49	458.947
1153.8	479.46
1160.09	453.824
1166.38	417.777
1172.65	410.013
1178.93	429.731
1185.19	430.976
1191.45	453.547
1197.7	433.616
1203.94	432.6
1210.17	480.699
1216.4	445.054
1222.62	449.724
1228.83	502.13
1235.04	483.713
1241.24	541.872
1247.43	562.868
1253.61	621.431
1259.49	648.952
1265.82	664.074
1272.14	674.319
1278.46	676.793
1284.76	738.765
1291.06	937.977
1297.36	1055.11
1303.64	967.793
1309.92	783.213
1316.19	668.746
1322.46	597.687
1328.72	547.055
1334.97	514.938
1341.22	479.953
1347.46	430.243
1353.69	486.229
1359.91	433.84
1366.13	449.396
1372.34	426.083
1378.54	400.28
1384.74	379.252
1390.93	397.368
1397.12	384.365
1403.29	432.325
1409.46	452.767
1415.62	507.048
1421.78	600.527
1427.93	895.011
1434.07	1299.84
1440.21	1345.16
1446.34	1189.06
1452.46	1110.33
1458.57	929.384
1464.68	727.636
1470.78	544.681
1476.88	457.079
1482.97	397.341
1489.05	347.015
1495.12	335.947
1501.19	373.127
1507.25	327.711
1513.3	370.143
1519.35	378.141
1525.39	369.537
1531.43	360.574
1537.45	334.159
1543.47	320.307
1549.49	312.922
1555.5	299.143
1561.5	293.294
1567.49	285.745
1573.48	283.141
1579.46	287.976
1585.43	270.903
1591.4	258.916
1597.36	237.402
1603.31	247.661
1609.25	231.681
1615.19	248.903
1621.13	254.948
1627.06	260.4
1632.97	277.03
1638.89	322.609
1644.79	480.255
1650.69	742.135
1656.59	607.355
1662.47	377.265
1668.35	268.449
1674.22	245.174
1680.09	258.148
1685.95	264.441
1691.8	248.22
1697.65	246.491
1703.49	232.49
1709.32	231.037
1715.15	227.566
1720.97	294.716
1726.78	335.565
1732.59	355.391
1738.39	445.6
1744.18	472.957
1749.97	426.606
1755.75	342.207
1761.52	298.531
1767.29	297.753
1773.05	302.05
1778.8	272.444
1784.55	257.646
1790.29	256.058
1796.02	267.113
1801.75	257.338
1807.47	235.964
1813.18	241.279
1818.89	253.541
1824.59	240.032
1830.29	264.187
1835.97	276.895
1841.66	264.338
1847.33	263.747
1853	239.306
1858.66	233.087
1864.32	252.445
1869.96	253.64
1875.61	254
1881.24	245.791
1886.87	241.221
1892.49	273.936
1898.11	239.584
1903.72	252.13
1909.32	253.404
1914.92	252.467
1920.51	232.08
1926.09	214.23
1931.67	237.957
1937.24	236.174
1942.81	254.761
1948.36	241.026
1953.92	233.37
1959.46	216.504
1965	245.766
1970.53	231.321
1976.05	242.188
1981.57	238.944
1987.09	229.983
1992.59	229.888
1994.99	230.836
2000.64	234.511
2006.29	229.328
2011.93	217.557
2017.56	203.021
2023.19	249.652
2028.81	198.304
2034.43	212.441
2040.04	217.714
2045.64	200.606
2051.24	228.369
2056.83	223.192
2062.42	213.206
2068	217.118
2073.57	203.806
2079.14	199.776
2084.7	234.543
2090.26	234.718
2095.81	234.409
2101.35	246.112
2106.89	233.592
2112.42	289.929
2117.95	301.82
2123.47	331.913
2128.98	403.63
2134.49	442.318
2140	419.673
2145.49	429.415
2150.98	442.31
2156.47	419.49
2161.94	402.366
2167.42	366.586
2172.88	336.215
2178.34	314.836
2183.8	330.527
2189.24	315.618
2194.69	309.444
2200.12	265.243
2205.55	272.262
2210.98	254.807
2216.4	228.738
2221.81	255.781
2227.22	241.639
2232.61	223.875
2238.01	218.171
2243.4	246.891
2248.78	204.557
2254.16	197.791
2259.53	197.385
2264.89	225.359
2270.25	203.021
2275.61	216.962
2280.95	187.226
2286.29	197.151
2291.63	211.509
2296.96	211.487
2302.28	211.222
2307.6	182.569
2312.91	188.792
2318.22	178.608
2323.52	190.442
2328.81	192.972
2334.1	174.237
2339.38	147.559
2344.66	175.823
2349.93	188.987
2355.19	151.845
2360.45	165.667
2365.71	159.016
2370.95	173.748
2376.19	188.169
2381.43	168.537
2386.66	149.983
2391.89	155.238
2397.1	141.109
2402.31	153.036
2407.52	140.845
2412.72	161.886
2417.91	162.913
2423.1	133.563
2428.28	174.92
2433.46	163.674
2438.63	185.983
2443.8	150.558
2448.96	160.253
2454.11	151.469
2459.26	146.663
2464.4	162.645
2469.54	143.28
2474.67	155.584
2479.79	141.35
2484.91	127.132
2490.02	132.044
2495.13	150.89
2500.23	148
2505.33	154.28
2510.42	146.003
2515.5	153.814
2520.58	143.756
2525.65	138.696
2530.72	145.871
2535.78	147.904
2540.83	159.019
2545.88	170.535
2550.93	184.551
2555.96	184.632
2561	174.046
2566.02	166.055
2571.04	175.045
2576.06	166.1
2581.07	161.955
2586.07	160.956
2591.07	168.978
2596.06	155.188
2601.05	157.095
2606.03	167.945
2611	182.485
2615.97	163.219
2620.93	215.789
2625.89	184.374
2630.84	162.672
2635.79	149.344
2640.73	203.847
2645.66	178.973
2650.59	200.908
2655.51	209.861
2656.27	210.357
2661.34	239.366
2666.41	242.859
2671.46	236.184
2676.52	212.439
2681.57	233.088
2686.61	245.582
2691.64	269.23
2696.68	258.158
2701.7	251.123
2706.72	329.745
2711.74	342.923
2716.75	384.55
2721.75	342.469
2726.75	353.626
2731.75	330.501
2736.74	275.049
2741.72	286.61
2746.7	231.971
2751.67	174.839
2756.64	165.393
2761.6	161.201
2766.56	178.787
2771.51	157.208
2776.46	151.295
2781.4	172.193
2786.33	183.203
2791.26	206.325
2796.19	225.004
2801.11	233.075
2806.02	232.267
2810.93	267.99
2815.83	300.4
2820.73	374.365
2825.63	504.092
2830.51	717.438
2835.4	1080.15
2840.27	2048.83
2845.15	3788.9
2850.01	4651.45
2854.87	4207.52
2859.73	3633.69
2864.58	3301.35
2869.43	3423.32
2874.27	3614.91
2879.1	3844.2
2883.93	4030.44
2888.76	4055.37
2893.58	3986.65
2898.39	3920.74
2903.2	3837.04
2908	3820.05
2912.8	3726.78
2917.6	3695.71
2922.38	3756.4
2927.17	3672.55
2931.94	3563.64
2936.71	3132.9
2941.48	2471.19
2946.24	1919.57
2951	1669.84
2955.75	1538.42
2960.5	1345.98
2965.24	1100.99
2969.97	852.16
2974.7	654.06
2979.43	443.09
2984.15	287.64
2988.86	221.62
2993.57	213.96
2998.28	245.22
3002.97	242.9
3007.67	171.4
3012.36	12.4
3017.04	-158.12
3021.72	-285.36
3026.39	-363.43
3031.06	-430.68
3035.72	-483.62
3040.38	-550.21
3045.03	-617.69
3049.68	-640.96
3054.32	-701.8
3058.96	-755.24
3063.59	-793.77
3068.21	-894.65
3072.83	-967.42
3077.45	-1017.14
3082.06	-1040.53
3086.66	-1181.55
3091.27	-1267.85
3095.86	-1329.26
3100.45	-1364.38
3105.04	-1461.17
3109.61	-1602.18
3114.19	-1690.24
3118.76	-1736.53
3123.32	-1818.81
3127.88	-1893.89
3132.44	-1978.88
3136.98	-2126.03
3141.53	-2231.68
3146.07	-2283
3150.6	-2322.75
3155.13	-2441.17
3159.65	-2531.89
3164.17	-2639.22
3168.68	-2709.52
3173.19	-2859.65
3177.69	-2952.46
3182.19	-2996.6
3186.68	-3023.71
3191.17	-3191.56
3195.65	-3198.57
3200.13	-3308.21
3204.6	-3319.95
3209.07	-3361.48
3213.53	-3414.26
3217.99	-3525.05
3222.44	-3565.96
3226.88	-3524.03
3231.32	-3643.01
3235.76	-3684.61
3240.19	-3751.49
3244.62	-3681.48
3249.04	-3717.59
3250.78	-3777.93
3255.35	-3771.65
3259.91	-3754.36
3264.46	-3764.71
3269.01	-3778.68
3273.56	-3693.23
3278.1	-3744.57
3282.63	-3900.54
3287.16	-3827.01
3291.68	-3873.72
3296.21	-3787.99
3300.72	-3923.41
3305.23	-3996.51
3309.74	-3932.12
3314.24	-3954.74
3318.74	-3948.61
3323.23	-4087.35
3327.72	-4082.67
3332.2	-4185.59
3336.68	-4068.89
3341.15	-4135.37
3345.62	-4153.36
3350.08	-4183.17
3354.54	-4162.25
3358.99	-4157.58
3363.44	-4240.4
3367.89	-4314.11
3372.33	-4375.91
3376.76	-4389.04
3381.19	-4316.08
3385.62	-4387.36
3390.04	-4461
3394.45	-4460
3398.87	-4400.92
3403.27	-4398.41
3407.67	-4470.55
3412.07	-4501.27
3416.46	-4458.93
3420.85	-4494.93
3425.23	-4502.84
3429.61	-4502.02
3433.99	-4370.1
3438.36	-4416.6
3442.72	-4336.95
3447.08	-4351.81
3451.43	-4308.66
3455.78	-4190.65
3460.13	-4196.3
3464.47	-4086.3
3468.8	-4007.52
3473.14	-3993.66
3477.46	-3896.63
3481.78	-3798.44
3486.1	-3746.77
3490.41	-3645.35
3494.72	-3525.48
3499.02	-3480
