# Supplementary material for: Multi-molecular hyperspectral PRM-SRS microscopy
Source: Nat Commun. 2024 Feb 21;15:1599. doi: 10.1038/s41467-024-45576-6 (PMC10881988; doi:10.1038/s41467-024-45576-6)
Supplement: Supplementary file 4 — Source Data [file 41467_2024_45576_MOESM4_ESM.zip › Main_Figures/Fig_3 CH vs Fingerprint/30-35day fatbody D2O/30-35day FB D2O sub/42.txt]

400.676	114
407.833	102.82
414.986	106.87
422.125	123.89
429.259	111.32
436.385	64.37
443.504	146.97
450.615	104.58
457.716	92.77
464.812	103.77
471.894	101.09
478.975	77.1499
486.045	112.3
493.106	75.09
500.161	138.46
507.207	158.47
514.247	169.94
521.277	116.39
528.299	161.07
535.314	117.19
542.322	150.8
549.32	165.05
556.312	171.94
563.292	220
570.27	198.5
577.236	218.47
584.195	241.03
591.147	259.03
598.092	270.68
605.027	287.741
611.955	267.428
618.874	277.653
625.787	245.716
632.691	265.524
639.588	298.898
646.477	338.639
653.356	338.849
660.231	293.696
667.095	331.703
673.953	310.504
680.803	314.08
687.645	339.146
694.476	367.308
701.304	355.152
708.123	375.473
714.933	397.325
721.736	392.687
728.531	419.534
735.32	404.367
742.099	405.212
748.869	444.494
755.636	435.2
762.39	417.904
769.14	405.569
775.88	407.784
782.613	367.73
789.339	454.525
796.056	454.14
802.766	457.406
809.469	501.036
816.163	547.2
822.85	522.749
829.529	601.687
836.2	620.6
842.865	659.096
849.52	674.702
856.169	671.326
862.811	657.969
869.444	657.118
876.068	685.439
882.685	645.704
889.296	636.122
895.899	559.08
902.494	563.268
909.08	557.234
915.659	531.103
922.232	528.445
928.798	532.602
935.355	519.232
941.903	490.779
948.444	519.683
954.977	529.267
961.505	535.826
968.025	542.407
974.536	527.267
981.038	527.49
987.535	526.801
994.024	566.167
1000.5	612.833
1006.98	614.33
1013.44	639.46
1019.9	632.566
1026.35	624.658
1032.8	581.497
1039.23	571.866
1045.66	575.964
1052.08	654.483
1058.49	706.16
1064.9	711.018
1071.3	733.772
1077.69	711.617
1084.07	673.315
1090.45	660.822
1096.82	608.878
1103.18	568.671
1109.53	580.665
1115.88	636.469
1122.22	655.923
1128.55	590.23
1134.87	518.86
1141.19	526.069
1147.49	561.807
1153.8	549.12
1160.09	504.144
1166.38	495.727
1172.65	504.671
1178.93	536.383
1185.19	540.29
1191.45	532.138
1197.7	525.397
1203.94	546.814
1210.17	559.621
1216.4	551.916
1222.62	583.174
1228.83	581.337
1235.04	653.058
1241.24	656.062
1247.43	682.338
1253.61	747.671
1259.49	726.372
1265.82	779.224
1272.14	788.639
1278.46	800.283
1284.76	820.605
1291.06	923.407
1297.36	1099.64
1303.64	1050.07
1309.92	892.653
1316.19	816.386
1322.46	699.197
1328.72	595.445
1334.97	611.413
1341.22	582.421
1347.46	574.388
1353.69	597.107
1359.91	531.591
1366.13	544.135
1372.34	546.842
1378.54	512.983
1384.74	515.505
1390.93	522.142
1397.12	508.733
1403.29	550.681
1409.46	583.651
1415.62	636.197
1421.78	692.917
1427.93	970.841
1434.07	1267.85
1440.21	1386.61
1446.34	1245.88
1452.46	1167.89
1458.57	1019.07
1464.68	813.176
1470.78	646.821
1476.88	613.315
1482.97	532.05
1489.05	482.875
1495.12	457.571
1501.19	496.716
1507.25	430.42
1513.3	466.452
1519.35	483.781
1525.39	493.349
1531.43	476.775
1537.45	465.136
1543.47	455.276
1549.49	413.578
1555.5	453.677
1561.5	437.744
1567.49	417.892
1573.48	446.079
1579.46	425.539
1585.43	410.968
1591.4	396.193
1597.36	394.956
1603.31	416.418
1609.25	382.862
1615.19	388.534
1621.13	438.514
1627.06	392.213
1632.97	414.105
1638.89	490.523
1644.79	673.265
1650.69	901.025
1656.59	797.995
1662.47	540.491
1668.35	481.633
1674.22	402.546
1680.09	399.844
1685.95	376.756
1691.8	376.409
1697.65	350.856
1703.49	380.67
1709.32	354.73
1715.15	348.332
1720.97	418.455
1726.78	444.104
1732.59	513.524
1738.39	565.209
1744.18	568.164
1749.97	520.38
1755.75	453.234
1761.52	422.504
1767.29	369.96
1773.05	381.463
1778.8	372.968
1784.55	366.776
1790.29	337.814
1796.02	361.779
1801.75	356.799
1807.47	348.832
1813.18	353.391
1818.89	332.856
1824.59	339.852
1830.29	361.778
1835.97	370.521
1841.66	358.91
1847.33	351.348
1853	347.749
1858.66	342.147
1864.32	360.842
1869.96	358.991
1875.61	364.703
1881.24	362.048
1886.87	360.395
1892.49	369.723
1898.11	313.574
1903.72	343.692
1909.32	376.992
1914.92	353.375
1920.51	353.591
1926.09	342.599
1931.67	334.677
1937.24	344.937
1942.81	365.865
1948.36	346.695
1953.92	312.608
1959.46	345.589
1965	353.671
1970.53	343.281
1976.05	346.32
1981.57	366.619
1987.09	317.292
1992.59	307.466
1994.99	329.209
2000.64	345.071
2006.29	332.397
2011.93	316.928
2017.56	335.946
2023.19	338.222
2028.81	327.999
2034.43	325.732
2040.04	298.06
2045.64	325.786
2051.24	349.514
2056.83	307.187
2062.42	323.685
2068	350.565
2073.57	315
2079.14	296.73
2084.7	335.449
2090.26	374.969
2095.81	336
2101.35	340.315
2106.89	365.111
2112.42	421.18
2117.95	421.212
2123.47	458.086
2128.98	499.736
2134.49	525.792
2140	525.541
2145.49	518.43
2150.98	529.412
2156.47	507.48
2161.94	486.896
2167.42	461.605
2172.88	425.606
2178.34	447.868
2183.8	430.69
2189.24	412.783
2194.69	408.866
2200.12	375.407
2205.55	366.616
2210.98	377.783
2216.4	347.078
2221.81	355.482
2227.22	353.145
2232.61	314.624
2238.01	351.676
2243.4	334.865
2248.78	325.772
2254.16	329.347
2259.53	286.519
2264.89	327.034
2270.25	330.093
2275.61	332.8
2280.95	318.682
2286.29	297.045
2291.63	324.191
2296.96	311.749
2302.28	303.331
2307.6	316.38
2312.91	298.175
2318.22	276.57
2323.52	283.203
2328.81	294.513
2334.1	270.281
2339.38	253.92
2344.66	293.922
2349.93	310.431
2355.19	260.319
2360.45	260.776
2365.71	272.338
2370.95	281.134
2376.19	293.459
2381.43	283.22
2386.66	261.252
2391.89	261.012
2397.1	271.893
2402.31	271.439
2407.52	283.4
2412.72	279.842
2417.91	276.721
2423.1	267.86
2428.28	281.305
2433.46	285.235
2438.63	297.767
2443.8	298.533
2448.96	263.681
2454.11	282.903
2459.26	285.186
2464.4	271.611
2469.54	282.843
2474.67	281.352
2479.79	277.194
2484.91	263.412
2490.02	270.596
2495.13	264.754
2500.23	277.085
2505.33	299.125
2510.42	272.111
2515.5	248.209
2520.58	251.447
2525.65	256.509
2530.72	256.102
2535.78	276.074
2540.83	270.569
2545.88	257.18
2550.93	298.247
2555.96	292.277
2561	272.674
2566.02	271.177
2571.04	294.815
2576.06	305.077
2581.07	285.818
2586.07	277.581
2591.07	305.89
2596.06	316.933
2601.05	291.591
2606.03	298.607
2611	283.718
2615.97	297.215
2620.93	331.19
2625.89	305.857
2630.84	297.666
2635.79	299.674
2640.73	328.02
2645.66	284.098
2650.59	318.342
2655.51	319.121
2656.27	318.249
2661.34	353.677
2666.41	363.702
2671.46	365.618
2676.52	331.684
2681.57	349.713
2686.61	377.548
2691.64	401.155
2696.68	386.506
2701.7	416.667
2706.72	427.786
2711.74	495.86
2716.75	518.01
2721.75	477.259
2726.75	500.436
2731.75	470.303
2736.74	413.64
2741.72	409.626
2746.7	377.412
2751.67	295.241
2756.64	281.444
2761.6	293.704
2766.56	320.041
2771.51	301.64
2776.46	281.368
2781.4	294.169
2786.33	336.28
2791.26	291.953
2796.19	373.412
2801.11	385.647
2806.02	355.38
2810.93	374.829
2815.83	434.14
2820.73	524.775
2825.63	646.152
2830.51	875.668
2835.4	1235.16
2840.27	2175.67
2845.15	3826.4
2850.01	4630.13
2854.87	4251.37
2859.73	3792.9
2864.58	3432.84
2869.43	3575.33
2874.27	3758.89
2879.1	3909.54
2883.93	4048.77
2888.76	4043.92
2893.58	3980.18
2898.39	4020.7
2903.2	3937.53
2908	3878.35
2912.8	3835.8
2917.6	3861.93
2922.38	3899.79
2927.17	3907.29
2931.94	3761.59
2936.71	3412.15
2941.48	2728.72
2946.24	2189.36
2951	1902.91
2955.75	1780.57
2960.5	1599.87
2965.24	1349.29
2969.97	1137.69
2974.7	929.13
2979.43	742.23
2984.15	600.92
2988.86	530.96
2993.57	518.66
2998.28	560.91
3002.97	570.73
3007.67	481.28
3012.36	332.11
3017.04	184.04
3021.72	71.99
3026.39	5.68994
3031.06	-55.51
3035.72	-78.59
3040.38	-162.45
3045.03	-194.23
3049.68	-234.95
3054.32	-274.81
3058.96	-257.04
3063.59	-325.4
3068.21	-419.33
3072.83	-428.76
3077.45	-500.72
3082.06	-502.43
3086.66	-604.91
3091.27	-634.64
3095.86	-691.54
3100.45	-726.47
3105.04	-773.48
3109.61	-868.15
3114.19	-955.67
3118.76	-956.22
3123.32	-982.35
3127.88	-1047.13
3132.44	-1126.44
3136.98	-1202.67
3141.53	-1249.11
3146.07	-1325.77
3150.6	-1376.1
3155.13	-1460.25
3159.65	-1458.7
3164.17	-1503.76
3168.68	-1605.92
3173.19	-1688.57
3177.69	-1721.37
3182.19	-1755.43
3186.68	-1799.26
3191.17	-1863.39
3195.65	-1915.08
3200.13	-1951.08
3204.6	-1994.57
3209.07	-2007.6
3213.53	-2004.62
3217.99	-2118.39
3222.44	-2099.39
3226.88	-2074.53
3231.32	-2147.64
3235.76	-2226.51
3240.19	-2219.85
3244.62	-2180.76
3249.04	-2240
3250.78	-2284.49
3255.35	-2228.55
3259.91	-2210.8
3264.46	-2240.8
3269.01	-2340.92
3273.56	-2173.07
3278.1	-2278.67
3282.63	-2321.04
3287.16	-2266.56
3291.68	-2310.12
3296.21	-2284.46
3300.72	-2374.43
3305.23	-2381.57
3309.74	-2313.65
3314.24	-2352.85
3318.74	-2403.33
3323.23	-2492.45
3327.72	-2439.25
3332.2	-2526.24
3336.68	-2492.68
3341.15	-2523.65
3345.62	-2485.02
3350.08	-2545.03
3354.54	-2519.4
3358.99	-2475.33
3363.44	-2577.12
3367.89	-2610.17
3372.33	-2631.26
3376.76	-2722.34
3381.19	-2609.25
3385.62	-2712.64
3390.04	-2686
3394.45	-2707.98
3398.87	-2648.59
3403.27	-2755.01
3407.67	-2808.7
3412.07	-2723.33
3416.46	-2706.73
3420.85	-2755.12
3425.23	-2711.68
3429.61	-2716.98
3433.99	-2650.8
3438.36	-2690.85
3442.72	-2683.73
3447.08	-2657.9
3451.43	-2664.28
3455.78	-2529.07
3460.13	-2533.33
3464.47	-2481.25
3468.8	-2452.75
3473.14	-2416.81
3477.46	-2367
3481.78	-2336.02
3486.1	-2260.15
3490.41	-2228.79
3494.72	-2119.9
3499.02	-2102
