# Supplementary material for: Multi-molecular hyperspectral PRM-SRS microscopy
Source: Nat Commun. 2024 Feb 21;15:1599. doi: 10.1038/s41467-024-45576-6 (PMC10881988; doi:10.1038/s41467-024-45576-6)
Supplement: Supplementary file 4 — Source Data [file 41467_2024_45576_MOESM4_ESM.zip › Main_Figures/Fig_3 CH vs Fingerprint/30-35day fatbody D2O/30-35day FB D2O sub/43.txt]

400.676	332
407.833	320.29
414.986	261.67
422.125	292.2
429.259	289.57
436.385	276.6
443.504	295.08
450.615	298.77
457.716	309.49
464.812	289.73
471.894	289.32
478.975	249.59
486.045	321.71
493.106	285.09
500.161	295.84
507.207	311.06
514.247	315.97
521.277	275.3
528.299	309.11
535.314	289.24
542.322	311.77
549.32	309.29
556.312	251.33
563.292	280.66
570.27	332.73
577.236	289.19
584.195	297.35
591.147	347.71
598.092	314.4
605.027	381.031
611.955	327.248
618.874	323.613
625.787	313.056
632.691	346.824
639.588	398.898
646.477	371.249
653.356	375.059
660.231	373.576
667.095	411.663
673.953	387.714
680.803	409.33
687.645	399.666
694.476	411.328
701.304	428.132
708.123	424.273
714.933	440.395
721.736	464.707
728.531	490.854
735.32	464.187
742.099	495.942
748.869	500.504
755.636	470.05
762.39	522.314
769.14	495.999
775.88	482.784
782.613	481.3
789.339	478.685
796.056	488.68
802.766	548.786
809.469	568.536
816.163	582.16
822.85	580.179
829.529	633.697
836.2	621.54
842.865	663.846
849.52	718.032
856.169	696.326
862.811	688.429
869.444	688.178
876.068	692.339
882.685	709.134
889.296	675.492
895.899	644.04
902.494	640.428
909.08	584.584
915.659	625.103
922.232	628.855
928.798	617.032
935.355	580.482
941.903	554.249
948.444	560.903
954.977	567.377
961.505	591.466
968.025	582.367
974.536	579.257
981.038	567.88
987.535	556.611
994.024	576.457
1000.5	614.063
1006.98	603.11
1013.44	589.28
1019.9	577.756
1026.35	619.638
1032.8	586.517
1039.23	575.116
1045.66	571.714
1052.08	632.463
1058.49	686.58
1064.9	667.248
1071.3	677.662
1077.69	702.157
1084.07	674.095
1090.45	634.412
1096.82	588.388
1103.18	563.631
1109.53	618.265
1115.88	647.659
1122.22	620.943
1128.55	553.44
1134.87	523.8
1141.19	504.719
1147.49	506.987
1153.8	539.79
1160.09	518.434
1166.38	489.177
1172.65	483.731
1178.93	483.733
1185.19	504.23
1191.45	528.008
1197.7	520.657
1203.94	523.094
1210.17	519.551
1216.4	502.896
1222.62	526.734
1228.83	562.607
1235.04	592.308
1241.24	608.792
1247.43	648.568
1253.61	659.841
1259.49	666.362
1265.82	711.604
1272.14	737.809
1278.46	716.613
1284.76	774.975
1291.06	854.377
1297.36	1030.5
1303.64	968.003
1309.92	770.123
1316.19	675.926
1322.46	646.297
1328.72	581.615
1334.97	584.993
1341.22	545.59
1347.46	506.844
1353.69	560.307
1359.91	480.477
1366.13	552.206
1372.34	476.583
1378.54	491.569
1384.74	474.866
1390.93	461.655
1397.12	475.656
1403.29	500.255
1409.46	507.129
1415.62	580.197
1421.78	628.707
1427.93	848.251
1434.07	1209.96
1440.21	1271.12
1446.34	1156.99
1452.46	1091.28
1458.57	905.384
1464.68	734.836
1470.78	590.211
1476.88	496.456
1482.97	465.882
1489.05	418.149
1495.12	417.396
1501.19	420.638
1507.25	407.518
1513.3	409.096
1519.35	417.25
1525.39	411.562
1531.43	427.76
1537.45	387.557
1543.47	380.994
1549.49	394.851
1555.5	419.984
1561.5	402.665
1567.49	404.821
1573.48	406.57
1579.46	413.603
1585.43	409.503
1591.4	399.377
1597.36	396.088
1603.31	377.602
1609.25	372.546
1615.19	389.115
1621.13	421.044
1627.06	436.655
1632.97	423.395
1638.89	434.953
1644.79	612.775
1650.69	803.525
1656.59	724.945
1662.47	480.891
1668.35	416.478
1674.22	391.706
1680.09	370.085
1685.95	339.31
1691.8	327.033
1697.65	305.08
1703.49	331.473
1709.32	324.638
1715.15	329.315
1720.97	362.485
1726.78	368.868
1732.59	416.081
1738.39	461.949
1744.18	507.108
1749.97	424.141
1755.75	350.626
1761.52	341.189
1767.29	328.975
1773.05	326.859
1778.8	301.182
1784.55	292.813
1790.29	305.065
1796.02	332.226
1801.75	312.902
1807.47	282.868
1813.18	283.819
1818.89	283.073
1824.59	308.227
1830.29	307.751
1835.97	309.922
1841.66	303.596
1847.33	296.941
1853	297.832
1858.66	289.954
1864.32	289.247
1869.96	302.26
1875.61	279.283
1881.24	302.594
1886.87	299.879
1892.49	281.669
1898.11	246.848
1903.72	295.16
1909.32	307.396
1914.92	298.104
1920.51	264.192
1926.09	281.51
1931.67	260.646
1937.24	269.146
1942.81	284.954
1948.36	309.677
1953.92	278.568
1959.46	271.105
1965	256.558
1970.53	263.285
1976.05	302.29
1981.57	308.016
1987.09	279.288
1992.59	254.064
1994.99	245.716
2000.64	270.3
2006.29	286.82
2011.93	255.188
2017.56	244.388
2023.19	263.355
2028.81	250.705
2034.43	253.203
2040.04	259.425
2045.64	253.183
2051.24	263.074
2056.83	259.928
2062.42	218.688
2068	249.825
2073.57	291.187
2079.14	290.202
2084.7	246.288
2090.26	280.493
2095.81	297.924
2101.35	275.469
2106.89	279.503
2112.42	342.497
2117.95	322.677
2123.47	378.143
2128.98	387.411
2134.49	481.722
2140	442.367
2145.49	464.757
2150.98	439.907
2156.47	411.092
2161.94	418.882
2167.42	372.965
2172.88	383.495
2178.34	344.317
2183.8	350.977
2189.24	335.84
2194.69	310.944
2200.12	317.68
2205.55	302.986
2210.98	316.578
2216.4	239.874
2221.81	286.486
2227.22	275.104
2232.61	281.271
2238.01	256.293
2243.4	286.441
2248.78	267.848
2254.16	231.999
2259.53	239.587
2264.89	228.951
2270.25	252.793
2275.61	251.335
2280.95	223.903
2286.29	237.042
2291.63	240.587
2296.96	232.319
2302.28	242.293
2307.6	230.069
2312.91	223.843
2318.22	217.334
2323.52	233.25
2328.81	225.321
2334.1	204.789
2339.38	199.446
2344.66	220.807
2349.93	229.57
2355.19	192.475
2360.45	199.714
2365.71	179.878
2370.95	192.769
2376.19	207.152
2381.43	195.018
2386.66	189.249
2391.89	170.915
2397.1	179.482
2402.31	180.481
2407.52	203.789
2412.72	210.634
2417.91	210.615
2423.1	181.823
2428.28	200.678
2433.46	206.362
2438.63	216.224
2443.8	172.621
2448.96	161.188
2454.11	201.758
2459.26	189.037
2464.4	206.578
2469.54	187.788
2474.67	184.359
2479.79	157.843
2484.91	180.03
2490.02	178.59
2495.13	181.53
2500.23	183.058
2505.33	192.767
2510.42	185.715
2515.5	182.769
2520.58	170.896
2525.65	181.194
2530.72	182.972
2535.78	176.459
2540.83	191.015
2545.88	201.481
2550.93	201.464
2555.96	207.568
2561	196.255
2566.02	182.978
2571.04	209.175
2576.06	203.655
2581.07	178.452
2586.07	203.946
2591.07	206.581
2596.06	210.98
2601.05	196.53
2606.03	216.264
2611	227.075
2615.97	179.831
2620.93	214.864
2625.89	223.223
2630.84	195.618
2635.79	175.87
2640.73	278.765
2645.66	227.893
2650.59	227.36
2655.51	237.186
2656.27	238.546
2661.34	257.613
2666.41	267.14
2671.46	252.879
2676.52	231.253
2681.57	221.88
2686.61	248.107
2691.64	284.364
2696.68	298.329
2701.7	297.34
2706.72	317.044
2711.74	400.67
2716.75	388.1
2721.75	373.519
2726.75	387.446
2731.75	362.073
2736.74	288.072
2741.72	306.947
2746.7	260.993
2751.67	239.559
2756.64	202.989
2761.6	219.401
2766.56	237.641
2771.51	199.484
2776.46	170.618
2781.4	226.357
2786.33	211.819
2791.26	229.515
2796.19	248.692
2801.11	248.326
2806.02	262.536
2810.93	281.269
2815.83	351.05
2820.73	367.065
2825.63	512.012
2830.51	702.658
2835.4	1028.31
2840.27	1877.36
2845.15	3378.71
2850.01	4080.52
2854.87	3705.17
2859.73	3261.57
2864.58	3001.43
2869.43	3127.35
2874.27	3264.97
2879.1	3430.77
2883.93	3600.99
2888.76	3537.3
2893.58	3547.39
2898.39	3494.77
2903.2	3436.42
2908	3458.7
2912.8	3358.74
2917.6	3340.38
2922.38	3395.16
2927.17	3439.84
2931.94	3307.41
2936.71	2967.69
2941.48	2365.63
2946.24	1872.09
2951	1697.09
2955.75	1557.19
2960.5	1387.56
2965.24	1144.74
2969.97	978.71
2974.7	808.53
2979.43	631.17
2984.15	527.41
2988.86	454.72
2993.57	470.96
2998.28	502.15
3002.97	516.82
3007.67	418.59
3012.36	265.3
3017.04	137.27
3021.72	83.1
3026.39	21.63
3031.06	-10.9401
3035.72	-19.35
3040.38	-68.11
3045.03	-94.23
3049.68	-107.45
3054.32	-124.81
3058.96	-157.46
3063.59	-184.54
3068.21	-217.19
3072.83	-230.65
3077.45	-309.65
3082.06	-290.11
3086.66	-336.72
3091.27	-386.76
3095.86	-435.98
3100.45	-435.98
3105.04	-447.92
3109.61	-501.84
3114.19	-569.97
3118.76	-604.33
3123.32	-604.71
3127.88	-616.19
3132.44	-661.85
3136.98	-744.53
3141.53	-786.23
3146.07	-792.55
3150.6	-837.01
3155.13	-835.09
3159.65	-866.64
3164.17	-887.83
3168.68	-887.56
3173.19	-958.68
3177.69	-981.6
3182.19	-975.18
3186.68	-1021.35
3191.17	-1125.09
3195.65	-1057.2
3200.13	-1159.11
3204.6	-1098.2
3209.07	-1136.83
3213.53	-1192.8
3217.99	-1224.67
3222.44	-1223.22
3226.88	-1213.91
3231.32	-1245.41
3235.76	-1282.12
3240.19	-1281.47
3244.62	-1283.36
3249.04	-1333.63
3250.78	-1359.84
3255.35	-1312.09
3259.91	-1306.87
3264.46	-1359.46
3269.01	-1309.92
3273.56	-1215.22
3278.1	-1274.44
3282.63	-1417.45
3287.16	-1295.38
3291.68	-1356.3
3296.21	-1265.07
3300.72	-1336.33
3305.23	-1350.08
3309.74	-1309.8
3314.24	-1400.16
3318.74	-1338.64
3323.23	-1466.55
3327.72	-1462.03
3332.2	-1436.94
3336.68	-1450.61
3341.15	-1431.27
3345.62	-1462.13
3350.08	-1445.44
3354.54	-1439.47
3358.99	-1442.34
3363.44	-1421.62
3367.89	-1493.38
3372.33	-1486.3
3376.76	-1574.37
3381.19	-1475.33
3385.62	-1493.64
3390.04	-1524.15
3394.45	-1603.39
3398.87	-1518.25
3403.27	-1588.76
3407.67	-1594.79
3412.07	-1606.3
3416.46	-1532.45
3420.85	-1624.27
3425.23	-1663.31
3429.61	-1543.94
3433.99	-1481.48
3438.36	-1624.42
3442.72	-1560.52
3447.08	-1504.52
3451.43	-1523.3
3455.78	-1460.17
3460.13	-1504.02
3464.47	-1438.26
3468.8	-1426.69
3473.14	-1423.38
3477.46	-1361.09
3481.78	-1343.78
3486.1	-1333.53
3490.41	-1291.99
3494.72	-1214.44
3499.02	-1217
