# Supplementary material for: Multi-molecular hyperspectral PRM-SRS microscopy
Source: Nat Commun. 2024 Feb 21;15:1599. doi: 10.1038/s41467-024-45576-6 (PMC10881988; doi:10.1038/s41467-024-45576-6)
Supplement: Supplementary file 4 — Source Data [file 41467_2024_45576_MOESM4_ESM.zip › Main_Figures/Fig_3 CH vs Fingerprint/30-35day fatbody D2O/30-35day FB D2O sub/44.txt]

400.676	36
407.833	73.2999
414.986	51.4399
422.125	95.01
429.259	91.34
436.385	72.9801
443.504	125.07
450.615	86.85
457.716	68.22
464.812	45.51
471.894	76.7
478.975	40.4399
486.045	102.7
493.106	83.48
500.161	75.84
507.207	95.26
514.247	101.56
521.277	110.03
528.299	133
535.314	89.91
542.322	79.52
549.32	92.9399
556.312	70.76
563.292	105.88
570.27	117.75
577.236	99.63
584.195	108.6
591.147	111.15
598.092	121.7
605.027	181.181
611.955	147.448
618.874	125.903
625.787	120.396
632.691	137.684
639.588	177.078
646.477	179.139
653.356	179.459
660.231	181.606
667.095	195.723
673.953	191.724
680.803	204.07
687.645	233.576
694.476	216.848
701.304	229.582
708.123	240.543
714.933	251.595
721.736	267.877
728.531	297.334
735.32	286.037
742.099	304.252
748.869	287.154
755.636	276.55
762.39	264.684
769.14	274.919
775.88	262.934
782.613	255.43
789.339	285.655
796.056	305.53
802.766	335.286
809.469	359.906
816.163	366.54
822.85	351.069
829.529	414.427
836.2	391.57
842.865	479.996
849.52	528.202
856.169	512.316
862.811	520.029
869.444	505.868
876.068	540.369
882.685	543.224
889.296	495.552
895.899	471.15
902.494	469.748
909.08	448.914
915.659	445.593
922.232	457.205
928.798	441.762
935.355	363.932
941.903	387.559
948.444	385.933
954.977	422.617
961.505	415.236
968.025	447.337
974.536	410.427
981.038	401.61
987.535	392.121
994.024	432.807
1000.5	481.113
1006.98	460.32
1013.44	463.18
1019.9	473.456
1026.35	486.478
1032.8	452.207
1039.23	434.656
1045.66	447.134
1052.08	529.313
1058.49	571.62
1064.9	554.498
1071.3	572.602
1077.69	598.707
1084.07	553.295
1090.45	520.592
1096.82	476.348
1103.18	416.461
1109.53	448.615
1115.88	515.809
1122.22	521.633
1128.55	446.55
1134.87	389.88
1141.19	382.414
1147.49	394.694
1153.8	406.372
1160.09	392.017
1166.38	374.47
1172.65	368.546
1178.93	393.174
1185.19	393.589
1191.45	414.171
1197.7	423.582
1203.94	449.834
1210.17	432.24
1216.4	432.025
1222.62	426.709
1228.83	465.133
1235.04	488.72
1241.24	505.105
1247.43	579.428
1253.61	651.231
1259.49	644.182
1265.82	710.934
1272.14	661.229
1278.46	676.383
1284.76	691.245
1291.06	858.507
1297.36	990.436
1303.64	913.963
1309.92	796.053
1316.19	672.366
1322.46	600.387
1328.72	472.346
1334.97	474.506
1341.22	530.83
1347.46	450.262
1353.69	451.364
1359.91	450.131
1366.13	443.653
1372.34	427.028
1378.54	399.038
1384.74	361.106
1390.93	355.924
1397.12	409.767
1403.29	428.941
1409.46	416.337
1415.62	471.131
1421.78	583.727
1427.93	846.851
1434.07	1274.18
1440.21	1318.52
1446.34	1148.2
1452.46	1063.58
1458.57	916.494
1464.68	719.516
1470.78	528.691
1476.88	422.862
1482.97	379.76
1489.05	344.484
1495.12	348.21
1501.19	320.145
1507.25	322.115
1513.3	297.321
1519.35	331.373
1525.39	310.819
1531.43	311.092
1537.45	306.462
1543.47	322.545
1549.49	285.421
1555.5	293.586
1561.5	311.97
1567.49	293.418
1573.48	316.426
1579.46	321.187
1585.43	264.544
1591.4	272.532
1597.36	292.115
1603.31	294.195
1609.25	276.98
1615.19	277.419
1621.13	300.855
1627.06	323.999
1632.97	316.055
1638.89	394.553
1644.79	582.085
1650.69	821.125
1656.59	692.495
1662.47	458.121
1668.35	317.315
1674.22	284.875
1680.09	279.863
1685.95	284.58
1691.8	247.081
1697.65	234.674
1703.49	248.095
1709.32	249.637
1715.15	258.074
1720.97	282.054
1726.78	308.063
1732.59	359.159
1738.39	427.239
1744.18	443.378
1749.97	411.045
1755.75	313.452
1761.52	267.253
1767.29	240.104
1773.05	251.132
1778.8	241.634
1784.55	235.852
1790.29	228.378
1796.02	253.622
1801.75	230.553
1807.47	195.301
1813.18	224.918
1818.89	220.471
1824.59	207.63
1830.29	224.162
1835.97	222.24
1841.66	217.623
1847.33	216.301
1853	210.773
1858.66	213.808
1864.32	218.955
1869.96	231.469
1875.61	230.196
1881.24	234.88
1886.87	213.789
1892.49	217.363
1898.11	209.743
1903.72	199.753
1909.32	227.197
1914.92	232.962
1920.51	212.763
1926.09	205.045
1931.67	214.852
1937.24	184.554
1942.81	196.458
1948.36	223.798
1953.92	220.721
1959.46	200.204
1965	203.63
1970.53	180.516
1976.05	211.915
1981.57	228.622
1987.09	224.662
1992.59	224.704
1994.99	224.704
2000.64	203.657
2006.29	220.58
2011.93	176.14
2017.56	217.519
2023.19	205.312
2028.81	237.149
2034.43	199.651
2040.04	180.879
2045.64	169.065
2051.24	230.089
2056.83	204.926
2062.42	207.554
2068	185.788
2073.57	205.875
2079.14	218.574
2084.7	232.006
2090.26	214.677
2095.81	234.7
2101.35	224.988
2106.89	222.562
2112.42	288.556
2117.95	284.837
2123.47	315.616
2128.98	392.27
2134.49	400.146
2140	415.052
2145.49	387.923
2150.98	425.294
2156.47	394.271
2161.94	380.209
2167.42	347.233
2172.88	324.093
2178.34	325.248
2183.8	309
2189.24	296.554
2194.69	269.364
2200.12	257.087
2205.55	214.964
2210.98	253.167
2216.4	204.154
2221.81	245.85
2227.22	239.07
2232.61	214.421
2238.01	196.643
2243.4	219.861
2248.78	191.704
2254.16	202.816
2259.53	197.904
2264.89	164.275
2270.25	189.203
2275.61	190.813
2280.95	178.377
2286.29	179.806
2291.63	172.001
2296.96	182.73
2302.28	171.054
2307.6	161.131
2312.91	178.675
2318.22	166.384
2323.52	157.155
2328.81	159.247
2334.1	150.649
2339.38	136.117
2344.66	161.707
2349.93	170.314
2355.19	146.091
2360.45	148.331
2365.71	131.064
2370.95	154.752
2376.19	153.288
2381.43	150.543
2386.66	128.426
2391.89	133.717
2397.1	137.572
2402.31	135.943
2407.52	146.833
2412.72	157.244
2417.91	134.179
2423.1	125.388
2428.28	150.927
2433.46	168.321
2438.63	140.139
2443.8	123.889
2448.96	148.074
2454.11	144.885
2459.26	138.137
2464.4	126.411
2469.54	154.255
2474.67	132.193
2479.79	121.509
2484.91	114.977
2490.02	137.477
2495.13	129.307
2500.23	122.523
2505.33	132.994
2510.42	127.202
2515.5	123.934
2520.58	134.083
2525.65	128.397
2530.72	132.072
2535.78	135.743
2540.83	144.558
2545.88	155.521
2550.93	157.217
2555.96	142.405
2561	151.185
2566.02	142.978
2571.04	168.952
2576.06	172.956
2581.07	178.869
2586.07	158.627
2591.07	161.215
2596.06	172.414
2601.05	147.578
2606.03	150.117
2611	148.324
2615.97	144.97
2620.93	167.716
2625.89	190.502
2630.84	163.486
2635.79	127.705
2640.73	211.049
2645.66	185.131
2650.59	220.641
2655.51	204.096
2656.27	200.217
2661.34	217.491
2666.41	220.104
2671.46	169.678
2676.52	193.202
2681.57	223.824
2686.61	270.411
2691.64	279.508
2696.68	248.697
2701.7	272.231
2706.72	291.129
2711.74	362.056
2716.75	376.74
2721.75	390.029
2726.75	363.246
2731.75	342.303
2736.74	299.519
2741.72	272.738
2746.7	239.801
2751.67	187.759
2756.64	171.101
2761.6	176.95
2766.56	210.588
2771.51	155.005
2776.46	153.73
2781.4	179.813
2786.33	182.98
2791.26	185.916
2796.19	212.161
2801.11	223.932
2806.02	276.508
2810.93	254.58
2815.83	319.13
2820.73	417.895
2825.63	509.162
2830.51	749.738
2835.4	1111.38
2840.27	2047.58
2845.15	3861.95
2850.01	4751.63
2854.87	4336.6
2859.73	3739.31
2864.58	3473.2
2869.43	3594.63
2874.27	3833.28
2879.1	3977.59
2883.93	4071.41
2888.76	4155.75
2893.58	4110.82
2898.39	4113.97
2903.2	4018.55
2908	3949.44
2912.8	3859.34
2917.6	3906.29
2922.38	4001.85
2927.17	4013.51
2931.94	3806.81
2936.71	3423.83
2941.48	2717.04
2946.24	2163.93
2951	1915.17
2955.75	1744.56
2960.5	1596.57
2965.24	1303.3
2969.97	1025.72
2974.7	878.83
2979.43	676.55
2984.15	548.32
2988.86	447.63
2993.57	462.26
2998.28	499.09
3002.97	521.7
3007.67	432.82
3012.36	288.5
3017.04	152.94
3021.72	37.6899
3026.39	-37.1899
3031.06	-134.86
3035.72	-97.9399
3040.38	-143.12
3045.03	-190.19
3049.68	-213.02
3054.32	-254.97
3058.96	-233.08
3063.59	-296.51
3068.21	-360.91
3072.83	-392.79
3077.45	-428.98
3082.06	-449.67
3086.66	-520.4
3091.27	-555.35
3095.86	-590.43
3100.45	-580.52
3105.04	-656.5
3109.61	-741.93
3114.19	-809.52
3118.76	-837.46
3123.32	-835.33
3127.88	-866.01
3132.44	-903.82
3136.98	-998.65
3141.53	-1039.54
3146.07	-1072.92
3150.6	-1056.04
3155.13	-1120.3
3159.65	-1076.16
3164.17	-1150.23
3168.68	-1215.89
3173.19	-1346.01
3177.69	-1354.55
3182.19	-1359.39
3186.68	-1310.93
3191.17	-1501.88
3195.65	-1492.53
3200.13	-1503.89
3204.6	-1515.37
3209.07	-1558.32
3213.53	-1558.37
3217.99	-1677
3222.44	-1636.65
3226.88	-1589
3231.32	-1654.85
3235.76	-1713.32
3240.19	-1738.95
3244.62	-1712.27
3249.04	-1686.14
3250.78	-1682.36
3255.35	-1755.77
3259.91	-1676.08
3264.46	-1736.58
3269.01	-1717.71
3273.56	-1589.48
3278.1	-1712.26
3282.63	-1841.49
3287.16	-1716.27
3291.68	-1737.1
3296.21	-1754.12
3300.72	-1805.01
3305.23	-1778.52
3309.74	-1868.08
3314.24	-1839.27
3318.74	-1799.85
3323.23	-1934.92
3327.72	-1879.84
3332.2	-1946.06
3336.68	-1851.02
3341.15	-1847.66
3345.62	-1969.97
3350.08	-1957.38
3354.54	-1892.08
3358.99	-1847.37
3363.44	-1923.16
3367.89	-1978.36
3372.33	-1993.11
3376.76	-2061.08
3381.19	-2006.98
3385.62	-2047.19
3390.04	-1989.29
3394.45	-2095.85
3398.87	-1922.11
3403.27	-2015.33
3407.67	-2052.72
3412.07	-2099.05
3416.46	-2056.8
3420.85	-2096.44
3425.23	-2076.85
3429.61	-2016.22
3433.99	-1974.2
3438.36	-2046.86
3442.72	-2001.41
3447.08	-1997.1
3451.43	-2013.96
3455.78	-1893.22
3460.13	-1949.85
3464.47	-1987.87
3468.8	-1875
3473.14	-1890.43
3477.46	-1828.84
3481.78	-1768.32
3486.1	-1756.77
3490.41	-1699.61
3494.72	-1588.22
3499.02	-1601
