# Supplementary material for: Multi-molecular hyperspectral PRM-SRS microscopy
Source: Nat Commun. 2024 Feb 21;15:1599. doi: 10.1038/s41467-024-45576-6 (PMC10881988; doi:10.1038/s41467-024-45576-6)
Supplement: Supplementary file 4 — Source Data [file 41467_2024_45576_MOESM4_ESM.zip › Main_Figures/Fig_3 CH vs Fingerprint/30-35day fatbody D2O/30-35day FB D2O sub/45.txt]

400.676	-14
407.833	-40.78
414.986	-108.53
422.125	-56.62
429.259	-70.65
436.385	-97.7
443.504	-84.2799
450.615	-90.7999
457.716	-74.34
464.812	-69.5601
471.894	-89.05
478.975	-97.53
486.045	-89.8101
493.106	-73.9
500.161	-57.0699
507.207	-44.96
514.247	-1.42993
521.277	-13.12
528.299	-29.09
535.314	-42.4401
542.322	-9.84998
549.32	-7.97009
556.312	-18.37
563.292	24.62
570.27	20.0099
577.236	16.6499
584.195	20.96
591.147	72.05
598.092	53.1599
605.027	84.9709
611.955	62.608
618.874	81.863
625.787	85.676
632.691	80.804
639.588	118.798
646.477	116.749
653.356	130.319
660.231	122.106
667.095	161.103
673.953	128.094
680.803	173.78
687.645	144.356
694.476	180.048
701.304	174.932
708.123	182.623
714.933	218.295
721.736	195.147
728.531	211.134
735.32	195.297
742.099	228.472
748.869	229.714
755.636	235.84
762.39	223.964
769.14	217.799
775.88	189.174
782.613	221.05
789.339	202.995
796.056	221.87
802.766	246.426
809.469	241.756
816.163	297.2
822.85	326.489
829.529	366.327
836.2	336.77
842.865	371.836
849.52	376.962
856.169	401.286
862.811	396.759
869.444	372.068
876.068	382.229
882.685	366.354
889.296	373.502
895.899	337.68
902.494	340.918
909.08	324.204
915.659	316.183
922.232	290.915
928.798	299.352
935.355	266.762
941.903	309.779
948.444	311.523
954.977	301.687
961.505	285.096
968.025	285.037
974.536	290.677
981.038	295.87
987.535	316.781
994.024	365.377
1000.5	440.983
1006.98	366.15
1013.44	365.79
1019.9	360.936
1026.35	376.678
1032.8	372.847
1039.23	356.416
1045.66	340.794
1052.08	406.973
1058.49	425.55
1064.9	445.538
1071.3	433.552
1077.69	443.897
1084.07	444.385
1090.45	402.092
1096.82	353.388
1103.18	316.841
1109.53	324.685
1115.88	375.039
1122.22	383.843
1128.55	365.88
1134.87	330.659
1141.19	308.938
1147.49	311.759
1153.8	323.154
1160.09	318.982
1166.38	327.928
1172.65	346.459
1178.93	332.816
1185.19	345.956
1191.45	354.488
1197.7	352.636
1203.94	364.549
1210.17	374.628
1216.4	350.515
1222.62	401.065
1228.83	437.576
1235.04	453.064
1241.24	492.081
1247.43	520.758
1253.61	587.691
1259.49	577.582
1265.82	567.194
1272.14	577.979
1278.46	531.103
1284.76	605.665
1291.06	749.277
1297.36	780.246
1303.64	742.083
1309.92	667.163
1316.19	590.906
1322.46	495.698
1328.72	466.406
1334.97	447.433
1341.22	417.552
1347.46	413.503
1353.69	396.228
1359.91	362.844
1366.13	386.053
1372.34	351.636
1378.54	377.672
1384.74	368.144
1390.93	338.736
1397.12	345.79
1403.29	376.202
1409.46	373.596
1415.62	446.317
1421.78	466.339
1427.93	659.781
1434.07	973.175
1440.21	1005.58
1446.34	935.743
1452.46	873.581
1458.57	711.814
1464.68	593.386
1470.78	444.246
1476.88	388.833
1482.97	316.08
1489.05	280.803
1495.12	282.447
1501.19	311.838
1507.25	269.956
1513.3	269.681
1519.35	297.858
1525.39	285.436
1531.43	285.252
1537.45	275.902
1543.47	265.945
1549.49	265.625
1555.5	287.041
1561.5	280.724
1567.49	294.184
1573.48	288.572
1579.46	314.164
1585.43	268.349
1591.4	261.221
1597.36	268.727
1603.31	252.578
1609.25	256.392
1615.19	276.401
1621.13	288.878
1627.06	281.919
1632.97	298.21
1638.89	329.981
1644.79	466.025
1650.69	641.035
1656.59	573.815
1662.47	437.171
1668.35	334.785
1674.22	289.443
1680.09	276.83
1685.95	238.661
1691.8	238.229
1697.65	226.66
1703.49	216.466
1709.32	232.862
1715.15	184.827
1720.97	249.21
1726.78	263.738
1732.59	302.124
1738.39	325.266
1744.18	353.131
1749.97	317.102
1755.75	274.755
1761.52	236.33
1767.29	208.942
1773.05	217.138
1778.8	217.817
1784.55	211.565
1790.29	197.162
1796.02	213.366
1801.75	209.321
1807.47	183.69
1813.18	190.361
1818.89	183.113
1824.59	185.376
1830.29	195.581
1835.97	206.358
1841.66	189.885
1847.33	190.916
1853	197.714
1858.66	199.772
1864.32	190.231
1869.96	190.24
1875.61	206.478
1881.24	210.908
1886.87	180.13
1892.49	214.331
1898.11	178.375
1903.72	181.486
1909.32	192.092
1914.92	214.955
1920.51	193.154
1926.09	163.946
1931.67	175.77
1937.24	176.756
1942.81	201.008
1948.36	211.636
1953.92	191.098
1959.46	182.226
1965	192.759
1970.53	175.572
1976.05	203.071
1981.57	213.165
1987.09	190.098
1992.59	191.486
1994.99	200.945
2000.64	198.202
2006.29	207.029
2011.93	199.92
2017.56	202.969
2023.19	216.017
2028.81	193.064
2034.43	183.302
2040.04	184.965
2045.64	183.218
2051.24	190.157
2056.83	191.228
2062.42	173.762
2068	182.765
2073.57	195.177
2079.14	176.629
2084.7	206.358
2090.26	207.043
2095.81	210.054
2101.35	221.348
2106.89	195.312
2112.42	243.048
2117.95	243.558
2123.47	245.654
2128.98	320.132
2134.49	342.584
2140	293.837
2145.49	320.846
2150.98	353.049
2156.47	313.597
2161.94	336.684
2167.42	301.935
2172.88	271.489
2178.34	278.203
2183.8	262.542
2189.24	240.419
2194.69	245.876
2200.12	245.647
2205.55	222.361
2210.98	225.229
2216.4	191.267
2221.81	214.63
2227.22	231.543
2232.61	229.216
2238.01	185.002
2243.4	209.559
2248.78	184.298
2254.16	178.803
2259.53	185.731
2264.89	184.802
2270.25	187.426
2275.61	172.159
2280.95	171.819
2286.29	171.14
2291.63	192.408
2296.96	191.673
2302.28	175.435
2307.6	156.635
2312.91	171.54
2318.22	175.558
2323.52	147.302
2328.81	144
2334.1	144.997
2339.38	151.393
2344.66	144.825
2349.93	159.002
2355.19	148.074
2360.45	158.024
2365.71	127.13
2370.95	156.385
2376.19	154.847
2381.43	147.925
2386.66	129.637
2391.89	144.772
2397.1	130.396
2402.31	122.179
2407.52	157.937
2412.72	154.874
2417.91	150.056
2423.1	125.121
2428.28	136.913
2433.46	123.396
2438.63	141.798
2443.8	155.39
2448.96	128.029
2454.11	158.389
2459.26	128.466
2464.4	148.959
2469.54	117.456
2474.67	132.726
2479.79	151.041
2484.91	131.903
2490.02	143.721
2495.13	118.966
2500.23	143.513
2505.33	160.938
2510.42	135.884
2515.5	116.052
2520.58	129.862
2525.65	135.031
2530.72	124.556
2535.78	123.893
2540.83	123.412
2545.88	132.244
2550.93	147.377
2555.96	148.339
2561	147.069
2566.02	143.601
2571.04	144.977
2576.06	155.462
2581.07	168.271
2586.07	157.398
2591.07	167.171
2596.06	163.096
2601.05	152.768
2606.03	157.051
2611	164.028
2615.97	149.058
2620.93	197.545
2625.89	176.518
2630.84	147.145
2635.79	127.58
2640.73	207.151
2645.66	146.742
2650.59	176.688
2655.51	186.782
2656.27	187.695
2661.34	186.844
2666.41	205.068
2671.46	187.032
2676.52	194.494
2681.57	202.177
2686.61	224.882
2691.64	228.718
2696.68	241.821
2701.7	226.161
2706.72	253.622
2711.74	331.53
2716.75	261.59
2721.75	288.645
2726.75	293.405
2731.75	305.969
2736.74	224.096
2741.72	244.576
2746.7	205.58
2751.67	179.077
2756.64	155.577
2761.6	179.631
2766.56	202.334
2771.51	144.295
2776.46	122.792
2781.4	179.352
2786.33	174.855
2791.26	179.356
2796.19	176.849
2801.11	208.655
2806.02	206.282
2810.93	220.025
2815.83	257.773
2820.73	311.605
2825.63	388.352
2830.51	531.068
2835.4	817.528
2840.27	1512.26
2845.15	2657.47
2850.01	3221.76
2854.87	2907.9
2859.73	2621.49
2864.58	2402.46
2869.43	2618.82
2874.27	2702.26
2879.1	2891.16
2883.93	2956.71
2888.76	2968.36
2893.58	2973.1
2898.39	2937.74
2903.2	2872.37
2908	2882.27
2912.8	2818.7
2917.6	2931.84
2922.38	2967.52
2927.17	2962.54
2931.94	2868.88
2936.71	2631.92
2941.48	2099.41
2946.24	1700.06
2951	1500.26
2955.75	1390.02
2960.5	1261.27
2965.24	1033.64
2969.97	864.13
2974.7	743.87
2979.43	600.53
2984.15	426.6
2988.86	380.02
2993.57	335.98
2998.28	352.81
3002.97	344.38
3007.67	263.6
3012.36	132.61
3017.04	15.1599
3021.72	-56.55
3026.39	-116.75
3031.06	-164.78
3035.72	-195.7
3040.38	-245.56
3045.03	-257.38
3049.68	-288.55
3054.32	-317.29
3058.96	-329.32
3063.59	-362.72
3068.21	-447.09
3072.83	-461.71
3077.45	-537.14
3082.06	-553.09
3086.66	-647.06
3091.27	-689.73
3095.86	-738.82
3100.45	-729.41
3105.04	-802.95
3109.61	-920.08
3114.19	-973.53
3118.76	-988.11
3123.32	-996.45
3127.88	-1058.72
3132.44	-1137.41
3136.98	-1207.53
3141.53	-1271
3146.07	-1302.73
3150.6	-1316.49
3155.13	-1393.07
3159.65	-1409.1
3164.17	-1493.09
3168.68	-1473.03
3173.19	-1569.36
3177.69	-1681.28
3182.19	-1696.17
3186.68	-1686.92
3191.17	-1780.98
3195.65	-1833.79
3200.13	-1855.75
3204.6	-1845.1
3209.07	-1899.75
3213.53	-1936.22
3217.99	-1973.45
3222.44	-2008.4
3226.88	-1991.49
3231.32	-2067.99
3235.76	-2148.48
3240.19	-2119.76
3244.62	-2033.29
3249.04	-2080.82
3250.78	-2131.94
3255.35	-2089.34
3259.91	-2082.92
3264.46	-2119.17
3269.01	-2099.09
3273.56	-2018.88
3278.1	-2141.96
3282.63	-2142.5
3287.16	-2118.84
3291.68	-2133.61
3296.21	-2118.84
3300.72	-2171.94
3305.23	-2185.94
3309.74	-2173.83
3314.24	-2172.98
3318.74	-2174.31
3323.23	-2333.22
3327.72	-2334.33
3332.2	-2274.74
3336.68	-2260.88
3341.15	-2279.32
3345.62	-2351.67
3350.08	-2300.6
3354.54	-2299.53
3358.99	-2296.44
3363.44	-2406.21
3367.89	-2410.38
3372.33	-2387.83
3376.76	-2462.38
3381.19	-2387.86
3385.62	-2462.22
3390.04	-2431.29
3394.45	-2509.85
3398.87	-2445.46
3403.27	-2444.19
3407.67	-2535.68
3412.07	-2517.48
3416.46	-2521.67
3420.85	-2496.47
3425.23	-2514.84
3429.61	-2490.4
3433.99	-2464.3
3438.36	-2479.85
3442.72	-2422.11
3447.08	-2390.77
3451.43	-2384.31
3455.78	-2313.91
3460.13	-2287.84
3464.47	-2264.52
3468.8	-2206.77
3473.14	-2205.9
3477.46	-2197.6
3481.78	-2133.63
3486.1	-2072.54
3490.41	-2047.08
3494.72	-1932.58
3499.02	-1924
