# Supplementary material for: Multi-molecular hyperspectral PRM-SRS microscopy
Source: Nat Commun. 2024 Feb 21;15:1599. doi: 10.1038/s41467-024-45576-6 (PMC10881988; doi:10.1038/s41467-024-45576-6)
Supplement: Supplementary file 4 — Source Data [file 41467_2024_45576_MOESM4_ESM.zip › Main_Figures/Fig_3 CH vs Fingerprint/30-35day fatbody D2O/30-35day FB D2O sub/46.txt]

400.676	-272
407.833	-326.137
414.986	-327.55
422.125	-289.29
429.259	-296.3
436.385	-328.54
443.504	-301.86
450.615	-312.27
457.716	-304.15
464.812	-311.29
471.894	-312
478.975	-337.72
486.045	-307.77
493.106	-289.32
500.161	-296.97
507.207	-270.144
514.247	-260.079
521.277	-261.648
528.299	-247.939
535.314	-262.767
542.322	-262.98
549.32	-229.893
556.312	-258.902
563.292	-223.598
570.27	-194.81
577.236	-237.398
584.195	-216.898
591.147	-187.137
598.092	-212.856
605.027	-123.092
611.955	-176.204
618.874	-145.52
625.787	-181.521
632.691	-137.151
639.588	-132.737
646.477	-119.617
653.356	-98.827
660.231	-108.669
667.095	-91.516
673.953	-104.654
680.803	-82.143
687.645	-84.762
694.476	-63.859
701.304	-62.9821
708.123	-65.573
714.933	-16.869
721.736	-42.746
728.531	-14.197
735.32	-42.222
742.099	-20.633
748.869	-25.566
755.636	-22.971
762.39	-27.851
769.14	-21.982
775.88	-29.623
782.613	-0.536987
789.339	-37.421
796.056	7.08899
802.766	22.746
809.469	30.283
816.163	52.472
822.85	64.139
829.529	93.268
836.2	101.77
842.865	135.776
849.52	146.562
856.169	150.906
862.811	145.389
869.444	167.158
876.068	146.709
882.685	163.314
889.296	119.242
895.899	87.465
902.494	94.747
909.08	83.021
915.659	69.663
922.232	60.985
928.798	42.032
935.355	47.4
941.903	42.632
948.444	44.905
954.977	61.657
961.505	87.008
968.025	79.142
974.536	67.717
981.038	70.721
987.535	74.244
994.024	99.4771
1000.5	126.384
1006.98	115.68
1013.44	158.862
1019.9	148.051
1026.35	141.954
1032.8	110.019
1039.23	122.406
1045.66	128.236
1052.08	174.666
1058.49	209.15
1064.9	199.68
1071.3	201.11
1077.69	202.176
1084.07	172.774
1090.45	138.885
1096.82	118.236
1103.18	95.183
1109.53	106.824
1115.88	167.54
1122.22	154.181
1128.55	91.825
1134.87	78.023
1141.19	77.452
1147.49	87.044
1153.8	106.813
1160.09	85.244
1166.38	76.4189
1172.65	83.915
1178.93	87.068
1185.19	97.069
1191.45	122.569
1197.7	117.936
1203.94	119.091
1210.17	128.987
1216.4	122.592
1222.62	122.889
1228.83	133.985
1235.04	176.814
1241.24	217.127
1247.43	203.032
1253.61	276.141
1259.49	262.839
1265.82	312.462
1272.14	292.793
1278.46	282.051
1284.76	326.557
1291.06	412.325
1297.36	559.276
1303.64	491.266
1309.92	405.515
1316.19	324.561
1322.46	242.802
1328.72	198.157
1334.97	173.276
1341.22	184.303
1347.46	135.145
1353.69	179.46
1359.91	120.028
1366.13	144.392
1372.34	162.127
1378.54	96.83
1384.74	111.353
1390.93	127.626
1397.12	110.859
1403.29	133.808
1409.46	141.167
1415.62	173.048
1421.78	252.223
1427.93	444.705
1434.07	737.855
1440.21	738.926
1446.34	670.443
1452.46	583.481
1458.57	444.679
1464.68	315.512
1470.78	197.978
1476.88	153.809
1482.97	107.622
1489.05	85.469
1495.12	86.238
1501.19	90.727
1507.25	56.925
1513.3	57.098
1519.35	57.734
1525.39	55.381
1531.43	47.673
1537.45	52.825
1543.47	42.506
1549.49	38.649
1555.5	41.478
1561.5	42.138
1567.49	30.1
1573.48	23.452
1579.46	31.484
1585.43	19.552
1591.4	3.05499
1597.36	1.92102
1603.31	5.57697
1609.25	-10.291
1615.19	-3.04004
1621.13	13.775
1627.06	-7.67102
1632.97	22.944
1638.89	55.856
1644.79	192.942
1650.69	357.632
1656.59	261.166
1662.47	108.132
1668.35	54.876
1674.22	21.399
1680.09	28.496
1685.95	26.431
1691.8	15.117
1697.65	-9.064
1703.49	5.021
1709.32	26.138
1715.15	9.155
1720.97	38.785
1726.78	61.062
1732.59	105.593
1738.39	137.579
1744.18	178.791
1749.97	131.172
1755.75	79.427
1761.52	54.366
1767.29	36.545
1773.05	50.958
1778.8	27.927
1784.55	20.5
1790.29	15.903
1796.02	33.794
1801.75	29.773
1807.47	11.417
1813.18	28.157
1818.89	14.192
1824.59	8.16501
1830.29	24.135
1835.97	36.206
1841.66	28.172
1847.33	27.518
1853	11.031
1858.66	20.218
1864.32	19.125
1869.96	16.022
1875.61	31.611
1881.24	46.196
1886.87	12.04
1892.49	30.844
1898.11	-7.759
1903.72	20.244
1909.32	-4.22198
1914.92	26.605
1920.51	14.784
1926.09	-6.491
1931.67	-6.49002
1937.24	10.644
1942.81	20.77
1948.36	19.059
1953.92	1.595
1959.46	-13.88
1965	2.74899
1970.53	-2.755
1976.05	2.06198
1981.57	27.257
1987.09	15.888
1992.59	-1.461
1994.99	-2.892
2000.64	16.653
2006.29	14.087
2011.93	-23.461
2017.56	-10.153
2023.19	7.55399
2028.81	-4.40201
2034.43	-18.134
2040.04	-27.967
2045.64	-23.912
2051.24	-8.772
2056.83	-15.844
2062.42	-29.835
2068	-26.807
2073.57	10.464
2079.14	12.086
2084.7	27.938
2090.26	20.516
2095.81	15.548
2101.35	-2.34003
2106.89	1.078
2112.42	30.937
2117.95	33.604
2123.47	44.212
2128.98	102.772
2134.49	137.575
2140	109.642
2145.49	131.629
2150.98	153.451
2156.47	85.583
2161.94	115.088
2167.42	88.148
2172.88	72.294
2178.34	68.866
2183.8	59.48
2189.24	59.985
2194.69	36.419
2200.12	51.618
2205.55	13.698
2210.98	41.617
2216.4	-24.811
2221.81	8.91397
2227.22	25.854
2232.61	-12.81
2238.01	-13.958
2243.4	10.673
2248.78	-7.34003
2254.16	-23.842
2259.53	-24.6219
2264.89	-33.862
2270.25	-9.40399
2275.61	-10.978
2280.95	-24.068
2286.29	-18.48
2291.63	-10.746
2296.96	-2.71201
2302.28	-18.438
2307.6	-41.818
2312.91	-18.522
2318.22	-32.125
2323.52	-12.958
2328.81	-30.762
2334.1	-38.694
2339.38	-51.617
2344.66	-39.759
2349.93	-10.695
2355.19	-50.195
2360.45	-31.475
2365.71	-44.496
2370.95	-49.753
2376.19	-33.169
2381.43	-44.616
2386.66	-60.387
2391.89	-75.049
2397.1	-62.431
2402.31	-51.791
2407.52	-42.861
2412.72	-36.133
2417.91	-38.097
2423.1	-72.727
2428.28	-61.978
2433.46	-59.129
2438.63	-31.582
2443.8	-50.667
2448.96	-55.9969
2454.11	-49.585
2459.26	-44.114
2464.4	-53.776
2469.54	-62.631
2474.67	-51.964
2479.79	-50.825
2484.91	-46.175
2490.02	-66.434
2495.13	-58.703
2500.23	-61.291
2505.33	-49.491
2510.42	-73.09
2515.5	-73.607
2520.58	-66.404
2525.65	-69.835
2530.72	-66.7
2535.78	-56.451
2540.83	-50.825
2545.88	-58.163
2550.93	-40.667
2555.96	-30.637
2561	-49.256
2566.02	-47.077
2571.04	-39.802
2576.06	-45.982
2581.07	-63.179
2586.07	-57.701
2591.07	-63.964
2596.06	-43.292
2601.05	-44.001
2606.03	-10.074
2611	-24.761
2615.97	-59.84
2620.93	-23.893
2625.89	-21.52
2630.84	-40.185
2635.79	-76.644
2640.73	-27.825
2645.66	-40.521
2650.59	-20.966
2655.51	-37.62
2656.27	-41.279
2661.34	13.185
2666.41	-3.16199
2671.46	24.804
2676.52	-20.79
2681.57	-2.841
2686.61	36.603
2691.64	12.669
2696.68	28.007
2701.7	12.654
2706.72	52.146
2711.74	85.914
2716.75	64.765
2721.75	70.2729
2726.75	84.533
2731.75	70.069
2736.74	28.3521
2741.72	3.26001
2746.7	2.51599
2751.67	-26.112
2756.64	-51.068
2761.6	-40.9771
2766.56	-46.069
2771.51	-79.24
2776.46	-70.098
2781.4	-55.882
2786.33	-29.342
2791.26	-61.621
2796.19	-8.40601
2801.11	-5.70099
2806.02	-11.751
2810.93	-5.89905
2815.83	18.215
2820.73	63.781
2825.63	145.54
2830.51	292.378
2835.4	545.778
2840.27	1237.32
2845.15	2401.01
2850.01	2947.28
2854.87	2606.49
2859.73	2248.25
2864.58	2032.32
2869.43	2129.37
2874.27	2265.5
2879.1	2500.21
2883.93	2531.51
2888.76	2580.36
2893.58	2493.68
2898.39	2493.41
2903.2	2458.5
2908	2360.27
2912.8	2374.28
2917.6	2363.69
2922.38	2343.18
2927.17	2377.51
2931.94	2292.35
2936.71	1997.13
2941.48	1522.38
2946.24	1123.33
2951	964.11
2955.75	875.87
2960.5	733.76
2965.24	541.26
2969.97	396.1
2974.7	266.73
2979.43	94.4601
2984.15	-3.96997
2988.86	-64.4399
2993.57	-66.6
2998.28	-53.01
3002.97	-57.59
3007.67	-145.26
3012.36	-271.44
3017.04	-367.41
3021.72	-447.01
3026.39	-506.05
3031.06	-573.2
3035.72	-598.19
3040.38	-651.53
3045.03	-668.82
3049.68	-706.15
3054.32	-795.72
3058.96	-820.48
3063.59	-867.52
3068.21	-927.49
3072.83	-998.67
3077.45	-1022.07
3082.06	-1061.86
3086.66	-1156.43
3091.27	-1223.25
3095.86	-1283.64
3100.45	-1303.57
3105.04	-1411.88
3109.61	-1531.59
3114.19	-1600.73
3118.76	-1614.91
3123.32	-1694.81
3127.88	-1758.87
3132.44	-1811.65
3136.98	-1919.84
3141.53	-2013
3146.07	-2077.74
3150.6	-2147.86
3155.13	-2232.48
3159.65	-2257.87
3164.17	-2386.85
3168.68	-2434.56
3173.19	-2538.5
3177.69	-2681.93
3182.19	-2633.51
3186.68	-2636.49
3191.17	-2809.57
3195.65	-2796.73
3200.13	-2903.04
3204.6	-2952.9
3209.07	-3000.64
3213.53	-3031.87
3217.99	-3085.32
3222.44	-3063.17
3226.88	-3108.19
3231.32	-3170.46
3235.76	-3211.71
3240.19	-3234.1
3244.62	-3208.48
3249.04	-3245.67
3250.78	-3279.92
3255.35	-3281.41
3259.91	-3209.22
3264.46	-3312.06
3269.01	-3365.53
3273.56	-3171.65
3278.1	-3310.05
3282.63	-3395.81
3287.16	-3342.27
3291.68	-3365.73
3296.21	-3324.8
3300.72	-3422.46
3305.23	-3440.07
3309.74	-3420.92
3314.24	-3479.83
3318.74	-3457.85
3323.23	-3597.87
3327.72	-3515.78
3332.2	-3587.61
3336.68	-3610.95
3341.15	-3604.86
3345.62	-3608.01
3350.08	-3626.79
3354.54	-3627.27
3358.99	-3629.68
3363.44	-3735.64
3367.89	-3742.27
3372.33	-3770.4
3376.76	-3847.67
3381.19	-3768.37
3385.62	-3838.7
3390.04	-3847.09
3394.45	-3881.65
3398.87	-3842.75
3403.27	-3887.09
3407.67	-3915.88
3412.07	-3922.41
3416.46	-3876.38
3420.85	-3952.93
3425.23	-3942.47
3429.61	-3857.01
3433.99	-3780.75
3438.36	-3860.23
3442.72	-3830.68
3447.08	-3800.77
3451.43	-3752.32
3455.78	-3647.73
3460.13	-3609.7
3464.47	-3608.29
3468.8	-3549.71
3473.14	-3529.29
3477.46	-3425.84
3481.78	-3361.37
3486.1	-3273.84
3490.41	-3248.9
3494.72	-3098.88
3499.02	-3013
