# Supplementary material for: Multi-molecular hyperspectral PRM-SRS microscopy
Source: Nat Commun. 2024 Feb 21;15:1599. doi: 10.1038/s41467-024-45576-6 (PMC10881988; doi:10.1038/s41467-024-45576-6)
Supplement: Supplementary file 4 — Source Data [file 41467_2024_45576_MOESM4_ESM.zip › Main_Figures/Fig_3 CH vs Fingerprint/30-35day fatbody D2O/30-35day FB D2O sub/47.txt]

400.676	42
407.833	19.47
414.986	15.01
422.125	0.660034
429.259	87.84
436.385	7.55005
443.504	19.8501
450.615	-19.65
457.716	25.85
464.812	-5.01001
471.894	-5.51001
478.975	-29.6001
486.045	13.47
493.106	3.60999
500.161	6.93994
507.207	26.36
514.247	32.5601
521.277	25.04
528.299	35.8
535.314	23.11
542.322	10.5499
549.32	16.4199
556.312	-3.8999
563.292	40.5
570.27	53.63
577.236	36.61
584.195	60.39
591.147	64.11
598.092	78.0299
605.027	135.681
611.955	97.0079
618.874	72.633
625.787	60.0359
632.691	106.294
639.588	108.888
646.477	129.189
653.356	134.639
660.231	132.286
667.095	168.613
673.953	153.144
680.803	150.24
687.645	185.476
694.476	202.118
701.304	217.242
708.123	214.963
714.933	248.995
721.736	221.957
728.531	251.904
735.32	222.627
742.099	257.182
748.869	267.984
755.636	281.72
762.39	281.464
769.14	263.009
775.88	251.344
782.613	274.75
789.339	280.985
796.056	315.33
802.766	327.586
809.469	400.436
816.163	412.36
822.85	399.569
829.529	490.887
836.2	533.71
842.865	569.576
849.52	616.892
856.169	566.406
862.811	585.349
869.444	613.838
876.068	594.279
882.685	581.184
889.296	597.882
895.899	544.24
902.494	484.148
909.08	489.254
915.659	512.203
922.232	484.905
928.798	445.972
935.355	424.652
941.903	385.559
948.444	401.703
954.977	419.257
961.505	444.326
968.025	452.217
974.536	420.047
981.038	439.8
987.535	421.561
994.024	476.387
1000.5	497.993
1006.98	467.54
1013.44	493.96
1019.9	523.796
1026.35	515.278
1032.8	510.477
1039.23	484.466
1045.66	478.884
1052.08	584.053
1058.49	662.81
1064.9	665.708
1071.3	708.822
1077.69	709.767
1084.07	675.195
1090.45	584.502
1096.82	492.308
1103.18	421.871
1109.53	474.695
1115.88	569.819
1122.22	555.163
1128.55	449.21
1134.87	398.44
1141.19	415.009
1147.49	422.627
1153.8	412.73
1160.09	359.553
1166.38	360.888
1172.65	371.225
1178.93	371.501
1185.19	403.864
1191.45	412.687
1197.7	400.518
1203.94	413.768
1210.17	423.383
1216.4	393.625
1222.62	401.179
1228.83	463.775
1235.04	501.74
1241.24	521.904
1247.43	587.598
1253.61	643.221
1259.49	666.402
1265.82	714.184
1272.14	715.979
1278.46	705.503
1284.76	759.565
1291.06	970.397
1297.36	1181.37
1303.64	1060.6
1309.92	844.953
1316.19	733.306
1322.46	607.457
1328.72	516.342
1334.97	454.813
1341.22	475.983
1347.46	415.718
1353.69	463.583
1359.91	397.475
1366.13	421.775
1372.34	405.474
1378.54	353.789
1384.74	350.661
1390.93	377.003
1397.12	354.818
1403.29	380.122
1409.46	407.064
1415.62	503.635
1421.78	623.167
1427.93	936.061
1434.07	1514.46
1440.21	1579.43
1446.34	1414.92
1452.46	1285.74
1458.57	1057.74
1464.68	771.366
1470.78	544.351
1476.88	429.928
1482.97	359.294
1489.05	313.988
1495.12	294.091
1501.19	296.987
1507.25	288.471
1513.3	276.387
1519.35	272.691
1525.39	283.783
1531.43	279.742
1537.45	259.718
1543.47	254.722
1549.49	238.579
1555.5	252.129
1561.5	238.898
1567.49	218.564
1573.48	222.703
1579.46	237.71
1585.43	213.162
1591.4	190.61
1597.36	215.38
1603.31	191.308
1609.25	186.245
1615.19	194.545
1621.13	201.459
1627.06	181.4
1632.97	253.7
1638.89	330.673
1644.79	533.475
1650.69	826.585
1656.59	714.895
1662.47	380.08
1668.35	279.592
1674.22	217.246
1680.09	217.854
1685.95	200.434
1691.8	182.823
1697.65	185.375
1703.49	177.656
1709.32	196.331
1715.15	167.701
1720.97	251.629
1726.78	279.086
1732.59	347.893
1738.39	416.211
1744.18	469.072
1749.97	413.478
1755.75	292.285
1761.52	240.02
1767.29	216.15
1773.05	219.442
1778.8	197.438
1784.55	185.066
1790.29	183.924
1796.02	196.348
1801.75	183.546
1807.47	169.058
1813.18	183.141
1818.89	171.669
1824.59	157.614
1830.29	179.821
1835.97	197.393
1841.66	178.192
1847.33	191.385
1853	179.443
1858.66	181.006
1864.32	171.887
1869.96	185.476
1875.61	195.556
1881.24	210.398
1886.87	174.003
1892.49	172.325
1898.11	151.7
1903.72	176.717
1909.32	193.496
1914.92	183.209
1920.51	178.734
1926.09	142.925
1931.67	147.506
1937.24	168.538
1942.81	191.129
1948.36	182.158
1953.92	157.296
1959.46	159.47
1965	164.114
1970.53	178.162
1976.05	187.421
1981.57	184.885
1987.09	154.672
1992.59	155.964
1994.99	170.949
2000.64	139.574
2006.29	147.076
2011.93	160.447
2017.56	171.723
2023.19	172.187
2028.81	156.552
2034.43	151.296
2040.04	135.877
2045.64	153.953
2051.24	137.805
2056.83	175.548
2062.42	155.97
2068	166.065
2073.57	162.872
2079.14	170.225
2084.7	183.013
2090.26	193.935
2095.81	212.708
2101.35	194.215
2106.89	197.154
2112.42	235.951
2117.95	294.84
2123.47	316.269
2128.98	373.574
2134.49	431.947
2140	435.237
2145.49	453.367
2150.98	453.632
2156.47	428.579
2161.94	416.992
2167.42	364.535
2172.88	339.01
2178.34	310.59
2183.8	294.395
2189.24	279.807
2194.69	283.849
2200.12	253.467
2205.55	188.744
2210.98	226.353
2216.4	163.328
2221.81	213.566
2227.22	217.821
2232.61	179.944
2238.01	172.853
2243.4	176.597
2248.78	155.263
2254.16	152.807
2259.53	159.011
2264.89	154.422
2270.25	177.189
2275.61	161.092
2280.95	160.333
2286.29	128.648
2291.63	134.4
2296.96	142.644
2302.28	133.474
2307.6	109.571
2312.91	145.996
2318.22	142.668
2323.52	132.054
2328.81	112.596
2334.1	99.028
2339.38	100.61
2344.66	118.87
2349.93	129.978
2355.19	106.989
2360.45	102.685
2365.71	102.102
2370.95	101.613
2376.19	119.617
2381.43	115.361
2386.66	112.715
2391.89	101.063
2397.1	100.354
2402.31	82.785
2407.52	109.278
2412.72	119.823
2417.91	111.889
2423.1	119.441
2428.28	105.521
2433.46	130.241
2438.63	109.372
2443.8	99.912
2448.96	95.929
2454.11	116.11
2459.26	95.97
2464.4	101.461
2469.54	97.977
2474.67	112.944
2479.79	108.571
2484.91	91.0161
2490.02	84.871
2495.13	100.935
2500.23	107.244
2505.33	96.619
2510.42	74.345
2515.5	82.084
2520.58	79.056
2525.65	87.16
2530.72	94.9839
2535.78	95.267
2540.83	111.603
2545.88	133.955
2550.93	125.899
2555.96	118.318
2561	118.348
2566.02	111.716
2571.04	132.2
2576.06	139.004
2581.07	131.955
2586.07	136.208
2591.07	150.823
2596.06	145.003
2601.05	155.324
2606.03	166.233
2611	145.684
2615.97	136.281
2620.93	159.112
2625.89	181.348
2630.84	184.339
2635.79	121.695
2640.73	177.607
2645.66	155.246
2650.59	163.327
2655.51	204.1
2656.27	210.655
2661.34	207.979
2666.41	215.953
2671.46	199.068
2676.52	199.717
2681.57	217.027
2686.61	259.802
2691.64	273.961
2696.68	285.181
2701.7	306.578
2706.72	346.553
2711.74	407.98
2716.75	418.45
2721.75	409.879
2726.75	432.346
2731.75	376.403
2736.74	318.694
2741.72	272.726
2746.7	228.898
2751.67	159.981
2756.64	126.851
2761.6	152.402
2766.56	191.598
2771.51	151.473
2776.46	137.246
2781.4	143.177
2786.33	162.496
2791.26	174.903
2796.19	241.346
2801.11	237.238
2806.02	252.049
2810.93	289.449
2815.83	355.04
2820.73	437.745
2825.63	611.452
2830.51	890.808
2835.4	1368.82
2840.27	2617.15
2845.15	4849.41
2850.01	5986.95
2854.87	5468.66
2859.73	4719.73
2864.58	4283.32
2869.43	4404.21
2874.27	4651.97
2879.1	4916.29
2883.93	5143.01
2888.76	5174.37
2893.58	5173.72
2898.39	5111.46
2903.2	5038.01
2908	4900.69
2912.8	4848.91
2917.6	4875.38
2922.38	4874.09
2927.17	4859.11
2931.94	4682.69
2936.71	4138.44
2941.48	3299.59
2946.24	2543.73
2951	2200.82
2955.75	2005.66
2960.5	1788.74
2965.24	1478.36
2969.97	1125.91
2974.7	895.73
2979.43	631.04
2984.15	479.95
2988.86	351.83
2993.57	374.59
2998.28	420.31
3002.97	431.44
3007.67	319.19
3012.36	133.03
3017.04	-72.5901
3021.72	-204.11
3026.39	-285.04
3031.06	-389.59
3035.72	-422.83
3040.38	-515.71
3045.03	-555.32
3049.68	-611.17
3054.32	-671.96
3058.96	-687.02
3063.59	-765
3068.21	-852.89
3072.83	-895.34
3077.45	-979.6
3082.06	-1016.57
3086.66	-1107.45
3091.27	-1202.63
3095.86	-1247.64
3100.45	-1322.71
3105.04	-1429.89
3109.61	-1531.76
3114.19	-1617.33
3118.76	-1665.33
3123.32	-1727.18
3127.88	-1807.41
3132.44	-1886.24
3136.98	-2022.72
3141.53	-2135.47
3146.07	-2184.38
3150.6	-2230.26
3155.13	-2301.94
3159.65	-2341.39
3164.17	-2472.61
3168.68	-2541.7
3173.19	-2692.53
3177.69	-2764.3
3182.19	-2820.2
3186.68	-2813.38
3191.17	-3040.39
3195.65	-3065.15
3200.13	-3135.5
3204.6	-3163.46
3209.07	-3151.65
3213.53	-3192.7
3217.99	-3300.47
3222.44	-3344.13
3226.88	-3363.56
3231.32	-3437.22
3235.76	-3451.18
3240.19	-3441.17
3244.62	-3444.57
3249.04	-3532.29
3250.78	-3585.47
3255.35	-3583.97
3259.91	-3480.01
3264.46	-3551.55
3269.01	-3572.03
3273.56	-3461.44
3278.1	-3547.3
3282.63	-3615.63
3287.16	-3592.1
3291.68	-3572.9
3296.21	-3611.75
3300.72	-3668.99
3305.23	-3703.57
3309.74	-3703.39
3314.24	-3752.14
3318.74	-3712.48
3323.23	-3841.13
3327.72	-3813.91
3332.2	-3841.67
3336.68	-3870.14
3341.15	-3873.19
3345.62	-3947.99
3350.08	-3929.26
3354.54	-3910.77
3358.99	-3921.97
3363.44	-4022.28
3367.89	-4070.89
3372.33	-4033.65
3376.76	-4108.34
3381.19	-4072.13
3385.62	-4156.86
3390.04	-4129.19
3394.45	-4203.24
3398.87	-4143.05
3403.27	-4171.57
3407.67	-4189.44
3412.07	-4243.77
3416.46	-4170.54
3420.85	-4209.97
3425.23	-4230.82
3429.61	-4164.54
3433.99	-4100.14
3438.36	-4146.82
3442.72	-4069.29
3447.08	-4072.16
3451.43	-4003.34
3455.78	-3896.73
3460.13	-3900.71
3464.47	-3862.31
3468.8	-3785.11
3473.14	-3737.6
3477.46	-3673.63
3481.78	-3599.1
3486.1	-3499.61
3490.41	-3399.47
3494.72	-3306.62
3499.02	-3295
