# Supplementary material for: Multi-molecular hyperspectral PRM-SRS microscopy
Source: Nat Commun. 2024 Feb 21;15:1599. doi: 10.1038/s41467-024-45576-6 (PMC10881988; doi:10.1038/s41467-024-45576-6)
Supplement: Supplementary file 4 — Source Data [file 41467_2024_45576_MOESM4_ESM.zip › Main_Figures/Fig_3 CH vs Fingerprint/30-35day fatbody D2O/30-35day FB D2O sub/48.txt]

400.676	42
407.833	1.90002
414.986	-37.92
422.125	-34.14
429.259	-12.5701
436.385	-30.1599
443.504	-22.6799
450.615	-48.99
457.716	-18.36
464.812	-52.75
471.894	-78.6
478.975	-82.5601
486.045	-39.03
493.106	-40.52
500.161	-52.25
507.207	-40.7999
514.247	-5.72998
521.277	-31.4
528.299	-28.34
535.314	-49.35
542.322	-47.91
549.32	-26.42
556.312	-73.61
563.292	-42.4501
570.27	-9.04004
577.236	-25.6001
584.195	7.69006
591.147	37.36
598.092	3.67993
605.027	63.7209
611.955	49.358
618.874	28.754
625.787	19.206
632.691	56.236
639.588	47.161
646.477	86.294
653.356	87.023
660.231	61.302
667.095	75.889
673.953	67.837
680.803	109.925
687.645	117.302
694.476	123.68
701.304	146.294
708.123	137.037
714.933	173.325
721.736	158.047
728.531	193.604
735.32	189.637
742.099	212.012
748.869	213.424
755.636	224.17
762.39	204.514
769.14	215.279
775.88	235.344
782.613	233.2
789.339	241.685
796.056	258.72
802.766	287.616
809.469	339.386
816.163	377.19
822.85	401.109
829.529	475.917
836.2	474.29
842.865	564.986
849.52	592.672
856.169	592.746
862.811	593.969
869.444	594.958
876.068	582.079
882.685	586.454
889.296	574.542
895.899	507.47
902.494	529.648
909.08	487.954
915.659	486.173
922.232	465.575
928.798	441.332
935.355	376.282
941.903	390.109
948.444	380.193
954.977	383.697
961.505	433.166
968.025	449.157
974.536	373.207
981.038	381.48
987.535	386.581
994.024	411.167
1000.5	476.863
1006.98	484.56
1013.44	483.86
1019.9	484.236
1026.35	519.898
1032.8	473.927
1039.23	478.846
1045.66	492.424
1052.08	550.473
1058.49	666.82
1064.9	701.818
1071.3	733.452
1077.69	752.807
1084.07	694.465
1090.45	565.742
1096.82	478.618
1103.18	447.371
1109.53	495.745
1115.88	530.209
1122.22	516.183
1128.55	441.57
1134.87	371.642
1141.19	344.051
1147.49	335.771
1153.8	355.473
1160.09	333.533
1166.38	320.907
1172.65	319.12
1178.93	329.698
1185.19	334.158
1191.45	358.635
1197.7	354.894
1203.94	379.635
1210.17	372.957
1216.4	375.926
1222.62	391.47
1228.83	408.041
1235.04	444.673
1241.24	502.097
1247.43	547.878
1253.61	655.131
1259.49	693.592
1265.82	714.204
1272.14	705.769
1278.46	724.463
1284.76	831.715
1291.06	1002.64
1297.36	1266.72
1303.64	1127.5
1309.92	908.003
1316.19	731.966
1322.46	604.147
1328.72	465.473
1334.97	432.579
1341.22	416.654
1347.46	414.565
1353.69	431.547
1359.91	373.293
1366.13	393.406
1372.34	370.797
1378.54	303.53
1384.74	274.111
1390.93	299.006
1397.12	323.943
1403.29	353.83
1409.46	404.274
1415.62	480.802
1421.78	614.297
1427.93	994.211
1434.07	1640.92
1440.21	1686.41
1446.34	1501.83
1452.46	1363.03
1458.57	1126.51
1464.68	781.666
1470.78	546.581
1476.88	416.278
1482.97	339.558
1489.05	270.731
1495.12	245.353
1501.19	260.529
1507.25	236.376
1513.3	231.485
1519.35	258.435
1525.39	226.947
1531.43	202.642
1537.45	203.055
1543.47	198.91
1549.49	190.453
1555.5	201.59
1561.5	186.485
1567.49	172.524
1573.48	170.377
1579.46	167.681
1585.43	147.049
1591.4	143.298
1597.36	139.277
1603.31	145.987
1609.25	131.906
1615.19	150.055
1621.13	158.422
1627.06	171.696
1632.97	189.598
1638.89	309.944
1644.79	567.535
1650.69	909.045
1656.59	756.045
1662.47	358.046
1668.35	224.471
1674.22	178.16
1680.09	159.153
1685.95	158.288
1691.8	151.652
1697.65	153.179
1703.49	148.995
1709.32	135.629
1715.15	151.248
1720.97	220.776
1726.78	243.136
1732.59	313.487
1738.39	435.922
1744.18	457.038
1749.97	392.016
1755.75	281.492
1761.52	208.076
1767.29	163.201
1773.05	172.354
1778.8	152.074
1784.55	162.284
1790.29	163.37
1796.02	156.611
1801.75	146.676
1807.47	128.28
1813.18	144.948
1818.89	136.333
1824.59	139.145
1830.29	143.79
1835.97	132.572
1841.66	137.286
1847.33	125.983
1853	132.534
1858.66	144.581
1864.32	148.04
1869.96	147.103
1875.61	123.884
1881.24	142.379
1886.87	130.525
1892.49	138.97
1898.11	118.977
1903.72	126.716
1909.32	142.266
1914.92	148.176
1920.51	141.218
1926.09	138.564
1931.67	138.39
1937.24	124.815
1942.81	128.403
1948.36	137.394
1953.92	123.301
1959.46	111.824
1965	119.32
1970.53	98.882
1976.05	129.079
1981.57	144.092
1987.09	108.355
1992.59	109.501
1994.99	125.717
2000.64	122.046
2006.29	128.43
2011.93	100.93
2017.56	110.943
2023.19	128.789
2028.81	134.238
2034.43	115.552
2040.04	101.171
2045.64	105.411
2051.24	125.508
2056.83	114.099
2062.42	113.256
2068	114.034
2073.57	142.02
2079.14	137.629
2084.7	146.759
2090.26	165.497
2095.81	157.645
2101.35	182.306
2106.89	168.27
2112.42	233.585
2117.95	234.946
2123.47	306.793
2128.98	369.837
2134.49	468.16
2140	462.28
2145.49	461.124
2150.98	474.429
2156.47	430.927
2161.94	387.573
2167.42	367.016
2172.88	348.371
2178.34	296.015
2183.8	284.279
2189.24	273.429
2194.69	247.814
2200.12	231.356
2205.55	201.226
2210.98	194.818
2216.4	151.049
2221.81	162.979
2227.22	189.194
2232.61	170.772
2238.01	161.223
2243.4	149.067
2248.78	121.327
2254.16	135.492
2259.53	121.068
2264.89	145.359
2270.25	138.931
2275.61	138.647
2280.95	119.876
2286.29	109.534
2291.63	135.066
2296.96	125.191
2302.28	111.99
2307.6	91.939
2312.91	100.524
2318.22	118.644
2323.52	98.264
2328.81	93.917
2334.1	91.831
2339.38	71.227
2344.66	73.695
2349.93	101.843
2355.19	62.074
2360.45	70.418
2365.71	66.283
2370.95	81.746
2376.19	97.544
2381.43	102.212
2386.66	73.758
2391.89	68.376
2397.1	53.747
2402.31	67.97
2407.52	92.398
2412.72	118.277
2417.91	96.465
2423.1	79.817
2428.28	94.209
2433.46	102.184
2438.63	85.674
2443.8	90.079
2448.96	78.999
2454.11	66.727
2459.26	82.595
2464.4	66.264
2469.54	62.309
2474.67	64.657
2479.79	68.164
2484.91	62.476
2490.02	72.269
2495.13	82.592
2500.23	73.558
2505.33	98.874
2510.42	75.537
2515.5	71.054
2520.58	66.243
2525.65	75.313
2530.72	85.404
2535.78	82.811
2540.83	68.447
2545.88	75.922
2550.93	107.304
2555.96	97.245
2561	88.186
2566.02	103.641
2571.04	102.398
2576.06	115.295
2581.07	127.454
2586.07	129.72
2591.07	128.913
2596.06	139.777
2601.05	104.86
2606.03	149.945
2611	162.057
2615.97	124.466
2620.93	157.484
2625.89	177.92
2630.84	142.475
2635.79	134.319
2640.73	183.171
2645.66	155.03
2650.59	165.346
2655.51	166.301
2656.27	166.147
2661.34	234.076
2666.41	227.919
2671.46	231.182
2676.52	199.894
2681.57	219.651
2686.61	245.118
2691.64	269.591
2696.68	287.412
2701.7	327.078
2706.72	332.948
2711.74	409.79
2716.75	454.86
2721.75	468.059
2726.75	467.906
2731.75	416.403
2736.74	327.581
2741.72	282.367
2746.7	240.314
2751.67	161.101
2756.64	156.702
2761.6	158.054
2766.56	169.667
2771.51	146.333
2776.46	127.853
2781.4	163.68
2786.33	176.858
2791.26	208.3
2796.19	242.128
2801.11	237.446
2806.02	299.35
2810.93	308.539
2815.83	390.22
2820.73	499.755
2825.63	682.812
2830.51	995.788
2835.4	1639.98
2840.27	3079.81
2845.15	5690.37
2850.01	7087.85
2854.87	6476.4
2859.73	5521.07
2864.58	5085.65
2869.43	5248.02
2874.27	5509.39
2879.1	5743.25
2883.93	5994.32
2888.76	6100.7
2893.58	6011.18
2898.39	6036.14
2903.2	5968.12
2908	5789.84
2912.8	5705.96
2917.6	5686.51
2922.38	5728.31
2927.17	5672.49
2931.94	5488.64
2936.71	4857.61
2941.48	3786.28
2946.24	2958.57
2951	2568.06
2955.75	2345.45
2960.5	2076
2965.24	1678.41
2969.97	1297.51
2974.7	1022.34
2979.43	749.45
2984.15	574.34
2988.86	458.12
2993.57	409.39
2998.28	510.63
3002.97	541.8
3007.67	439.14
3012.36	204.52
3017.04	1.93994
3021.72	-195.21
3026.39	-322.36
3031.06	-406.86
3035.72	-459.18
3040.38	-523.07
3045.03	-559.82
3049.68	-621.39
3054.32	-703.97
3058.96	-758.48
3063.59	-778.82
3068.21	-900.63
3072.83	-929.09
3077.45	-1023.12
3082.06	-1073.45
3086.66	-1162.67
3091.27	-1255.09
3095.86	-1329.63
3100.45	-1367.02
3105.04	-1457.07
3109.61	-1572.74
3114.19	-1660.92
3118.76	-1715.05
3123.32	-1783.36
3127.88	-1876.16
3132.44	-1959.94
3136.98	-2088.13
3141.53	-2172.99
3146.07	-2210.87
3150.6	-2295.45
3155.13	-2414.82
3159.65	-2422.08
3164.17	-2585.03
3168.68	-2644.9
3173.19	-2761.45
3177.69	-2870.89
3182.19	-2925.39
3186.68	-2964.55
3191.17	-3131.78
3195.65	-3161.18
3200.13	-3268.07
3204.6	-3297.33
3209.07	-3256.01
3213.53	-3301.57
3217.99	-3464.99
3222.44	-3458.94
3226.88	-3471.93
3231.32	-3535.4
3235.76	-3576.78
3240.19	-3575.59
3244.62	-3574.48
3249.04	-3641.11
3250.78	-3681.82
3255.35	-3678.95
3259.91	-3610.89
3264.46	-3667.42
3269.01	-3648.09
3273.56	-3574.64
3278.1	-3649.43
3282.63	-3783.08
3287.16	-3703.37
3291.68	-3734.82
3296.21	-3744.13
3300.72	-3782.74
3305.23	-3866.14
3309.74	-3843.62
3314.24	-3923.09
3318.74	-3923.17
3323.23	-3983.93
3327.72	-3965.16
3332.2	-3996.93
3336.68	-4008.35
3341.15	-4033.28
3345.62	-4084.03
3350.08	-4056.29
3354.54	-4047.49
3358.99	-4029.9
3363.44	-4157.87
3367.89	-4194.97
3372.33	-4215.33
3376.76	-4301.89
3381.19	-4211.84
3385.62	-4295.47
3390.04	-4319.11
3394.45	-4369.55
3398.87	-4355.25
3403.27	-4360.87
3407.67	-4377.55
3412.07	-4414.52
3416.46	-4343.27
3420.85	-4378.93
3425.23	-4407.4
3429.61	-4337.53
3433.99	-4263.55
3438.36	-4286.04
3442.72	-4288.44
3447.08	-4240.34
3451.43	-4184.33
3455.78	-4058.17
3460.13	-4040.76
3464.47	-3985.2
3468.8	-3939.24
3473.14	-3876.75
3477.46	-3796.3
3481.78	-3734.93
3486.1	-3661
3490.41	-3562.71
3494.72	-3452.57
3499.02	-3395
