# Supplementary material for: Multi-molecular hyperspectral PRM-SRS microscopy
Source: Nat Commun. 2024 Feb 21;15:1599. doi: 10.1038/s41467-024-45576-6 (PMC10881988; doi:10.1038/s41467-024-45576-6)
Supplement: Supplementary file 4 — Source Data [file 41467_2024_45576_MOESM4_ESM.zip › Main_Figures/Fig_3 CH vs Fingerprint/30-35day fatbody D2O/30-35day FB D2O sub/49.txt]

400.676	106
407.833	135.78
414.986	108.2
422.125	93.77
429.259	127.18
436.385	95.1801
443.504	120.56
450.615	95.51
457.716	87.04
464.812	81.49
471.894	52.37
478.975	63.5699
486.045	79
493.106	80.12
500.161	112.46
507.207	92.89
514.247	123.71
521.277	90.05
528.299	89.3401
535.314	92.72
542.322	70.22
549.32	70.76
556.312	16.3
563.292	53.5699
570.27	109.51
577.236	100.05
584.195	109.1
591.147	135.88
598.092	127.12
605.027	169.571
611.955	150.778
618.874	159.083
625.787	106.016
632.691	165.974
639.588	170.238
646.477	202.519
653.356	163.549
660.231	174.146
667.095	191.563
673.953	182.364
680.803	180.82
687.645	219.396
694.476	232.488
701.304	257.182
708.123	268.373
714.933	281.525
721.736	276.547
728.531	289.914
735.32	292.777
742.099	292.052
748.869	329.584
755.636	336.08
762.39	329.154
769.14	338.239
775.88	331.494
782.613	345.03
789.339	319.365
796.056	352.05
802.766	390.366
809.469	448.796
816.163	503.79
822.85	481.999
829.529	574.147
836.2	576.23
842.865	636.876
849.52	634.572
856.169	671.156
862.811	665.199
869.444	676.928
876.068	676.689
882.685	649.244
889.296	633.172
895.899	563.12
902.494	586.678
909.08	578.054
915.659	532.563
922.232	502.465
928.798	511.512
935.355	474.482
941.903	464.479
948.444	475.533
954.977	485.277
961.505	490.896
968.025	496.307
974.536	460.797
981.038	482.27
987.535	469.291
994.024	518.307
1000.5	582.633
1006.98	574.91
1013.44	555.79
1019.9	570.586
1026.35	589.358
1032.8	560.587
1039.23	559.346
1045.66	564.214
1052.08	643.933
1058.49	748.07
1064.9	772.838
1071.3	772.982
1077.69	809.357
1084.07	765.295
1090.45	678.632
1096.82	570.808
1103.18	538.601
1109.53	573.415
1115.88	613.809
1122.22	592.123
1128.55	501.06
1134.87	433.24
1141.19	397.201
1147.49	408.855
1153.8	432.516
1160.09	427.536
1166.38	417.017
1172.65	423.98
1178.93	420.138
1185.19	399.426
1191.45	412.015
1197.7	431.208
1203.94	454.143
1210.17	469.54
1216.4	457.653
1222.62	482.285
1228.83	540.207
1235.04	574.158
1241.24	630.562
1247.43	692.098
1253.61	750.341
1259.49	767.102
1265.82	830.974
1272.14	803.419
1278.46	821.023
1284.76	927.375
1291.06	1098.26
1297.36	1313.97
1303.64	1253.05
1309.92	992.883
1316.19	833.656
1322.46	684.907
1328.72	601.645
1334.97	511.066
1341.22	551.981
1347.46	502.765
1353.69	483.291
1359.91	468.995
1366.13	497.252
1372.34	437.707
1378.54	380.404
1384.74	396.731
1390.93	386.899
1397.12	381.131
1403.29	414.178
1409.46	489.197
1415.62	561.957
1421.78	664.277
1427.93	1072.74
1434.07	1693.61
1440.21	1775.21
1446.34	1614.42
1452.46	1447.15
1458.57	1179.63
1464.68	844.406
1470.78	636.411
1476.88	484.465
1482.97	421.981
1489.05	364.209
1495.12	327.616
1501.19	316.346
1507.25	289.045
1513.3	297.108
1519.35	276.531
1525.39	267.404
1531.43	248.034
1537.45	266.036
1543.47	284.436
1549.49	254.562
1555.5	271.254
1561.5	238.749
1567.49	238.298
1573.48	264.172
1579.46	263.118
1585.43	242.292
1591.4	236.094
1597.36	246.548
1603.31	249.239
1609.25	249.208
1615.19	265.988
1621.13	290.127
1627.06	296.578
1632.97	285.994
1638.89	436.693
1644.79	643.715
1650.69	986.475
1656.59	849.745
1662.47	503.821
1668.35	361.813
1674.22	305.36
1680.09	280.139
1685.95	261.803
1691.8	211.283
1697.65	204.084
1703.49	198.718
1709.32	190.817
1715.15	187.577
1720.97	237.843
1726.78	281.843
1732.59	350.819
1738.39	454.731
1744.18	483.71
1749.97	426.623
1755.75	303.308
1761.52	212.002
1767.29	204.395
1773.05	212.662
1778.8	178.484
1784.55	176.329
1790.29	156.933
1796.02	185.62
1801.75	176.676
1807.47	143.395
1813.18	167.235
1818.89	167.732
1824.59	155.161
1830.29	168.984
1835.97	174.149
1841.66	161.934
1847.33	184.882
1853	171.864
1858.66	172.214
1864.32	184.52
1869.96	159.781
1875.61	159.938
1881.24	169.463
1886.87	161.742
1892.49	154.767
1898.11	139.426
1903.72	172.837
1909.32	171.715
1914.92	189.322
1920.51	165.251
1926.09	132.911
1931.67	132.691
1937.24	159.974
1942.81	184.354
1948.36	173.228
1953.92	158.927
1959.46	131.961
1965	159.841
1970.53	154.078
1976.05	155.484
1981.57	178.325
1987.09	153.163
1992.59	137.332
1994.99	143.499
2000.64	158.85
2006.29	157.068
2011.93	139.578
2017.56	155.474
2023.19	150.343
2028.81	165.618
2034.43	175.877
2040.04	126.157
2045.64	143.283
2051.24	140.657
2056.83	142.801
2062.42	142.494
2068	150.546
2073.57	161.161
2079.14	151.296
2084.7	183.03
2090.26	202.119
2095.81	187.882
2101.35	222.233
2106.89	204.968
2112.42	243.192
2117.95	294.441
2123.47	330.683
2128.98	373.969
2134.49	459.386
2140	452.957
2145.49	450.568
2150.98	483.581
2156.47	427.515
2161.94	392.983
2167.42	361.376
2172.88	349.229
2178.34	336.049
2183.8	297.535
2189.24	286.668
2194.69	270.834
2200.12	260.089
2205.55	215.099
2210.98	230.31
2216.4	184.881
2221.81	212.608
2227.22	178.337
2232.61	176.856
2238.01	170.601
2243.4	189.361
2248.78	175.728
2254.16	156.041
2259.53	156.302
2264.89	152.157
2270.25	157.252
2275.61	163.862
2280.95	142.51
2286.29	131.516
2291.63	150.651
2296.96	141.304
2302.28	137.609
2307.6	94.25
2312.91	134.813
2318.22	142.415
2323.52	136.405
2328.81	125.697
2334.1	114.71
2339.38	88.266
2344.66	104.453
2349.93	118.165
2355.19	94.491
2360.45	102.764
2365.71	106.74
2370.95	109.26
2376.19	113.936
2381.43	100.348
2386.66	92.737
2391.89	86.884
2397.1	95.88
2402.31	78.982
2407.52	98.104
2412.72	105.864
2417.91	93.743
2423.1	84.77
2428.28	103.843
2433.46	112.296
2438.63	117.325
2443.8	89.351
2448.96	94.101
2454.11	113.113
2459.26	102.503
2464.4	105.528
2469.54	105.598
2474.67	88.749
2479.79	90.586
2484.91	61.627
2490.02	96.343
2495.13	80.751
2500.23	101.938
2505.33	119.205
2510.42	95.941
2515.5	92.929
2520.58	91.05
2525.65	94.756
2530.72	97.151
2535.78	91.915
2540.83	97.241
2545.88	93.777
2550.93	125
2555.96	127.747
2561	135.465
2566.02	148.306
2571.04	151.814
2576.06	137.808
2581.07	137.684
2586.07	145.342
2591.07	155.991
2596.06	162.81
2601.05	151.6
2606.03	185.508
2611	161.064
2615.97	178.856
2620.93	175.361
2625.89	181.026
2630.84	166.823
2635.79	135.436
2640.73	204.24
2645.66	166.839
2650.59	194.048
2655.51	188.848
2656.27	187.555
2661.34	225.513
2666.41	246.144
2671.46	224.428
2676.52	231.364
2681.57	253.693
2686.61	256.407
2691.64	324.7
2696.68	269.644
2701.7	307.424
2706.72	364.315
2711.74	415.15
2716.75	456.7
2721.75	472.609
2726.75	495.346
2731.75	435.533
2736.74	341.42
2741.72	306.679
2746.7	278.404
2751.67	196.762
2756.64	193.935
2761.6	199.465
2766.56	213.393
2771.51	179.596
2776.46	161.629
2781.4	194.908
2786.33	216.89
2791.26	223.407
2796.19	255.316
2801.11	291.353
2806.02	297.43
2810.93	328.279
2815.83	405.38
2820.73	490.135
2825.63	694.232
2830.51	986.038
2835.4	1515.31
2840.27	2875.71
2845.15	5224.19
2850.01	6526.99
2854.87	5941.35
2859.73	5161.28
2864.58	4707.1
2869.43	4936.95
2874.27	5150.92
2879.1	5472.24
2883.93	5770.91
2888.76	5857.55
2893.58	5895.68
2898.39	5788.07
2903.2	5713.6
2908	5597.57
2912.8	5520.45
2917.6	5551.59
2922.38	5638.42
2927.17	5656.15
2931.94	5462.8
2936.71	4866.73
2941.48	3971.86
2946.24	3127.85
2951	2739.84
2955.75	2568.13
2960.5	2251.74
2965.24	1909.04
2969.97	1588.83
2974.7	1336.39
2979.43	1051.85
2984.15	837.36
2988.86	690.9
2993.57	674.24
2998.28	734.58
3002.97	766.73
3007.67	611.97
3012.36	396.6
3017.04	191.06
3021.72	21.96
3026.39	-45.91
3031.06	-163.7
3035.72	-189.79
3040.38	-243.06
3045.03	-295.16
3049.68	-332.28
3054.32	-381.36
3058.96	-360.89
3063.59	-385.08
3068.21	-487.32
3072.83	-553.03
3077.45	-612.48
3082.06	-654.88
3086.66	-730.68
3091.27	-802.06
3095.86	-837.61
3100.45	-875.26
3105.04	-955.8
3109.61	-1050.49
3114.19	-1090.07
3118.76	-1125.48
3123.32	-1156.62
3127.88	-1214.59
3132.44	-1298.33
3136.98	-1384.87
3141.53	-1453.12
3146.07	-1482.47
3150.6	-1515.81
3155.13	-1585.56
3159.65	-1555.32
3164.17	-1676.78
3168.68	-1735.52
3173.19	-1860.27
3177.69	-1965.46
3182.19	-1908.37
3186.68	-1937.79
3191.17	-2101.64
3195.65	-2067.18
3200.13	-2188.09
3204.6	-2163.68
3209.07	-2137.12
3213.53	-2168.18
3217.99	-2308.48
3222.44	-2310.58
3226.88	-2287.47
3231.32	-2377.69
3235.76	-2442.15
3240.19	-2430.11
3244.62	-2377.99
3249.04	-2370.42
3250.78	-2379.04
3255.35	-2454.26
3259.91	-2378.53
3264.46	-2400.62
3269.01	-2443.34
3273.56	-2289.05
3278.1	-2410.59
3282.63	-2476.88
3287.16	-2431.61
3291.68	-2453.46
3296.21	-2389.32
3300.72	-2486.14
3305.23	-2548.89
3309.74	-2506.48
3314.24	-2511.16
3318.74	-2514.32
3323.23	-2612
3327.72	-2572.39
3332.2	-2595.56
3336.68	-2567.29
3341.15	-2598.53
3345.62	-2627.69
3350.08	-2669.54
3354.54	-2608.32
3358.99	-2634.68
3363.44	-2713.65
3367.89	-2711.82
3372.33	-2745.01
3376.76	-2834.82
3381.19	-2705.67
3385.62	-2757.78
3390.04	-2772.22
3394.45	-2856.15
3398.87	-2767.84
3403.27	-2815.48
3407.67	-2854.99
3412.07	-2867.36
3416.46	-2814.24
3420.85	-2897.76
3425.23	-2911.15
3429.61	-2821.33
3433.99	-2777.05
3438.36	-2756.49
3442.72	-2818.03
3447.08	-2755.46
3451.43	-2737.62
3455.78	-2641.22
3460.13	-2649.32
3464.47	-2597.8
3468.8	-2525.67
3473.14	-2494.46
3477.46	-2474.65
3481.78	-2459.51
3486.1	-2383.61
3490.41	-2292.18
3494.72	-2224.93
3499.02	-2118
