# Supplementary material for: Multi-molecular hyperspectral PRM-SRS microscopy
Source: Nat Commun. 2024 Feb 21;15:1599. doi: 10.1038/s41467-024-45576-6 (PMC10881988; doi:10.1038/s41467-024-45576-6)
Supplement: Supplementary file 4 — Source Data [file 41467_2024_45576_MOESM4_ESM.zip › Main_Figures/Fig_3 CH vs Fingerprint/30-35day fatbody D2O/30-35day FB D2O sub/5.txt]

400.676	658
407.833	600
414.986	550.92
422.125	543.03
429.259	550.84
436.385	551.53
443.504	579.92
450.615	549.16
457.716	551.47
464.812	557.1
471.894	506.32
478.975	527.77
486.045	524.78
493.106	515.54
500.161	565.81
507.207	572.4
514.247	582.99
521.277	550.45
528.299	546.01
535.314	549.02
542.322	518.92
549.32	530.92
556.312	473.96
563.292	541.48
570.27	538
577.236	540.45
584.195	536.7
591.147	574.33
598.092	525.68
605.027	594.501
611.955	523.928
618.874	559.753
625.787	519.196
632.691	534.324
639.588	582.448
646.477	593.679
653.356	604.489
660.231	584.556
667.095	585.293
673.953	588.674
680.803	590.29
687.645	632.106
694.476	648.338
701.304	629.252
708.123	621.823
714.933	629.945
721.736	646.257
728.531	687.154
735.32	648.657
742.099	726.882
748.869	715.284
755.636	664.7
762.39	683.324
769.14	695.359
775.88	694.344
782.613	694.68
789.339	699.645
796.056	718.04
802.766	733.926
809.469	767.116
816.163	765.06
822.85	779.089
829.529	845.067
836.2	843.6
842.865	877.926
849.52	882.752
856.169	897.316
862.811	902.859
869.444	892.088
876.068	928.439
882.685	919.034
889.296	913.212
895.899	880.34
902.494	860.928
909.08	812.924
915.659	866.693
922.232	871.455
928.798	834.532
935.355	789.582
941.903	755.019
948.444	767.953
954.977	791.127
961.505	788.956
968.025	806.967
974.536	741.937
981.038	762.27
987.535	736.441
994.024	831.937
1000.5	876.093
1006.98	835.72
1013.44	798.64
1019.9	790.896
1026.35	786.308
1032.8	746.867
1039.23	760.876
1045.66	754.644
1052.08	806.343
1058.49	857.68
1064.9	858.098
1071.3	824.922
1077.69	869.287
1084.07	835.705
1090.45	783.912
1096.82	746.668
1103.18	746.711
1109.53	764.465
1115.88	802.939
1122.22	782.193
1128.55	743.28
1134.87	714.06
1141.19	712.889
1147.49	769.447
1153.8	842.25
1160.09	780.044
1166.38	705.387
1172.65	664.171
1178.93	662.043
1185.19	677.03
1191.45	681.158
1197.7	643.457
1203.94	654.774
1210.17	660.691
1216.4	599.036
1222.62	646.374
1228.83	663.467
1235.04	632.248
1241.24	732.512
1247.43	732.368
1253.61	772.441
1259.49	759.162
1265.82	848.494
1272.14	795.349
1278.46	777.343
1284.76	864.635
1291.06	979.697
1297.36	1107.41
1303.64	1039.17
1309.92	912.613
1316.19	800.526
1322.46	723.137
1328.72	661.515
1334.97	639.913
1341.22	633.221
1347.46	621.148
1353.69	657.977
1359.91	610.711
1366.13	636.946
1372.34	582.935
1378.54	565.916
1384.74	563.716
1390.93	557.77
1397.12	568.132
1403.29	615.521
1409.46	587.581
1415.62	686.337
1421.78	725.057
1427.93	903.141
1434.07	1283.92
1440.21	1238.61
1446.34	1174.7
1452.46	1125.31
1458.57	947.594
1464.68	787.436
1470.78	683.321
1476.88	597.575
1482.97	557.52
1489.05	537.069
1495.12	544.704
1501.19	588.973
1507.25	537.342
1513.3	625.919
1519.35	669.601
1525.39	658.086
1531.43	545.037
1537.45	530.063
1543.47	521.056
1549.49	470.649
1555.5	502.71
1561.5	467.613
1567.49	454.299
1573.48	466.695
1579.46	462.344
1585.43	466.866
1591.4	448.769
1597.36	440.291
1603.31	435.094
1609.25	395.428
1615.19	415.628
1621.13	432.404
1627.06	439.475
1632.97	430.985
1638.89	477.303
1644.79	619.635
1650.69	789.285
1656.59	697.955
1662.47	517.621
1668.35	454.233
1674.22	426.117
1680.09	426.884
1685.95	395.197
1691.8	396.537
1697.65	376.543
1703.49	398.155
1709.32	388.207
1715.15	367.907
1720.97	451.641
1726.78	466.547
1732.59	471.465
1738.39	531.741
1744.18	575.304
1749.97	517.059
1755.75	461.6
1761.52	399.173
1767.29	391.413
1773.05	401.654
1778.8	371.776
1784.55	360.494
1790.29	367.724
1796.02	392.379
1801.75	411.978
1807.47	363.141
1813.18	365.88
1818.89	360.423
1824.59	351.318
1830.29	373.522
1835.97	381.41
1841.66	376.058
1847.33	358.361
1853	350.66
1858.66	366.962
1864.32	378.825
1869.96	393.111
1875.61	375.345
1881.24	387.007
1886.87	356.367
1892.49	352.375
1898.11	337.778
1903.72	347.673
1909.32	361.034
1914.92	350.643
1920.51	370.976
1926.09	303.721
1931.67	314.208
1937.24	330.384
1942.81	369.334
1948.36	344.356
1953.92	328.88
1959.46	318.058
1965	349.444
1970.53	355.097
1976.05	367.485
1981.57	356.601
1987.09	336.831
1992.59	342.968
1994.99	351.779
2000.64	327.469
2006.29	340.306
2011.93	318.977
2017.56	322.82
2023.19	357.063
2028.81	321.977
2034.43	343.092
2040.04	298.773
2045.64	308.011
2051.24	327.919
2056.83	297.648
2062.42	310.344
2068	300.4
2073.57	315.601
2079.14	286.814
2084.7	358.363
2090.26	335.923
2095.81	348.194
2101.35	335.703
2106.89	321.643
2112.42	339.894
2117.95	373.936
2123.47	371.592
2128.98	426.62
2134.49	472.251
2140	465.315
2145.49	482.46
2150.98	481.388
2156.47	446.096
2161.94	449.894
2167.42	424.741
2172.88	410.835
2178.34	389.908
2183.8	371.891
2189.24	390.249
2194.69	394.401
2200.12	360.312
2205.55	340.95
2210.98	338.303
2216.4	299.63
2221.81	327.136
2227.22	318.518
2232.61	335.23
2238.01	297.974
2243.4	284.731
2248.78	302.015
2254.16	288.373
2259.53	290.665
2264.89	294.239
2270.25	297.911
2275.61	310.802
2280.95	304.389
2286.29	300.323
2291.63	318.896
2296.96	286.293
2302.28	284.512
2307.6	254.925
2312.91	289.572
2318.22	269.134
2323.52	254.252
2328.81	283
2334.1	250.878
2339.38	246.795
2344.66	266.717
2349.93	262.195
2355.19	259.088
2360.45	249.702
2365.71	234.556
2370.95	259.141
2376.19	268.679
2381.43	258.93
2386.66	232.265
2391.89	231.474
2397.1	226.831
2402.31	232.684
2407.52	234.229
2412.72	249.552
2417.91	232.98
2423.1	214.75
2428.28	238.96
2433.46	259.07
2438.63	233.651
2443.8	233.991
2448.96	220.927
2454.11	257.318
2459.26	235.874
2464.4	247.913
2469.54	242.934
2474.67	237.423
2479.79	233.062
2484.91	233.946
2490.02	223.872
2495.13	217.69
2500.23	234.194
2505.33	236.66
2510.42	210.804
2515.5	227.419
2520.58	214.102
2525.65	221.308
2530.72	230.692
2535.78	225.288
2540.83	215.986
2545.88	219.981
2550.93	237.551
2555.96	235.999
2561	227.604
2566.02	220.589
2571.04	232.735
2576.06	246.403
2581.07	248.629
2586.07	248.472
2591.07	262.631
2596.06	228.538
2601.05	218.927
2606.03	266.125
2611	245.552
2615.97	236.358
2620.93	276.857
2625.89	266.225
2630.84	244.794
2635.79	200.571
2640.73	254.688
2645.66	238.667
2650.59	221.168
2655.51	258.131
2656.27	264.615
2661.34	294.54
2666.41	298.317
2671.46	266.383
2676.52	262.139
2681.57	264.874
2686.61	280.068
2691.64	298.083
2696.68	322.119
2701.7	301.347
2706.72	346.748
2711.74	396.27
2716.75	379.24
2721.75	382.109
2726.75	394.966
2731.75	363.033
2736.74	323.806
2741.72	348.712
2746.7	268.351
2751.67	242.326
2756.64	219.03
2761.6	222.059
2766.56	233.631
2771.51	188.966
2776.46	180.534
2781.4	205.772
2786.33	244.122
2791.26	229.353
2796.19	253.812
2801.11	254.929
2806.02	280.459
2810.93	251.835
2815.83	313.8
2820.73	371.005
2825.63	452.312
2830.51	624.908
2835.4	967.738
2840.27	1706.19
2845.15	3063.37
2850.01	3662.04
2854.87	3354.7
2859.73	2914.95
2864.58	2704.69
2869.43	2869.19
2874.27	2965.28
2879.1	3186.62
2883.93	3245.87
2888.76	3237.39
2893.58	3196.15
2898.39	3167.95
2903.2	3109.49
2908	3002.11
2912.8	2950.31
2917.6	2970.54
2922.38	3003.3
2927.17	2988.1
2931.94	2860.68
2936.71	2544.34
2941.48	2047.61
2946.24	1566.76
2951	1390.3
2955.75	1283.24
2960.5	1121.8
2965.24	924.56
2969.97	722.81
2974.7	595.55
2979.43	420.38
2984.15	303.4
2988.86	253.07
2993.57	241.64
2998.28	284.41
3002.97	282.29
3007.67	176.3
3012.36	56.8201
3017.04	-38.9501
3021.72	-138.79
3026.39	-206.6
3031.06	-271.46
3035.72	-308.76
3040.38	-361.76
3045.03	-401.53
3049.68	-429.26
3054.32	-533.19
3058.96	-510.48
3063.59	-526.26
3068.21	-615.32
3072.83	-644.48
3077.45	-746.56
3082.06	-755.93
3086.66	-825.6
3091.27	-900.87
3095.86	-973.33
3100.45	-1010.71
3105.04	-1107.08
3109.61	-1210.65
3114.19	-1286.64
3118.76	-1316.3
3123.32	-1352.67
3127.88	-1379.8
3132.44	-1471.7
3136.98	-1596.1
3141.53	-1692.24
3146.07	-1748.57
3150.6	-1793.63
3155.13	-1879.92
3159.65	-1906.94
3164.17	-1995.17
3168.68	-2040.03
3173.19	-2181.37
3177.69	-2263.34
3182.19	-2257.92
3186.68	-2306.81
3191.17	-2476.03
3195.65	-2447.62
3200.13	-2524.56
3204.6	-2576.56
3209.07	-2567.39
3213.53	-2633.52
3217.99	-2723.93
3222.44	-2716.75
3226.88	-2725.21
3231.32	-2830.52
3235.76	-2872.29
3240.19	-2899.88
3244.62	-2873.73
3249.04	-2906.84
3250.78	-2939.09
3255.35	-2896.75
3259.91	-2905.89
3264.46	-2855.08
3269.01	-2863.59
3273.56	-2800.72
3278.1	-2901.49
3282.63	-3008.47
3287.16	-2942.43
3291.68	-2937.4
3296.21	-2914.73
3300.72	-3013.92
3305.23	-3023.97
3309.74	-2997.54
3314.24	-3053.53
3318.74	-3087.88
3323.23	-3154.97
3327.72	-3118.31
3332.2	-3183.41
3336.68	-3109.23
3341.15	-3154.37
3345.62	-3186.33
3350.08	-3194.42
3354.54	-3222.33
3358.99	-3167.84
3363.44	-3298.62
3367.89	-3330.08
3372.33	-3314.94
3376.76	-3412.6
3381.19	-3349.89
3385.62	-3364.14
3390.04	-3386.99
3394.45	-3403.02
3398.87	-3343
3403.27	-3409.3
3407.67	-3425.77
3412.07	-3438.5
3416.46	-3415.86
3420.85	-3497.57
3425.23	-3442.24
3429.61	-3435.71
3433.99	-3354.37
3438.36	-3372.41
3442.72	-3299.96
3447.08	-3294.45
3451.43	-3287.31
3455.78	-3182.55
3460.13	-3196.53
3464.47	-3114.25
3468.8	-3063.27
3473.14	-3053
3477.46	-2993.36
3481.78	-2894.39
3486.1	-2885
3490.41	-2791
3494.72	-2664.85
3499.02	-2627
