# Supplementary material for: Multi-molecular hyperspectral PRM-SRS microscopy
Source: Nat Commun. 2024 Feb 21;15:1599. doi: 10.1038/s41467-024-45576-6 (PMC10881988; doi:10.1038/s41467-024-45576-6)
Supplement: Supplementary file 4 — Source Data [file 41467_2024_45576_MOESM4_ESM.zip › Main_Figures/Fig_3 CH vs Fingerprint/30-35day fatbody D2O/30-35day FB D2O sub/50.txt]

400.676	56
407.833	94.75
414.986	41.67
422.125	19.24
429.259	10.21
436.385	43.78
443.504	71.16
450.615	41.55
457.716	16.96
464.812	13.49
471.894	3.10999
478.975	-8.75
486.045	10.8199
493.106	23.28
500.161	27.34
507.207	57.26
514.247	38.47
521.277	19.4301
528.299	48.9501
535.314	17.83
542.322	15.35
549.32	2.53992
556.312	11.0701
563.292	34.11
570.27	87.5399
577.236	39.0599
584.195	46.04
591.147	101.48
598.092	88.14
605.027	133.601
611.955	93.778
618.874	90.893
625.787	67.6459
632.691	117.794
639.588	133.898
646.477	125.369
653.356	153.449
660.231	113.246
667.095	134.723
673.953	123.634
680.803	144.1
687.645	166.536
694.476	163.018
701.304	199.492
708.123	196.303
714.933	204.675
721.736	235.137
728.531	282.374
735.32	263.067
742.099	267.252
748.869	259.934
755.636	258.08
762.39	274.154
769.14	286.399
775.88	283.064
782.613	300.68
789.339	278.325
796.056	300.47
802.766	326.066
809.469	375.206
816.163	421.74
822.85	446.359
829.529	495.147
836.2	499.18
842.865	580.896
849.52	594.202
856.169	608.726
862.811	603.409
869.444	637.708
876.068	644.939
882.685	614.974
889.296	602.892
895.899	528.67
902.494	569.748
909.08	536.484
915.659	516.613
922.232	486.925
928.798	439.492
935.355	432.232
941.903	405.779
948.444	400.183
954.977	405.747
961.505	446.536
968.025	452.407
974.536	457.307
981.038	444.77
987.535	433.241
994.024	471.347
1000.5	525.853
1006.98	539.6
1013.44	520.88
1019.9	499.116
1026.35	524.418
1032.8	518.697
1039.23	518.956
1045.66	540.714
1052.08	635.283
1058.49	737.44
1064.9	733.478
1071.3	739.912
1077.69	753.567
1084.07	697.425
1090.45	617.362
1096.82	536.148
1103.18	486.951
1109.53	538.115
1115.88	583.239
1122.22	556.263
1128.55	475.53
1134.87	395.58
1141.19	379.796
1147.49	372.445
1153.8	378.498
1160.09	365.62
1166.38	352.54
1172.65	353.487
1178.93	346.411
1185.19	349.628
1191.45	357.185
1197.7	376.742
1203.94	398.89
1210.17	391.459
1216.4	375.506
1222.62	384.899
1228.83	431.069
1235.04	484.596
1241.24	537.412
1247.43	580.538
1253.61	640.061
1259.49	676.262
1265.82	759.944
1272.14	735.459
1278.46	747.063
1284.76	837.805
1291.06	1081.89
1297.36	1300.84
1303.64	1169.33
1309.92	896.953
1316.19	767.806
1322.46	601.637
1328.72	512.803
1334.97	457.802
1341.22	455.058
1347.46	439.92
1353.69	466.734
1359.91	407.803
1366.13	422.139
1372.34	393.338
1378.54	360.215
1384.74	324.777
1390.93	344.641
1397.12	341.25
1403.29	380.895
1409.46	414.899
1415.62	537.277
1421.78	644.957
1427.93	1021.88
1434.07	1642.31
1440.21	1745.4
1446.34	1543.39
1452.46	1416.01
1458.57	1153.94
1464.68	871.736
1470.78	594.611
1476.88	460.02
1482.97	345.451
1489.05	300.559
1495.12	272.851
1501.19	297.985
1507.25	250.337
1513.3	251.715
1519.35	252.398
1525.39	233.758
1531.43	244.029
1537.45	234.795
1543.47	224.907
1549.49	208.696
1555.5	237.845
1561.5	228.976
1567.49	218.759
1573.48	202.713
1579.46	214.243
1585.43	213.305
1591.4	183.988
1597.36	207.318
1603.31	203.956
1609.25	181.459
1615.19	208.948
1621.13	224.424
1627.06	212.238
1632.97	258.556
1638.89	354.486
1644.79	600.085
1650.69	990.435
1656.59	794.255
1662.47	432.631
1668.35	296.147
1674.22	244.376
1680.09	215.821
1685.95	195.109
1691.8	174.927
1697.65	172.44
1703.49	166.355
1709.32	165.159
1715.15	183.146
1720.97	243.019
1726.78	279.275
1732.59	359.304
1738.39	442.046
1744.18	472.585
1749.97	403.012
1755.75	297.133
1761.52	212.266
1767.29	189.154
1773.05	195.722
1778.8	163.692
1784.55	165.753
1790.29	154.807
1796.02	164.885
1801.75	160.156
1807.47	144.788
1813.18	134.203
1818.89	134.778
1824.59	126.985
1830.29	137.155
1835.97	153.568
1841.66	150.777
1847.33	165.412
1853	161.443
1858.66	154.815
1864.32	144.26
1869.96	162.069
1875.61	165.899
1881.24	161.004
1886.87	144.958
1892.49	137.236
1898.11	118.336
1903.72	163.222
1909.32	151.07
1914.92	171.291
1920.51	158.635
1926.09	121.89
1931.67	108.527
1937.24	121.091
1942.81	162.849
1948.36	155.615
1953.92	150.711
1959.46	126.46
1965	120.809
1970.53	123.279
1976.05	162.907
1981.57	155.61
1987.09	113.723
1992.59	124.335
1994.99	145.313
2000.64	119.783
2006.29	130.114
2011.93	129.599
2017.56	121.32
2023.19	133.733
2028.81	131.79
2034.43	133.988
2040.04	111.123
2045.64	146.663
2051.24	114.453
2056.83	130.341
2062.42	110.353
2068	142.049
2073.57	139.127
2079.14	147.659
2084.7	147.883
2090.26	187.671
2095.81	184.43
2101.35	160.93
2106.89	186.066
2112.42	232.641
2117.95	244.032
2123.47	337.729
2128.98	381.781
2134.49	455.287
2140	459.678
2145.49	461.045
2150.98	483.638
2156.47	413.814
2161.94	402.001
2167.42	362.954
2172.88	365.261
2178.34	334.704
2183.8	307.504
2189.24	247.92
2194.69	269.632
2200.12	237.513
2205.55	207.686
2210.98	215.748
2216.4	164.861
2221.81	202.486
2227.22	177.739
2232.61	160.457
2238.01	160.263
2243.4	171.05
2248.78	123.653
2254.16	120.943
2259.53	134.01
2264.89	132.448
2270.25	148.434
2275.61	137.501
2280.95	127.187
2286.29	123.517
2291.63	122.809
2296.96	115.215
2302.28	133.358
2307.6	87.259
2312.91	119.815
2318.22	95.105
2323.52	85.1949
2328.81	112.458
2334.1	90.909
2339.38	80.562
2344.66	93.321
2349.93	121.666
2355.19	78.303
2360.45	66.62
2365.71	77.921
2370.95	87.24
2376.19	96.821
2381.43	100.466
2386.66	64.919
2391.89	72.232
2397.1	88.179
2402.31	80.707
2407.52	96.782
2412.72	99.442
2417.91	90.623
2423.1	66.987
2428.28	74.682
2433.46	91.768
2438.63	92.72
2443.8	100.52
2448.96	90.205
2454.11	99.559
2459.26	74.084
2464.4	86.3781
2469.54	95.677
2474.67	92.432
2479.79	80.703
2484.91	66.537
2490.02	75.885
2495.13	72.655
2500.23	87.267
2505.33	96.501
2510.42	91.429
2515.5	90.197
2520.58	73.038
2525.65	76.868
2530.72	81.49
2535.78	90.054
2540.83	87.034
2545.88	100.935
2550.93	126.435
2555.96	95.807
2561	93.651
2566.02	103.165
2571.04	123.64
2576.06	118.703
2581.07	132.591
2586.07	140.033
2591.07	140.994
2596.06	128.836
2601.05	159.529
2606.03	165.081
2611	137.931
2615.97	145.503
2620.93	150.769
2625.89	178.709
2630.84	154.799
2635.79	105.085
2640.73	177.033
2645.66	149.874
2650.59	131.555
2655.51	187.624
2656.27	197.854
2661.34	199.748
2666.41	229.596
2671.46	272.567
2676.52	206.468
2681.57	247.652
2686.61	284.002
2691.64	291.692
2696.68	275.547
2701.7	324.578
2706.72	378.486
2711.74	450.76
2716.75	436.67
2721.75	482.759
2726.75	496.416
2731.75	419.873
2736.74	349.46
2741.72	310.932
2746.7	264.896
2751.67	188.762
2756.64	177.557
2761.6	187.465
2766.56	217.065
2771.51	159.842
2776.46	134.877
2781.4	204.272
2786.33	223.079
2791.26	232.944
2796.19	267.876
2801.11	301.653
2806.02	312.7
2810.93	326.109
2815.83	427.89
2820.73	544.585
2825.63	723.372
2830.51	1063.42
2835.4	1689.57
2840.27	3162.48
2845.15	5805.95
2850.01	7096.02
2854.87	6458.47
2859.73	5569.94
2864.58	5052.38
2869.43	5322.2
2874.27	5604.04
2879.1	5968.98
2883.93	6151.04
2888.76	6092.57
2893.58	6118.82
2898.39	6110.33
2903.2	5981.34
2908	5840.4
2912.8	5754.32
2917.6	5741.71
2922.38	5832.96
2927.17	5780.04
2931.94	5581.19
2936.71	4981.7
2941.48	3923.99
2946.24	3061.45
2951	2703.48
2955.75	2487.03
2960.5	2194.5
2965.24	1825.5
2969.97	1467.04
2974.7	1195.41
2979.43	895.18
2984.15	727.23
2988.86	605.35
2993.57	615.71
2998.28	703.26
3002.97	709.46
3007.67	606.53
3012.36	395.2
3017.04	159.72
3021.72	-6.03003
3026.39	-72.87
3031.06	-168.16
3035.72	-244.32
3040.38	-250.15
3045.03	-302.15
3049.68	-364.01
3054.32	-421.39
3058.96	-444.25
3063.59	-504.99
3068.21	-582.5
3072.83	-623.74
3077.45	-685.09
3082.06	-700.11
3086.66	-784.2
3091.27	-830.49
3095.86	-890.16
3100.45	-939.66
3105.04	-993.35
3109.61	-1083.97
3114.19	-1153.37
3118.76	-1178.08
3123.32	-1218.73
3127.88	-1267.08
3132.44	-1312.82
3136.98	-1446.28
3141.53	-1527.17
3146.07	-1548.14
3150.6	-1570.24
3155.13	-1690.03
3159.65	-1669.56
3164.17	-1737.84
3168.68	-1807.01
3173.19	-1915.01
3177.69	-2005.81
3182.19	-1979.48
3186.68	-2058.82
3191.17	-2148.61
3195.65	-2192.3
3200.13	-2196.28
3204.6	-2214.94
3209.07	-2247.06
3213.53	-2302.16
3217.99	-2384.79
3222.44	-2368.04
3226.88	-2387.31
3231.32	-2478.5
3235.76	-2518.73
3240.19	-2517.7
3244.62	-2480.77
3249.04	-2488.99
3250.78	-2504.89
3255.35	-2523.92
3259.91	-2531.71
3264.46	-2519.14
3269.01	-2497.57
3273.56	-2417.87
3278.1	-2504.69
3282.63	-2603.79
3287.16	-2514.64
3291.68	-2594.56
3296.21	-2543.36
3300.72	-2589.57
3305.23	-2631.77
3309.74	-2618.58
3314.24	-2659.41
3318.74	-2685.71
3323.23	-2776.48
3327.72	-2699.5
3332.2	-2702.37
3336.68	-2746.82
3341.15	-2785.09
3345.62	-2756.23
3350.08	-2792.65
3354.54	-2791.13
3358.99	-2767.96
3363.44	-2802.99
3367.89	-2883.28
3372.33	-2913.23
3376.76	-2965.6
3381.19	-2916.83
3385.62	-2898.72
3390.04	-2987.01
3394.45	-2947.94
3398.87	-2915.25
3403.27	-2928.67
3407.67	-3028.7
3412.07	-3045.64
3416.46	-2923.14
3420.85	-3024.74
3425.23	-3028.64
3429.61	-2964.21
3433.99	-2926.5
3438.36	-2923.04
3442.72	-2904.02
3447.08	-2877.77
3451.43	-2893.97
3455.78	-2795.04
3460.13	-2795.01
3464.47	-2753.54
3468.8	-2716.12
3473.14	-2657.7
3477.46	-2597.9
3481.78	-2535.68
3486.1	-2507.69
3490.41	-2428.27
3494.72	-2338.86
3499.02	-2346
