# Supplementary material for: Multi-molecular hyperspectral PRM-SRS microscopy
Source: Nat Commun. 2024 Feb 21;15:1599. doi: 10.1038/s41467-024-45576-6 (PMC10881988; doi:10.1038/s41467-024-45576-6)
Supplement: Supplementary file 4 — Source Data [file 41467_2024_45576_MOESM4_ESM.zip › Main_Figures/Fig_3 CH vs Fingerprint/30-35day fatbody D2O/30-35day FB D2O sub/7.txt]

400.676	262
407.833	176.8
414.986	164.56
422.125	158.38
429.259	117.32
436.385	136.22
443.504	169.66
450.615	134.65
457.716	155.61
464.812	172.22
471.894	145.74
478.975	114.37
486.045	152.14
493.106	155.48
500.161	143.75
507.207	167.96
514.247	160.22
521.277	157.32
528.299	184.62
535.314	145.98
542.322	159.07
549.32	118.37
556.312	147.3
563.292	159.89
570.27	200.53
577.236	160.26
584.195	179.62
591.147	221.29
598.092	231.62
605.027	259.921
611.955	242.658
618.874	197.983
625.787	223.756
632.691	236.074
639.588	249.538
646.477	286.909
653.356	276.599
660.231	262.036
667.095	262.243
673.953	245.674
680.803	294.85
687.645	266.826
694.476	300.668
701.304	318.342
708.123	305.753
714.933	379.735
721.736	366.467
728.531	358.314
735.32	333.777
742.099	360.792
748.869	393.394
755.636	403.64
762.39	358.344
769.14	360.899
775.88	383.904
782.613	402.53
789.339	433.015
796.056	454
802.766	464.306
809.469	500.846
816.163	540.24
822.85	561.129
829.529	630.267
836.2	655.5
842.865	709.236
849.52	695.612
856.169	737.966
862.811	745.059
869.444	762.478
876.068	745.569
882.685	761.934
889.296	728.502
895.899	637.59
902.494	623.828
909.08	605.894
915.659	589.943
922.232	554.625
928.798	535.912
935.355	506.072
941.903	524.749
948.444	551.583
954.977	568.927
961.505	590.706
968.025	621.357
974.536	580.887
981.038	547.11
987.535	534.891
994.024	611.387
1000.5	685.553
1006.98	656.71
1013.44	682.35
1019.9	642.266
1026.35	644.278
1032.8	643.827
1039.23	624.086
1045.66	626.214
1052.08	724.693
1058.49	792.42
1064.9	795.418
1071.3	855.962
1077.69	890.297
1084.07	842.665
1090.45	723.362
1096.82	622.358
1103.18	586.291
1109.53	648.575
1115.88	690.119
1122.22	666.953
1128.55	585.63
1134.87	561.78
1141.19	573.919
1147.49	645.417
1153.8	714.47
1160.09	641.434
1166.38	532.227
1172.65	494.891
1178.93	512.493
1185.19	486.89
1191.45	519.098
1197.7	513.047
1203.94	496.224
1210.17	488.435
1216.4	490.986
1222.62	464.379
1228.83	517.546
1235.04	555.848
1241.24	603.232
1247.43	681.648
1253.61	772.311
1259.49	851.152
1265.82	838.104
1272.14	785.019
1278.46	801.383
1284.76	908.125
1291.06	1097.24
1297.36	1333.57
1303.64	1216.6
1309.92	953.413
1316.19	819.476
1322.46	689.247
1328.72	566.055
1334.97	485.73
1341.22	482.702
1347.46	470.243
1353.69	467.788
1359.91	431.128
1366.13	454.201
1372.34	443.067
1378.54	410.522
1384.74	391.49
1390.93	374.602
1397.12	402.37
1403.29	447.005
1409.46	477.352
1415.62	572.187
1421.78	688.747
1427.93	1058.47
1434.07	1724.11
1440.21	1799.01
1446.34	1567.89
1452.46	1423.73
1458.57	1173.41
1464.68	857.666
1470.78	588.861
1476.88	465.913
1482.97	413.959
1489.05	386.959
1495.12	375.206
1501.19	390.339
1507.25	397.806
1513.3	478.464
1519.35	565.191
1525.39	521.666
1531.43	412.104
1537.45	343.379
1543.47	313.291
1549.49	271.328
1555.5	279.826
1561.5	245.744
1567.49	234.5
1573.48	277.203
1579.46	262.063
1585.43	242.69
1591.4	219.897
1597.36	247.144
1603.31	213.378
1609.25	188.85
1615.19	212.086
1621.13	243.893
1627.06	242.554
1632.97	268.015
1638.89	375.853
1644.79	628.665
1650.69	1069.14
1656.59	851.655
1662.47	426.161
1668.35	266.807
1674.22	219.686
1680.09	212.483
1685.95	195.113
1691.8	204.258
1697.65	205.56
1703.49	206.288
1709.32	199.987
1715.15	219.488
1720.97	271.397
1726.78	291.254
1732.59	387.302
1738.39	476.551
1744.18	536.492
1749.97	441.16
1755.75	331.452
1761.52	250.724
1767.29	236.587
1773.05	232.78
1778.8	219.868
1784.55	217.164
1790.29	186.236
1796.02	222.379
1801.75	225.701
1807.47	184.553
1813.18	194.946
1818.89	193.317
1824.59	197.122
1830.29	189.144
1835.97	165.93
1841.66	178.829
1847.33	195.93
1853	205.261
1858.66	202.786
1864.32	189.994
1869.96	197.211
1875.61	193.743
1881.24	210.535
1886.87	186.399
1892.49	176.737
1898.11	185.308
1903.72	180.648
1909.32	202.171
1914.92	189.749
1920.51	164.661
1926.09	180.349
1931.67	162.952
1937.24	164.443
1942.81	202.773
1948.36	191.401
1953.92	179.664
1959.46	175.868
1965	173.575
1970.53	163.817
1976.05	173.953
1981.57	181.716
1987.09	178.21
1992.59	167.959
1994.99	163.03
2000.64	175.59
2006.29	157.651
2011.93	167.84
2017.56	141.071
2023.19	152.393
2028.81	181.718
2034.43	180.023
2040.04	155.373
2045.64	133.403
2051.24	146.626
2056.83	171.452
2062.42	157.531
2068	160.551
2073.57	193.442
2079.14	169.737
2084.7	188.256
2090.26	190.105
2095.81	209.624
2101.35	210.944
2106.89	212.929
2112.42	254.035
2117.95	302.341
2123.47	349.176
2128.98	428.752
2134.49	454.772
2140	472.471
2145.49	530.05
2150.98	496.285
2156.47	455.309
2161.94	429.899
2167.42	381.318
2172.88	362.746
2178.34	358.398
2183.8	314.527
2189.24	294.556
2194.69	305.568
2200.12	258.674
2205.55	228.115
2210.98	246.636
2216.4	192.15
2221.81	248.62
2227.22	219.999
2232.61	203.877
2238.01	184.203
2243.4	171.34
2248.78	170.184
2254.16	167.452
2259.53	159.67
2264.89	172.778
2270.25	162.232
2275.61	184.521
2280.95	150.067
2286.29	165.209
2291.63	174.122
2296.96	137.279
2302.28	148.016
2307.6	128.946
2312.91	160.27
2318.22	157.942
2323.52	139.037
2328.81	127.376
2334.1	115.182
2339.38	125.107
2344.66	128.354
2349.93	137.243
2355.19	109.618
2360.45	138.639
2365.71	119.081
2370.95	134.634
2376.19	123.265
2381.43	122.502
2386.66	107.987
2391.89	106.061
2397.1	110.864
2402.31	121.52
2407.52	102.32
2412.72	122.339
2417.91	129.154
2423.1	106.622
2428.28	135.538
2433.46	129.277
2438.63	137.984
2443.8	132.639
2448.96	104.359
2454.11	125.507
2459.26	118.163
2464.4	125.767
2469.54	121.053
2474.67	124.909
2479.79	99.496
2484.91	102.399
2490.02	118.035
2495.13	94.798
2500.23	92.655
2505.33	120.893
2510.42	117.431
2515.5	125.793
2520.58	102.584
2525.65	87.4109
2530.72	124.673
2535.78	138.206
2540.83	136.633
2545.88	133.163
2550.93	146.16
2555.96	136.694
2561	112.093
2566.02	139.257
2571.04	160.896
2576.06	151.827
2581.07	156.063
2586.07	164.351
2591.07	185.243
2596.06	166.252
2601.05	179.476
2606.03	186.946
2611	153.653
2615.97	175.286
2620.93	197.337
2625.89	191.584
2630.84	209.087
2635.79	157.689
2640.73	208.761
2645.66	180.365
2650.59	206.874
2655.51	198.439
2656.27	196.227
2661.34	262.212
2666.41	245.838
2671.46	247.677
2676.52	253.046
2681.57	264.366
2686.61	309.769
2691.64	307.06
2696.68	306.427
2701.7	315.093
2706.72	355.324
2711.74	439.35
2716.75	431.4
2721.75	453.199
2726.75	477.686
2731.75	445.903
2736.74	362.61
2741.72	312.114
2746.7	268.242
2751.67	205.319
2756.64	141.685
2761.6	187.093
2766.56	220.531
2771.51	179.365
2776.46	154.557
2781.4	197.849
2786.33	226.239
2791.26	237.955
2796.19	281.846
2801.11	289.448
2806.02	299.57
2810.93	342.299
2815.83	411.55
2820.73	551.365
2825.63	696.332
2830.51	1034.65
2835.4	1563.98
2840.27	2916.07
2845.15	5425.9
2850.01	6794.42
2854.87	6209.7
2859.73	5377.46
2864.58	4809.76
2869.43	5035.35
2874.27	5216.93
2879.1	5407.77
2883.93	5683.74
2888.76	5905.81
2893.58	5890.2
2898.39	5875.38
2903.2	5682.77
2908	5610.16
2912.8	5502.05
2917.6	5467.45
2922.38	5543.08
2927.17	5510.36
2931.94	5241.91
2936.71	4623.58
2941.48	3654.97
2946.24	2834.44
2951	2450.56
2955.75	2277.38
2960.5	2060.48
2965.24	1676.83
2969.97	1307.2
2974.7	1048.68
2979.43	759.33
2984.15	593.9
2988.86	479.71
2993.57	506.67
2998.28	621.69
3002.97	676.96
3007.67	599.46
3012.36	357.25
3017.04	136.71
3021.72	-31.8101
3026.39	-147.05
3031.06	-258.03
3035.72	-275.24
3040.38	-334.01
3045.03	-393.1
3049.68	-463.65
3054.32	-565.48
3058.96	-521.79
3063.59	-578.21
3068.21	-689.52
3072.83	-711.24
3077.45	-774
3082.06	-819.03
3086.66	-860.46
3091.27	-936.84
3095.86	-1008.71
3100.45	-1051.98
3105.04	-1129.37
3109.61	-1226.45
3114.19	-1292.81
3118.76	-1338.63
3123.32	-1388.72
3127.88	-1447.65
3132.44	-1520.55
3136.98	-1620.68
3141.53	-1708.33
3146.07	-1746.33
3150.6	-1794.97
3155.13	-1904.53
3159.65	-1912.34
3164.17	-2010.06
3168.68	-2069.2
3173.19	-2147.87
3177.69	-2248.62
3182.19	-2307.38
3186.68	-2292.05
3191.17	-2457.43
3195.65	-2487.92
3200.13	-2526.12
3204.6	-2611.28
3209.07	-2571.01
3213.53	-2592.67
3217.99	-2677.6
3222.44	-2751.49
3226.88	-2742.19
3231.32	-2821.76
3235.76	-2851.88
3240.19	-2894.39
3244.62	-2908.16
3249.04	-2880.56
3250.78	-2864.81
3255.35	-2879.99
3259.91	-2909.82
3264.46	-2849.29
3269.01	-2874.35
3273.56	-2805.2
3278.1	-2957.89
3282.63	-3037.45
3287.16	-2962.56
3291.68	-2965.11
3296.21	-2922.15
3300.72	-3005.37
3305.23	-3077.12
3309.74	-3014.4
3314.24	-3064.59
3318.74	-3096.11
3323.23	-3139.64
3327.72	-3140.9
3332.2	-3210.59
3336.68	-3144.62
3341.15	-3192.49
3345.62	-3214.12
3350.08	-3201.58
3354.54	-3191.36
3358.99	-3224.54
3363.44	-3257.3
3367.89	-3313.61
3372.33	-3350.38
3376.76	-3363.49
3381.19	-3306.4
3385.62	-3418.31
3390.04	-3412.99
3394.45	-3435.02
3398.87	-3387.66
3403.27	-3447.63
3407.67	-3466.68
3412.07	-3478.16
3416.46	-3437.38
3420.85	-3447.19
3425.23	-3476.78
3429.61	-3427.79
3433.99	-3384.41
3438.36	-3466.79
3442.72	-3391.8
3447.08	-3347.43
3451.43	-3312.98
3455.78	-3205.37
3460.13	-3210.08
3464.47	-3152.61
3468.8	-3129.24
3473.14	-3106.21
3477.46	-3016.57
3481.78	-2955.05
3486.1	-2894.07
3490.41	-2781.4
3494.72	-2669.35
3499.02	-2637
