# Supplementary material for: Multi-molecular hyperspectral PRM-SRS microscopy
Source: Nat Commun. 2024 Feb 21;15:1599. doi: 10.1038/s41467-024-45576-6 (PMC10881988; doi:10.1038/s41467-024-45576-6)
Supplement: Supplementary file 4 — Source Data [file 41467_2024_45576_MOESM4_ESM.zip › Main_Figures/Fig_3 CH vs Fingerprint/30-35day fatbody D2O/30-35day FB D2O sub/8.txt]

400.676	196
407.833	218.67
414.986	176.1
422.125	172.02
429.259	216.17
436.385	194.82
443.504	205.31
450.615	163.89
457.716	177.89
464.812	186.29
471.894	159.45
478.975	135.01
486.045	189.27
493.106	164.13
500.161	167.99
507.207	223.65
514.247	180.44
521.277	167.76
528.299	195.93
535.314	147.95
542.322	161.75
549.32	154.73
556.312	135.86
563.292	171.88
570.27	172.89
577.236	161.53
584.195	175.18
591.147	230.67
598.092	206.24
605.027	272.351
611.955	237.418
618.874	201.843
625.787	227.236
632.691	229.694
639.588	262.118
646.477	236.749
653.356	269.739
660.231	278.146
667.095	282.123
673.953	262.354
680.803	288.86
687.645	291.506
694.476	295.698
701.304	291.432
708.123	306.443
714.933	348.855
721.736	339.377
728.531	363.724
735.32	363.667
742.099	386.332
748.869	372.274
755.636	369.67
762.39	357.194
769.14	379.329
775.88	364.984
782.613	386.79
789.339	413.945
796.056	432.53
802.766	448.996
809.469	483.806
816.163	502.06
822.85	518.669
829.529	554.327
836.2	582.27
842.865	610.306
849.52	657.852
856.169	670.526
862.811	671.539
869.444	657.478
876.068	707.649
882.685	660.634
889.296	673.892
895.899	603.12
902.494	606.568
909.08	603.774
915.659	612.213
922.232	573.345
928.798	588.422
935.355	549.302
941.903	504.899
948.444	520.133
954.977	529.067
961.505	548.246
968.025	559.387
974.536	514.727
981.038	523.29
987.535	500.031
994.024	560.927
1000.5	599.213
1006.98	621.98
1013.44	614.78
1019.9	597.676
1026.35	586.308
1032.8	573.247
1039.23	544.706
1045.66	547.154
1052.08	625.453
1058.49	705.29
1064.9	719.068
1071.3	747.822
1077.69	760.757
1084.07	741.695
1090.45	624.932
1096.82	555.058
1103.18	526.811
1109.53	539.005
1115.88	591.199
1122.22	591.133
1128.55	525.23
1134.87	469.4
1141.19	493.209
1147.49	547.427
1153.8	598.11
1160.09	545.024
1166.38	477.027
1172.65	452.961
1178.93	470.033
1185.19	474.94
1191.45	499.798
1197.7	465.056
1203.94	460.241
1210.17	481.612
1216.4	443.445
1222.62	431.512
1228.83	492.97
1235.04	499.766
1241.24	539.912
1247.43	626.978
1253.61	661.321
1259.49	711.292
1265.82	750.634
1272.14	700.009
1278.46	738.233
1284.76	806.125
1291.06	961.567
1297.36	1124.73
1303.64	1057.44
1309.92	870.633
1316.19	707.726
1322.46	588.727
1328.72	507.285
1334.97	467.131
1341.22	446.879
1347.46	432.424
1353.69	495.239
1359.91	404.343
1366.13	443.718
1372.34	442.645
1378.54	388.628
1384.74	387.759
1390.93	385.338
1397.12	420.65
1403.29	441.088
1409.46	438.916
1415.62	519.847
1421.78	618.307
1427.93	938.871
1434.07	1409.52
1440.21	1486.74
1446.34	1305.03
1452.46	1205.51
1458.57	964.044
1464.68	756.266
1470.78	540.111
1476.88	448.48
1482.97	379.901
1489.05	354.084
1495.12	333.455
1501.19	373.407
1507.25	374.498
1513.3	420.567
1519.35	482.775
1525.39	458.772
1531.43	382.122
1537.45	329.91
1543.47	284.69
1549.49	268.118
1555.5	264.054
1561.5	268.325
1567.49	258.397
1573.48	261.806
1579.46	264.784
1585.43	269.089
1591.4	243.554
1597.36	195.961
1603.31	209.956
1609.25	189.469
1615.19	183.116
1621.13	249.953
1627.06	231.697
1632.97	245.749
1638.89	338.551
1644.79	532.555
1650.69	811.285
1656.59	693.625
1662.47	341.909
1668.35	271.238
1674.22	202.575
1680.09	240.872
1685.95	208.614
1691.8	207.916
1697.65	190.836
1703.49	209.494
1709.32	206.279
1715.15	197.589
1720.97	268.143
1726.78	306.181
1732.59	330.839
1738.39	407.238
1744.18	464.431
1749.97	413.881
1755.75	333.037
1761.52	262.679
1767.29	233.618
1773.05	242.23
1778.8	212.783
1784.55	223.553
1790.29	215.102
1796.02	231.882
1801.75	219.284
1807.47	201.148
1813.18	198.424
1818.89	209.756
1824.59	215.258
1830.29	220.595
1835.97	224.485
1841.66	213.602
1847.33	199.711
1853	179.143
1858.66	198.043
1864.32	215.948
1869.96	217.701
1875.61	238.469
1881.24	233.291
1886.87	191.093
1892.49	206.586
1898.11	162.131
1903.72	179.551
1909.32	196.364
1914.92	228.977
1920.51	210.767
1926.09	181.038
1931.67	185.23
1937.24	162.452
1942.81	202.323
1948.36	181.817
1953.92	186.361
1959.46	173.308
1965	190.99
1970.53	174.038
1976.05	192.079
1981.57	204.522
1987.09	196.119
1992.59	184.003
1994.99	179.007
2000.64	205.086
2006.29	209.835
2011.93	147.764
2017.56	178.248
2023.19	182.983
2028.81	188.678
2034.43	176.012
2040.04	128.128
2045.64	158.598
2051.24	175.803
2056.83	169.703
2062.42	171.675
2068	168.753
2073.57	185.992
2079.14	176.83
2084.7	195.853
2090.26	213.692
2095.81	189.215
2101.35	206.196
2106.89	186.361
2112.42	255.094
2117.95	250.575
2123.47	287.634
2128.98	352.458
2134.49	391.79
2140	417.892
2145.49	390.846
2150.98	363.958
2156.47	365.334
2161.94	361.041
2167.42	320.117
2172.88	315.732
2178.34	306.536
2183.8	281.907
2189.24	248.667
2194.69	251.496
2200.12	237.929
2205.55	214.918
2210.98	235.469
2216.4	165.314
2221.81	187.41
2227.22	222.821
2232.61	194.507
2238.01	168.805
2243.4	178.555
2248.78	176.568
2254.16	168.732
2259.53	154.285
2264.89	151.126
2270.25	182.964
2275.61	179.127
2280.95	157.609
2286.29	148.989
2291.63	156.811
2296.96	150.718
2302.28	162.485
2307.6	129.388
2312.91	151.872
2318.22	157.539
2323.52	142.256
2328.81	135.807
2334.1	129.084
2339.38	111.085
2344.66	122.598
2349.93	142.21
2355.19	119.674
2360.45	123.912
2365.71	110.283
2370.95	109.86
2376.19	121.527
2381.43	122.664
2386.66	94.151
2391.89	92.388
2397.1	115.086
2402.31	98.337
2407.52	127.076
2412.72	141.658
2417.91	111.298
2423.1	125.106
2428.28	125.884
2433.46	121.539
2438.63	121.495
2443.8	99.866
2448.96	96.261
2454.11	130.131
2459.26	117.762
2464.4	97.636
2469.54	101.94
2474.67	107.771
2479.79	105.629
2484.91	108.737
2490.02	92.632
2495.13	99.772
2500.23	112.469
2505.33	132.715
2510.42	102.849
2515.5	85.6
2520.58	101.248
2525.65	115.774
2530.72	105.02
2535.78	93.318
2540.83	115.461
2545.88	119.531
2550.93	132.812
2555.96	141.221
2561	132.627
2566.02	132.679
2571.04	149.543
2576.06	148.09
2581.07	127.605
2586.07	136.07
2591.07	158.505
2596.06	144.887
2601.05	150.373
2606.03	174.07
2611	155.046
2615.97	148.091
2620.93	134.253
2625.89	186.901
2630.84	155.405
2635.79	105.713
2640.73	172.742
2645.66	133.32
2650.59	176.425
2655.51	188.039
2656.27	188.547
2661.34	225.072
2666.41	212.655
2671.46	213.912
2676.52	206.08
2681.57	204.857
2686.61	244.819
2691.64	256.053
2696.68	261.354
2701.7	261.201
2706.72	344.197
2711.74	330.491
2716.75	382.2
2721.75	382.999
2726.75	357.216
2731.75	340.503
2736.74	279.649
2741.72	218.56
2746.7	220.468
2751.67	178.77
2756.64	123.277
2761.6	127.219
2766.56	187.595
2771.51	134.826
2776.46	114.109
2781.4	152.313
2786.33	161.408
2791.26	162.664
2796.19	196.755
2801.11	216.652
2806.02	225.218
2810.93	235.299
2815.83	304.79
2820.73	368.585
2825.63	538.642
2830.51	766.928
2835.4	1202.52
2840.27	2276.26
2845.15	4161.51
2850.01	5239.94
2854.87	4773.32
2859.73	4127.22
2864.58	3759.07
2869.43	3830.43
2874.27	4027.3
2879.1	4236.44
2883.93	4473.11
2888.76	4553.11
2893.58	4510.58
2898.39	4449.14
2903.2	4437.06
2908	4314.76
2912.8	4220.57
2917.6	4208.22
2922.38	4246.76
2927.17	4187.66
2931.94	3966.31
2936.71	3531.4
2941.48	2797.36
2946.24	2169.89
2951	1833.39
2955.75	1726.14
2960.5	1519.41
2965.24	1223.45
2969.97	943.42
2974.7	713.56
2979.43	492.95
2984.15	324.58
2988.86	214.88
2993.57	262.39
2998.28	322.42
3002.97	371.28
3007.67	270.57
3012.36	66.2201
3017.04	-118.04
3021.72	-278.26
3026.39	-354.69
3031.06	-429.48
3035.72	-470.99
3040.38	-559.93
3045.03	-593.18
3049.68	-647.71
3054.32	-733.01
3058.96	-744.93
3063.59	-815.7
3068.21	-910.84
3072.83	-931.77
3077.45	-1013.56
3082.06	-1060.88
3086.66	-1148.32
3091.27	-1228.78
3095.86	-1332.41
3100.45	-1389.73
3105.04	-1467.82
3109.61	-1568.23
3114.19	-1653.45
3118.76	-1730.63
3123.32	-1790.73
3127.88	-1862.64
3132.44	-1955.62
3136.98	-2089.76
3141.53	-2170.86
3146.07	-2243.75
3150.6	-2317.42
3155.13	-2415.82
3159.65	-2461.32
3164.17	-2563.47
3168.68	-2626.85
3173.19	-2778.23
3177.69	-2882.93
3182.19	-2921.71
3186.68	-2996.59
3191.17	-3137.21
3195.65	-3199.5
3200.13	-3246.57
3204.6	-3312.95
3209.07	-3295.3
3213.53	-3357.47
3217.99	-3491.36
3222.44	-3471.62
3226.88	-3516.04
3231.32	-3580.26
3235.76	-3633.91
3240.19	-3646.67
3244.62	-3634.42
3249.04	-3672.76
3250.78	-3703.37
3255.35	-3687.59
3259.91	-3642.87
3264.46	-3722.89
3269.01	-3691.82
3273.56	-3591.87
3278.1	-3755.68
3282.63	-3801.99
3287.16	-3743.04
3291.68	-3793.64
3296.21	-3730.16
3300.72	-3832.62
3305.23	-3886.36
3309.74	-3840.33
3314.24	-3897.18
3318.74	-3877.72
3323.23	-3979.54
3327.72	-4042.63
3332.2	-4018.43
3336.68	-4020.07
3341.15	-4030.9
3345.62	-4071.44
3350.08	-4065.64
3354.54	-4097.73
3358.99	-4150.27
3363.44	-4197.79
3367.89	-4244.27
3372.33	-4235.81
3376.76	-4326.34
3381.19	-4273.83
3385.62	-4359.25
3390.04	-4386.89
3394.45	-4393.43
3398.87	-4353.08
3403.27	-4331.22
3407.67	-4412.46
3412.07	-4400.48
3416.46	-4387.7
3420.85	-4378.44
3425.23	-4398.18
3429.61	-4404.12
3433.99	-4310.66
3438.36	-4290.89
3442.72	-4278.7
3447.08	-4254.54
3451.43	-4206.65
3455.78	-4124.78
3460.13	-4105.62
3464.47	-4009
3468.8	-3961.35
3473.14	-3922.82
3477.46	-3834.33
3481.78	-3759.8
3486.1	-3672.22
3490.41	-3570.47
3494.72	-3483.67
3499.02	-3403
