# Supplementary material for: Multi-molecular hyperspectral PRM-SRS microscopy
Source: Nat Commun. 2024 Feb 21;15:1599. doi: 10.1038/s41467-024-45576-6 (PMC10881988; doi:10.1038/s41467-024-45576-6)
Supplement: Supplementary file 4 — Source Data [file 41467_2024_45576_MOESM4_ESM.zip › Main_Figures/Fig_3 CH vs Fingerprint/30-35day fatbody D2O/30-35day FB D2O sub/9.txt]

400.676	210
407.833	221.38
414.986	141.08
422.125	162.18
429.259	182.08
436.385	166.51
443.504	207.7
450.615	194.08
457.716	154.53
464.812	158.09
471.894	140.4
478.975	141.2
486.045	165.63
493.106	144.89
500.161	182.53
507.207	151.25
514.247	185.67
521.277	152.38
528.299	151.59
535.314	130.05
542.322	126.12
549.32	144.15
556.312	125.26
563.292	130.3
570.27	169.69
577.236	147.06
584.195	188.09
591.147	205.22
598.092	200.82
605.027	246.151
611.955	212.788
618.874	200.673
625.787	204.046
632.691	207.594
639.588	259.828
646.477	249.769
653.356	257.289
660.231	230.926
667.095	224.353
673.953	226.944
680.803	205.58
687.645	276.526
694.476	260.558
701.304	294.392
708.123	319.523
714.933	336.595
721.736	366.667
728.531	369.844
735.32	351.477
742.099	370.092
748.869	374.794
755.636	374.93
762.39	380.114
769.14	386.769
775.88	354.664
782.613	353.47
789.339	398.295
796.056	440.67
802.766	446.676
809.469	505.076
816.163	556.88
822.85	561.909
829.529	629.427
836.2	661.73
842.865	696.126
849.52	727.222
856.169	735.786
862.811	767.759
869.444	782.878
876.068	735.189
882.685	754.864
889.296	744.872
895.899	674.76
902.494	652.568
909.08	664.204
915.659	648.633
922.232	604.845
928.798	635.612
935.355	550.502
941.903	523.779
948.444	560.903
954.977	559.427
961.505	559.556
968.025	588.617
974.536	579.607
981.038	545.07
987.535	527.771
994.024	562.027
1000.5	555.413
1006.98	642.54
1013.44	613.23
1019.9	623.306
1026.35	631.208
1032.8	607.427
1039.23	634.376
1045.66	607.714
1052.08	696.783
1058.49	767.12
1064.9	810.118
1071.3	885.922
1077.69	914.147
1084.07	834.325
1090.45	719.272
1096.82	634.998
1103.18	585.921
1109.53	603.715
1115.88	632.219
1122.22	633.603
1128.55	577.77
1134.87	511.41
1141.19	492.519
1147.49	496.897
1153.8	487.43
1160.09	445.904
1166.38	443.247
1172.65	450.539
1178.93	445.716
1185.19	465.559
1191.45	482.034
1197.7	448.034
1203.94	456.824
1210.17	468.739
1216.4	461.733
1222.62	472.786
1228.83	499.725
1235.04	526.428
1241.24	628.892
1247.43	645.108
1253.61	793.631
1259.49	764.642
1265.82	862.764
1272.14	829.859
1278.46	797.553
1284.76	920.075
1291.06	1100.57
1297.36	1331.65
1303.64	1229.78
1309.92	999.233
1316.19	837.026
1322.46	706.127
1328.72	569.195
1334.97	499.231
1341.22	518.192
1347.46	462.187
1353.69	525.326
1359.91	478.39
1366.13	515.229
1372.34	457.701
1378.54	394.837
1384.74	388.644
1390.93	395.655
1397.12	390.587
1403.29	432.345
1409.46	448.292
1415.62	550.937
1421.78	734.807
1427.93	1095.04
1434.07	1694.67
1440.21	1776.52
1446.34	1580.32
1452.46	1478.73
1458.57	1169.28
1464.68	862.616
1470.78	624.951
1476.88	474.416
1482.97	406.002
1489.05	360.287
1495.12	347.865
1501.19	348.565
1507.25	309.148
1513.3	321.458
1519.35	340.198
1525.39	318.163
1531.43	299.711
1537.45	303.459
1543.47	278.442
1549.49	272.5
1555.5	274.203
1561.5	278.804
1567.49	270.105
1573.48	251.931
1579.46	253.899
1585.43	235.448
1591.4	231.901
1597.36	216.502
1603.31	244.235
1609.25	204.583
1615.19	221.92
1621.13	248.031
1627.06	266.363
1632.97	304.121
1638.89	406.193
1644.79	655.045
1650.69	1065.79
1656.59	905.145
1662.47	474.721
1668.35	313.382
1674.22	241.209
1680.09	240.553
1685.95	215.965
1691.8	218.584
1697.65	235.944
1703.49	236.168
1709.32	243.15
1715.15	209.487
1720.97	274.268
1726.78	312.202
1732.59	415.635
1738.39	488.26
1744.18	552.734
1749.97	480.122
1755.75	359.785
1761.52	288.275
1767.29	259.46
1773.05	264.352
1778.8	248.249
1784.55	213.251
1790.29	203.531
1796.02	219.335
1801.75	211.008
1807.47	220.597
1813.18	229.235
1818.89	215.336
1824.59	215.86
1830.29	218.859
1835.97	206.434
1841.66	187.841
1847.33	217.129
1853	202.171
1858.66	207.775
1864.32	221.667
1869.96	224.281
1875.61	216.07
1881.24	211.915
1886.87	208.608
1892.49	227.85
1898.11	187.084
1903.72	198.391
1909.32	221.159
1914.92	190.774
1920.51	220.395
1926.09	203.3
1931.67	213.188
1937.24	188.001
1942.81	221.471
1948.36	206.999
1953.92	207.024
1959.46	167.944
1965	186.883
1970.53	191.747
1976.05	193.203
1981.57	198.289
1987.09	182.126
1992.59	190.201
1994.99	204.22
2000.64	191.732
2006.29	199.44
2011.93	181.906
2017.56	188.812
2023.19	177.158
2028.81	204.998
2034.43	192.86
2040.04	178.418
2045.64	187.091
2051.24	189.065
2056.83	194.774
2062.42	194.953
2068	194.091
2073.57	191.158
2079.14	195.225
2084.7	214.576
2090.26	257.705
2095.81	233.16
2101.35	258.545
2106.89	239.078
2112.42	279.818
2117.95	336.896
2123.47	350.542
2128.98	442.483
2134.49	491.832
2140	543.381
2145.49	520.05
2150.98	513.812
2156.47	483.4
2161.94	453.76
2167.42	436.446
2172.88	399.77
2178.34	354.278
2183.8	321.341
2189.24	309.137
2194.69	321.545
2200.12	274.047
2205.55	265.801
2210.98	267.915
2216.4	197.42
2221.81	247.44
2227.22	254.41
2232.61	225.456
2238.01	215.237
2243.4	219.113
2248.78	185.029
2254.16	173.44
2259.53	195.386
2264.89	195.53
2270.25	207.51
2275.61	201.275
2280.95	175.283
2286.29	186.419
2291.63	182.253
2296.96	184.244
2302.28	159.53
2307.6	153.195
2312.91	195.278
2318.22	168.863
2323.52	156.89
2328.81	170.568
2334.1	167.164
2339.38	150.12
2344.66	154.951
2349.93	179.209
2355.19	147.471
2360.45	146.904
2365.71	150.498
2370.95	142.748
2376.19	175.173
2381.43	154.654
2386.66	138.066
2391.89	146.263
2397.1	154.002
2402.31	137.863
2407.52	144.791
2412.72	159.862
2417.91	143.362
2423.1	119.615
2428.28	148.487
2433.46	170.718
2438.63	168.224
2443.8	167.222
2448.96	153.428
2454.11	165.395
2459.26	147.916
2464.4	168.766
2469.54	138.579
2474.67	149.876
2479.79	141.211
2484.91	139.744
2490.02	165.27
2495.13	149.286
2500.23	139.47
2505.33	157.223
2510.42	141.599
2515.5	130.393
2520.58	137.881
2525.65	145.113
2530.72	148.796
2535.78	143.202
2540.83	152.782
2545.88	158.876
2550.93	174.899
2555.96	158.638
2561	149.883
2566.02	179.903
2571.04	190.896
2576.06	189.242
2581.07	211.682
2586.07	202.725
2591.07	191.907
2596.06	191.578
2601.05	213.889
2606.03	200.875
2611	217.108
2615.97	213.078
2620.93	226.19
2625.89	247.707
2630.84	216.599
2635.79	173.045
2640.73	248.676
2645.66	234.316
2650.59	237.548
2655.51	285.492
2656.27	293.349
2661.34	290.81
2666.41	274.666
2671.46	300.496
2676.52	278.768
2681.57	337.556
2686.61	357.926
2691.64	375.107
2696.68	375.846
2701.7	382.497
2706.72	407.566
2711.74	517.5
2716.75	535.78
2721.75	533.859
2726.75	548.476
2731.75	488.263
2736.74	444.64
2741.72	379.986
2746.7	313.219
2751.67	251.279
2756.64	231.918
2761.6	232.887
2766.56	265.823
2771.51	208.989
2776.46	211.774
2781.4	215.452
2786.33	283.471
2791.26	272.081
2796.19	310.349
2801.11	347.337
2806.02	335.84
2810.93	380.599
2815.83	461.13
2820.73	549.145
2825.63	784.562
2830.51	1088.12
2835.4	1676.12
2840.27	3031.28
2845.15	5751.59
2850.01	7330.68
2854.87	6694.35
2859.73	5841.02
2864.58	5247.8
2869.43	5374.1
2874.27	5600.42
2879.1	5792.24
2883.93	6088
2888.76	6248.87
2893.58	6251.68
2898.39	6223.72
2903.2	6127.38
2908	6034.87
2912.8	5928.58
2917.6	5885.61
2922.38	5928.72
2927.17	5937.67
2931.94	5710.72
2936.71	5069.91
2941.48	4009.58
2946.24	3129.28
2951	2678.45
2955.75	2454.71
2960.5	2215.28
2965.24	1846.38
2969.97	1455.98
2974.7	1144.98
2979.43	904.17
2984.15	679.31
2988.86	606.52
2993.57	614.29
2998.28	696.43
3002.97	727.12
3007.67	642.94
3012.36	428.58
3017.04	187.4
3021.72	-29.91
3026.39	-139.06
3031.06	-232.72
3035.72	-316.26
3040.38	-353.39
3045.03	-397.97
3049.68	-468.17
3054.32	-512.01
3058.96	-557.39
3063.59	-590.85
3068.21	-698.01
3072.83	-735.2
3077.45	-784.66
3082.06	-818.43
3086.66	-913.98
3091.27	-1016.71
3095.86	-1060.86
3100.45	-1088.85
3105.04	-1192.63
3109.61	-1306.15
3114.19	-1388.42
3118.76	-1411.06
3123.32	-1475.63
3127.88	-1565.2
3132.44	-1642.66
3136.98	-1729.43
3141.53	-1798.42
3146.07	-1859.46
3150.6	-1914.72
3155.13	-1997.81
3159.65	-2027.03
3164.17	-2125.83
3168.68	-2220.69
3173.19	-2352.04
3177.69	-2401.44
3182.19	-2434.3
3186.68	-2530.68
3191.17	-2660.16
3195.65	-2675.33
3200.13	-2754.72
3204.6	-2774.81
3209.07	-2779.16
3213.53	-2799.24
3217.99	-2879.49
3222.44	-2934.45
3226.88	-2922.83
3231.32	-2997.03
3235.76	-3083.87
3240.19	-3076.13
3244.62	-3058.66
3249.04	-3089.63
3250.78	-3110.42
3255.35	-3203.92
3259.91	-3076.48
3264.46	-3117.9
3269.01	-3146.54
3273.56	-3051.55
3278.1	-3105.01
3282.63	-3222.68
3287.16	-3183.94
3291.68	-3213.37
3296.21	-3170.22
3300.72	-3219.67
3305.23	-3328.8
3309.74	-3296.68
3314.24	-3291.01
3318.74	-3317.73
3323.23	-3396.76
3327.72	-3359.39
3332.2	-3429
3336.68	-3382.98
3341.15	-3435.76
3345.62	-3485.15
3350.08	-3479.61
3354.54	-3445.92
3358.99	-3463.05
3363.44	-3576.98
3367.89	-3559.78
3372.33	-3611.17
3376.76	-3692.97
3381.19	-3574.71
3385.62	-3649.64
3390.04	-3677.02
3394.45	-3698.89
3398.87	-3685.79
3403.27	-3714.29
3407.67	-3751.1
3412.07	-3767.62
3416.46	-3704.18
3420.85	-3751.64
3425.23	-3764.34
3429.61	-3708.02
3433.99	-3598.92
3438.36	-3643.16
3442.72	-3646.84
3447.08	-3585.25
3451.43	-3532.33
3455.78	-3472.63
3460.13	-3453.45
3464.47	-3388.43
3468.8	-3319.19
3473.14	-3269.85
3477.46	-3266.09
3481.78	-3162.56
3486.1	-3126.3
3490.41	-2976.96
3494.72	-2890.22
3499.02	-2889
