# Supplementary material for: Multi-molecular hyperspectral PRM-SRS microscopy
Source: Nat Commun. 2024 Feb 21;15:1599. doi: 10.1038/s41467-024-45576-6 (PMC10881988; doi:10.1038/s41467-024-45576-6)
Supplement: Supplementary file 4 — Source Data [file 41467_2024_45576_MOESM4_ESM.zip › Main_Figures/Fig_4/Fig_4C.xlsx]

## Sheet: Sheet1
Ctr	shPGS1
480.816	458.81
498.456	519.218
455.184	423.312
428.274	382.456
445.363	378.075
487.726	360.231
503.487	441.838
544.265	339.733
480.998	363.837
447.302	370.546
504.396	392.493
481.592	407.509
474.77	358.52
455.039	387.43
493.014	400.232
438.141	352.429
463.919	491.457
552.019	495.812
525.957	339.733
516.139	458.81
504.396	519.218
481.592	423.312
474.77	382.456
455.039	378.075
493.014	360.231
503.487	441.838
544.265	339.733
480.998	363.837
447.302	370.546
504.396	392.493
481.592	407.509
	358.52
