# Supplementary material for: Multi-molecular hyperspectral PRM-SRS microscopy
Source: Nat Commun. 2024 Feb 21;15:1599. doi: 10.1038/s41467-024-45576-6 (PMC10881988; doi:10.1038/s41467-024-45576-6)
Supplement: Supplementary file 4 — Source Data [file 41467_2024_45576_MOESM4_ESM.zip › Main_Figures/Fig_4/Fig_4D.xlsx]

## Sheet: Sheet1
Ctr	shPGS1
217.907	154.019
217.113	181.185
217.847	151.308
212.877	158.893
211.698	158.597
215.817	168.24
218.412	154.957
217.176	164.175
216.638	157.772
210.073	159.893
218.357	154.397
216.18	148.559
212.56	149.025
217.143	163.25
215.674	150.701
215.698	138.219
216.99	159.756
213.312	160.377
217.12	152.269
216.492	152.259
210.073	168.24
210.073	154.957
209	164.175
202	157.772
199	159.893
197	154.397
190	148.559
200	149.025
203	163.25
205	150.701
220	138.219
225	159.756
230	160.377
219	181.185
220	151.308
223	158.893
