# Supplementary material for: Multi-molecular hyperspectral PRM-SRS microscopy
Source: Nat Commun. 2024 Feb 21;15:1599. doi: 10.1038/s41467-024-45576-6 (PMC10881988; doi:10.1038/s41467-024-45576-6)
Supplement: Supplementary file 4 — Source Data [file 41467_2024_45576_MOESM4_ESM.zip › Main_Figures/Fig_5/Fig_5_c_Raw Spectra Kidney Lipid Subtype.xlsx]

## Sheet: Raw Spectra Kidney Lipid Subtyp
TAG	-0.131539	0.159972	0.0196918	0.134512	0.297652	0.237956	0.369089	0.278553	0.287699	0.279029	0.156695	0.134026	0.042582	0.0210185	0.0679401	0.33712	0.337955	0.164014	0.118347	0.228541	0.432073	0.434569	0.178625	0.370957	0.477552	0.447064	0.202375	0.16462	0.361355	0.390872	0.481634	0.117664	0.102903	0.170699	0.309581	0.278839	0.298361	0.405002	0.279093	0.364702	0.187759	0.314093	0.405355	0.25802	0.218306	0.358932	0.462417	0.492282	0.571017
TAG	0.0129862	0.199724	-0.036583	0.0417535	0.137743	0.151431	0.307117	0.385175	0.363654	0.44332	0.261529	0.0917984	0.0896346	-0.0208238	0.212694	0.14487	0.262199	-0.0755663	0.0729708	0.348507	0.292451	0.273731	0.278213	0.532712	0.55292	0.370479	0.340882	0.421253	0.354429	0.227194	0.092884	0.00470533	0.0980478	0.143082	0.0742445	0.278211	0.304176	0.498398	0.432617	0.290757	0.464075	0.255468	0.200339	0.278971	0.187709	0.198498	0.499747	0.491215	0.651235
TAG	0.0481016	0.169958	0.107601	0.157741	0.337988	0.574015	0.406775	0.31928	0.150844	0.131579	0.346186	0.209896	0.260195	0.101382	-0.0204023	0.307331	0.379054	0.306989	0.241198	0.295077	0.351339	0.336593	0.108888	0.34086	0.41572	0.341678	0.239794	0.353188	0.409112	0.526993	0.523963	0.516688	0.332307	0.303428	0.372735	0.513566	0.34273	0.0810394	0.20189	0.256913	0.481217	0.365482	0.410878	0.363251	0.243755	0.638866	0.244609	0.14953	0.286507
TAG	0.244117	0.126238	0.106552	0.104973	0.396327	0.282488	0.363047	0.235284	0.326311	0.2149	0.219716	0.126248	0.160797	0.105937	0.25736	0.193064	0.214819	0.251926	0.135372	0.262341	0.311928	0.337234	0.205656	0.146891	0.132222	0.124442	0.27058	0.306364	0.317752	0.406912	0.52341	0.432423	0.0613276	0.17842	0.306327	0.512123	0.436637	0.314579	0.288051	0.297285	0.31502	0.300084	0.435613	0.542599	0.318849	0.521915	0.575594	0.267369	0.223239
TAG	0.133417	0.108395	0.0731131	0.203526	0.0926063	0.197807	0.0898297	0.199055	0.172148	-0.00901847	-0.0501886	0.144733	0.125819	0.071821	0.0956583	0.293595	0.204708	0.154261	0.124604	0.14349	0.263778	0.268742	0.238726	0.0994265	0.0350444	-0.0541947	0.310431	0.281952	0.243247	0.301306	0.416572	0.275277	0.0762249	0.0769723	0.443704	0.472237	0.502354	0.220556	0.329472	0.273279	0.188026	0.510605	0.449129	0.51379	0.474841	0.27044	0.252279	0.245765	0.279776
TAG	0.0803293	0.137798	0.0425475	-0.0485495	0.13536	0.167718	0.188731	0.240276	0.13209	0.0629634	0.261918	-0.00612795	0.147714	0.0938924	0.211266	0.255179	0.0607753	0.17189	0.0289266	0.0797655	0.266144	0.297341	0.308082	0.289567	0.159383	0.193702	0.241097	0.213518	0.265038	0.290392	0.415685	0.297878	0.309206	0.281447	0.221872	0.268075	0.33388	0.283458	0.168943	0.229968	0.321511	0.176095	0.239117	0.363454	0.290694	0.254179	0.257827	0.037293	0.334889
TAG	0.111392	0.0779245	0.161643	0.199125	0.338694	0.319204	0.188214	0.236792	0.061944	0.0534083	0.106475	0.0486467	0.248631	0.158494	0.159719	0.287683	0.183758	0.133106	0.150908	0.174934	0.152193	0.425855	0.242187	0.271795	0.0784665	0.144585	0.111541	0.307431	0.226143	0.272288	0.535297	0.409114	0.252285	0.0630315	0.2597	0.46542	0.261523	0.251934	0.0305345	0.037549	0.170535	0.448985	0.322869	0.39734	0.471247	0.202418	0.20219	0.159795	0.0695345
TAG	0.309622	0.190819	0.26809	0.197792	0.28927	0.3559	0.296587	0.179035	0.161987	0.358708	0.414932	0.215406	0.387392	0.220528	0.266218	0.312905	0.305413	0.278831	0.285075	0.269202	0.277371	0.253652	0.474267	0.439287	0.25495	0.307666	0.291621	0.32059	0.398176	0.335574	0.53615	0.345473	0.357959	0.296106	0.217422	0.141312	0.269665	0.354513	0.217652	0.17439	0.17232	0.283938	0.312669	0.277851	0.269738	0.380709	0.311653	0.0810218	0.226969
TAG	0.325241	0.386741	0.346311	0.152967	0.238505	0.457063	0.458528	0.268961	0.214586	0.371068	0.475478	0.159129	0.289403	0.227792	0.36176	0.437679	0.446658	0.539276	0.40769	0.379303	0.454479	0.207778	0.292175	0.159235	0.326836	0.372318	0.462748	0.577544	0.691719	0.745113	0.676619	0.544232	0.164824	0.230623	0.340818	0.355491	0.285498	0.151683	0.131134	0.284503	0.423952	0.248867	0.302299	0.485577	0.351436	0.535967	0.473741	0.315925	0.484401
TAG	0.227032	0.182536	0.0809107	0.202607	0.271047	0.430169	0.516739	0.19763	0.130311	0.344325	0.317779	0.358261	0.222569	0.257344	0.176198	0.144741	0.239712	0.133692	0.0719494	0.307982	0.196608	0.41754	0.349396	0.414617	0.49515	0.215678	0.0853237	0.213584	0.271489	0.413819	0.322523	0.290992	0.327378	0.24327	0.0922114	0.280962	0.1983	0.21534	0.100177	0.305518	0.127313	0.18155	0.236701	0.279322	0.25566	0.343725	0.557325	0.253326	0.358014
TAG	0.118395	0.226363	0.160383	0.201062	0.312909	0.525259	0.432092	0.304679	0.327235	0.386924	0.248667	0.341534	0.154647	0.422506	0.394868	0.111472	0.360868	0.290148	0.545708	0.283912	0.263616	0.311268	0.409235	0.444167	0.443368	0.461878	0.564863	0.489046	0.623308	0.605869	0.462034	0.360345	0.274933	0.15897	0.192729	0.329652	0.112872	0.36461	0.442686	0.120171	0.415183	0.426167	0.407504	0.354022	0.374173	0.388065	0.476532	0.44802	0.499045
TAG	0.29073	0.27143	0.147062	0.180762	0.293335	0.405843	0.362579	0.150338	0.0609863	0.0999522	0.186736	0.152304	0.256715	0.207741	0.0711542	0.355712	0.286323	0.263246	0.140887	0.252928	0.37329	0.308836	0.262472	0.25954	0.284984	0.00609494	0.176064	0.177258	0.302742	0.465135	0.349802	0.340859	0.20352	0.192232	0.324787	0.42125	0.189154	0.303122	0.327981	0.158795	0.200396	0.308344	0.447773	0.27638	0.375409	0.381871	0.249811	0.20578	0.29046
TAG	0.152413	0.0923399	0.177718	0.247601	0.187423	0.404669	0.346691	0.26454	0.0826268	0.0760373	0.122285	0.184647	0.103363	0.183285	0.182831	0.228876	0.152496	0.197031	0.279562	0.33379	0.16543	0.3682	0.254882	0.319246	0.386707	0.187434	0.287979	0.391907	0.267239	0.54988	0.225932	0.305187	0.239131	0.337063	0.324224	0.27894	0.122519	0.0859768	0.315385	0.228538	0.228205	0.199736	0.300911	0.331516	0.206786	0.529172	0.183814	0.22088	0.344799
TAG	0.0270508	0.204976	0.0821487	-0.00223119	0.225258	0.284754	0.210608	0.296299	0.260498	0.432423	0.266738	0.206124	0.20028	0.0793905	0.192455	0.288351	0.298943	0.189684	0.0417816	0.304314	0.440728	0.357957	0.26706	0.44617	0.436156	0.504429	0.378328	0.346559	0.514678	0.429892	0.305272	0.322409	0.0830608	0.034545	0.282218	0.318794	0.462575	0.341868	0.278101	0.325942	0.4306	0.331897	0.354289	0.237046	0.240127	0.305117	0.268211	0.386976	0.528229
TAG	0.066185	0.174918	0.207157	0.0684652	0.0685821	0.270443	0.127585	0.0600117	0.200015	0.11734	0.21251	0.182555	0.0163168	0.256581	0.180698	0.184597	0.22479	0.0351821	0.00168123	0.239884	0.191349	0.328426	0.283923	0.495484	0.251399	0.0999642	0.110556	-0.0164968	0.0757644	0.200562	0.559212	0.459131	0.238504	0.170633	0.305251	0.305344	0.0530468	0.306067	0.190126	0.317712	0.302801	0.364717	0.373557	0.3675	0.214093	0.323878	0.2583	0.13475	0.110844
TAG	-0.0409035	0.0209505	0.0567577	0.188679	0.129435	0.587342	0.14272	0.237352	0.281441	0.244531	0.229434	0.0325473	0.187252	0.00879048	0.212128	0.370391	0.263679	0.189044	0.22071	0.292741	0.37875	0.354963	0.201536	0.212728	0.373226	0.289942	0.331384	0.476384	0.398651	0.312307	0.367765	0.352555	0.0903323	0.195689	0.285691	0.383322	0.200474	0.306262	0.250771	0.220351	0.327704	0.133388	0.298444	0.354238	0.197931	0.260929	0.216972	0.225798	0.548497
TAG	0.0570453	0.219918	0.147467	0.299308	0.202286	0.282831	0.250643	0.148153	-0.0933447	0.144182	0.229421	0.276782	0.224304	0.146314	0.247586	0.267364	0.260203	0.182438	0.259645	0.409932	0.182728	0.264652	0.34387	0.264014	0.218543	0.17501	0.163168	0.229824	0.373314	0.436017	0.580439	0.461826	0.231208	0.251942	0.269992	0.414556	0.296982	0.307714	0.219879	0.175087	0.334347	0.423438	0.379954	0.41206	0.44176	0.434196	0.259718	0.249904	0.0907847
TAG	0.0367144	0.0767887	0.0699002	0.0170389	0.304195	0.336355	0.336137	0.299448	0.112011	0.357633	0.233467	0.21565	0.214044	0.159466	0.170407	0.152025	0.423357	0.226229	0.181929	0.283179	0.419325	0.271558	0.309928	0.287408	0.604268	0.47949	0.296446	0.339881	0.369519	0.53567	0.444296	0.272692	0.205863	0.211033	0.311886	0.264057	0.30297	0.341228	0.180449	0.263846	0.286196	0.415312	0.198587	0.430318	0.27095	0.36874	0.387743	0.333087	0.475557
TAG	0.0104367	0.156462	0.261196	0.246616	0.169471	0.246304	0.256425	0.181849	0.178607	0.219888	0.221733	0.264442	0.340918	0.0408657	0.238199	0.310197	0.151417	0.218918	0.0557438	0.243495	0.138729	0.230593	0.337681	0.29539	0.303916	0.14526	0.218825	0.303308	0.298652	0.287002	0.291566	0.303263	0.444702	0.178907	0.349228	0.313798	0.256835	0.317428	0.0369963	0.160069	0.248558	0.306755	0.217318	0.234398	0.240062	0.407777	0.380011	0.276762	0.323041
TAG	0.231637	0.112541	0.162442	0.134346	0.340136	0.427489	0.330262	0.224509	0.173596	0.20063	0.207064	0.0855281	0.170699	0.117887	0.0983892	0.227055	0.217142	0.129547	0.257862	0.232919	0.478343	0.422071	0.32969	0.363639	0.263243	0.178343	0.356106	0.175931	0.473376	0.380309	0.361266	0.296635	0.257299	0.103509	0.240839	0.308842	0.41971	0.260566	0.514081	0.0999926	0.16784	0.356668	0.193871	0.349224	0.291236	0.317985	0.161673	0.344452	0.455715
TAG	0.0492457	-0.0397052	0.139262	0.0895055	0.21339	0.202589	0.205258	0.306543	0.250394	0.152021	0.201742	0.163691	-0.000488008	-0.0793578	0.162473	0.23291	0.28156	0.265781	0.0897261	0.284064	0.301374	0.351316	0.202053	0.336752	0.346282	0.129932	0.123784	0.232589	0.213677	0.357565	0.270869	0.117958	0.136773	0.222771	0.25588	0.189267	0.353578	0.272639	0.303473	0.174622	0.325896	0.20691	0.254605	0.25804	0.205893	0.323638	0.430427	0.435859	0.300743
TAG	0.132379	0.153496	0.160015	0.196702	0.19179	0.462068	0.504136	0.222802	0.171097	0.187214	0.294824	0.324139	0.247187	0.258216	0.326471	0.276633	0.312223	0.419546	0.270201	0.433872	0.372084	0.422149	0.40599	0.332588	0.367574	0.321855	0.334524	0.342937	0.507041	0.457306	0.555448	0.375378	0.321946	0.159942	0.472189	0.382503	0.256157	0.141109	0.111332	0.316128	0.354956	0.364523	0.374274	0.256694	0.273833	0.266148	0.406535	0.164929	0.361056
TAG	0.157547	0.182756	0.220126	0.241012	0.253482	0.234908	0.170732	0.0833573	0.339547	0.237009	0.252986	0.212414	0.143357	0.1519	0.287309	0.218583	0.134583	0.235578	0.191889	0.197616	0.27322	0.31015	0.376096	0.309046	0.163689	0.0461669	0.173083	0.120262	0.318541	0.477854	0.380923	0.404704	0.235453	0.130958	0.206235	0.213949	0.127518	0.180084	0.198669	0.179772	0.273376	0.199839	0.198013	0.272241	0.347459	0.595993	0.377625	0.334061	0.288633
TAG	0.26139	0.0525739	0.0756692	0.0507551	0.249523	0.292503	0.361811	0.236521	0.23112	0.342371	0.250554	0.148845	0.215494	0.268623	0.1394	0.205106	0.317857	0.171258	0.238194	0.227866	0.374847	0.190204	0.289323	0.320885	0.358966	0.364101	0.271934	0.151138	0.223176	0.350877	0.243429	0.343443	0.209308	0.325239	0.275902	0.291001	0.113809	0.307173	0.346548	0.350405	0.161339	0.379734	0.352106	0.278885	0.27446	0.263727	0.382171	0.249527	0.555057
TAG	0.198049	0.258665	0.193159	0.12876	0.205828	0.458863	0.313613	0.185683	0.223474	0.159464	0.288064	0.338296	0.276714	0.333792	0.260472	0.193657	0.18007	0.283468	0.250173	0.393468	0.252897	0.0806573	0.213495	0.31313	0.442929	0.397892	0.324181	0.251475	0.293764	0.275735	0.249497	0.342435	0.271347	0.243819	0.296739	0.349871	0.0487038	0.141051	0.0255796	0.174369	0.169854	0.280372	0.323669	0.333377	0.300759	0.369614	0.264706	0.0327405	0.221712
TAG	-0.0285249	0.0220537	0.166324	0.146791	0.184193	0.112104	0.0639871	0.325221	0.199171	-0.0298195	-0.0196184	0.00521019	-0.105445	0.130529	0.248212	0.213843	0.0440443	0.241552	0.0476933	0.158187	0.101968	0.3777	0.0475977	0.0217628	0.111911	-0.00585695	-0.0164613	0.0847843	-0.0123363	0.0735058	0.166932	-0.0270651	0.178944	-0.0164057	0.1424	0.17466	0.181498	0.119575	0.287765	0.16833	0.267457	0.114986	0.132623	0.159722	0.0715455	0.234154	0.318155	0.253318	0.261959
TAG	0.180843	0.0934155	0.286869	0.157704	0.333795	0.482396	0.345678	0.119097	0.37459	0.252788	0.176788	0.192351	0.162576	0.230889	0.132972	0.186994	0.145388	0.208812	0.224407	0.295298	0.368454	0.303255	0.438458	0.331366	0.393057	0.196595	0.258313	0.291529	0.456163	0.429028	0.349204	0.156228	0.274844	0.120554	0.120265	0.233856	0.250624	0.410528	0.17847	0.258508	0.264975	0.0107951	0.232843	0.190063	0.474245	0.30828	0.404313	0.292824	0.420614
TAG	0.0284837	0.0360322	0.105682	0.147242	0.0308793	0.311547	0.191428	0.344118	0.228754	0.308632	0.307754	0.174404	0.134566	0.216016	0.179828	0.116385	0.240906	0.173576	0.124261	0.241212	0.214104	0.318023	0.257147	0.403931	0.339001	0.356582	0.290747	0.199992	0.274121	0.33782	0.47098	0.259085	0.162003	0.177094	0.238225	0.209362	0.296089	0.3829	0.380557	0.272902	0.212665	0.303017	0.238922	0.176181	0.204748	0.382673	0.266804	0.342928	0.31596
TAG	0.232942	0.307816	0.306531	0.118233	0.223099	0.326646	0.384251	0.269082	0.441885	0.421671	0.341999	0.29597	0.19803	0.17947	0.224408	0.203078	0.203971	0.176077	0.197082	0.238626	0.267003	0.252606	0.430082	0.48504	0.441333	0.55435	0.409603	0.489042	0.35372	0.445351	0.315788	0.175096	0.143276	0.130639	0.416038	0.249873	0.32748	0.227569	0.329132	0.258722	0.245098	0.196896	0.213798	0.309311	0.269171	0.378906	0.517288	0.410167	0.687813
TAG	0.242502	0.119943	0.169739	0.302982	0.230226	0.281407	0.310882	0.270431	0.139372	0.367241	0.473883	0.0402111	0.0746255	0.0340415	0.218751	0.152712	0.414033	0.296411	0.286352	0.247004	0.400689	0.472554	0.458283	0.386342	0.227517	0.316076	0.188829	0.387746	0.399856	0.355009	0.346331	0.294569	0.11394	0.187177	0.301279	0.179456	0.319852	0.313256	0.465328	0.320166	0.321125	0.258713	0.264572	0.324607	0.21909	0.44661	0.5696	0.525086	0.465669
TAG	-0.0940846	0.123907	-0.00723411	0.145606	0.0989579	0.120126	0.265425	0.291773	0.252774	0.0234121	0.0709692	0.202702	0.186864	0.0344037	0.118914	0.0216264	0.110147	0.206602	0.10807	0.200462	0.179635	0.177015	0.270045	0.282505	0.182985	0.218128	0.0841004	0.169699	0.128901	0.373059	0.443773	0.202835	0.317148	0.187376	0.303545	0.47654	0.142177	0.248509	0.0318933	0.116999	0.216283	0.218162	0.388893	0.29733	0.346297	0.340958	0.180083	0.128123	0.0460476
TAG	0.0742189	0.168816	0.141531	0.162793	0.226687	0.28316	0.356416	0.157924	0.154356	0.227373	0.202772	0.159004	0.0756619	0.163505	0.179126	0.290949	0.292514	0.294347	0.391667	0.198046	0.233415	0.252622	0.264574	0.330743	0.283388	0.235111	0.294322	0.275176	0.438379	0.503808	0.30088	0.320325	0.118406	0.149362	0.282356	0.229998	0.205192	0.253861	0.306743	0.333301	0.0696857	0.250429	0.378438	0.397051	0.389674	0.358119	0.277238	0.302088	0.264109
TAG	0.203566	0.189161	-0.026131	0.143093	0.327876	0.532727	0.568316	0.32482	0.310174	0.374431	0.318728	0.392069	0.171002	0.24666	0.248248	0.38321	0.191331	0.366804	0.33455	0.264476	0.37145	0.287959	0.377555	0.410303	0.54477	0.493082	0.67618	0.568765	0.565133	0.483163	0.533596	0.324282	0.289628	0.250227	0.27951	0.276543	0.135417	0.175242	0.297189	0.0657556	0.306482	0.235364	0.240236	0.268587	0.325983	0.243123	0.325099	0.251843	0.269555
TAG	0.111464	-0.0561241	0.0751613	0.151112	0.302888	0.316269	0.201293	0.197097	0.371791	0.243413	0.126833	0.195759	0.170143	0.16491	0.304265	0.201906	0.177503	0.411723	0.253689	0.25348	0.212587	0.216175	0.288245	0.252871	0.378077	0.266024	0.283534	0.227773	0.253576	0.242069	0.209779	0.219068	0.314037	0.265207	0.304232	0.27124	0.289457	0.250156	0.1559	0.302091	0.35094	0.245478	0.196764	0.264955	0.366217	0.353361	0.427065	0.297758	0.417637
TAG	0.104924	0.240687	0.0908909	0.0953673	0.34619	0.318834	0.153659	0.175625	0.169753	0.24434	0.241056	0.321639	0.178603	0.191226	0.179826	0.20177	0.211479	0.10111	0.191179	0.275474	0.233246	0.355725	0.165261	0.200755	0.243426	0.321794	0.217726	0.0685703	0.218135	0.40306	0.326256	0.329502	0.302316	0.242355	0.223827	0.159035	0.345223	0.276534	0.229925	0.285461	0.190687	0.191145	0.232881	0.27561	0.256677	0.306632	0.280153	0.334803	0.256766
TAG	0.0514076	0.135017	0.0289493	0.118408	-0.00553052	0.358736	0.236797	0.238863	0.315173	0.177542	0.205084	0.218055	0.0228471	0.106874	0.128083	0.239698	0.341318	0.119252	0.00424044	0.339158	0.400991	0.3911	0.281481	0.338567	0.176091	0.260101	0.386079	0.400032	0.421575	0.401048	0.491085	0.220897	0.0896711	0.199643	0.208262	0.474984	0.353311	0.574004	0.198157	0.243372	0.35826	0.550212	0.348202	0.488844	0.381677	0.29847	0.395975	0.307099	0.355071
TAG	0.397481	0.359487	0.119922	0.154852	0.23182	0.436376	0.295434	0.139318	0.394972	0.269906	0.369683	0.191113	0.224636	0.166064	0.0873215	0.141201	0.0875488	0.1473	0.0858236	0.303847	0.316773	0.506667	0.355145	0.325988	0.172895	0.148568	0.0791942	0.130242	0.20184	0.451232	0.353159	0.448825	0.204578	0.219812	0.191783	0.229312	0.161454	-0.0036521	0.17883	0.267917	0.0509821	0.150103	0.0553703	0.434808	0.356023	0.522679	0.348617	0.261995	0.242476
TAG	0.0656241	0.277107	0.233849	0.179273	0.286134	0.381244	0.148664	0.313379	0.200275	0.342143	0.293058	0.212704	0.354647	0.190111	0.182076	0.337685	0.251255	0.152939	0.44951	0.352608	0.387498	0.348033	0.355888	0.468989	0.234892	0.202951	0.138575	0.260504	0.407513	0.506621	0.503281	0.348733	0.172072	0.201071	0.442952	0.262452	0.397141	0.246434	-0.00797915	0.133136	0.154285	0.379833	0.257809	0.249909	0.360276	0.3793	0.202947	0.211051	0.269771
TAG	0.1007	0.255491	0.166265	0.155028	0.276829	0.34554	0.358936	0.272109	0.306046	0.181997	0.292567	0.381269	0.0853829	0.144262	0.335069	0.244534	0.507403	0.356707	0.267709	0.306381	0.550502	0.495679	0.262133	0.367806	0.342988	0.313601	0.361224	0.615033	0.343745	0.565852	0.554587	0.30661	0.24819	0.0135067	0.373059	0.427677	0.249122	0.182101	0.197609	0.320952	0.403457	0.418365	0.633378	0.618891	0.353145	0.490912	0.279046	0.280373	0.340752
TAG	0.355838	0.059617	0.212365	0.230537	0.401532	0.448446	0.509964	0.31071	0.301572	0.323862	0.367383	0.256144	0.271504	0.209084	0.283823	0.342033	0.333788	0.286642	0.289795	0.227117	0.336466	0.353286	0.456114	0.305039	0.365638	0.385866	0.278169	0.551478	0.466069	0.470982	0.683473	0.561993	0.382923	0.423592	0.398475	0.380831	0.267595	0.137517	0.206926	0.29105	0.191585	0.365904	0.383075	0.356922	0.548196	0.332741	0.279055	0.280379	0.252664
TAG	0.036873	0.0541883	0.0550564	0.0843931	0.246373	0.396076	0.284492	0.389505	0.159834	0.227705	0.289617	0.160833	0.178943	0.334247	0.273859	0.276773	0.402879	0.394896	0.314231	0.251398	0.190158	0.232333	0.254647	0.338813	0.341374	0.349661	0.413999	0.523102	0.340317	0.573527	0.40686	0.377861	0.284582	0.125949	0.262347	0.361092	0.128787	0.222376	0.27848	0.229151	0.459287	0.47521	0.670912	0.260025	0.364593	0.271852	0.245344	0.324917	0.369279
TAG	0.0765055	0.143826	0.108046	0.238301	0.340828	0.353398	0.156073	0.196703	0.261968	0.195457	0.234313	0.169116	0.195888	0.138594	0.253895	0.391433	0.153067	0.225394	0.149055	0.176886	0.397795	0.406603	0.34462	0.206099	0.427933	0.273516	0.138907	0.326007	0.409152	0.4543	0.4025	0.508379	0.284043	0.331902	0.306569	0.544378	0.416998	0.105531	0.159265	0.313039	0.159701	0.379807	0.345277	0.369097	0.273263	0.243252	0.201692	0.11492	0.365637
TAG	0.0758245	0.123395	0.0339555	0.273883	0.115967	0.256286	0.252109	0.137662	0.00428336	0.023242	0.00376504	0.0414722	0.33138	0.184717	0.096624	0.341298	0.242618	0.281074	0.244818	0.276333	0.248241	0.385754	0.341804	0.18588	0.118106	0.139179	0.202772	0.0876827	0.310838	0.389706	0.518879	0.412102	0.185509	0.135966	0.464643	0.328261	0.469845	0.287332	0.225437	0.0765513	0.325455	0.467752	0.473955	0.370183	0.450895	0.229665	0.258344	0.0974361	0.180139
TAG	0.196308	0.077032	0.0725839	0.0177774	0.422078	0.359864	0.384789	0.230152	0.359289	0.387209	0.233642	0.236362	0.122787	0.0924841	0.249911	0.160347	0.198396	0.317585	0.234819	0.265338	0.338731	0.339645	0.428959	0.237014	0.308306	0.263819	0.29485	0.405407	0.403405	0.402507	0.326427	0.365488	0.374682	0.121984	0.148943	0.265864	0.320391	0.212831	0.112996	0.229861	0.391228	0.258451	0.19937	0.275699	0.274587	0.419874	0.248977	0.236695	0.495181
TAG	0.237811	0.264981	0.244211	0.331275	0.468592	0.507307	0.591499	0.1952	0.218155	0.272095	0.292345	0.221286	0.237409	0.153341	0.309128	0.28977	0.474879	0.319979	0.407512	0.459669	0.286467	0.244303	0.26573	0.317675	0.470972	0.44588	0.354313	0.550419	0.490282	0.379897	0.706126	0.372194	0.159127	0.245889	0.35736	0.428603	0.317961	0.446309	0.161762	0.122067	0.272797	0.508535	0.510774	0.471028	0.558068	0.44675	0.549773	0.312679	0.447153
TAG	-0.0826127	0.0860749	0.275071	0.0672198	0.150336	0.178808	0.200446	0.163491	0.253425	0.140579	0.044886	-0.159147	0.123394	-0.214132	0.0738606	0.168301	0.189406	0.207014	0.125813	0.231212	0.28931	0.384722	0.158223	0.296174	0.267389	0.317766	0.211161	0.142667	0.249655	0.323902	0.153278	0.123814	0.0915462	0.114787	0.182546	0.156046	0.308149	0.173065	0.42902	0.43445	0.156938	0.123928	0.183113	0.159674	0.288321	0.200162	0.436723	0.438459	0.48961
TAG	0.33584	0.32225	0.256496	0.196	0.36995	0.472811	0.362388	0.216926	0.248517	0.250268	0.314027	0.156562	0.200297	0.190088	0.171747	0.300568	0.441853	0.307003	0.15925	0.46514	0.414587	0.324584	0.468912	0.338057	0.0948998	0.0443221	0.309065	0.247014	0.374764	0.666664	0.594342	0.264613	-0.060796	0.149199	0.332337	0.413444	0.393033	0.469789	0.328432	0.109647	0.23874	0.209227	0.42266	0.373643	0.447258	0.388058	0.533998	0.387873	0.326432
TAG	0.0926969	0.177104	-0.0550714	0.205831	0.276211	0.355147	0.453989	0.237213	0.256899	0.197327	0.00729779	0.227914	0.202416	0.14395	0.296674	0.247729	0.246178	0.20448	0.236696	0.357125	0.282373	0.246109	0.405599	0.213002	0.531635	0.337935	0.463823	0.485172	0.533368	0.648352	0.503471	0.427967	0.309569	0.272045	0.485656	0.440352	0.332226	0.275658	0.279113	0.155625	0.237809	0.424489	0.458741	0.313223	0.225658	0.273006	0.31663	0.443295	0.479679
TAG	0.335615	0.30724	0.191371	0.26739	0.328231	0.44085	0.383063	0.172608	0.229196	0.294381	0.406696	0.0763966	0.222544	0.134088	0.185882	0.295774	0.31049	0.43791	0.153975	0.262146	0.325032	0.271545	0.33261	0.284814	0.433862	0.191332	0.288545	0.365648	0.416626	0.38846	0.439725	0.422955	0.220293	0.258385	0.277227	0.230463	0.140406	0.353504	0.0285894	0.202739	0.339925	0.376244	0.408009	0.358043	0.45928	0.478567	0.589388	0.173432	0.23085
TAG	0.035761	0.131437	0.136591	0.229765	0.197102	0.473827	0.458896	0.38966	0.393275	0.0742633	0.279161	0.1936	0.18615	0.243446	0.238099	0.500362	0.382499	0.292163	0.443951	0.2241	0.21722	0.185432	0.162687	0.262103	0.376375	0.353968	0.356984	0.45796	0.479828	0.471087	0.57725	0.482154	0.246009	0.390388	0.312459	0.552025	0.267068	0.0950057	0.119495	0.158434	0.449429	0.506283	0.559393	0.326629	0.469907	0.375377	0.308494	0.431516	0.430991
TAG	0.154188	0.1247	0.130395	0.251945	0.330204	0.215496	0.226769	0.205989	0.267068	0.125544	0.1305	0.00675472	0.174907	0.0329996	0.249132	0.308904	0.2387	0.285357	0.188877	0.183944	0.30876	0.409736	0.357408	0.375865	0.137676	0.163141	0.32317	0.233857	0.366781	0.430889	0.281391	0.255534	0.202824	0.118082	0.302276	0.24807	0.222064	0.201182	0.193385	0.128732	0.194147	0.153673	0.216669	0.358233	0.321287	0.614068	0.443531	0.220069	0.350834
TAG	0.0481706	0.197621	0.19757	0.148875	0.255067	0.279215	0.358423	0.251023	0.224547	0.202463	0.140974	0.151824	0.0489615	0.224907	0.295078	0.232271	0.236823	0.257925	0.272193	0.14859	0.138984	0.240944	0.194587	0.209705	0.214774	0.145845	0.12249	0.324337	0.474977	0.241103	0.423751	0.585911	0.191649	0.0814447	0.263402	0.325186	0.173272	0.180256	0.235831	0.197329	0.213468	0.330409	0.345418	0.242935	0.459298	0.326439	0.339585	0.16539	0.335983
TAG	0.229423	0.132519	0.117801	0.0535415	0.178836	0.409362	0.289186	0.234098	0.232653	0.211109	0.108417	0.129826	0.18163	0.136064	0.261356	0.228462	0.192954	0.30779	0.182406	0.355993	0.247773	0.428294	0.279687	0.256729	0.389256	0.290517	0.186872	0.180916	0.450625	0.558204	0.442751	0.327248	0.0232315	0.189679	0.333525	0.46241	0.250532	0.209159	0.224923	0.350736	0.295738	0.424505	0.191854	0.398377	0.310784	0.289549	0.223805	0.257306	0.371471
TAG	0.0147067	0.0995041	0.0382351	0.252633	0.0582727	0.399248	0.365385	0.260337	0.259054	0.132656	0.0434482	0.151306	0.154978	0.250271	0.234543	0.156145	0.41119	0.459525	0.123712	0.355676	0.301385	0.235941	0.233658	0.342481	0.251707	0.283497	0.158117	0.234815	0.282084	0.419829	0.470898	0.576359	0.166943	0.0945329	0.289703	0.387056	0.323475	0.217194	0.217354	0.322386	0.394397	0.314701	0.385397	0.302994	0.375033	0.392397	0.317138	0.287406	0.246638
TAG	0.202086	0.208809	0.103239	0.324151	0.254156	0.32088	0.350422	0.210234	0.141704	0.24905	0.311061	0.317517	0.15049	0.0910147	0.202007	0.26798	0.3992	0.0967836	0.352907	0.441602	0.221368	0.299449	0.268177	0.321046	0.372187	0.341678	0.298966	0.383316	0.621776	0.396015	0.421349	0.292893	0.193442	0.393381	0.282971	0.38608	0.197458	0.155316	0.334319	0.25178	0.361851	0.282982	0.429756	0.435071	0.379168	0.357941	0.352589	0.26314	0.363026
TAG	0.302164	0.274297	0.165271	0.124638	0.389961	0.405723	0.434721	0.0589919	0.237046	0.321779	0.37554	0.215418	0.0922454	0.0825582	0.201322	0.445374	0.134923	0.176213	0.25809	0.357646	0.355173	0.357361	0.230923	0.241034	0.142019	0.127831	0.148593	0.310799	0.415345	0.519302	0.296624	0.19052	0.152961	0.217909	0.185813	0.259929	0.281812	0.196643	0.17524	0.111984	0.126342	0.114828	0.2225	0.119848	0.409713	0.581058	0.51133	0.256744	0.178218
TAG	0.234815	0.182394	0.203099	0.1277	0.288147	0.363581	0.258332	0.32489	0.239997	0.359288	0.229288	0.105364	0.18706	0.0999891	0.185621	0.253183	0.192125	0.0982172	0.181396	0.176329	0.0772341	0.308054	0.301182	0.411841	0.367066	0.500567	0.305996	0.20605	0.411736	0.357007	0.260654	0.273059	0.159801	0.302632	0.179899	0.133057	0.210658	0.218143	0.22374	0.286958	0.234127	0.214635	0.211516	0.183771	0.395798	0.330209	0.313275	0.336557	0.208105
TAG	-0.0108135	0.125588	0.0208572	0.230523	0.0853364	0.246563	0.214381	0.352462	0.279678	0.246292	0.0419215	0.0839189	0.0314438	0.0373094	0.124904	0.134704	0.201324	0.0190938	-0.00529983	0.138751	0.428165	0.256249	0.30531	0.582894	0.565211	0.493103	0.167606	0.287072	0.485458	0.409947	0.143775	-0.0327394	0.193234	0.204384	0.159101	0.193079	0.313568	0.287794	0.263562	0.360883	0.439367	0.122216	0.0668389	0.336346	0.260359	0.269069	0.311963	0.54819	0.427273
TAG	-0.00901852	0.190515	0.0757444	0.209897	0.226094	0.375043	0.334338	0.335407	0.262296	0.131317	0.1265	0.270536	0.285486	0.412357	0.217723	0.301376	0.349146	0.20785	0.374833	0.318904	0.197764	0.439253	0.250464	0.313892	0.256959	0.356968	0.468434	0.558492	0.305681	0.531897	0.563012	0.316823	0.17234	0.304683	0.464165	0.532266	0.210093	0.0345204	0.302114	0.394853	0.469652	0.675945	0.411505	0.504205	0.407865	0.472386	0.225462	0.139255	0.34963
TAG	0.273175	0.349115	0.185067	0.145794	0.326963	0.445875	0.330063	0.214496	0.330373	0.38763	0.244138	0.227694	0.272982	0.199199	0.25197	0.248005	0.291017	0.171874	0.215623	0.188988	0.30572	0.367209	0.343821	0.278555	0.356034	0.177267	-0.0165839	0.135517	0.454195	0.380558	0.39181	0.410238	0.280652	0.280756	0.266674	0.179334	0.269894	0.292602	0.248021	0.140515	0.318991	0.167277	0.308903	0.370581	0.34784	0.300979	0.31568	0.165295	0.177811
TAG	0.114011	0.036933	0.142993	0.148769	0.217044	0.236319	0.181317	0.141124	0.170174	0.0533256	0.108336	0.196764	0.16541	0.185693	0.221847	0.180601	0.245751	0.116662	0.101448	0.161271	0.381607	0.34407	0.372236	0.245666	0.14645	0.179956	0.183351	0.221342	0.306003	0.439076	0.436026	0.231558	0.0267253	0.359397	0.284177	0.361518	0.233804	0.208057	0.178449	0.206125	0.127856	0.32003	0.32419	0.194751	0.325382	0.366861	0.281222	0.238489	0.275253
TAG	-0.189092	0.0420616	0.114817	0.1397	0.125541	0.163789	0.239022	0.240664	0.138346	-0.0257876	0.000749355	-0.11604	-0.00133589	0.0648061	0.34429	0.266076	0.360914	0.163729	0.0575813	0.0821613	0.230128	0.243402	0.201273	0.117614	0.178788	-0.0165746	0.141856	0.182565	0.00101535	0.215945	0.337943	0.194348	0.181067	0.165977	0.274476	0.294791	0.183922	0.255375	0.304507	0.137101	0.349876	0.193822	0.296672	0.179463	0.32343	0.240783	0.240564	0.169534	0.136152
TAG	0.353749	0.252986	0.10468	0.164325	0.263635	0.368065	0.213783	0.0685221	0.177921	0.306562	0.22623	0.318659	0.224595	0.218478	0.106939	0.261381	0.128332	0.215659	0.231983	0.3153	0.337208	0.237278	0.309469	0.445096	0.261501	0.189318	0.328455	0.226799	0.277845	0.385776	0.574721	0.338971	0.35154	0.107055	0.184525	0.243199	0.262633	0.265621	0.0437847	0.247081	0.222269	0.142329	0.166623	0.328377	0.33385	0.358243	0.280777	0.308582	0.267442
TAG	-0.0146604	0.0476064	-0.0231263	0.0906074	0.268787	0.268849	0.394169	0.294958	0.359077	0.0981317	0.04451	0.154308	0.13444	0.174197	0.0676314	0.146232	0.395589	0.103656	0.0714557	0.314248	0.338112	0.415375	0.313096	0.30786	0.433999	0.352139	0.420431	0.41362	0.423386	0.408679	0.469917	0.224079	0.211136	0.306118	0.307349	0.390257	0.190265	0.285893	0.248243	0.0943375	0.303702	0.273279	0.0892176	0.323045	0.36904	0.377522	0.274378	0.27374	0.373827
TAG	-0.158617	0.177085	0.0516225	-0.0459685	0.216409	0.330078	0.125194	0.344726	0.207241	-0.0417206	0.27411	0.190301	0.0244795	0.209217	0.335257	0.208524	0.21948	0.202683	0.100563	0.232195	0.17775	0.422271	0.316404	0.320354	0.402301	0.239634	0.308297	0.253371	0.435786	0.427316	0.307931	0.240799	0.0740801	0.33742	0.255896	0.402329	0.360857	0.278842	0.422359	0.284598	0.456367	0.297484	0.250698	0.350308	0.278433	0.311962	0.364222	0.322397	0.4117
TAG	0.155858	0.212413	0.210084	0.0646938	0.239697	0.311288	0.33764	0.135627	0.225835	0.211865	0.185675	0.0715722	0.121713	-0.0441211	0.0514512	0.192089	0.140769	0.259089	0.283332	0.218297	0.224302	0.238091	0.289878	0.344917	0.248159	0.291858	0.233454	0.241652	0.30597	0.298679	0.401453	0.150803	0.126431	0.0826375	0.164084	0.196336	0.204002	0.322891	0.214374	0.139821	0.396676	-0.0297919	0.468931	0.313453	0.262009	0.579448	0.367227	0.152156	0.292594
TAG	0.136297	0.107612	0.128974	0.148358	0.249628	0.551924	0.309231	0.0439178	0.242733	0.410282	0.053196	0.320024	0.105411	-0.0184231	0.359933	0.165161	0.190558	0.202587	0.139684	0.188486	0.403015	0.406983	0.234182	0.331609	0.349175	0.26107	0.389309	0.185998	0.256554	0.274474	0.495713	0.300357	0.187956	0.302698	0.398097	0.405966	0.37589	0.351332	0.30327	0.367298	0.282105	0.365908	0.267884	0.477165	0.367868	0.298252	0.214574	0.256453	0.366598
TAG	0.177329	0.251657	0.102789	0.16577	0.10716	0.0681563	0.374842	0.169624	0.160014	0.0709156	0.0550708	0.35561	0.192089	0.154696	-0.000547106	0.0694427	-0.0479498	0.139474	0.0841007	0.168135	0.0840684	0.208353	0.11695	0.306427	0.367794	0.125341	0.152426	0.0454159	0.1191	0.250453	0.337243	0.29631	0.338788	0.241452	0.281911	-0.0760222	0.0265276	0.103972	0.143099	0.0991058	0.0276137	0.107106	0.201817	0.239368	0.178935	0.395362	0.204406	0.188716	0.0977763
TAG	0.0303446	0.183764	0.0651403	0.0862796	0.116208	0.274535	0.239546	0.295567	0.132725	0.0697099	0.115134	0.175149	0.0620181	0.255138	0.11127	0.110874	0.0590407	-0.0617423	0.267374	0.216672	0.20475	0.262743	0.33761	0.315134	0.26556	0.303603	0.247965	0.165182	0.382028	0.35029	0.461085	0.405436	0.218601	0.289272	0.256335	0.24871	0.159424	0.109438	-0.0194637	0.113051	0.182319	0.287798	0.313417	0.241981	0.338319	0.394589	0.248308	0.0353353	0.148422
TAG	0.0501008	0.315072	0.163544	0.0889979	0.230756	0.313392	0.339705	0.259355	0.236592	0.175906	0.232155	0.110161	0.0804546	0.040578	0.147452	0.0107225	0.140075	0.216707	0.101718	0.153924	0.275058	0.323078	0.258704	0.43975	0.406699	0.31218	0.339692	0.303145	0.40062	0.381963	0.296715	0.162762	0.396993	0.102204	0.173616	0.185644	0.0926425	0.0158117	0.243867	0.118157	0.360511	0.232482	0.255045	0.388666	0.154138	0.230198	0.170465	0.195438	0.312344
TAG	0.117423	0.0815674	0.0400516	0.0456068	0.145362	0.385372	0.336715	0.191757	0.272458	0.22551	0.275048	0.268001	0.199039	0.165824	0.0936373	0.106633	0.0535649	0.0875252	0.193713	0.0792154	0.275147	0.281961	0.26539	0.286223	0.505467	0.419834	0.192454	0.299053	0.393965	0.144296	0.151706	0.00596266	0.28246	0.312314	0.0525744	0.170435	0.241838	0.125119	0.263411	0.225102	0.16403	0.103089	0.105154	0.395451	0.120036	0.337645	0.331295	0.334727	0.40753
TAG	0.0839291	0.0171264	-0.0433363	0.0337052	0.14663	0.170314	0.255338	0.270376	0.259423	0.00566042	0.0410092	0.147959	-0.149858	0.106233	0.228676	0.073943	0.213368	0.233619	0.0473123	0.00664468	0.0844753	0.333524	0.110529	0.121752	0.0642399	0.06397	0.0502113	-0.10926	-0.0318973	0.0927339	-0.0275993	0.0788018	0.147767	0.197145	0.0943142	0.35397	0.151131	0.15792	0.287588	0.188408	0.25896	0.062702	0.169771	0.250376	0.295986	0.193522	0.234329	0.264752	0.104273
TAG	0.137251	0.0429322	0.173773	0.228679	0.176679	0.388185	0.356883	0.050421	0.276594	0.0872738	0.171347	0.26184	0.133117	0.0404666	0.185202	0.320276	0.302228	0.353608	0.0925028	0.262887	0.215967	0.29005	0.236771	0.244192	0.21704	0.148926	0.373644	0.355976	0.428447	0.405409	0.523221	0.473063	0.153741	0.0658446	0.425457	0.463193	0.212228	0.103095	0.321404	0.127176	0.260258	0.412929	0.511183	0.438986	0.327169	0.317477	0.250396	0.215068	0.327687
TAG	0.0474777	-0.125924	0.109763	0.224603	-0.0166096	0.145141	0.17478	0.321499	0.202813	-0.00856784	0.0163624	0.160576	0.114046	0.0965553	0.258792	0.228226	0.177051	0.203339	0.0847097	0.0618866	0.291707	0.476172	0.245889	0.209621	-0.0367436	-0.0184708	0.160227	0.05058	0.132521	0.255327	0.355711	0.283706	0.317902	0.171361	0.252181	0.334624	0.321439	0.231891	0.191607	0.225919	0.283024	0.143043	0.42145	0.334513	0.23677	0.279774	0.251231	0.0289492	0.19639
TAG	0.067417	0.197415	0.154538	0.156284	0.344466	0.4878	0.362632	0.168966	0.215561	0.36021	0.20237	0.222325	0.1433	0.23973	0.0947233	0.25522	0.374097	0.183974	0.302186	0.180188	0.204445	0.338499	0.273998	0.258012	0.340015	0.386494	0.257108	0.361243	0.32627	0.399879	0.209286	0.391628	0.252998	0.116075	0.288907	0.16361	0.143405	0.217248	0.298854	0.0686905	0.234797	0.29934	0.404485	0.304676	0.360034	0.38692	0.361062	0.274271	0.258567
TAG	0.169713	0.15225	0.220385	0.152911	0.332429	0.44916	0.307527	0.217139	0.394297	0.237971	0.241312	0.194224	0.0697453	0.272038	0.261658	0.254517	0.19705	0.303577	0.212384	0.243126	0.220393	0.367857	0.324342	0.446118	0.395664	0.214533	0.316596	0.296908	0.347262	0.386163	0.337576	0.15366	0.137278	0.244816	0.227344	0.188748	0.325652	0.161577	0.237802	0.216919	0.342272	0.185168	0.356172	0.28785	0.313012	0.424632	0.236186	0.318659	0.272301
TAG	-0.0485352	0.00781879	0.127154	0.163197	0.213023	0.216389	0.52126	0.167007	0.198689	0.187544	0.216867	0.262557	0.257282	0.219859	0.19232	0.228988	0.24063	0.177261	0.174497	0.246387	0.286608	0.391626	0.161589	0.252455	0.32136	0.256394	0.264838	0.207915	0.404768	0.56157	0.313616	0.298654	0.0311828	0.219354	0.294496	0.266719	0.35184	0.166023	0.186996	0.215012	0.238955	0.311755	0.158687	0.347111	0.27775	0.358675	0.330934	0.336855	0.479315
TAG	-0.0240189	0.0821139	0.0544789	0.222644	0.135151	0.22495	0.167643	0.00442427	0.267944	0.222754	0.0541319	0.134152	0.0827369	0.190075	0.175469	0.241798	0.24828	0.19879	-0.0223149	0.307566	0.223947	0.198643	0.294582	0.217516	0.290164	0.15488	0.167008	0.0265561	0.238569	0.211837	0.315909	0.283311	0.0628476	0.284704	0.135987	0.304447	0.23177	0.0181957	0.219236	0.249708	0.289567	0.263653	0.23576	0.105909	0.296409	0.258506	0.150216	0.104439	0.041636
TAG	0.0439737	0.363881	0.328923	0.26375	0.295705	0.366813	0.384896	0.235682	0.415294	0.32853	0.317491	0.134818	0.225852	0.203385	0.143825	0.151155	0.171246	0.292399	0.362783	0.300749	0.257082	0.215022	0.14375	0.292776	0.401387	0.231734	0.231983	0.441639	0.536365	0.529218	0.4405	0.325087	0.205821	0.132476	0.255532	0.240077	0.103799	0.356474	0.137066	0.171892	0.271928	0.304159	0.333519	0.34577	0.362977	0.315606	0.491579	0.333586	0.300835
TAG	0.0363668	0.147777	0.0185373	0.171085	0.290097	0.559403	0.382801	0.114184	0.240773	0.173327	0.358148	0.335768	0.315437	0.387757	0.235067	0.25749	0.561847	0.352267	0.573831	0.489415	0.477303	0.228188	0.232971	0.413263	0.509913	0.601928	0.485316	0.681732	0.824669	0.60439	0.648745	0.414972	0.202602	0.169598	0.463831	0.5386	0.372694	0.163282	0.0222967	0.242161	0.514293	0.445401	0.43815	0.390174	0.492452	0.417129	0.443105	0.372832	0.527524
TAG	0.129315	0.186616	0.0547609	0.0524453	0.0941471	0.154834	0.359264	0.193761	0.168487	0.187519	0.0941503	0.154119	0.158164	0.149635	0.13521	0.252211	0.29131	0.109547	0.0371813	0.21816	0.15545	0.444077	0.268018	0.475511	0.513045	0.359901	0.102184	0.137378	0.220844	0.307558	0.127697	0.400308	0.176571	0.224461	0.16545	0.0786748	0.196021	0.141031	0.392897	0.11221	0.343031	0.0777458	0.24804	0.244553	0.451866	0.154587	0.250626	0.274209	0.232521
TAG	0.044072	-0.0292763	0.0442064	0.0370379	0.164612	0.259338	0.234572	0.212231	0.137849	0.169999	0.138327	0.168629	0.191573	0.172999	0.205506	0.149089	-0.00956433	0.133524	0.0826988	0.169059	0.198014	0.2444	0.251756	0.397177	0.46393	0.195265	0.265471	0.127784	0.119362	0.17494	0.141977	0.153091	0.188765	0.162122	0.131659	0.168112	0.157568	0.34357	0.32745	0.270939	0.131911	-0.0195878	0.0918668	0.303506	0.230674	0.105419	0.409006	0.235486	0.228717
TAG	0.237567	0.103955	0.108001	-0.0529981	0.312072	0.284181	0.179434	0.0603922	0.0247508	0.126842	0.0306846	0.0859574	0.161794	0.0976468	0.104765	0.122637	0.291174	0.0773556	0.170939	0.209402	0.367586	0.352227	0.351757	0.390632	0.363271	0.342896	0.237976	0.212622	0.115341	0.208911	0.345467	0.169585	0.0725314	0.0862228	0.275934	0.390735	0.129017	0.126064	0.134258	0.243707	0.229529	0.253929	0.264004	0.388274	0.196963	0.172303	0.327223	0.147031	0.27301
TAG	0.25282	0.166453	0.143297	0.270719	0.190464	0.339331	0.354886	0.0925097	0.0997526	0.309934	0.187711	0.139315	0.320917	0.198952	0.155099	0.23684	0.285732	0.28737	0.403993	0.214816	0.369376	0.317253	0.307273	0.197295	0.366459	0.27431	0.479378	0.387913	0.491826	0.64648	0.301315	0.274477	0.257725	0.157515	0.402756	0.382856	0.347757	0.360613	0.258784	0.125564	0.300281	0.389048	0.525819	0.386812	0.400557	0.351106	0.300372	0.382965	0.333453
TAG	0.119081	0.103862	-0.0742881	0.0802828	0.230488	0.433068	0.266931	0.304566	0.311482	0.327451	0.291508	0.367494	0.278781	0.169956	0.0321052	0.0946115	0.158143	0.248708	0.323672	0.306223	0.211348	0.376389	0.319585	0.419897	0.584673	0.536876	0.267761	0.337054	0.255686	0.277615	0.315966	0.471458	0.229271	0.388883	0.321025	0.222955	0.102815	0.0292774	0.038876	0.294798	0.20269	0.431085	0.301372	0.341651	0.268429	0.18523	0.339305	0.171307	0.201188
TAG	0.2082	0.30323	-0.0222631	0.0640722	0.340243	0.529204	0.436445	0.263831	0.507127	0.395448	0.357197	0.464859	0.264034	0.243772	0.293169	0.327943	0.356226	0.289412	0.500271	0.48119	0.374885	0.250265	0.468212	0.480503	0.55299	0.809003	0.528126	0.731191	0.635636	0.565263	0.368526	0.465893	0.425686	0.130286	0.286805	0.286184	0.133344	-0.0116965	0.129691	0.31368	0.277124	0.28075	0.336128	0.368744	0.437916	0.255541	0.31404	0.396849	0.360789
TAG	0.0675879	0.144578	0.0262242	0.269103	0.297225	0.325996	0.311766	0.279844	0.0605954	0.304144	0.162655	0.253602	0.253647	0.158792	0.338045	0.143405	0.229027	0.160559	0.198435	0.362706	0.210507	0.224914	0.300394	0.378503	0.25508	0.207279	0.275414	0.331659	0.351235	0.570276	0.295212	0.343123	0.212931	0.1175	0.244278	0.258083	0.156312	0.235936	0.149145	0.113915	0.143825	0.229857	0.364308	0.448908	0.310717	0.407721	0.201045	0.456464	0.35197
TAG	-0.0567403	0.0151178	-0.0447138	0.202389	0.258253	0.259957	0.24451	0.283441	0.388292	0.143672	0.228385	0.355323	0.0886416	0.0400339	0.161942	0.258917	0.316251	0.142118	0.350713	0.280572	0.387797	0.276275	0.303298	0.280684	0.461796	0.275227	0.408097	0.213113	0.315388	0.49989	0.299487	0.211663	0.198811	0.17725	0.273774	0.361335	0.304996	0.285222	0.406827	0.352078	0.448232	0.298217	0.374087	0.269694	0.167719	0.278071	0.335628	0.426323	0.344383
TAG	0.182533	0.0371606	0.107762	0.0689333	0.0397378	0.353474	0.331767	0.252969	0.241676	0.174811	0.267778	0.222661	0.160896	0.381211	0.0804952	-0.0421471	0.0249616	0.26509	0.0292983	0.258607	0.346092	0.378656	0.310824	0.358351	0.509209	0.285205	0.166518	0.10495	0.160421	0.274918	0.197654	0.224596	0.289423	0.307667	0.114499	0.118034	0.050273	0.0904713	0.187208	0.203182	0.157551	0.0283898	0.158959	0.283465	0.122643	0.314361	0.239056	0.179525	0.0941391
TAG	0.0345768	-0.0135482	0.236338	0.0484879	0.218718	0.369434	0.32128	0.336799	0.184955	0.0165323	0.239471	0.101003	-0.0775378	-0.0054456	0.00674773	0.264316	0.303026	0.322202	0.124181	0.25274	0.290142	0.567602	0.26734	0.205126	0.378776	0.211447	0.29283	0.281828	0.325274	0.492713	0.405276	0.416428	0.141064	0.170605	0.33446	0.314412	0.215309	0.224076	0.101367	0.218807	0.320187	0.143961	0.328366	0.470058	0.303453	0.362969	0.446559	0.158613	0.362155
TAG	0.181636	0.22134	0.236556	0.143264	0.218701	0.204598	0.411281	0.189013	0.225111	0.243533	0.189647	-0.00181155	0.0896327	0.199865	0.187979	0.10313	0.0558478	0.292137	0.265792	0.329402	0.269266	0.297825	0.179551	0.301337	0.231824	0.253618	0.39955	0.154476	0.30211	0.314432	0.431563	0.170045	0.241485	0.0823637	0.292591	0.116887	0.126054	0.375016	0.340322	0.1803	0.348993	0.356716	0.315153	0.326682	0.280374	0.42952	0.301673	0.357974	0.230154
TAG	0.172538	0.230864	0.0451485	0.0358914	0.288901	0.281228	0.20673	0.129257	0.269524	0.386024	0.370943	0.152388	-0.0291005	0.155367	-0.01674	0.143662	0.262612	0.280883	0.149276	0.283945	0.366942	0.337486	0.278681	0.288931	0.536917	0.462239	0.349207	0.456459	0.348782	0.333281	0.205438	0.0475845	0.273496	0.226162	0.169841	0.206169	0.293092	0.528394	0.174066	0.268062	0.109041	0.115215	0.242973	0.285776	0.366209	0.405727	0.507808	0.559114	0.548023
TAG	0.131058	0.228353	0.0514963	0.0984395	0.274421	0.298664	0.201447	0.202451	0.217331	0.168811	0.254895	0.159995	0.128431	0.0909752	0.274975	0.27399	0.0725417	0.0205237	0.158655	0.250437	0.31406	0.287562	0.21619	0.330263	0.307574	0.192727	0.248176	0.250069	0.158297	0.416611	0.409289	0.33486	0.139299	0.247487	0.292117	0.267898	0.326867	0.275068	0.183442	0.313637	0.234058	0.37991	0.381359	0.362506	0.41754	0.210279	0.318293	0.29622	0.245034
TAG	0.0963795	0.188613	0.210441	0.284365	0.256782	0.334927	0.310801	0.0168052	0.11418	0.208567	0.359945	0.244666	0.151905	0.191292	0.299631	0.310406	0.407814	0.23964	0.240137	0.333512	0.306018	0.36334	0.312303	0.340116	0.0573217	0.121678	0.350335	0.25739	0.411125	0.361391	0.561946	0.191014	0.192104	0.16518	0.268546	0.353584	0.434031	0.347728	0.240681	0.251762	0.170515	0.269485	0.500287	0.336615	0.429574	0.426865	0.444765	0.280943	0.352129
TAG	0.282143	0.153814	0.17373	0.278936	0.298267	0.408025	0.327278	0.145725	0.132493	0.123165	0.135251	0.207261	0.157026	0.126607	-0.00838255	0.40918	0.323128	0.19713	0.237235	0.168323	0.318787	0.425032	0.354233	0.189588	0.264929	0.118662	0.175719	0.249244	0.443843	0.414651	0.542855	0.509915	0.249528	0.114243	0.334206	0.50167	0.32256	0.34248	0.14354	0.0722289	0.424733	0.51649	0.453093	0.615246	0.483998	0.591704	0.406355	0.345457	0.0562439
TAG	0.157394	-0.0904797	0.132816	0.137249	0.0624788	0.198618	0.179064	0.258155	0.296144	0.222823	0.185963	0.204065	0.0705805	0.0206269	0.251474	0.230078	0.359576	0.0987975	0.145094	0.105964	0.265619	0.322792	0.380028	0.300047	0.742298	0.256101	0.180048	0.415342	0.472361	0.243893	0.155333	0.145091	0.166573	0.0238114	0.300028	0.272396	0.295862	0.414354	0.391353	0.362022	0.369352	0.198808	0.25908	0.353994	0.143334	0.292139	0.398625	0.378165	0.535623
TAG	0.222213	0.0748792	0.0689329	0.0395852	0.140263	0.319882	0.336815	0.29175	0.181196	0.308952	0.359335	0.0450899	0.0999351	0.334895	0.039674	0.235434	0.318117	0.291892	0.217811	0.345687	0.373834	0.337541	0.29128	0.3025	0.25256	0.402783	0.307115	0.0819203	0.321803	0.583493	0.278144	0.416495	0.195031	0.255917	0.268417	0.214766	0.168606	0.29361	0.0919743	0.157607	0.255775	0.278608	0.289866	0.423553	0.259031	0.484689	0.324382	0.201856	0.212692
TAG	-0.0578692	-0.00641043	0.00898413	0.223199	0.160986	0.136255	0.0813996	0.314847	0.0719451	-0.0477757	0.234945	0.0435692	0.158891	0.0690176	0.258914	0.29141	0.212309	0.0389636	0.122995	0.271333	0.0175165	0.425497	0.251593	0.136022	0.113076	0.0413267	0.129914	0.143451	0.138702	0.255746	0.375949	0.170736	0.31674	0.203098	0.226072	0.3699	0.124777	0.13142	0.178987	0.229418	0.400643	0.201065	0.17345	0.33166	0.160349	0.178292	0.349221	0.109443	0.197572
TAG	0.0203455	0.217923	0.0518909	0.288593	0.161478	0.366375	0.337513	0.246479	0.382825	0.143217	0.290572	0.239885	0.256591	0.247756	0.354473	0.416579	0.381988	0.250219	0.313073	0.417493	0.258052	0.365532	0.334022	0.394775	0.391991	0.486207	0.507467	0.371843	0.60939	0.399549	0.456676	0.531943	0.263505	0.156683	0.397927	0.291064	0.20941	0.309891	0.356372	0.315174	0.383906	0.573597	0.667812	0.404824	0.354985	0.313087	0.384598	0.538283	0.399944
TAG	0.0407654	0.202056	0.140337	-0.104673	0.418873	0.667663	0.610061	0.281262	0.325835	0.431639	0.363563	0.338362	0.280614	0.403238	0.394019	0.498405	0.175429	0.40634	0.551761	0.505769	0.286644	0.365558	0.229861	0.429346	0.672624	0.657737	0.702756	0.572432	0.691066	0.626541	0.618481	0.437622	0.428186	0.446313	0.251276	0.492944	0.233576	0.0438817	0.223881	0.308006	0.347144	0.443827	0.632278	0.450626	0.48963	0.504677	0.373623	0.254065	0.430003
TAG	-0.0541729	0.119263	0.189313	0.199794	0.125029	0.316297	0.368349	0.325809	0.0975728	0.170389	0.206769	-0.00684644	0.0982863	0.0912961	0.221504	0.310672	0.273392	0.339727	0.226044	0.2465	0.274743	0.339855	0.159964	0.0401185	0.399181	0.22429	0.406229	0.258585	0.237543	0.395673	0.34682	0.247701	0.411	0.187192	0.242671	0.427812	0.291081	0.029235	0.226483	0.201795	0.405525	0.379881	0.17202	0.223812	0.243604	0.0631346	0.345289	0.257032	0.248536
TAG	0.16067	0.201757	0.195438	0.104346	0.362384	0.31903	0.259858	0.31149	0.302597	0.429392	0.274981	0.198547	0.222203	0.144463	0.226352	0.193775	0.347607	0.0757397	0.208303	0.441327	0.343682	0.0952811	0.448144	0.645898	0.443047	0.397455	0.155461	0.295664	0.443285	0.356682	0.308009	0.242683	0.215656	0.0787032	0.109969	0.220055	0.330235	0.521947	0.330247	0.200692	0.113938	0.109075	0.174484	0.29251	0.32313	0.355243	0.554467	0.532524	0.624538
TAG	0.0952506	0.276318	0.244356	0.14227	0.352112	0.501728	0.234988	0.0106473	0.195607	0.409632	0.361482	0.257629	0.247093	0.26618	0.215445	0.310926	0.293202	0.391808	0.227446	0.285439	0.385826	0.439218	0.314793	0.455806	0.389421	0.38298	0.474438	0.492314	0.474636	0.536595	0.465081	0.280935	0.207718	0.351745	0.331884	0.43734	0.395953	0.318909	0.146066	0.149204	0.362405	0.259576	0.290935	0.434438	0.521247	0.417795	0.430297	0.438052	0.397534
TAG	0.110115	0.128208	0.0271038	0.0802071	0.150667	0.370811	0.299984	0.307805	0.173521	0.195796	0.328099	0.160355	0.0662424	0.16039	0.365727	0.0706743	0.164822	0.156167	0.0813793	0.220479	0.110073	0.332366	0.333549	0.249521	0.35732	0.155132	0.104552	0.219196	0.267432	0.303792	0.211738	0.353642	0.257568	0.276996	0.203559	0.274717	0.0697447	0.0351537	0.0545051	0.161527	0.181196	0.156549	0.242911	0.38878	0.386097	0.386224	0.39101	-0.0234133	0.206422
TAG	0.0254642	0.212433	0.221615	0.205244	0.201355	0.201368	0.231665	0.214445	0.0505123	0.170576	0.179588	0.0450123	-0.0380067	0.219025	0.247671	0.251486	0.18675	0.090536	0.114303	0.257724	0.33029	0.302369	0.204407	0.277216	0.310529	0.171268	0.109318	0.208089	0.265131	0.335901	0.438946	0.380545	0.318725	0.351826	0.375905	0.299093	0.357251	0.218633	0.122463	0.246224	0.350782	0.375995	0.639586	0.276506	0.405812	0.265766	0.155831	0.179472	0.266814
TAG	0.111925	0.218301	0.0948716	0.0885466	0.396459	0.469547	0.370305	0.15398	0.256239	0.412066	0.380029	0.0967302	0.118273	0.111235	0.231528	0.149819	0.211391	0.265113	0.305008	0.37837	0.210927	0.361544	0.23867	0.29553	0.388966	0.450172	0.511072	0.499372	0.602553	0.438681	0.395633	0.416296	0.416783	0.268842	0.219301	0.307476	0.309079	0.120719	0.289787	0.0779971	0.278966	0.412373	0.32883	0.397267	0.382014	0.471409	0.233833	0.145982	0.305356
TAG	0.150561	0.201402	0.0114316	0.0542567	0.20112	0.43039	0.291627	0.362354	0.413319	0.248945	0.147892	0.249268	0.146799	0.34965	0.194159	0.331585	0.087525	0.345007	0.12776	0.250526	0.199852	0.356275	0.159982	0.25559	0.323039	0.375992	0.279753	0.3575	0.250719	0.380815	0.35331	0.397866	0.258419	0.256998	0.437733	0.22935	0.192609	0.0365846	0.0938304	0.20886	0.248661	0.488853	0.151177	0.404551	0.280279	0.147979	0.180737	0.199849	0.222821
TAG	0.111379	0.199114	0.226982	0.227751	0.409817	0.426876	0.227898	0.130886	0.232144	0.231629	0.453482	0.181341	0.274325	0.277621	0.308025	0.133336	0.20726	0.350632	0.275207	0.469699	0.342921	0.423096	0.340233	0.446115	0.409088	0.319349	0.329675	0.346043	0.400018	0.413673	0.565734	0.429937	0.283849	0.246805	0.362923	0.291361	0.266914	0.146585	0.129879	0.0562897	0.295153	0.372	0.326763	0.356281	0.451679	0.607974	0.394987	0.263906	0.250292
TAG	0.294239	0.0798119	0.0670241	0.207057	0.30104	0.613955	0.476407	0.388809	0.279995	0.418631	0.343679	0.340157	0.206568	0.33879	0.274334	0.336711	0.211432	0.412065	0.431572	0.426284	0.393697	0.372138	0.299398	0.417899	0.604203	0.620118	0.605103	0.670146	0.69406	0.38611	0.551998	0.390588	0.205415	0.301157	0.293716	0.315073	0.180471	0.168926	0.299863	0.343881	0.392118	0.321396	0.286796	0.330263	0.384936	0.305013	0.314051	0.336641	0.480178
TAG	0.106209	0.238291	0.0565079	0.213493	0.231525	0.472178	0.340965	0.0760688	0.167005	0.132166	0.186514	0.152638	0.0851522	0.0569773	0.121404	0.173285	0.185754	0.0996603	0.0608438	0.216663	0.250381	0.384382	0.299074	0.263357	0.268549	0.0454054	0.196209	0.235984	0.401008	0.31548	0.439505	0.326908	0.221699	0.241093	0.246197	0.3184	0.28029	0.230507	0.258417	0.0732803	0.33562	0.243207	0.286662	0.394864	0.359965	0.337693	0.281825	0.229197	0.142864
TAG	0.234058	0.174728	0.250388	0.163821	0.270852	0.467642	0.310075	0.117369	0.324325	0.200967	0.399254	0.139625	0.326193	0.174244	0.20042	0.163649	0.120281	0.156311	0.280703	0.174556	0.267356	0.351051	0.400091	0.359874	0.215979	0.122601	0.232641	0.298803	0.424276	0.307756	0.383706	0.325677	0.261314	0.0346718	0.26306	0.228902	0.166402	0.0950188	0.0761032	0.0580719	0.196977	0.162022	0.193176	0.109898	0.403376	0.387937	0.351537	0.182904	0.359258
TAG	0.141383	-0.136328	0.0203363	0.241528	0.350117	0.326586	0.245401	0.212835	0.0763091	0.0950952	0.175422	0.0928657	-0.0132831	-0.102562	0.0209168	0.237862	0.108698	0.209003	-0.00372816	0.20579	0.280018	0.354217	0.134567	0.101917	0.364306	0.202687	0.234094	0.206523	0.171209	0.38703	0.327422	0.19696	0.21065	0.00407862	0.367725	0.251631	0.355084	0.257436	0.24202	0.386831	0.259592	0.246101	0.366882	0.237208	0.372175	0.370361	0.353808	0.18554	0.246572
TAG	0.136493	0.16741	0.187914	0.273906	0.179748	0.182191	0.280188	0.146333	0.280137	0.191335	0.0640031	0.213457	0.16578	0.0266163	0.220052	0.303359	0.328617	0.106935	0.16917	0.206247	0.286521	0.242148	0.376752	0.377356	0.241603	0.15117	0.0737303	0.35512	0.165181	0.41881	0.195265	0.20128	0.16921	-0.0409364	0.282469	0.424901	0.394848	0.237722	0.336971	0.359131	0.270208	0.277248	0.308152	0.318484	0.271092	0.324737	0.299656	0.239471	0.189961
TAG	0.0656013	0.105246	0.0540546	0.165077	0.27478	0.391986	0.151436	0.278243	0.32529	0.245858	0.22742	0.111683	0.092793	0.201471	0.111206	0.0467084	0.0463563	0.077145	0.087693	0.255323	0.227325	0.387515	0.258722	0.263753	0.40226	0.235063	0.0942624	0.296293	0.239321	0.145566	0.245113	0.358744	0.372141	0.268909	0.174207	0.128377	0.242543	0.131401	0.185604	0.286026	0.123961	0.0722624	0.245	0.321043	0.282261	0.245857	0.366377	0.273033	0.291323
TAG	0.00660773	0.0982754	0.179982	0.0558765	0.0945898	0.357307	0.289189	0.277817	0.157011	-0.00922849	0.144369	0.164066	0.263471	0.16826	0.272258	0.151555	0.301943	0.222515	0.127597	0.239618	0.26175	0.405574	0.342141	0.214803	0.262677	0.0776846	0.160261	0.149038	0.317477	0.29288	0.157257	0.296726	0.215444	0.0528708	0.218992	0.429802	0.22242	0.226146	0.219114	0.190987	0.238448	0.456479	0.506576	0.361869	0.419089	0.347455	0.0225747	0.03071	0.261111
TAG	-0.00709639	0.0661525	0.0169834	-0.0464085	0.352722	0.287023	0.305678	0.260021	0.264911	0.261003	0.17788	0.100264	0.133717	0.278196	0.225049	0.337766	0.263944	0.286147	0.155028	0.208138	0.248649	0.378159	0.318297	0.218787	0.401328	0.174689	0.389059	0.351678	0.325634	0.327874	0.325768	0.274734	0.308883	0.204862	0.168666	0.261572	0.280481	0.299142	0.117417	0.177507	0.342758	0.368228	0.373976	0.321345	0.228211	0.416316	0.203941	0.23413	0.168551
TAG	0.156898	0.162678	0.0709565	0.0864094	0.213727	0.589878	0.390177	0.21878	0.210614	0.348331	0.177035	0.126932	0.135506	0.221515	0.325782	0.451433	0.20729	0.168603	0.344483	0.415626	0.404134	0.242709	0.326862	0.368776	0.534536	0.509644	0.541914	0.647203	0.693848	0.387186	0.613231	0.286578	0.366526	0.0954533	0.343199	0.287371	0.284011	0.333067	0.266121	0.244368	0.458205	0.380286	0.541426	0.182849	0.401762	0.352599	0.378414	0.492054	0.572265
TAG	0.0802497	0.0692766	0.0914393	0.0787422	0.279229	0.428835	0.179825	0.111411	0.213183	0.1071	0.238071	0.31973	0.09305	0.132498	0.08825	0.205712	0.392691	0.207267	0.230841	0.296542	0.383695	0.411067	0.379794	0.255071	0.319127	0.115303	0.379029	0.259374	0.344192	0.444744	0.525704	0.359428	0.179199	0.169251	0.419215	0.198748	0.252222	0.168599	0.155455	0.257959	0.344898	0.425031	0.586589	0.313098	0.392821	0.297491	0.301382	0.309946	0.347468
TAG	0.26261	0.230882	0.346469	0.0909615	0.247881	0.435116	0.389399	0.329109	0.284966	0.361777	0.391593	0.184742	0.188517	0.0569316	0.261657	0.232604	0.325119	0.301596	0.349863	0.25894	0.271194	0.442778	0.429533	0.324288	0.322074	0.421596	0.313601	0.455419	0.393979	0.463954	0.359019	0.521254	0.373798	0.16981	0.392	0.319291	0.300003	0.183757	0.19068	0.22267	0.333388	0.398157	0.463864	0.319019	0.322026	0.423416	0.291539	0.23917	0.30494
TAG	-0.0232203	0.101005	0.219107	0.0919407	0.298395	0.376766	0.166805	0.201788	0.195862	0.249928	0.210608	-0.0603969	0.0512398	0.129917	0.11022	0.150616	0.0447804	0.158821	0.111435	0.224631	0.262382	0.373887	0.21812	0.233206	0.144314	0.181955	0.138221	0.191519	0.201477	0.334024	0.293525	0.268219	0.123269	0.118258	0.090252	0.347562	0.332656	0.223862	0.260248	0.117705	0.252766	-0.118773	0.344396	0.325993	0.102413	0.462587	0.405872	0.351525	0.112183
TAG	0.193894	0.10751	0.244418	0.123372	0.41171	0.546636	0.332383	0.306976	0.213537	0.0814413	0.285824	0.151926	0.202966	0.190903	0.19268	0.154683	0.210252	0.385982	0.165674	0.293897	0.329289	0.349683	0.288004	0.417966	0.394552	0.319949	0.328173	0.359324	0.343539	0.4662	0.378736	0.489902	0.255579	0.257116	0.390586	0.240486	0.316425	0.20052	0.27447	0.179233	0.409658	0.100148	0.309637	0.393402	0.249144	0.222852	0.24645	0.15042	0.228949
TAG	0.0307653	0.384857	0.295629	0.23886	0.191877	0.447528	0.48274	0.271906	0.058425	0.260462	0.224641	0.192072	0.106962	0.200307	0.0942057	0.334013	0.255194	0.300806	0.3062	0.25076	0.428519	0.307147	0.273614	0.280517	0.431785	0.448673	0.429037	0.43545	0.481191	0.494933	0.341524	0.349662	0.089442	0.243143	0.411655	0.283997	0.417711	0.370625	0.294659	0.145651	0.285214	0.43131	0.494504	0.376136	0.39459	0.428291	0.341835	0.399392	0.355118
TAG	0.0874564	0.317475	0.187264	0.123158	0.354364	0.373606	0.295759	0.184139	0.268237	0.342873	0.292542	0.0772749	-0.0404537	0.0329131	0.187984	0.255355	0.23303	0.250388	0.202445	0.151333	0.513236	0.396695	0.375733	0.217268	0.0903119	0.0476654	0.190213	0.346661	0.45229	0.394499	0.386602	0.250296	0.208085	0.162218	0.203006	0.252768	0.394818	0.336427	0.203609	0.135628	0.278694	0.195247	0.330385	0.336462	0.314111	0.56362	0.526734	0.210097	0.256411
TAG	0.208065	0.214002	0.235035	0.173066	0.26019	0.510864	0.234953	0.151507	0.163095	0.288315	0.26832	0.258089	0.0957169	0.107501	0.106693	0.142086	-0.00466001	0.0920648	0.0496146	0.0890528	0.294647	0.324453	0.355168	0.356905	0.442563	0.327221	0.163659	0.167351	0.288784	0.471377	0.496203	0.410453	0.384719	0.243561	0.307886	0.0589634	0.142465	-0.00248559	0.0107072	0.168657	0.180792	0.175963	0.322611	0.308996	0.358208	0.35204	0.245441	0.00415338	0.0819021
TAG	0.152946	0.32054	0.20224	0.0578361	0.424057	0.277645	0.232633	0.322767	0.338584	0.399304	0.356431	0.0444738	0.220147	0.202113	0.269843	0.18464	0.27294	0.362699	0.313161	0.280553	0.287023	0.357206	0.54157	0.280343	0.373825	0.340729	0.392945	0.372333	0.407795	0.441409	0.525217	0.518103	0.192563	0.244898	0.286487	0.365821	0.364552	0.140279	0.154359	0.218927	0.363364	0.58201	0.538	0.302769	0.543999	0.441128	0.237088	0.233863	0.414693
TAG	0.0142367	0.0231153	-0.0566845	-0.0191582	0.339105	0.537036	0.344319	0.296789	0.178321	0.368232	0.588509	0.306343	0.161631	0.257441	0.38627	0.299804	0.258831	0.445356	0.536728	0.407922	0.338733	0.4106	0.229902	0.339635	0.348982	0.480391	0.885212	0.566317	0.498721	0.471256	0.572162	0.473765	0.462192	0.3833	0.490269	0.345178	0.103028	0.103296	-0.0339397	0.372549	0.524362	0.490938	0.435508	0.343711	0.408624	0.301275	0.398139	0.438427	0.342605
TAG	0.128371	0.169416	0.150418	0.110741	0.220387	0.263617	0.124619	0.232295	0.221873	0.0310843	0.0155191	0.315745	0.268956	-0.0183731	0.05388	0.212936	0.275391	0.0787057	0.120107	0.140162	0.369614	0.364995	0.233599	0.155052	0.175037	0.169743	0.242622	0.210828	0.279722	0.293607	0.473996	0.354846	0.100568	0.237514	0.390291	0.425612	0.259232	0.32684	0.174093	0.276044	0.420685	0.364289	0.45409	0.358965	0.412733	0.299184	0.323544	0.216407	0.18382
TAG	0.146565	0.129587	0.142881	0.209522	0.224029	0.373513	0.305458	0.267855	0.297458	0.198208	0.253673	0.240927	0.0954787	0.277851	0.293831	0.179546	0.106376	0.325173	0.400122	0.407391	0.637478	0.292539	0.342001	0.349767	0.358589	0.601693	0.429514	0.49984	0.561638	0.449814	0.404179	0.389853	0.268867	0.256871	0.221099	0.234145	0.271066	0.277845	0.103885	0.0218872	0.168854	0.408093	0.402169	0.547264	0.45215	0.200193	0.439251	0.230304	0.398618
TAG	0.120717	0.0872768	0.291302	0.306	0.164724	0.258544	0.225567	0.237783	0.120993	0.158717	0.220464	0.0848481	0.139719	0.241462	0.0313158	0.259525	0.188733	0.196327	0.132897	0.183855	0.460484	0.233973	0.319971	0.110091	-0.0414421	0.210569	0.12553	0.371129	0.492977	0.329606	0.497652	0.460175	0.125647	0.217009	0.354479	0.29973	0.244523	0.413821	0.223452	0.260783	0.367532	0.438857	0.348919	0.423769	0.334988	0.260481	0.390037	0.0640305	0.181791
TAG	0.101916	0.163265	-0.10832	0.138375	0.334111	0.268324	0.34878	0.170994	0.269894	0.033066	0.26939	0.324136	0.126983	0.0965915	0.216019	0.22853	0.224232	0.222675	0.129662	0.284982	0.269052	0.207209	0.242655	0.290306	0.311175	0.471354	0.328798	0.315561	0.322132	0.372716	0.370685	0.375527	0.348528	0.232756	0.329937	0.438769	0.187539	0.195422	0.096537	0.148337	0.318977	0.216298	0.449077	0.225331	0.338182	0.359256	0.274747	0.192585	0.20022
TAG	0.0859974	0.154338	0.17727	0.0282859	0.284645	0.285753	0.284478	0.0801064	0.0124686	0.130015	0.296459	0.244581	0.0670369	0.211314	0.236299	0.0879776	0.0240083	0.134104	0.0435309	0.175029	0.217857	0.238248	0.366379	0.459577	0.308149	0.232093	0.260716	0.17058	0.237303	0.264986	0.536317	0.344987	0.394075	0.353815	0.338464	0.369229	0.197145	0.217494	0.201415	0.109724	0.203696	0.323139	0.314444	0.134427	0.186077	0.406509	0.24123	0.145821	0.149582
TAG	0.208106	0.252044	0.0898997	0.270557	0.217911	0.515547	0.368726	0.309073	0.103605	0.265238	0.133043	0.114095	0.382354	0.0724836	0.173291	0.269985	0.365954	0.257389	0.266059	0.326006	0.349344	0.315272	0.336546	0.24341	0.446708	0.275224	0.461937	0.430084	0.490497	0.382036	0.615844	0.42002	0.227561	0.0631476	0.417551	0.466247	0.294419	0.318456	0.177427	0.416508	0.186831	0.570867	0.387543	0.38026	0.404975	0.467859	0.423506	0.381617	0.235194
TAG	0.00629219	0.102833	0.0977307	0.0891447	0.0179076	0.280717	0.223503	0.286345	0.139365	0.155593	0.147206	0.0137934	0.14762	0.185183	0.0511248	-0.00780767	0.0241026	0.323077	-0.0391409	0.129287	0.209176	0.310477	0.322678	0.233659	0.395849	0.23975	0.179267	0.0328064	0.302554	0.269782	0.30337	0.257825	0.275877	0.199356	0.0696793	0.37769	0.0120682	0.213871	0.261758	0.245475	0.281168	0.145907	0.351369	0.40231	0.302518	0.228525	0.181392	0.317359	0.383556
TAG	0.189595	0.168835	0.0910641	0.222898	0.294581	0.31532	0.304707	0.167036	0.306227	0.396361	0.311087	0.145977	0.183287	0.0766647	0.262907	0.23646	0.312364	0.387583	0.256391	0.218991	0.253318	0.332667	0.381258	0.372655	0.217182	0.224236	0.285515	0.315687	0.166477	0.451476	0.42155	0.284702	0.136212	0.207827	0.31841	0.341123	0.170094	0.109644	0.270117	0.242351	0.326613	0.324012	0.33169	0.504989	0.372885	0.270681	0.455221	0.211822	0.251736
TAG	0.0399711	-0.0159572	0.0252841	0.159642	0.18373	0.351779	0.261678	0.421556	0.331033	0.121449	0.226461	0.100859	0.189886	0.133944	0.25052	0.132404	0.306352	0.176024	0.160311	0.276914	0.326432	0.387816	0.225956	0.090373	0.450166	0.177719	0.327446	0.240441	0.202409	0.296495	0.438822	0.311833	0.0977128	0.289772	0.393341	0.406136	0.251947	0.212404	0.206203	0.41805	0.315749	0.265397	0.270757	0.316587	0.310697	0.330262	0.287951	0.170079	0.361362
TAG	0.121038	0.136754	-0.0280819	0.0597923	0.260449	0.446625	0.247952	0.301995	0.221462	0.170676	0.217161	0.23384	0.299458	0.238764	0.207578	0.220109	0.134915	0.200067	0.376992	0.46956	0.301381	0.351351	0.217216	0.414197	0.27206	0.335245	0.256579	0.278619	0.210875	0.367179	0.540256	0.30397	0.339332	0.260626	0.321279	0.465505	0.257951	-0.0355572	0.262236	0.293566	0.153068	0.234175	0.242883	0.400368	0.242228	0.252691	0.314195	0.211891	0.230546
TAG	0.183585	0.142154	0.126746	0.204577	0.0586093	0.43158	0.454019	0.169933	0.513389	0.347348	0.174785	0.0658592	0.138348	0.115026	0.23169	0.320896	0.509137	0.317076	0.416327	0.309038	0.371394	0.275993	0.435108	0.34082	0.57297	0.625899	0.578304	0.564271	0.608045	0.477897	0.438113	0.265574	0.176558	0.117046	0.43299	0.449537	0.191403	0.250024	0.334039	0.30793	0.452405	0.266966	0.385138	0.439383	0.550793	0.288832	0.440506	0.464781	0.597914
TAG	0.0678875	-0.096682	0.209162	0.0732002	0.251024	0.205543	0.449938	0.23106	0.196805	0.165298	0.214899	0.0329136	-0.109563	0.0399986	0.335332	0.185024	0.0962394	0.285627	0.126644	0.107875	0.205686	0.367133	0.00847386	0.118723	0.21754	0.106509	0.172939	0.146617	0.0736604	0.20738	0.272541	0.25808	0.307557	0.148779	0.33773	0.416704	0.265046	0.105152	0.251621	0.351516	0.357646	0.142383	0.315176	0.210674	0.180835	0.219352	0.210505	0.227521	0.074737
TAG	0.312762	0.0687538	0.140966	0.199795	0.273373	0.264749	0.309684	0.210425	0.220301	0.302766	0.396187	0.240003	0.163072	0.15306	0.0869416	0.228801	0.202742	0.254309	0.0950982	0.133156	0.175625	0.328036	0.195887	0.241858	0.419837	0.404807	0.175713	0.140727	0.174559	0.307048	0.414335	0.0906079	0.350001	0.204332	0.235348	0.121723	0.15378	0.231853	0.233331	0.258226	0.291291	0.186502	0.335876	0.246852	0.202135	0.344718	0.322152	0.211586	0.33167
TAG	0.180523	0.208552	0.0786219	0.155991	0.219878	0.485803	0.372933	0.217543	0.102935	0.315171	0.230588	0.164843	0.168396	0.167342	0.0843254	0.290523	0.169914	0.170972	0.231103	0.171347	0.437543	0.410165	0.298651	0.40533	0.413592	0.431505	0.33653	0.395261	0.491434	0.377706	0.250767	0.30301	0.193467	0.380776	0.282589	0.245519	0.377273	0.177832	0.346434	0.321908	0.262155	0.280922	0.367343	0.369112	0.375007	0.30078	0.311168	0.405862	0.478342
TAG	0.0848408	0.00237034	0.225698	0.203652	0.29273	0.484576	0.257522	0.38436	0.0592816	0.0710817	0.0730786	0.0156924	0.141599	0.115025	0.319623	0.165497	0.28925	-0.0169921	0.110569	0.208729	0.206089	0.326123	0.147564	0.22113	0.0610674	0.134365	0.449948	0.289339	0.315812	0.511286	0.482647	0.306984	0.163795	0.0612086	0.414943	0.363902	0.378415	0.190914	0.179533	0.204754	0.36272	0.425339	0.528831	0.363755	0.213792	0.318472	0.130281	0.107793	0.218578
TAG	0.0971854	0.242234	-0.0722329	0.101103	0.386125	0.440331	0.506574	0.318482	0.0977638	0.278668	0.294531	0.253435	0.168091	0.196882	0.169724	0.365769	0.296614	0.397879	0.176639	0.10565	0.393345	0.23203	0.414173	0.370982	0.466541	0.479162	0.430748	0.364567	0.561171	0.518486	0.423187	0.281677	0.283141	0.285423	0.217724	0.35669	0.212004	0.178056	0.0934096	0.0830229	0.34949	0.324687	0.357863	0.376968	0.500028	0.38203	0.381585	0.243022	0.270793
TAG	0.139191	0.168776	0.0833844	0.103237	0.128137	0.347753	0.320843	0.262183	0.241995	0.275856	0.125243	0.226744	0.264134	0.195039	0.149019	0.281823	0.0757538	0.121676	0.169197	0.220866	0.193753	0.249314	0.33417	0.296585	0.268698	0.219666	0.242999	0.174829	0.325304	0.263925	0.570976	0.494188	0.330331	0.18275	0.290665	0.257223	0.21589	0.0545387	0.133449	0.070523	0.230062	0.317879	0.274132	0.383438	0.255907	0.0853352	0.23994	0.110563	0.201047
TAG	0.00655998	0.165571	0.0259729	0.0536934	0.234799	0.201391	0.159965	0.274623	0.239498	0.0196165	0.240397	0.0981587	-0.0208662	0.177984	0.219451	0.201947	0.0161841	0.155701	0.129767	0.152219	0.209541	0.2241	0.209862	0.207818	0.249859	0.263898	0.208002	0.13491	0.162835	0.222744	0.213166	0.203622	0.317179	0.0972445	0.214789	0.285044	0.170067	0.0951737	0.233269	0.197967	0.233834	0.238815	0.289543	0.272298	0.34905	0.258249	0.390262	0.15394	0.0461373
TAG	0.0800744	0.187148	0.240417	0.192436	-0.058068	0.213927	0.15696	0.19473	0.13617	0.0600272	0.174721	0.280442	0.0397172	0.117638	0.292319	0.205043	0.171507	0.262988	-0.0452491	0.219893	0.131753	0.267136	0.267503	0.202047	0.211335	0.282491	0.224107	0.222177	0.378812	0.30811	0.241745	0.115794	0.158818	0.105167	0.341777	0.127068	0.210016	0.188072	0.22917	0.247525	0.23146	0.260596	0.243229	0.32754	0.209546	0.348464	0.283739	0.111889	0.216311
TAG	0.175782	0.0793275	0.113251	0.123501	0.150323	0.381659	0.340286	0.241646	0.199557	0.338832	0.132495	0.0587238	0.193398	0.257226	0.226447	0.213666	0.237451	0.120112	0.17926	0.203859	0.293695	0.334212	0.363181	0.319192	0.455257	0.267191	0.208814	0.208038	0.226481	0.484154	0.394802	0.382219	0.157521	0.148722	0.274019	0.165389	0.0464083	0.132961	0.259409	0.310327	0.255087	0.318421	0.218186	0.283072	0.357728	0.31646	0.273301	0.264273	0.335365
TAG	0.127452	0.195198	0.133068	0.304631	0.119593	0.487148	0.445389	0.212424	0.254873	0.340894	0.205543	0.151973	0.0326431	0.0943538	0.216423	0.258709	0.401807	0.156811	0.27085	0.275914	0.300477	0.223413	0.300308	0.361857	0.156461	0.196291	0.328631	0.32619	0.482298	0.359743	0.505241	0.340583	0.196672	0.283627	0.337386	0.300343	0.371784	0.290053	0.188622	0.230671	0.202398	0.338254	0.269049	0.350538	0.254991	0.369024	0.260809	0.20766	0.136182
TAG	0.036444	0.0921759	0.107862	0.0715494	0.255016	0.425064	0.255748	0.108618	0.227301	0.579291	0.121998	0.352914	0.0572649	0.205241	0.176361	0.073848	0.289139	0.214975	0.265762	0.315647	0.328993	0.473843	0.35699	0.412465	0.489507	0.396354	0.388026	0.387394	0.352339	0.499029	0.423517	0.371208	0.315585	0.252878	0.413151	0.32179	0.195617	0.294834	0.233841	0.290198	0.133917	0.274887	0.476835	0.461576	0.307633	0.294332	0.156758	0.275659	0.411112
TAG	0.156322	0.308764	-0.046872	0.168082	0.233636	0.438923	0.295091	0.192841	0.377122	0.291676	0.270829	0.117923	0.331328	0.167926	0.106236	0.318217	0.2201	0.133728	0.186405	0.277683	0.289716	0.37689	0.303216	0.37638	0.539357	0.500046	0.48121	0.309702	0.300998	0.415765	0.30342	0.266052	0.146786	0.247964	0.445598	0.251282	0.257423	0.267441	0.307694	0.161719	0.330988	0.329957	0.205824	0.320808	0.236109	0.287178	0.209076	0.204631	0.3244
TAG	-0.00746825	0.108238	0.107994	0.16565	0.245309	0.160559	0.36015	0.148532	0.195953	0.0870349	0.265413	0.146201	0.248614	0.112646	0.0797093	0.207184	0.231959	0.0522326	0.0876305	0.14544	0.302363	0.212397	0.324989	0.268091	0.122555	0.212163	0.217392	0.303666	0.274454	0.37896	0.504362	0.322158	0.266414	0.234123	0.331644	0.40341	0.27939	0.186975	0.197773	0.370613	0.278603	0.431402	0.457017	0.534337	0.409943	0.374314	0.231079	0.174844	0.233344
TAG	0.0611231	0.224044	0.119133	0.219649	0.342037	0.364437	0.205733	0.296503	0.168865	0.24798	0.277295	0.142729	0.210336	0.145094	0.318619	0.302729	0.274618	0.216225	0.229619	0.237934	0.361318	0.249743	0.320849	0.27273	0.331049	0.208855	0.179869	0.298227	0.384671	0.440318	0.590826	0.346321	0.176189	0.0260578	0.20141	0.312678	0.290821	0.259119	0.290319	0.218853	0.226291	0.475168	0.317845	0.406181	0.376479	0.273056	0.217846	0.268088	0.237929
TAG	-0.0238183	0.121717	0.0314497	0.0644515	0.515922	0.212072	0.359856	0.219029	0.306146	0.111545	0.296787	0.193456	-0.0257946	0.246591	0.209466	0.214963	0.300478	0.319471	0.133968	0.256716	0.253746	0.384092	0.36989	0.32637	0.341662	0.307993	0.429113	0.362108	0.391527	0.5216	0.258348	0.393156	0.237447	0.201659	0.364247	0.376415	0.245412	0.245516	0.113568	0.0626596	0.452102	0.339303	0.519839	0.451162	0.34788	0.342516	0.32726	0.347236	0.245712
TAG	0.0570499	0.281837	0.153116	0.0697201	0.387303	0.427292	0.411298	0.261585	0.406179	0.235427	0.282953	0.225357	0.170104	0.34418	0.304806	0.235318	0.203151	0.283889	0.307825	0.370448	0.266512	0.36537	0.427372	0.395515	0.364109	0.357197	0.445294	0.360437	0.473484	0.406443	0.469693	0.402335	0.381875	0.161042	0.328844	0.355533	0.203194	0.0249519	0.178401	0.148296	0.314117	0.31327	0.420318	0.459883	0.38429	0.288233	0.269839	0.272007	0.237955
TAG	0.0823788	0.218046	0.142028	0.189203	0.154631	0.365365	0.22205	0.143396	0.247393	0.197278	0.291034	0.100567	0.295803	0.235267	0.110583	0.269848	0.164258	0.271108	0.257766	0.317518	0.370327	0.425349	0.234484	0.47573	0.511389	0.274701	0.432152	0.454291	0.339292	0.479739	0.639581	0.196942	0.112257	0.304196	0.20709	0.22363	0.20833	0.140923	0.34382	0.398801	0.275295	0.402002	0.331898	0.462887	0.456491	0.408342	0.288558	0.252209	0.25652
TAG	0.13025	0.0922731	0.036903	0.128476	0.426343	0.471581	0.408021	0.259216	0.271737	0.261776	0.27312	0.0714737	0.265409	0.187685	0.159647	0.111203	0.21575	0.29205	0.15183	0.38531	0.337237	0.376343	0.287538	0.444223	0.343468	0.362524	0.310202	0.209772	0.393104	0.35185	0.431348	0.406654	0.12508	0.346502	0.221395	0.550172	0.168857	0.215317	0.285306	0.318849	0.269621	0.372684	0.489661	0.375744	0.258698	0.271201	0.398481	0.29733	0.371712
TAG	0.131012	0.0457056	0.199055	0.258084	0.314014	0.485915	0.498734	0.364881	0.260939	0.497773	0.320342	0.429492	0.188443	0.134672	0.226189	0.299791	0.530936	0.405206	0.361905	0.314203	0.35562	0.236114	0.282276	0.562817	0.63866	0.571499	0.665486	0.56408	0.676149	0.684174	0.57526	0.526329	0.41449	0.37668	0.48926	0.344051	0.065823	0.203871	0.165882	0.403396	0.420968	0.399996	0.416774	0.413214	0.124163	0.183823	0.198942	0.296768	0.473763
TAG	0.0292741	0.146975	-0.0253563	0.0998051	0.347962	0.348335	0.502544	0.182841	0.487232	0.36715	0.145	0.292161	0.150781	0.341931	0.148093	0.320735	0.258858	0.398245	0.244991	0.327654	0.238292	0.267662	0.202092	0.248633	0.546589	0.508464	0.466994	0.528384	0.455317	0.571094	0.464886	0.371313	0.258175	0.121234	0.345155	0.3092	0.0993389	0.20752	0.278854	0.462553	0.340795	0.325309	0.344602	0.312241	0.264723	0.277403	0.384505	0.352727	0.367152
TAG	0.207353	0.222276	0.212438	0.153859	0.277335	0.245786	0.0949618	0.132564	0.155958	0.212005	0.0889779	-0.0169035	0.043024	0.0981694	0.33078	0.32528	0.219	0.221893	0.0437298	0.0935352	0.256346	0.449795	0.0625253	0.142171	0.0521597	0.035121	0.0774285	0.256592	0.117699	0.212619	0.334647	0.265239	0.145326	0.17215	0.123906	0.24578	0.341202	0.234638	0.153715	0.17274	0.341182	0.085377	0.0819385	0.331	0.434405	0.381661	0.304227	0.309948	0.213391
TAG	-0.0294547	-0.0145089	0.103739	0.0790855	0.121055	0.380038	0.405	0.0635078	0.341744	0.216869	0.308942	0.173575	0.0923717	0.183288	0.316792	0.230407	0.0643832	0.255606	0.190733	0.0824684	0.292506	0.240721	0.168537	0.44746	0.458609	0.414976	0.420028	0.435773	0.414821	0.409017	0.432132	0.443925	0.343655	0.136081	0.150694	0.347936	0.0223912	0.239076	0.23817	0.162226	0.180939	0.366676	0.335501	0.269564	0.489625	0.260126	0.154358	0.116289	0.406663
TAG	0.112729	0.14917	0.208901	0.263089	0.248474	0.338763	0.251761	0.254886	0.282616	0.277634	0.225279	0.0374242	0.0765903	0.149441	0.148116	0.271867	0.126068	0.177563	0.0546427	0.115501	0.122555	0.380538	0.127665	0.126829	0.315454	0.172714	0.149892	0.267195	0.224115	0.343567	0.242193	0.135576	0.253098	0.133593	0.126031	0.293368	0.26175	0.203127	0.162787	0.215581	0.260144	0.150981	0.271186	0.143033	0.356566	0.478627	0.398893	0.210242	0.285928
TAG	0.210984	0.153058	0.1703	0.0451535	0.371773	0.394781	0.219141	0.136674	0.0600219	0.173724	0.125516	0.272144	0.154329	0.341054	0.238487	0.24496	0.354758	0.370899	0.305418	0.410976	0.300655	0.334726	0.299975	0.307057	0.337307	0.267273	0.159413	0.165479	0.235261	0.405752	0.292682	0.283861	0.234608	0.167517	0.336787	0.324088	0.246328	0.249856	0.177996	0.105422	0.125995	0.0981832	0.214894	0.392944	0.376492	0.367651	0.354363	0.202793	0.304075
TAG	-0.0124275	0.0280524	0.203873	0.0189764	0.246245	0.546022	0.239859	0.19701	0.0618051	0.202075	0.295283	0.361598	0.275541	0.20258	0.294837	0.363873	0.280983	0.215483	0.219639	0.166099	0.413958	0.373046	0.172526	0.130135	0.260107	0.26762	0.363369	0.452154	0.315181	0.33863	0.382569	0.373319	0.267857	0.138338	0.214969	0.327807	0.317311	-0.0241449	0.122454	0.0986132	0.169263	0.353372	0.448804	0.391015	0.386806	0.353703	0.465377	0.204349	0.279196
TAG	0.0528386	0.104305	0.109652	0.131706	0.490724	0.511757	0.40862	0.248039	0.402654	0.260875	0.347762	0.206577	0.171784	0.22673	0.236775	0.234436	0.187722	0.334109	0.253522	0.319529	0.385819	0.480455	0.397295	0.323676	0.52444	0.446546	0.548046	0.647001	0.690973	0.481734	0.555528	0.28786	0.28217	0.307215	0.39013	0.362285	0.187872	0.207859	0.177343	0.317612	0.540875	0.577133	0.43445	0.334688	0.373418	0.372306	0.199672	0.269647	0.541069
TAG	0.190863	0.231537	-0.000170129	0.0944921	0.21987	0.225014	0.430772	0.18828	0.234951	0.21359	0.359854	0.279798	0.162827	0.072948	0.120211	-0.014572	0.31858	0.106931	0.255783	0.385509	0.332696	0.242647	0.146554	0.366925	0.501909	0.574222	0.341143	0.317057	0.45548	0.413744	0.518096	0.264295	0.307945	0.103819	0.405057	0.319138	0.238462	0.155608	0.327073	0.268383	0.413358	0.296935	0.316849	0.475511	0.29792	0.277555	0.307448	0.492191	0.443699
TAG	0.143784	0.203958	0.110235	0.0492352	0.340995	0.44777	0.369838	0.242722	0.266601	0.210834	0.463959	0.140914	0.10541	0.310129	0.226242	0.131561	0.0759527	0.258129	0.122659	0.368555	0.36578	0.319972	0.407114	0.314789	0.40326	0.245423	0.109422	0.288947	0.286542	0.309299	0.242661	0.0804947	0.264298	0.257273	0.111305	0.235044	0.23804	0.325227	0.131915	0.222198	0.149344	0.126451	0.246769	0.261475	0.27453	0.450792	0.429786	0.183137	0.397322
TAG	0.00688886	0.0355251	0.0795762	0.146528	0.239089	0.441012	0.397924	0.295801	0.290735	0.435798	0.452005	0.304446	0.230696	0.247089	0.23321	0.217879	0.267789	0.395486	0.325807	0.24546	0.355165	0.502153	0.0366795	0.199273	0.539952	0.447441	0.585443	0.572603	0.451686	0.446916	0.415483	0.351062	0.2269	0.076254	0.358832	0.296765	0.295996	0.096875	0.297047	0.267388	0.410572	0.334346	0.476548	0.331113	0.219431	0.288155	0.326297	0.234345	0.311941
TAG	0.0831104	0.297882	-0.0489112	0.243346	0.164237	0.453803	0.15087	0.333698	0.257291	0.278369	0.215747	0.177423	0.14419	0.309414	0.215128	0.220328	0.489949	0.249935	0.236721	0.222923	0.447187	0.221262	0.308216	0.285614	0.418046	0.523652	0.618922	0.616486	0.591201	0.516806	0.406539	0.598794	0.380854	0.17967	0.30261	0.44265	0.051789	0.113781	0.204599	0.361427	0.389458	0.596185	0.319787	0.365258	0.3903	0.380129	0.454209	0.185234	0.280103
TAG	0.0595976	0.253618	0.125781	0.261075	0.401339	0.173879	0.166923	0.170267	0.113361	0.159791	0.253725	0.00721809	0.0517604	0.114047	0.153708	0.1647	0.237763	0.286537	0.0273969	0.239567	0.335755	0.354475	0.296299	0.36746	0.216792	0.27544	0.221721	0.0823559	0.289688	0.327008	0.340483	0.141134	0.136484	0.02279	0.172417	0.349996	0.299455	0.221255	0.267938	0.202083	0.251227	0.209824	0.244296	0.302615	0.38581	0.517196	0.320089	0.365185	0.279038
TAG	0.103881	0.0250217	-0.0116275	0.0386813	0.148533	0.550164	0.557146	0.316203	0.190131	0.303959	0.413215	0.11057	0.429594	0.0895936	0.180857	0.275607	0.268233	0.392093	0.41239	0.270171	0.280832	0.130081	0.181588	0.311775	0.44339	0.475028	0.33449	0.320178	0.231718	0.653026	0.342233	0.270565	0.180197	0.159724	0.292263	0.22598	0.257304	0.275612	0.281607	0.241686	0.212839	0.382576	0.378929	0.300352	0.457397	0.28717	0.45534	0.380406	0.433631
TAG	0.151684	0.0427962	0.135872	0.196387	0.233214	0.252214	0.281041	0.209471	0.272085	0.205156	0.151558	0.192973	0.0793026	0.20144	0.143724	0.278821	0.175634	0.131819	0.00902205	-0.00131002	0.121933	0.287959	0.322709	0.181926	0.217272	0.292484	0.157276	0.0279482	0.0684841	0.203192	0.379112	0.305226	0.123921	0.17553	0.256107	0.287909	0.153543	0.102369	0.11871	0.213455	0.393583	0.217373	0.270198	0.295127	0.354923	0.315814	0.169483	0.0803064	0.127634
TAG	0.135805	0.153655	0.0675911	0.230228	0.308969	0.284555	0.193534	0.252876	0.289123	0.218551	0.148976	0.103163	0.389858	0.183023	0.207207	0.363783	0.140243	0.289733	0.176468	0.344809	0.286422	0.289396	0.0910686	0.259352	0.215595	0.147388	0.150414	0.112338	0.375597	0.430761	0.451322	0.417854	0.319887	0.235321	0.294675	0.28428	0.310693	0.255841	0.278781	0.107918	0.239505	0.237843	0.258658	0.279253	0.36225	0.392832	0.22807	0.176872	0.26026
TAG	0.0227275	0.104427	0.149299	0.147424	0.293476	0.269596	0.323832	0.181269	0.175524	0.348782	0.125546	0.144921	0.0164078	0.229451	0.167296	0.262287	0.3016	0.218266	0.160142	0.215303	0.165535	0.158073	0.329053	0.123144	0.195169	0.220064	0.186523	0.260897	0.265045	0.192681	0.168903	0.274548	0.202975	0.18177	0.256955	0.35814	0.324245	0.248774	0.317729	0.1615	0.369132	0.114156	0.191555	0.40978	0.34496	0.221183	0.226154	0.360048	0.249235
TAG	0.396967	0.226182	0.353247	0.106113	0.380064	0.533671	0.649782	0.263617	0.336263	0.633473	0.366585	0.159638	0.444731	0.253015	0.530518	0.310509	0.55408	0.487877	0.384472	0.619975	0.379054	0.316952	0.327078	0.452354	0.519442	0.607626	0.665997	0.802453	0.780289	0.695953	0.614694	0.447792	0.365879	0.300863	0.372523	0.310497	0.21213	0.229334	0.0865659	0.342834	0.439977	0.495828	0.461312	0.41605	0.521388	0.524892	0.481846	0.243899	0.53287
TAG	0.132987	0.195426	0.269133	0.140654	0.148288	0.238439	0.277686	0.348914	0.288413	0.264964	0.0916765	0.0214019	0.0940791	0.215639	0.0312473	0.173051	0.300032	0.190129	0.0689446	0.245773	0.316961	0.423107	0.281815	0.325198	0.19126	0.0102734	0.146691	0.254362	0.296247	0.342184	0.396497	0.326034	0.0861136	0.235361	0.215237	0.338259	0.243483	0.125406	0.24355	0.126657	0.365175	0.254606	0.0755893	0.327392	0.297172	0.2322	0.298839	0.300999	0.188471
TAG	0.0765911	0.209728	0.0818601	0.0655179	0.170212	0.306122	0.256499	0.18331	0.110597	0.28626	0.226895	0.148621	0.208851	0.155964	0.0535337	0.0798489	0.245002	0.231142	0.240843	0.0806863	0.254037	0.32526	0.293219	0.254418	0.237126	0.208914	0.127539	0.120407	0.189065	0.290273	0.44379	0.361309	0.232719	0.143879	0.224798	0.434613	0.27937	0.157781	-0.0724536	0.140109	0.174974	0.320208	0.279594	0.313543	0.353767	0.1427	0.123962	0.0366392	0.166127
TAG	0.0124308	0.0878975	0.0315928	0.150504	0.174242	0.267686	0.335645	0.349189	0.326758	0.212175	0.456672	0.154175	0.0434473	-0.0353228	0.188192	0.135019	0.150347	0.200585	0.126283	0.231672	0.218367	0.187289	0.327016	0.384437	0.490044	0.292718	0.305701	0.221115	0.313242	0.345048	0.168198	0.107892	0.208311	0.0865572	0.115057	0.134399	0.301525	0.168347	0.207033	0.36027	0.226818	0.337121	0.182123	0.247106	0.280156	0.451834	0.544632	0.474343	0.410381
TAG	0.127352	0.24806	0.127713	0.162999	0.114927	0.202601	0.115739	0.157392	0.226089	0.0394377	0.127178	0.110055	0.0207582	0.134677	0.185395	0.160899	0.336786	0.26277	0.145986	0.20441	0.166854	0.421568	0.267056	0.334007	-0.0166849	0.106567	0.159228	0.27628	0.192972	0.265554	0.403123	0.557544	0.249631	0.204274	0.338046	0.37497	0.27786	0.398155	0.124315	0.234513	0.283375	0.379685	0.379561	0.530344	0.401358	0.472271	0.211614	0.148451	0.0947574
TAG	0.0754518	0.0944068	0.106978	0.209503	0.275668	0.201902	0.231321	0.141134	0.184883	0.145635	0.17094	-0.0892425	0.159813	0.330766	0.279342	0.0531153	0.00557172	0.248479	0.0399315	0.188087	0.231169	0.383815	0.128583	0.234138	0.421489	0.289767	0.20934	0.156979	0.191798	0.347024	0.34472	0.247693	0.155273	0.0334682	0.165309	0.210461	0.315093	0.192437	0.21114	0.209247	0.276354	0.0699108	0.258276	0.345285	0.0745086	0.400719	0.33768	0.374623	0.31875
TAG	-0.0149937	0.180957	0.0508796	0.138294	0.0361668	0.239194	0.210907	0.268539	0.296831	0.161344	0.228503	0.160534	0.0549377	0.125001	0.187947	0.275328	0.262873	0.299838	0.0842129	0.118875	0.440387	0.334793	0.198332	0.311356	0.192896	0.355309	0.15741	0.228972	0.224231	0.366845	0.0784238	0.25615	0.168793	0.097651	0.286504	0.317658	0.36152	0.308275	0.260172	0.245689	0.243815	0.326424	0.279572	0.215932	0.30944	0.193574	0.421801	0.240436	0.258899
TAG	-0.108992	-0.0804695	0.180172	0.197122	0.26483	0.20119	0.0742135	0.243371	0.219008	0.0873488	0.212639	0.130168	0.0823981	0.109722	0.253633	-0.0048361	0.0835949	0.177501	-0.02682	-0.00308763	0.216569	0.208226	0.0933766	0.228824	0.30117	0.0719309	0.0996147	0.178261	0.0639381	0.171671	0.124909	0.137188	0.220776	0.147547	0.148939	0.200138	0.160583	-0.0807856	0.122271	0.219722	0.381035	0.154936	0.175269	0.161757	0.0805806	0.222315	0.142125	0.202351	0.138146
TAG	0.140152	-0.00719061	0.143748	0.076144	0.217573	0.0748602	0.0731583	0.23574	0.237477	0.155171	0.210515	0.190428	0.0915219	0.0462591	0.150065	0.121606	0.0972574	0.158958	0.0957934	0.201945	0.229424	0.226025	0.276257	0.297995	0.372421	0.153824	0.19812	0.0978005	0.291587	0.0806381	0.285955	0.384802	0.109663	0.205419	0.304294	0.342696	0.241118	0.350356	0.190533	0.241831	0.467507	0.3184	0.378217	0.360593	0.35232	0.29591	0.236987	0.326501	0.197194
TAG	-0.160069	0.0355691	0.200911	0.217627	0.209399	0.239042	0.112861	0.290731	0.304877	0.0510167	0.0393068	0.159051	0.0742809	0.187277	0.068899	0.255027	0.25601	0.203526	0.285012	0.206181	0.463863	0.376846	0.268565	0.253013	0.290856	0.549816	0.260563	0.366105	0.399542	0.425529	0.256629	0.19161	0.202308	0.0124133	0.362171	0.372835	0.391724	0.133559	0.166111	0.343545	0.383047	0.313921	0.290493	0.394499	0.346289	0.243298	0.163294	0.272075	0.390576
TAG	0.251812	0.167067	0.22958	0.0202656	0.328895	0.375612	0.234979	0.0930714	0.281547	0.224425	0.277185	0.374637	0.352116	0.374071	0.233534	0.263912	0.249759	0.400945	0.179937	0.269055	0.187508	0.354891	0.483428	0.278014	0.347077	0.416885	0.431774	0.551745	0.368073	0.481368	0.577588	0.518153	0.252614	0.178326	0.386238	0.381885	0.28656	0.224075	0.208112	0.120647	0.360057	0.523167	0.38092	0.594434	0.449513	0.245372	0.300605	0.0705338	0.397132
TAG	0.0844042	0.114947	0.15305	0.0964141	0.205749	0.296552	0.3069	0.18312	0.192422	0.237638	0.0119519	0.110967	0.024286	0.114419	0.166421	0.178581	0.0980512	0.0586593	0.0951421	0.146666	0.0962418	0.299549	0.265507	0.193232	0.322159	0.0494674	0.050852	-0.0301308	0.169742	0.295503	0.278261	0.367954	0.279449	0.225314	0.145305	0.121442	0.0437999	0.11603	0.148471	0.122864	0.250014	0.219088	0.178621	0.36772	0.347237	0.200463	0.202625	0.108746	-0.0107628
TAG	0.0622491	0.191703	0.239222	0.280958	0.205611	0.291748	0.399399	0.351193	0.47121	0.164	0.266381	0.284052	0.155173	0.280931	0.131724	0.147279	0.239593	0.337006	0.349528	0.283741	0.426188	0.205865	0.293781	0.2435	0.349136	0.236931	0.450524	0.342429	0.504422	0.353888	0.54022	0.280806	0.256347	0.325831	0.343283	0.467194	0.112518	0.0967817	0.282986	0.216418	0.239562	0.474528	0.330853	0.327791	0.299453	0.408454	0.371765	0.0199336	0.276732
TAG	0.0871254	0.0514297	0.157191	0.150419	0.164526	0.381913	0.393701	0.014325	0.310463	0.125302	0.0920139	0.0624799	0.148467	0.209193	0.146755	0.487033	0.119919	0.154542	0.284189	0.234689	0.200414	0.183775	0.411175	0.264428	0.236911	0.120841	0.340103	0.202495	0.452546	0.51653	0.477372	0.316487	0.229051	0.14887	0.473734	0.271956	0.315414	0.0819544	0.268293	0.185622	0.299732	0.0268636	0.204065	0.395762	0.321566	0.340697	0.461215	0.0676469	0.186424
TAG	0.135243	0.15404	-0.0600866	0.0725704	0.0579176	0.150453	0.277569	0.248267	0.204902	0.205744	0.235629	0.288093	0.237269	0.0834025	0.35965	0.177289	0.160195	0.109119	0.126496	0.150524	0.215779	0.266002	0.373761	0.286666	0.197422	0.42579	0.35307	0.124164	0.140491	0.238324	0.27288	0.236834	0.347631	0.201925	0.214536	0.292138	0.0857501	0.226746	0.149308	0.113181	0.16249	0.174436	0.239325	0.248421	0.296487	0.31023	0.215605	0.0550154	0.349549
TAG	0.0975845	0.108622	0.0849798	0.0620837	0.296183	0.393289	0.330702	0.241114	0.420051	0.408939	0.266843	0.239337	0.188157	0.273709	0.217681	0.26603	0.166092	0.20449	0.33898	0.372405	0.255759	0.374089	0.25863	0.363837	0.617527	0.502437	0.288819	0.392651	0.452426	0.550485	0.422635	0.345128	0.20604	0.303466	0.248825	0.25871	0.271535	0.135648	0.113508	0.373369	0.503301	0.268012	0.310825	0.325505	0.277083	0.194975	0.396142	0.327394	0.376112
TAG	0.108428	0.117247	0.0991881	0.0598112	0.385242	0.284982	0.265644	0.183195	0.340792	0.219271	0.22563	0.271571	0.0929277	0.232583	0.216921	0.31168	0.18741	0.232033	0.25456	0.338612	0.171364	0.349375	0.217418	0.337661	0.249165	0.259638	0.372166	0.345761	0.442478	0.422148	0.342476	0.36606	0.172799	0.351881	0.257711	0.49534	0.183035	0.135357	0.274034	0.25292	0.234981	0.241279	0.446972	0.343188	0.438635	0.292982	0.27518	0.21691	0.203011
TAG	0.0746247	0.196799	0.129928	0.0487932	0.30381	0.480947	0.440002	0.25428	0.223764	0.460144	0.21673	0.0341003	0.283761	0.153353	0.20092	0.285285	0.139121	0.137327	0.292011	0.284753	0.30798	0.305554	0.351021	0.428905	0.506334	0.367376	0.282205	0.446844	0.606074	0.458113	0.460572	0.457202	0.221911	0.240144	0.235053	0.255181	0.374756	0.188014	0.202356	0.145188	0.244469	0.229323	0.434557	0.347191	0.277985	0.278533	0.248747	0.295555	0.499914
TAG	-0.0302911	0.100701	0.184605	0.0109438	0.380752	0.429188	0.317076	0.146964	0.400259	0.399981	0.121056	0.221858	0.179235	0.145732	0.269989	0.254647	0.11404	0.231732	0.35153	0.247367	0.353389	0.374446	0.435467	0.308415	0.38115	0.35088	0.355069	0.348573	0.29607	0.512386	0.346996	0.342343	0.325363	0.203649	0.440385	0.176594	0.261154	0.200639	0.263163	0.377873	0.291629	0.355301	0.413807	0.375374	0.296933	0.292188	0.318713	0.274494	0.398209
TAG	-0.10976	-0.0645538	0.0423167	0.0712001	0.121601	0.132631	0.315452	0.266953	0.152991	0.228109	0.0605915	0.0762245	0.110279	0.0756283	0.317432	0.228155	0.0756923	0.173694	0.159958	0.100391	0.102617	0.296347	-0.0556063	0.0656126	0.15389	0.110358	0.321275	0.0341412	-0.0132673	0.253857	0.23492	0.00225598	0.226913	0.237105	0.259609	0.218549	0.273965	0.064624	0.135756	0.151605	0.237757	0.197987	0.22571	0.242314	0.195631	0.151815	0.244257	0.318238	0.24335
TAG	0.29266	0.243186	0.19501	0.18904	0.163613	0.434856	0.31656	0.211056	0.186413	0.2829	0.219038	0.211092	0.264258	0.196116	0.18198	0.255437	0.332113	0.207282	0.301288	0.213379	0.200375	0.40569	0.292511	0.326127	0.261155	0.292478	0.364694	0.492512	0.515947	0.459479	0.508876	0.402299	0.284205	0.163331	0.299716	0.353	0.135163	0.241446	0.144515	0.232069	0.211362	0.368227	0.291811	0.349642	0.422077	0.327372	0.260287	0.300449	0.36733
TAG	0.485008	0.386128	0.256726	0.265873	0.450397	0.398925	0.448274	0.0470476	0.303555	0.481476	0.344656	0.41058	0.302412	0.0437156	0.120473	0.204913	0.307319	0.323404	0.359923	0.47926	0.346149	0.313125	0.343846	0.296301	0.280866	0.293692	0.0961888	0.419542	0.565595	0.609531	0.431053	0.193039	0.262338	0.0617665	0.226547	0.375281	0.485267	0.315646	0.304693	0.322247	0.229461	0.238429	0.326752	0.154628	0.557617	0.739741	0.567729	0.570133	0.30136
TAG	-0.117147	-0.0052508	0.0106915	0.135147	0.324309	0.157711	0.35024	0.23744	0.125183	0.232006	0.108981	0.0381	0.113739	0.112908	0.160227	0.265856	0.357877	0.176168	0.171973	0.109089	0.390758	0.185709	0.302805	0.487994	0.53674	0.428398	0.365596	0.214981	0.370205	0.368204	0.236017	0.127586	0.10248	0.0424354	0.1741	0.286223	0.302259	0.348172	0.426923	0.500504	0.336818	0.21458	0.257259	0.252169	0.181949	0.309447	0.393058	0.520654	0.438846
TAG	0.0767282	0.102017	0.0288292	0.0778781	0.0182683	0.273755	0.25578	0.214955	0.124204	-0.0296066	0.195309	0.104304	-0.00042457	-0.0409695	0.0397407	0.10611	0.183463	0.444537	0.149353	0.317987	0.321706	0.291247	0.0816242	0.285393	0.344507	0.0640013	0.0912444	0.248876	0.383895	0.329693	0.356177	0.245842	0.0532929	0.181173	0.193168	0.394022	0.323627	0.226392	0.228371	0.185484	0.23463	0.389851	0.211143	0.389904	0.404282	0.336977	0.464317	0.16861	0.395434
TAG	-0.147106	-0.0211916	0.0708665	0.16468	0.0514108	0.208935	0.216417	0.262253	0.270173	0.0479688	0.314429	0.06083	-0.108283	0.0228262	0.129201	0.155285	0.137161	0.204132	0.0564523	0.010207	0.193164	0.521116	0.119134	0.360104	0.305466	0.182346	0.010814	0.0922252	0.132462	0.246225	0.0167341	0.204083	0.291288	0.0698106	0.226335	0.125609	0.346987	0.31475	0.340928	0.157985	0.315553	0.189063	0.147356	0.109982	0.109801	0.140165	0.207946	0.486801	0.39349
TAG	-0.0350472	0.082579	0.201286	0.152312	0.240889	0.133497	0.190587	0.303365	0.146076	0.0579621	0.112321	0.151079	0.270506	0.282023	0.221339	0.36854	0.132277	0.334144	-0.00903396	0.117643	0.297913	0.487731	0.0889083	0.226877	0.258956	0.164634	0.275136	0.149248	0.083464	0.382361	0.42663	0.306835	0.176305	0.17349	0.28878	0.486757	0.385269	0.122599	0.236729	0.133365	0.415383	0.290302	0.38243	0.42872	0.296927	0.307936	0.323289	0.0898907	0.185527
TAG	0.28967	0.139622	0.209112	0.211285	0.315817	0.448465	0.227626	0.0521221	0.0819968	0.116953	0.26419	0.138796	0.0644082	0.16551	0.205969	0.343187	0.384623	0.26655	0.228562	0.311827	0.377754	0.45409	0.30826	0.262043	0.050762	0.20222	0.205572	0.458916	0.289765	0.463781	0.518463	0.391183	0.175622	0.25738	0.307506	0.496854	0.467953	0.162829	0.0294038	0.15215	0.175329	0.426049	0.392235	0.280043	0.649874	0.507466	0.379085	0.259593	0.28233
TAG	0.201675	0.0885764	0.11562	0.115551	0.225621	0.343061	0.281256	0.145525	0.229426	0.207639	0.199732	0.248591	0.207986	0.322651	0.208009	0.242857	0.141634	0.333312	0.321247	0.173056	0.357535	0.28146	0.104085	0.244636	0.325938	0.34423	0.293419	0.299496	0.398549	0.512091	0.526232	0.366113	0.391772	0.101249	0.278505	0.399845	0.236615	0.248798	0.188756	0.300398	0.321318	0.44623	0.452855	0.3132	0.412798	0.341613	0.396075	0.295768	0.300311
TAG	0.0586837	0.0536915	-0.023552	0.0984116	0.0227162	0.246008	0.243246	0.281845	0.220353	0.160115	0.223626	0.0412407	0.075696	-0.0314814	0.0684339	0.269102	-0.0171905	0.281784	-0.0380264	0.319672	0.278058	0.215128	0.157406	0.228821	0.398789	0.262826	0.0803914	0.109242	0.191251	0.30057	0.253782	0.134255	0.227136	0.239548	0.106832	0.191275	0.28089	0.400977	0.26434	0.121073	0.239102	0.0928524	0.30417	0.179736	0.212189	0.249114	0.302978	0.292216	0.218095
TAG	0.135103	-0.0753796	0.110304	0.157474	0.11545	0.0484414	0.249512	0.178317	0.345814	0.23373	0.110035	0.0592575	0.120202	0.162422	-0.0928626	0.046662	0.103495	0.0625595	0.085502	0.175385	0.205396	0.235084	0.176679	0.149597	0.344423	0.240989	0.026857	0.0318749	0.202435	0.222966	0.132051	0.0955903	0.137556	0.0870616	0.342818	0.308591	0.167118	0.0593194	0.296431	0.236807	0.291646	0.0698501	0.11589	0.25308	0.300777	0.165807	0.226138	0.20496	0.0611097
TAG	0.0688222	0.00855202	0.138712	0.135312	0.0418846	0.409655	0.273972	0.203545	0.308649	0.239791	0.147903	0.206476	0.237052	0.070741	0.213191	0.239672	0.479136	0.207058	0.279795	0.262702	0.393397	0.443518	0.324721	0.365507	0.446224	0.440006	0.458401	0.524421	0.534262	0.571807	0.488049	0.427044	0.248073	0.145743	0.250249	0.438795	0.268797	0.198911	0.265274	0.426462	0.406718	0.388596	0.391512	0.450083	0.380838	0.285386	0.414223	0.290594	0.255009
TAG	0.209514	0.165456	0.0979088	0.110248	0.222759	0.259491	0.279412	0.292867	0.377412	0.255104	0.272466	0.162817	0.0486267	0.0636999	0.210958	0.298702	0.366554	0.28456	0.070315	0.182707	0.217571	0.40224	0.421549	0.292204	0.383818	0.383853	0.226639	0.200835	0.512488	0.373847	0.303774	0.120153	0.1695	0.225677	0.143911	0.281319	0.448396	0.313682	0.243785	0.264525	0.23524	0.261438	0.270801	0.295765	0.1256	0.433121	0.349839	0.468779	0.397774
TAG	0.118542	0.161983	0.100059	0.172192	0.347516	0.461394	0.243851	0.150696	0.125247	0.244745	0.370879	0.241366	0.222232	0.168391	0.263481	0.151563	0.275329	0.302556	0.187259	0.203435	0.30537	0.287341	0.308212	0.345272	0.357241	0.222635	0.418484	0.423165	0.453206	0.544043	0.214812	0.45147	0.288175	0.495065	0.300914	0.360456	0.206192	0.252214	0.170933	0.157084	0.388426	0.18968	0.262318	0.374829	0.37293	0.448524	0.559005	0.250726	0.26718
TAG	0.0292299	0.272147	0.165179	0.17714	0.361043	0.415835	0.373014	0.158059	0.0872492	0.0401347	0.11787	0.240073	0.179415	0.0257251	0.357784	0.27036	0.260558	0.210322	0.276962	0.176025	0.233131	0.389653	0.352759	0.305087	0.247722	0.2765	0.261792	0.244586	0.309444	0.44532	0.447297	0.258171	0.238802	0.142915	0.32498	0.46969	0.27281	0.23458	0.239981	0.176347	0.422848	0.486042	0.339514	0.307551	0.285961	0.215545	0.38758	0.222234	0.240044
TAG	0.324502	0.264407	0.208826	0.271906	0.401915	0.45601	0.480998	0.0320329	0.183927	0.439293	0.371845	0.173763	0.200374	0.240243	0.0160117	0.145151	0.279896	0.196164	0.206202	0.270136	0.391939	0.325278	0.307445	0.458528	0.329768	0.145553	0.23426	0.372361	0.485285	0.41276	0.425633	0.235351	0.238897	0.109943	0.0693027	0.206693	0.372824	0.32108	0.272213	0.200498	0.091227	0.119665	0.269734	0.243789	0.594779	0.70544	0.529445	0.412253	0.320715
TAG	0.0436025	-0.0570916	0.141817	0.0362532	-0.0112804	0.266884	0.139314	0.163444	0.165459	0.0930446	0.0742212	0.192012	0.241559	0.354979	0.174365	0.169449	0.0470185	0.219215	-0.00611971	0.12943	0.191006	0.413974	0.336503	0.189543	0.213473	0.162758	0.0570085	0.113786	0.0842337	0.146911	0.406477	0.335872	0.18179	0.222205	0.120981	0.389771	0.0748739	0.0983877	0.0353324	0.164841	0.150219	0.124294	0.202936	0.29058	0.367119	0.362471	0.304541	0.135801	-0.0113417
TAG	0.139711	0.121708	0.117052	-0.0253203	0.238373	0.309342	0.297086	0.320557	0.0810427	0.172229	0.193181	0.333216	-0.0182919	0.124286	0.245328	0.064404	0.141538	0.276585	0.138359	0.262154	0.0996578	0.48693	0.314522	0.445467	0.0694196	0.094582	0.185022	0.228051	0.387747	0.453802	0.323418	0.319031	0.298334	0.179174	0.191464	0.172955	0.113985	-0.084363	0.226364	0.261509	0.131516	0.278005	0.3177	0.391945	0.429969	0.375297	0.186856	0.289463	0.15678
TAG	0.159979	0.112626	0.162049	0.178681	0.0988045	0.291023	0.177087	0.206568	0.0835732	0.18961	0.257025	0.103637	0.188541	0.17295	0.0768377	0.235102	0.186757	0.207554	0.100062	0.303726	0.319814	0.301476	0.192376	0.359759	0.30224	0.197962	0.179547	0.276228	0.208911	0.302519	0.248498	0.237611	0.0831633	0.17602	0.292912	0.0486283	0.315604	0.197317	0.192785	0.285483	0.137388	0.243663	0.212415	0.194506	0.309132	0.192814	0.372826	0.204161	0.207614
TAG	0.00486535	-0.00503119	0.0200759	0.0932116	0.045948	0.189874	0.310293	0.194061	0.268729	0.125428	-0.0502214	0.103285	0.0709876	0.0974552	0.00567732	0.144969	0.240719	0.10875	0.0796691	0.226048	0.0485796	0.214145	0.268862	0.276555	0.435813	0.20578	0.0982161	0.163986	0.100754	0.273961	0.102681	0.100182	0.124964	0.271298	0.159712	0.195534	0.237233	0.245168	0.221162	0.225175	0.144068	0.153052	0.226327	0.212041	0.172604	0.320789	0.454288	0.409153	0.316783
TAG	0.233154	0.169155	0.197918	0.151589	0.314892	0.463775	0.32237	0.152621	0.0233761	0.276295	0.243629	0.292854	0.222229	-0.0489009	0.30736	0.0716018	0.404757	0.253204	0.162395	0.345503	0.389939	0.296037	0.287365	0.381161	0.404347	0.410262	0.354971	0.403308	0.355033	0.405898	0.468504	0.603292	0.272584	0.286049	0.433545	0.316928	0.16511	0.0893147	0.169267	0.124534	0.242997	0.187216	0.336085	0.51547	0.410346	0.39357	0.373613	0.255266	0.306097
TAG	0.0683322	0.144498	0.242332	0.259735	0.262911	0.39087	0.163978	0.263371	0.230491	0.299006	0.244571	0.132768	0.159493	0.090817	0.222837	0.0976141	0.275116	0.394042	0.0935595	0.334914	0.315177	0.185515	0.20329	0.345093	0.266962	0.476416	0.334176	0.349982	0.538519	0.415718	0.309736	0.269924	0.314603	0.0274654	0.344837	0.297659	0.22008	0.110132	0.23066	0.274903	0.304556	0.400384	0.260272	0.294849	0.33172	0.463427	0.420541	0.282414	0.267492
TAG	0.120031	0.0696704	0.141293	0.150347	0.212758	0.303059	0.171738	0.294941	0.0646811	-0.013568	0.124759	0.216813	0.206963	0.0812191	0.151936	0.208398	0.17785	0.192243	0.0420364	0.134243	0.348383	0.277523	0.112383	0.0870557	0.21894	0.0689046	0.190216	0.0676013	0.13176	0.335302	0.409247	0.257987	0.229779	0.315317	0.241115	0.274228	0.148992	0.0817872	0.174068	0.135677	0.294179	0.27888	0.411558	0.434834	0.23141	0.192331	0.127951	0.316621	0.153452
TAG	0.165176	0.139288	0.187893	-0.00835415	0.456536	0.709475	0.513279	0.3815	0.318101	0.443827	0.299748	0.25713	0.169907	0.307074	0.367805	0.219431	0.325819	0.375518	0.504385	0.445755	0.159775	0.220373	0.295259	0.47767	0.721068	0.534478	0.618521	0.571367	0.515582	0.718875	0.741868	0.594791	0.255944	0.382361	0.438436	0.186149	0.0300764	0.00994043	0.159765	0.109618	0.361491	0.4991	0.522443	0.439105	0.429946	0.385217	0.348692	0.211246	0.461523
TAG	0.136385	0.127023	0.11765	0.194903	0.0312907	0.44129	0.289981	0.165398	0.285798	0.292114	0.195814	0.04432	0.0622165	0.218762	0.212198	0.2228	0.140703	0.138559	0.144867	0.307508	0.286545	0.439618	0.221819	0.373575	0.440555	0.356664	0.225967	0.276919	0.291067	0.38841	0.436609	0.289026	0.184666	0.235367	0.184673	0.242426	0.170122	0.136823	0.300793	0.233457	0.207742	0.353826	0.113931	0.212766	0.226435	0.377168	0.317568	0.213056	0.2273
TAG	0.0850914	0.32885	0.163651	0.113238	0.355718	0.285804	0.283738	0.0252943	0.279992	0.267882	0.209176	0.12025	0.254875	0.165049	0.34785	0.291666	0.395978	0.23691	0.405254	0.266874	0.136533	0.428161	0.267564	0.447073	0.436949	0.19755	0.327708	0.33923	0.496902	0.510295	0.466382	0.441998	0.315504	0.229113	0.488694	0.371783	0.34394	0.247871	0.155409	0.336255	0.266579	0.45707	0.432844	0.373079	0.33252	0.396934	0.439694	0.24718	0.378581
TAG	0.0937649	0.105162	0.026213	0.164051	0.276643	0.343884	0.281979	0.181306	0.0886156	0.12017	0.175062	0.101759	0.0922761	0.170669	0.265273	0.325868	0.278421	0.381655	0.224369	0.28605	0.156399	0.32145	0.159134	0.317791	0.279147	0.255702	0.361698	0.344821	0.25827	0.41924	0.402604	0.273029	0.225953	0.185038	0.484306	0.308702	0.156474	0.218306	0.217199	0.196716	0.345474	0.400185	0.363037	0.467142	0.378385	0.293433	0.290966	0.423604	0.246157
TAG	0.129348	0.0601281	0.143994	0.131204	0.295253	0.186646	0.306791	0.189527	0.262949	0.276679	0.23899	0.328057	0.130281	0.205687	0.270776	0.265779	0.339817	0.11348	0.219908	0.30283	0.257786	0.238253	0.299171	0.293637	0.256874	0.347882	0.234828	0.230532	0.37948	0.39924	0.548728	0.213652	0.15682	0.140146	0.241252	0.406727	0.326226	0.29536	0.32335	0.251405	0.479015	0.418766	0.328521	0.444769	0.410047	0.492785	0.440303	0.276367	0.262974
TAG	0.0550431	0.202987	0.316267	0.052115	0.269277	0.649038	0.441748	0.33979	0.263071	0.387612	0.413469	0.253887	0.406226	0.312656	0.245336	0.285617	0.428413	0.471665	0.58004	0.647878	0.495744	0.300989	0.277337	0.400172	0.454114	0.465682	0.782848	0.747719	0.629856	0.73904	0.549374	0.370726	0.38729	0.282224	0.545931	0.649873	0.559104	0.294099	0.271939	0.192797	0.347512	0.676609	0.602693	0.453218	0.309356	0.414672	0.331851	0.359709	0.537037
TAG	0.111564	0.124477	0.282863	0.18148	0.165611	0.28201	0.256342	0.218862	0.16648	0.182011	0.09835	0.16692	0.187019	0.119091	-0.0327326	0.134372	0.0959703	0.188475	0.0461534	0.0695442	0.19028	0.465614	0.190044	0.223237	0.119261	0.025006	-0.0309874	0.214629	0.0180417	0.173275	0.320851	0.236102	0.221498	0.221706	0.288876	0.348173	0.208637	0.103546	0.228487	0.296259	0.494258	0.243873	0.276171	0.289877	0.193441	0.286729	0.161092	0.162743	-0.0525969
TAG	0.304702	0.116817	0.116339	0.115352	0.406973	0.447015	0.198719	0.328654	0.230822	0.32858	0.420464	0.16063	0.0448884	0.225197	0.317814	0.200534	0.321564	0.248208	0.25929	0.258982	0.471399	0.459852	0.214928	0.466676	0.542151	0.435024	0.157659	0.467268	0.472552	0.426693	0.0862626	0.189456	0.241136	0.102626	0.199772	0.250575	0.237877	0.480529	0.237069	0.405614	0.304808	0.309692	0.193088	0.161313	0.206825	0.446569	0.456776	0.618156	0.512796
TAG	0.287069	0.37337	0.159381	0.0873488	0.29805	0.286735	0.308201	0.0839173	0.283049	0.449451	0.230596	0.135707	0.337757	0.166184	0.193077	0.163768	0.0445348	0.0770177	0.328827	0.206607	0.185499	0.38874	0.340392	0.257259	0.352936	0.256703	0.259338	0.164602	0.457872	0.30209	0.345661	0.508899	0.124656	0.253217	0.158329	0.121621	0.131587	0.200517	0.204267	0.116766	0.252	0.315573	0.24162	0.341013	0.362035	0.245543	0.309344	0.365753	0.185653
TAG	-0.0512788	0.0714611	0.131084	0.232435	0.110693	0.342141	0.26759	0.15224	0.243206	0.244691	0.134346	0.129523	0.0808289	0.21846	0.253845	0.132196	0.165754	0.16943	0.109832	0.353666	0.183203	0.227774	0.206438	0.139638	0.393524	0.245048	0.362191	0.278374	0.40195	0.475617	0.229974	0.311576	0.207379	0.312067	0.31091	0.386736	0.219334	0.0189535	0.111325	0.115246	0.214453	0.150624	0.212802	0.315333	0.381019	0.452929	0.260895	0.10012	0.272089
TAG	0.124778	0.249483	0.102512	0.216693	0.145627	0.315017	0.316865	0.20692	0.112118	0.292775	0.0838654	0.116584	0.0735766	-0.072203	0.0750727	0.181152	0.332567	0.150907	-0.00366573	0.228363	0.245436	0.401359	0.379116	0.440214	0.276039	0.352852	0.204276	0.164863	0.320012	0.604321	0.386135	0.165363	0.105311	0.0932348	0.344454	0.511509	0.214171	0.266183	0.395662	0.249478	0.242603	0.151078	0.495989	0.372625	0.278401	0.418991	0.420404	0.0842786	0.24737
TAG	0.130846	0.196383	0.0128129	0.0563087	0.192301	0.507758	0.33215	0.102457	0.271059	0.422044	0.387659	0.160814	0.230909	0.211408	0.256611	0.261931	0.184766	0.256923	0.339751	0.430429	0.393313	0.373311	0.348664	0.272161	0.202703	0.349151	0.43524	0.520121	0.315726	0.369431	0.477022	0.271922	0.321138	0.275367	0.349777	0.329317	0.267988	0.112371	0.303691	0.150301	0.26313	0.30604	0.228479	0.347411	0.371175	0.454764	0.396423	0.425782	0.30573
TAG	0.188899	0.252558	-0.0132787	0.105628	0.190696	0.452546	0.352936	0.410718	0.283876	0.223486	0.130796	0.173557	0.0977793	0.113464	0.263389	0.373447	0.319837	0.252001	0.449933	0.326741	0.311192	0.431179	0.271387	0.260706	0.361059	0.395281	0.475735	0.28118	0.301896	0.579354	0.577975	0.438117	0.205371	0.171168	0.293578	0.37327	0.282468	0.216133	0.264105	0.171875	0.259988	0.311526	0.443938	0.270665	0.423941	0.227748	0.447833	0.281052	0.420936
TAG	0.0573882	0.101803	0.163684	0.149264	0.277264	0.387673	0.309611	0.136964	0.0973237	0.210964	0.215694	0.185043	0.154851	0.338072	0.156967	0.204543	0.0545162	-0.0038106	0.0636495	0.250595	0.203156	0.279281	0.405993	0.347224	0.354373	0.16706	0.123035	0.117795	0.227578	0.441878	0.434293	0.302334	0.222074	0.270988	0.0481947	0.0845626	-0.100253	-0.0152907	0.0821374	0.0930524	0.204072	0.130384	0.207135	0.368291	0.247139	0.241687	0.328178	-0.00551161	-0.0888751
TAG	0.0828826	0.0469408	0.117717	0.134977	0.207793	0.393929	0.338435	0.126487	0.281974	0.393873	0.31923	0.222388	0.322069	0.219042	0.16042	0.243077	0.191184	0.383326	0.329481	0.336806	0.350551	0.173787	0.297524	0.45909	0.55216	0.530668	0.534638	0.433039	0.355674	0.366221	0.436488	0.413649	0.487806	0.206717	0.270362	0.294712	0.157573	0.0458731	0.119234	0.0741033	0.217518	0.349743	0.415187	0.379028	0.300628	0.216886	0.233944	0.191036	0.407988
TAG	-0.170546	0.110049	0.0414884	0.214539	0.237798	0.297881	0.167205	0.204577	0.074214	0.0726201	0.154478	0.115137	0.110077	0.168303	0.17086	0.2284	0.227236	0.210636	0.0922166	0.0824241	0.169665	0.319798	-0.0743331	0.203342	0.225993	0.14536	0.059082	0.260211	0.207945	0.320123	0.472621	0.3944	0.325832	0.173872	0.297166	0.267136	0.429128	0.144858	0.196775	0.141579	0.424271	0.221201	0.442251	0.525269	0.289091	0.241274	0.283577	0.175619	0.258592
TAG	0.0222054	0.173835	0.10284	-0.0272246	0.179574	0.184636	0.281929	0.125543	0.125673	0.036875	0.0795155	0.193779	0.119645	0.153099	0.0870628	0.331575	0.216204	0.108186	0.0128377	0.178583	0.252098	0.396634	0.327837	0.382419	-0.0619325	0.0468593	0.133844	0.113223	0.196811	0.296751	0.422616	0.316429	0.228738	0.287157	0.250229	0.459608	0.264479	0.187257	0.184451	0.14418	0.228862	0.387134	0.359783	0.410381	0.25985	0.353885	0.295204	0.11741	0.101596
TAG	0.102738	0.133216	0.17605	0.190075	0.159257	0.124299	0.141902	0.0568125	0.188492	0.0374697	0.23715	0.147535	0.232831	0.100374	0.275779	0.303088	0.224421	0.269449	0.0665463	-0.0042302	0.137104	0.362577	0.288843	0.169908	0.213616	-0.0360121	0.00484455	0.120103	0.186533	0.388596	0.368044	0.286929	0.229611	0.0898233	0.284674	0.319581	0.210044	0.28589	0.262207	0.358421	0.207488	0.457429	0.487057	0.294226	0.26331	0.350757	0.203041	0.235991	0.00201863
TAG	0.0651886	0.187758	0.0804097	0.165916	0.134406	0.371559	0.310174	0.29382	0.24144	0.30332	0.258064	0.162689	0.221344	0.0808787	0.00669921	0.286334	0.235125	0.260116	0.113774	0.205692	0.232495	0.290381	0.155928	0.376931	0.371613	0.279297	0.356817	0.17618	0.241954	0.491719	0.298713	0.206143	0.280254	0.157713	0.311632	0.298352	0.212807	0.231534	0.262064	0.323378	0.229293	0.396608	0.354956	0.340565	0.329986	0.178487	0.408428	0.357611	0.332516
TAG	-0.00886209	0.0932042	0.0574713	0.100422	0.303673	0.257548	0.352327	0.176278	0.226311	0.0575981	0.0283475	0.222409	0.094079	0.0661936	0.194823	0.195994	0.175804	0.171511	0.309893	0.00329274	0.126072	0.313142	0.25484	0.201289	0.409834	0.308171	0.0966137	0.0207554	0.15656	0.286445	0.199799	0.264783	0.28637	0.23968	0.17067	0.173746	0.107546	0.0222206	0.108025	0.233749	0.203082	0.271916	0.211676	0.311233	0.158603	0.225802	0.253834	0.190828	0.262587
TAG	0.0851216	0.202131	0.218828	0.121098	0.262313	0.215822	0.333798	0.164414	0.244045	0.180193	0.323578	0.181268	0.110663	0.0289848	0.146566	0.187408	0.135213	0.133966	0.040309	0.297785	0.429231	0.337177	0.354944	0.370775	0.396349	0.20895	0.0843862	0.322955	0.217898	0.324929	0.446391	0.357152	0.106123	0.178943	0.119736	0.456438	0.174618	0.298981	0.213163	0.120039	0.218183	0.126516	0.453474	0.235888	0.24295	0.293799	0.294259	0.267384	0.220816
TAG	0.123415	0.318913	0.183303	0.022732	0.494449	0.329107	0.357221	0.130394	0.166884	0.398035	0.378105	0.22718	0.282721	0.185908	0.271929	0.507652	0.22923	0.270514	0.109037	0.315251	0.17358	0.303419	0.349827	0.489471	0.249793	0.365921	0.430771	0.296345	0.286001	0.455968	0.418659	0.133537	0.228999	0.245997	0.352094	0.381301	0.385586	0.136117	0.117109	0.190484	0.294034	0.297324	0.258767	0.538142	0.511156	0.422586	0.385784	0.173744	0.378932
TAG	0.136469	0.410096	0.129148	0.0671449	0.504576	0.382257	0.3439	0.271528	0.190442	0.488892	0.232967	0.23557	0.182072	0.199999	0.284335	0.191414	0.252968	0.36213	0.371865	0.230022	0.550926	0.290874	0.318237	0.395285	0.427501	0.378681	0.364086	0.4254	0.561385	0.478283	0.56375	0.337376	0.363223	0.144131	0.32083	0.408821	0.395177	0.257706	0.231104	0.32839	0.240057	0.314721	0.252655	0.604055	0.519699	0.544814	0.430251	0.27186	0.420759
TAG	0.135309	0.16694	0.120367	0.126105	0.124496	0.463837	0.3642	0.196005	0.217877	0.161591	0.245834	0.332025	0.122553	0.109611	0.218443	0.470312	0.355223	0.317456	0.333581	0.291825	0.241278	0.331725	0.21963	0.1714	0.173744	0.396286	0.493604	0.53957	0.433463	0.578802	0.455609	0.366567	0.108303	0.240714	0.406325	0.473104	0.305733	0.344211	0.248338	0.204036	0.325914	0.507771	0.435656	0.388077	0.278739	0.276003	0.154894	0.243858	0.379787
TAG	0.228747	0.231729	0.224019	0.163768	0.269552	0.280537	0.261233	0.0546195	0.173058	0.0732465	-0.0692416	0.176798	0.0749362	0.114759	0.0891791	0.0732987	0.296243	0.191847	0.178442	0.210991	0.305473	0.338949	0.363609	0.184484	0.352494	0.135797	0.129598	0.206656	0.286406	0.381971	0.459281	0.357798	0.0910024	0.10394	0.255007	0.522367	0.270789	0.174201	0.164068	0.243914	0.42803	0.559285	0.309396	0.537193	0.426159	0.269143	0.256347	0.182663	0.0860071
TAG	0.268859	0.311768	0.172803	0.250033	0.313742	0.310482	0.270524	0.0657737	0.28127	0.433288	0.376659	0.252436	0.417216	0.226464	0.307957	0.236881	0.206133	0.27749	0.267978	0.392386	0.351084	0.20951	0.304243	0.55317	0.381378	0.216573	0.157372	0.287269	0.321576	0.364865	0.17002	0.297859	0.27072	0.248803	0.290962	0.0912471	0.191818	0.0859818	0.136586	0.246022	0.135626	0.128943	0.0745748	0.332246	0.349338	0.424966	0.239818	0.157855	0.159081
TAG	0.0757331	0.264641	0.102414	0.390388	0.319525	0.336577	0.240055	0.409486	0.206009	0.174067	0.149086	0.173183	0.146805	0.159159	0.0955313	0.114324	0.285299	0.189846	0.380489	0.139424	0.268816	0.444926	0.309441	0.362881	0.320048	0.327759	0.300446	0.339484	0.321184	0.514868	0.513177	0.374261	0.236692	0.40244	0.34743	0.301355	0.25361	0.174863	0.253069	0.352716	0.163033	0.199452	0.425089	0.358098	0.424613	0.387074	0.540333	0.34423	0.421994
TAG	0.171617	0.220646	0.164238	0.00218519	0.160804	0.228833	0.29301	0.189605	0.101048	0.0821429	0.19154	0.184774	0.202869	0.178455	0.276401	0.19644	0.209751	0.204075	0.117305	0.235301	0.18854	0.144311	0.365549	0.261829	0.260805	0.0305192	0.189159	0.0210966	0.168517	0.423722	0.373657	0.304405	0.254267	0.186428	0.271188	0.390557	0.163298	0.0740604	0.295129	0.180095	0.165772	0.175967	0.368772	0.308239	0.45678	0.225877	0.275984	0.085331	0.137574
TAG	0.0964881	-0.0750679	-0.0113129	-0.0282132	0.224524	0.234212	0.323258	0.315233	0.218977	0.17607	0.252127	0.209542	0.134995	0.184416	0.0529217	0.107501	0.0937362	0.0664574	0.24907	0.159719	0.311596	0.263802	0.323365	0.291116	0.14097	0.209824	0.131354	-0.0153826	0.188331	0.25747	0.445402	0.242757	0.228681	0.139269	0.26578	0.256512	0.137399	0.0957216	0.0863612	0.113446	0.300152	0.239876	0.369639	0.317768	0.401912	0.343884	0.353079	0.0699545	0.250551
TAG	0.168338	0.240562	0.0318611	0.148333	0.334743	0.241305	0.481953	0.317385	0.221845	0.244322	0.349704	0.30886	0.126805	0.233864	0.329531	0.250003	0.307815	0.216207	0.293186	0.0979666	0.445837	0.481201	0.197153	0.555327	0.252559	0.269253	0.342311	0.30305	0.406144	0.464178	0.484089	0.510515	0.1085	0.249315	0.318242	0.393471	0.292725	0.3245	0.335143	0.126811	0.140195	0.335022	0.234173	0.398189	0.268634	0.463099	0.30322	0.321795	0.348648
TAG	0.195051	0.226351	0.25322	0.0598801	0.236995	0.409282	0.280681	0.110507	0.188291	0.213293	0.419163	0.131531	0.0542307	0.149953	0.313797	0.28458	0.36318	0.31286	0.204791	0.255628	0.389352	0.285488	0.263782	0.316714	0.441184	0.375536	0.248957	0.200137	0.321806	0.475584	0.308914	0.272139	0.189306	0.0612571	0.405717	0.216901	0.424201	0.546814	0.3283	0.423823	0.267396	0.342023	0.218376	0.227872	0.375553	0.534334	0.390367	0.433682	0.710538
TAG	0.2359	0.228782	0.0630596	0.139142	0.0983748	0.2399	0.278172	0.148136	0.253724	0.206952	0.332204	0.375072	0.446368	0.118906	0.211788	0.221408	0.178337	0.368623	0.112627	0.279777	0.296174	0.273018	0.127738	0.36207	0.530109	0.336128	0.280992	0.316963	0.400509	0.22442	0.424982	0.383002	0.304331	0.337708	0.248195	0.343739	0.360957	0.0393028	-0.0613048	0.142966	0.319746	0.374577	0.327628	0.413531	0.318197	0.350162	0.297042	0.174265	0.208367
TAG	0.147959	0.0149652	0.128433	-0.0437685	0.259929	0.446682	0.466458	0.201151	0.115872	0.222237	0.0749695	0.159834	0.319658	0.221124	0.272251	0.141651	0.121651	0.256972	0.143127	0.0792515	0.196136	0.428985	0.287052	0.365676	0.140259	0.237917	0.274611	0.177435	0.442422	0.227072	0.33979	0.237656	0.261103	0.3331	0.228618	0.311133	0.202575	0.239386	0.133138	0.211271	0.225634	0.339222	0.164638	0.352	0.346203	0.371233	0.218641	0.0976548	0.214567
TAG	0.223784	-0.0151002	0.237722	0.152875	0.0806452	0.22646	0.392402	0.21456	0.179908	0.299037	0.212092	0.121836	0.130053	0.202494	0.175599	0.196076	0.230169	0.275818	0.244802	0.187676	0.401595	0.208848	0.16813	0.429436	0.240183	0.234611	0.171016	0.180979	0.448599	0.441465	0.302621	0.322671	0.30265	0.101877	0.346684	0.300419	0.297082	0.271524	0.348366	0.229508	0.310907	0.214818	0.20732	0.27082	0.184896	0.414413	0.269094	0.278903	0.442952
TAG	0.0661029	0.420148	0.0953936	0.139386	0.207537	0.270128	0.352479	0.198423	0.167327	0.140278	0.0723863	0.277815	0.147708	0.0389875	0.0811628	0.0773304	0.240339	0.132212	0.0625311	0.144951	0.252182	0.234058	0.290879	0.36364	0.313112	0.237921	0.240301	0.19762	0.197349	0.145669	0.40955	0.243298	0.335477	0.204088	0.336386	0.264076	0.0957701	0.0819372	0.112822	0.13543	0.263834	0.207665	0.342851	0.353051	0.190177	0.313348	0.236341	-0.0239115	0.137239
TAG	0.118196	-0.0802818	0.0276804	0.137778	0.170277	0.127895	0.0517684	0.140974	0.218511	0.00285445	-0.00386163	0.100948	0.0854088	0.0681041	0.0975243	0.234239	0.12541	0.245861	0.00772338	0.0392476	0.198177	0.407	0.19394	0.19195	0.130852	-0.100574	0.00793391	0.0836534	0.130253	0.108641	0.0948593	0.100236	0.285957	0.27795	0.156563	0.201946	0.114936	-0.0357745	0.159429	0.156296	0.35926	-0.0597352	0.21393	0.0517152	0.140003	0.130631	0.144841	0.126097	-0.041735
TAG	0.124234	0.215864	0.199162	0.207573	0.155991	0.511063	0.476024	0.373008	0.176013	0.07205	0.174941	0.259004	0.158604	0.220261	0.250599	0.294776	0.500214	0.411133	0.365615	0.312016	0.383327	0.0840778	0.239587	0.547334	0.315398	0.562911	0.32225	0.459691	0.588193	0.487554	0.451078	0.451233	0.286539	0.398122	0.280912	0.483769	0.169293	0.162684	0.334034	0.322298	0.303448	0.449236	0.25619	0.514794	0.235252	0.268318	0.236013	0.316613	0.425286
TAG	0.117195	0.219913	-0.00573437	0.0621406	0.344711	0.261302	0.247938	0.400018	0.294898	0.340372	0.145074	0.19739	0.0673345	0.0778695	0.127544	0.12973	0.251909	0.239638	0.211891	0.278742	0.233032	0.209099	0.380563	0.202884	0.385058	0.426261	0.351001	0.177349	0.413433	0.192257	0.31179	0.204807	0.361642	0.249061	0.246791	0.237833	0.132192	0.14463	0.3051	0.219386	0.347661	0.323861	0.187918	0.295883	0.428797	0.223976	0.298093	0.283867	0.306897
TAG	0.353872	0.217971	0.236828	0.127178	0.344581	0.432224	0.437854	0.092735	0.212288	0.376075	0.317209	0.32478	0.283834	0.214935	0.249737	0.256014	0.0759164	0.0916905	0.265182	0.441558	0.297201	0.471743	0.373804	0.451303	0.429154	0.36199	0.371962	0.321699	0.523583	0.591712	0.531594	0.267638	0.1893	0.305276	0.281754	0.140252	0.202892	0.209032	0.240267	0.129496	0.188266	0.158884	0.181739	0.372104	0.453331	0.344338	0.403779	0.263246	0.2916
TAG	-0.0204784	0.223569	0.18316	0.213285	0.343564	0.588696	0.471533	0.325461	0.344611	0.334925	0.321444	0.286525	0.266418	0.102867	0.139664	0.384506	0.465402	0.294816	0.404116	0.48072	0.403235	0.178159	0.34764	0.374527	0.461795	0.505455	0.710739	0.714476	0.432724	0.665747	0.842684	0.487592	0.288758	0.266554	0.316193	0.379047	0.239513	-0.0161145	0.206726	0.266912	0.281933	0.695983	0.337275	0.638064	0.43956	0.367785	0.363787	0.177974	0.533387
TAG	0.0691381	0.171433	0.0871556	0.115019	0.209226	0.142572	0.372993	0.275384	0.0339081	0.0162295	0.201696	0.222166	0.148217	0.107136	0.179713	0.241386	0.183265	0.247818	0.102816	0.265416	0.352776	0.232659	0.270219	0.350452	0.323862	0.187831	0.200647	0.299041	0.235605	0.296785	0.327185	0.406218	0.211402	0.319533	0.132646	0.300482	0.30261	0.151932	0.249115	0.176147	0.199987	0.314633	0.39328	0.353422	0.0903214	0.262482	0.225759	0.256737	0.33839
TAG	0.247607	0.0847081	0.11179	0.172042	0.380636	0.487775	0.458555	0.263558	0.190326	0.271477	0.418142	0.244247	0.213486	0.190434	0.181938	0.311122	0.133504	0.405511	0.27847	0.255942	0.2525	0.244782	0.244023	0.208928	0.293253	0.493485	0.407724	0.45197	0.543789	0.533969	0.437385	0.430439	0.202156	0.238134	0.405458	0.338578	0.189692	0.199114	0.207528	0.136962	0.263597	0.419398	0.59474	0.379747	0.448491	0.457127	0.541455	0.204594	0.235548
TAG	0.147574	0.239744	0.0668219	0.0960425	0.304809	0.203396	0.337784	0.241587	0.136701	0.299464	0.266984	0.00608971	0.190953	0.125146	0.146865	0.257661	0.314883	0.304748	0.0527727	0.184316	0.255947	0.251368	0.322796	0.234198	0.112323	0.0863909	0.234196	0.117832	0.347358	0.33678	0.451434	0.288715	0.255647	-0.0382796	0.147792	0.211777	0.266259	0.180433	0.174251	0.124431	0.33449	0.281845	0.312536	0.283229	0.341115	0.556865	0.238285	0.069321	0.311491
TAG	0.0301724	0.320594	0.0691948	0.123225	0.253011	0.253495	0.256475	0.249789	0.116857	0.183213	0.278532	0.163227	0.171134	0.134875	0.203476	0.275885	0.236262	0.211929	0.117234	0.244939	0.218918	0.220954	0.293376	0.196745	0.189762	0.183792	0.21455	0.252086	0.240563	0.406727	0.396995	0.363168	0.29788	0.0518568	0.149696	0.313254	0.340337	0.208372	0.150348	0.220089	0.406751	0.193521	0.363124	0.369776	0.301917	0.31906	0.153632	0.210464	0.0669315
TAG	0.438472	0.356215	0.361188	0.230907	0.281854	0.528567	0.511203	-0.0524465	0.336222	0.473481	0.471984	0.194331	0.152051	0.19662	0.180355	0.299913	0.464575	0.446944	0.311727	0.387569	0.403278	0.378785	0.294003	0.298378	0.205201	0.291395	0.327318	0.287465	0.470812	0.632919	0.422102	0.212611	0.120165	0.125808	0.0817235	0.0915655	0.382942	0.513224	0.252094	0.0602569	0.109433	0.0180621	0.17538	0.366805	0.545518	0.613125	0.659228	0.456822	0.43124
TAG	0.0010552	0.165452	-0.0307694	0.054009	0.24121	0.27936	0.207056	0.150359	0.368639	0.251989	0.263623	0.20203	0.0655523	0.122082	0.100164	0.22312	0.16222	0.139781	0.126443	0.163646	0.384332	0.37747	0.223284	0.469741	0.4314	0.206414	0.133877	0.0296513	0.16326	0.338395	0.235722	0.277255	0.225143	0.233264	0.205407	0.158937	0.134596	0.274059	0.214127	0.164768	0.185318	0.060582	0.204579	0.264104	0.235643	0.263184	0.253098	0.183667	0.359684
TAG	0.060979	0.262794	0.154768	0.131509	0.376337	0.352641	0.383721	0.0116661	0.0355415	0.27726	0.132357	0.118247	0.104136	0.0903571	0.0658696	0.16895	0.13168	0.178377	0.226464	0.159722	0.0960528	0.285417	0.287333	0.21338	0.153532	0.164871	0.160069	0.303122	0.362749	0.332962	0.364161	0.324292	0.110038	0.0612946	0.313952	0.459942	0.353801	0.220313	0.23758	0.239977	0.283464	0.256786	0.34566	0.257299	0.406196	0.512135	0.246975	0.0883305	0.254814
TAG	0.402688	0.331209	0.122904	0.378477	0.441004	0.441688	0.376083	0.213457	0.198757	0.560336	0.363633	0.198142	0.266817	0.167801	0.258386	0.236439	0.209851	0.34705	0.236918	0.420508	0.395213	0.359127	0.44435	0.351835	0.292085	0.18585	0.116453	0.347618	0.516213	0.326039	0.336528	0.502498	0.185596	0.154249	0.308862	0.174622	0.416303	0.334723	0.32872	0.27765	0.0230855	0.173616	0.187982	0.194758	0.39213	0.554075	0.528897	0.493559	0.307173
TAG	0.148955	0.145157	0.223174	0.224957	0.0807451	0.253254	0.143025	0.183199	0.0285176	0.123863	0.0788925	0.0688859	0.266846	0.302238	0.330269	0.377659	0.0990418	0.122122	0.203245	0.275606	0.2876	0.309075	0.0530746	0.326128	0.160676	0.0102371	0.135229	0.0239422	0.180757	0.260028	0.457562	0.476033	0.0792502	0.240867	0.239345	0.37648	0.253465	0.156389	0.0231197	0.0362977	0.257959	0.384012	0.349494	0.387126	0.244227	0.345736	0.376716	0.0809098	0.253722
TAG	0.156877	0.166606	0.0501495	0.189527	0.259711	0.173858	0.167894	0.257868	0.189351	0.296095	0.336346	0.102079	0.293391	0.15949	0.182328	0.0791011	0.155369	0.192175	0.143999	0.233513	0.332642	0.347959	0.116485	0.308352	0.451264	0.270812	0.102522	0.201252	0.189304	0.407457	0.343802	0.139855	0.266424	0.175427	0.303158	0.249903	0.336569	0.273068	0.332352	0.159469	0.276545	0.234882	0.479465	0.226066	0.164399	0.269017	0.382482	0.227758	0.238179
TAG	0.0690275	0.150979	0.135925	0.258887	0.102006	0.113874	0.361104	0.255504	0.219576	-0.0699228	0.108648	0.147803	0.071585	0.0430041	0.198912	0.180692	0.276024	0.0796578	-0.0316239	0.0638767	0.343978	0.454198	0.191224	0.206448	0.12551	-0.0227831	0.141276	0.172649	0.156078	0.305271	0.367727	0.221503	0.240116	0.13479	0.154583	0.454359	0.405257	0.25107	0.186201	0.215235	0.385992	0.300229	0.18564	0.411454	0.217938	0.344222	0.369096	0.370099	0.136972
TAG	-0.0841648	0.124956	0.107246	0.161037	0.0755696	0.1301	0.216831	0.26124	0.144332	0.122205	0.119536	0.0575204	0.0514298	0.0216773	0.129066	0.255309	0.0965527	0.150396	-0.0863409	-0.00242473	0.167251	0.411756	0.0828865	0.132642	0.231581	0.0801836	0.0655894	0.12089	-0.0238858	0.10219	0.0572957	0.124154	0.194752	0.145974	0.040234	0.199468	0.117788	0.305954	0.325351	0.264227	0.382147	0.126864	0.0578943	0.0136147	0.0540677	0.175515	0.405663	0.266205	0.375632
TAG	0.11333	0.137553	0.0456386	0.0624924	0.0573173	0.31802	0.375191	0.183054	0.166938	0.245705	0.167071	0.173042	0.12885	0.0239272	0.185113	0.143403	0.252428	0.186343	0.269806	0.137975	0.336641	0.270239	0.286842	0.348869	0.166052	0.21623	0.230361	0.274797	0.341408	0.270607	0.397405	0.27691	0.266298	0.236474	0.270749	0.41777	0.233283	0.187753	0.212014	0.275832	0.265434	0.164617	0.19073	0.329995	0.333324	0.259291	0.224171	0.30752	0.356671
TAG	0.0935347	0.140539	0.24117	0.0593142	0.328782	0.262214	0.222363	0.203226	0.140113	0.0500743	0.137256	0.208558	0.189375	0.190131	0.183412	0.118888	0.178205	0.0762578	0.137981	0.0692139	0.114622	0.308752	0.479675	0.29532	0.259524	0.189468	0.206793	0.344296	0.257678	0.239029	0.407543	0.123934	0.148849	0.120695	0.180202	0.434247	0.41554	0.307812	0.209816	0.261104	0.237857	0.193198	0.331345	0.263589	0.356866	0.29718	0.374256	0.274009	0.199047
TAG	0.0645188	0.296436	0.15521	0.0958594	0.308537	0.4737	0.518824	0.246766	0.266731	0.28388	0.12567	0.301873	0.237327	0.201358	0.20401	0.119536	0.0851507	0.199163	0.311209	0.182135	0.218904	0.305317	0.263106	0.240781	0.321776	0.206096	0.0922313	0.238457	0.225984	0.314987	0.353308	0.237111	0.314232	0.250658	0.050058	0.207228	0.10566	0.224028	0.0447491	0.116486	0.175804	0.230112	0.128782	0.310102	0.452877	0.396412	0.348456	0.252616	0.172244
TAG	-0.0434887	-0.0566512	0.119439	0.036198	0.197893	0.314013	0.237181	0.234506	0.177341	0.141535	-0.0122368	-0.0053565	0.249978	0.137646	0.0924808	0.0859892	0.0347434	0.0803262	-0.000737665	0.237606	0.243464	0.328636	0.18352	0.242104	0.375332	-0.0246536	0.169123	0.0887631	0.171371	0.255605	0.272066	0.261449	0.256018	0.165935	0.274301	0.309564	0.163383	0.17486	0.335349	0.372582	0.159726	0.151835	0.1724	0.221181	0.326208	0.271046	0.160099	0.305329	0.334064
TAG	0.0710001	0.096962	0.193027	0.229714	0.274932	0.47813	0.325205	0.106248	0.196901	0.248388	0.243421	0.215222	0.129876	0.193351	0.263977	0.289148	0.36403	0.2526	0.20001	0.285508	0.441017	0.482482	0.237788	0.219283	0.233202	0.3146	0.400875	0.569021	0.475783	0.51466	0.454667	0.354887	0.369491	0.221953	0.45631	0.482341	0.241636	0.0774156	0.148144	0.306496	0.48784	0.380528	0.493075	0.589349	0.486785	0.303859	0.258707	0.275126	0.146485
TAG	0.0949073	0.149416	0.108045	0.0875437	0.213123	0.246731	0.183608	0.189851	0.307539	0.0979457	0.0505746	0.138728	0.286172	0.160887	0.161503	-0.0193877	0.010207	0.165206	0.0215632	0.191096	0.193416	0.34651	0.225237	0.392233	0.407198	0.0877382	0.128987	0.120484	0.158551	0.310814	0.43559	0.375324	0.387895	0.12896	0.175401	0.233224	0.197591	-0.016325	-0.0573844	0.183789	0.0389074	0.318888	0.307302	0.308921	0.414402	0.259728	0.171387	-0.0156288	0.0058144
TAG	0.0584406	0.0923808	0.17219	0.208686	0.213357	0.442326	0.307572	0.276532	0.265523	0.281517	0.202728	0.166247	0.114345	0.0394889	0.1506	0.249578	0.175177	0.244388	0.22569	0.246112	0.200711	0.275903	0.301231	0.271166	0.528582	0.321519	0.33742	0.394095	0.41777	0.463778	0.48954	0.227036	0.148236	0.259865	0.0356397	0.130798	0.263872	0.269604	0.238845	0.183283	0.392606	0.379411	0.355359	0.524945	0.384704	0.470074	0.483494	0.345508	0.218585
TAG	0.0706368	0.0436045	0.123068	0.161042	0.269299	0.426903	0.422092	0.118955	0.159907	0.294144	0.311136	0.159216	0.0378978	0.158451	0.0458381	0.19004	0.351902	0.316226	0.233238	0.213284	0.252606	0.206197	0.153382	0.336892	0.544479	0.293295	0.322101	0.332493	0.387182	0.508864	0.376235	0.216311	0.0278339	0.181659	0.318432	0.36489	0.351061	0.271959	0.114969	0.137742	0.329536	0.458657	0.290383	0.217685	0.215454	0.281241	0.377547	0.335986	0.447447
TAG	-0.118107	0.0712937	-0.116554	0.13915	0.100181	0.380818	0.151267	0.323198	0.278887	0.0653319	0.0667648	0.186571	-0.0356811	-0.045636	0.204853	0.154149	0.283924	0.0048417	0.0628851	0.10332	0.146315	0.23245	0.311852	0.235362	0.322867	0.289878	0.305384	0.230316	0.205702	0.380964	0.0394507	0.189746	0.0819584	0.111612	0.216797	0.308002	0.266699	0.250167	0.286745	0.407172	0.391532	0.219586	0.296571	0.270363	0.27528	0.356514	0.40828	0.313933	0.477846
TAG	0.190113	0.226767	0.024258	0.08374	0.0165316	0.395308	0.357362	0.157438	0.323757	0.199547	0.198051	0.200511	0.142084	0.225207	0.0954461	0.3578	0.239615	0.159057	0.183797	0.274551	0.283069	0.150675	0.302851	0.290123	0.494467	0.379881	0.187574	0.353163	0.490241	0.344113	0.394083	0.388998	0.22554	0.234162	0.285474	0.434792	0.308858	0.243421	0.27409	0.17007	0.151498	0.369843	0.378936	0.372658	0.282837	0.317923	0.259853	0.350955	0.31976
TAG	0.11611	0.228051	0.195137	0.244426	0.437806	0.296483	0.301459	0.15071	0.348237	0.404446	0.27549	0.29727	0.162593	0.12698	0.283213	0.0928263	0.219988	0.221222	0.215112	0.346462	0.207988	0.28463	0.412804	0.161216	0.243575	0.389119	0.297134	0.35642	0.452069	0.569769	0.482035	0.307866	0.218667	0.160862	0.172234	0.290961	0.266741	0.117453	0.198328	0.263138	0.177227	0.374655	0.334361	0.345586	0.310879	0.448901	0.227179	0.276334	0.284259
TAG	0.0672499	0.0949118	0.0364926	0.235526	0.394646	0.389346	0.351882	0.242536	0.194208	0.232321	0.42367	0.251971	0.217483	0.169128	0.182739	0.255878	0.233185	0.264926	0.272702	0.137139	0.261505	0.261334	0.358635	0.291053	0.384855	0.41286	0.49026	0.435179	0.41958	0.558466	0.459488	0.34503	0.237834	0.217223	0.397348	0.403699	0.27462	0.111156	0.200515	0.263491	0.207352	0.288506	0.51962	0.36306	0.443555	0.404157	0.381135	0.214667	0.280539
TAG	0.0822223	0.0524488	-0.0339549	0.186958	0.145807	0.285254	0.217283	0.164594	0.16769	0.200383	0.223034	0.279159	0.0772305	0.0661581	0.0833819	0.163035	0.25996	0.133536	0.206396	0.197937	0.443767	0.193493	0.295384	0.367526	0.412401	0.263032	0.240446	0.113084	0.293159	0.398873	0.447729	0.390905	0.0733451	0.309318	0.280666	0.228465	0.207794	0.341149	0.272364	0.0970122	0.114165	0.149158	0.177435	0.312542	0.437473	0.400093	0.223631	0.156592	0.354345
TAG	0.0545708	0.0747153	0.0416216	0.193145	0.227929	0.235089	0.153768	0.144004	0.0280723	0.170558	0.0143077	0.194802	-0.0105574	0.00793234	0.204462	0.259891	0.30421	0.281421	0.194799	0.349579	0.215999	0.442212	0.148545	0.300735	0.131852	0.129959	0.320188	0.413325	0.242523	0.454695	0.264198	0.428753	0.257039	0.217142	0.20745	0.302824	0.202961	0.262673	0.237744	0.270941	0.422113	0.285317	0.489958	0.173249	0.363824	0.425914	0.421132	0.265206	0.39033
TAG	0.181848	0.0487213	0.0686156	0.116225	0.165344	0.21709	0.169682	0.227304	0.258786	0.259701	0.358542	0.113796	0.253914	0.070188	0.0343515	0.381204	0.283787	0.28357	0.0771765	0.213412	0.277746	0.317492	0.379709	0.433605	0.494822	0.292337	0.214822	0.315767	0.266939	0.250466	0.179467	0.225698	0.154084	0.138103	0.0879529	0.188509	0.246454	0.253835	0.291464	0.259891	0.267454	0.247777	0.192701	0.284226	0.223071	0.285939	0.16921	0.290069	0.34724
TAG	0.111427	0.0724618	0.129286	0.0932764	0.27398	0.31284	0.201779	0.205624	0.357782	0.187452	0.185355	0.213229	0.176691	0.051682	0.119711	0.332664	0.393492	0.295156	0.180424	0.292529	0.248036	0.505228	0.32366	0.22735	0.167975	0.0210856	0.136807	0.194431	0.432562	0.437087	0.381613	0.194152	0.169601	0.0778851	0.31864	0.372056	0.33933	0.197222	0.265309	0.21405	0.378417	0.215666	0.445364	0.284287	0.424218	0.372674	0.443701	0.239279	0.274367
TAG	0.145568	0.138668	0.156301	0.185629	0.254576	0.458662	0.23537	0.0464279	0.166972	0.247425	0.157547	0.219201	0.183692	0.126767	0.0904005	0.0468199	0.395162	0.276237	0.191497	0.321872	0.288462	0.310629	0.353653	0.333458	0.368387	0.232659	0.247004	0.267363	0.481766	0.37186	0.415228	0.508819	0.357332	0.0514263	0.332368	0.43217	0.339264	0.191218	0.253107	0.282007	0.269777	0.274505	0.30598	0.300775	0.267163	0.379315	0.378056	0.189613	0.389754
TAG	0.227202	0.186997	0.0827253	0.196518	0.179918	0.36023	0.293708	0.291325	0.0484556	0.364657	0.256939	0.133775	0.0272357	0.129024	0.279807	0.259351	0.0663926	0.298173	0.319961	0.317188	0.433237	0.508113	0.309549	0.234305	0.326975	0.32207	0.344342	0.42169	0.485252	0.614197	0.390109	0.37116	0.348486	0.323488	0.279936	0.344494	0.184475	0.197798	0.159783	0.149037	0.311827	0.307591	0.275252	0.346698	0.36012	0.306044	0.266958	0.180811	0.208334
TAG	0.0219468	0.0463141	0.151804	0.216704	0.182028	0.16986	0.246817	0.224474	0.313067	0.159712	0.245701	0.0974495	0.00204287	-0.0014697	0.14959	0.248235	0.16014	0.167527	0.0269208	0.136015	0.320337	0.261251	0.150947	0.236915	0.29282	0.431723	0.326623	0.271255	0.376846	0.302894	0.267317	0.0286806	0.210644	0.205696	0.102544	0.135722	0.429631	0.321303	0.22458	0.135356	0.456824	0.0297949	0.204415	0.284166	0.247608	0.201251	0.438605	0.518615	0.343987
TAG	0.0489704	0.149346	0.102278	0.109135	0.255333	0.415512	0.350569	0.150446	0.350834	0.0953026	0.188691	0.195329	0.282694	0.11635	0.201867	0.3494	0.233086	0.155676	0.314005	0.148407	0.308444	0.291728	0.100015	0.105978	0.434715	0.301659	0.438474	0.393254	0.394073	0.4762	0.418037	0.348699	0.211871	0.254736	0.277779	0.367417	0.178196	0.0899443	0.0854639	0.0965136	0.214814	0.226129	0.43313	0.238271	0.506984	0.357659	0.314426	0.261239	0.242438
TAG	-0.0177216	0.0892125	0.0760174	0.14011	0.125936	0.187601	0.21083	0.19661	0.0308877	0.177721	0.135891	0.202146	0.184974	0.0637772	0.273249	0.199239	0.307874	0.223749	0.348043	0.162165	0.227104	0.301561	0.23288	0.189603	0.228107	0.208683	0.0124518	0.186507	0.372036	0.331405	0.427868	0.375644	0.297689	0.0846886	0.373227	0.433624	0.227594	0.232692	0.104762	0.0620125	0.242858	0.18829	0.297659	0.3315	0.366062	0.223751	0.118586	0.0116913	0.226266
TAG	0.29743	0.467769	0.195312	0.198878	0.531146	0.586894	0.564166	0.184077	0.370832	0.633441	0.521159	0.272798	0.328168	0.226043	0.248734	0.329038	0.460922	0.491947	0.423353	0.454234	0.465891	0.167587	0.492453	0.269343	0.554728	0.842196	0.872909	0.769593	0.87217	0.682347	0.626514	0.472316	0.401526	0.185857	0.603784	0.326456	0.238379	0.277439	0.243205	0.19723	0.329924	0.692046	0.595185	0.487093	0.636726	0.407455	0.406797	0.401157	0.551166
TAG	0.239458	0.199441	0.367897	0.208374	0.4947	0.492218	0.529864	0.100708	0.343263	0.436196	0.363662	0.424924	0.210945	0.215209	0.437448	0.194384	0.338319	0.514083	0.269579	0.453435	0.372062	0.300105	0.282457	0.372391	0.527322	0.424209	0.396272	0.445454	0.52756	0.593087	0.453801	0.447955	0.327878	0.23097	0.361626	0.188732	0.182339	0.0979376	0.231782	0.267119	0.358579	0.396732	0.435396	0.349788	0.473889	0.369876	0.395723	0.508015	0.319609
TAG	0.161153	0.138598	0.192756	0.205571	0.363384	0.411998	0.169438	0.174899	0.146009	0.256302	0.346113	0.23371	0.245536	0.133943	0.260098	0.222151	0.167231	0.22138	0.0390841	0.233122	0.27664	0.508077	0.282813	0.347492	0.321021	0.263988	0.273951	0.320764	0.349372	0.310533	0.312833	0.373357	0.369333	0.208785	0.41085	0.343942	0.215853	0.215503	0.428665	0.264529	0.457119	0.27546	0.303925	0.296779	0.40835	0.285872	0.308582	0.29494	0.465145
TAG	0.402816	0.340405	0.128401	0.160368	0.188784	0.257448	0.468497	0.220708	0.427527	0.38944	0.263571	0.231332	-0.157522	0.0692638	0.124266	0.366996	0.161202	0.218594	0.271334	0.383859	0.345041	0.425853	0.344954	0.297809	0.595832	0.319069	0.20255	0.355101	0.366139	0.466017	0.282272	0.156127	0.250184	0.0148083	0.181427	0.307785	0.290576	0.277966	0.396782	0.235638	0.189093	0.223766	0.143255	0.423856	0.359005	0.475577	0.590186	0.484398	0.566945
TAG	0.0597639	0.131172	0.0499432	0.159736	0.412753	0.328314	0.385257	0.27944	0.27327	0.173103	0.181916	0.126938	0.137322	0.232555	0.235778	0.241856	0.0564212	0.234945	0.239469	0.341351	0.26099	0.384332	0.221267	0.421585	0.301051	0.322155	0.16639	0.25586	0.347944	0.39988	0.472839	0.299076	0.165842	0.06553	0.265921	0.267882	0.183015	0.268857	0.184292	0.21499	0.452635	0.232824	0.21837	0.386532	0.336709	0.342238	0.355163	0.205379	0.249641
TAG	0.230538	0.248329	0.242279	0.169207	0.500035	0.41925	0.408248	0.164065	0.221343	0.286072	0.179057	0.233149	0.0913923	0.0820388	0.280989	0.104685	0.209401	0.228561	0.256328	0.158636	0.0977484	0.257854	0.29677	0.19239	0.239123	0.139929	0.219965	0.211694	0.469487	0.33128	0.400336	0.142494	0.152058	0.0160474	0.02436	0.10681	0.26435	0.265347	0.193829	0.192062	0.164133	0.0510178	0.253713	0.334527	0.301706	0.382844	0.49871	0.257704	0.190363
TAG	0.182968	0.225958	0.14869	0.177482	0.44859	0.358946	0.223682	0.229661	0.215843	0.284268	0.210971	0.29043	0.115459	0.323237	0.244132	0.271211	0.285894	0.193036	0.349137	0.298319	0.392616	0.317959	0.336877	0.393734	0.32237	0.190289	0.359023	0.334584	0.48703	0.564578	0.428313	0.451313	0.29189	0.107293	0.338524	0.510147	0.295843	0.186444	0.162581	0.300199	0.3031	0.462961	0.313128	0.407902	0.253406	0.217452	0.336233	0.232361	0.25114
TAG	0.0421855	-0.0379024	0.135902	0.14405	0.153457	-0.0532034	0.168233	0.32449	0.186145	-0.0586807	0.0737305	0.0890722	0.0197386	-0.0354665	0.337118	0.167801	-0.00380726	0.226214	-0.0183039	0.0137968	0.108431	0.371392	0.0371128	0.108376	0.194805	-0.0696087	0.0554412	0.0377175	0.0880492	0.207428	0.0439204	0.0593222	0.189873	0.20993	0.0590078	0.127853	0.126704	0.166667	0.180713	0.168823	0.427576	0.106706	0.145022	0.377233	0.195368	0.0800678	0.399746	0.16927	0.0794541
TAG	0.163577	0.168449	0.247544	0.209238	0.312307	0.330911	0.339574	0.340831	0.191159	0.285423	0.272115	0.28426	0.0835018	0.212899	0.324708	0.158262	0.210691	0.35606	0.319942	0.214904	0.240461	0.353092	0.500221	0.328175	0.301705	0.281711	0.18039	0.30889	0.319174	0.325333	0.440263	0.332549	0.29042	0.0282488	0.19874	0.338073	0.359015	0.346352	0.136471	0.0746585	0.289873	0.108145	0.180012	0.33753	0.424778	0.381755	0.374998	0.237574	0.305926
TAG	0.0852215	0.105562	0.204049	0.117169	0.204172	0.379283	0.4389	0.340254	0.226137	0.38012	0.245904	0.302035	0.197828	0.326522	0.375845	0.39451	0.351145	0.345333	0.315969	0.278584	0.346646	0.523867	0.172054	0.236157	0.575752	0.532522	0.616151	0.583582	0.691448	0.531443	0.455497	0.444215	0.416145	0.236692	0.485563	0.334157	0.271278	0.0457247	0.275197	0.45267	0.184714	0.367754	0.347679	0.338037	0.397006	0.399346	0.29879	0.261309	0.493799
TAG	0.139585	0.2306	0.199023	0.326229	0.255457	0.279977	0.353585	0.27495	0.328284	0.267904	0.180814	0.211018	-0.0843098	0.0806296	0.160158	0.321342	0.372193	0.168105	0.256463	0.176414	0.397191	0.29998	0.29337	0.26348	0.107919	0.051855	0.0906154	0.179824	0.381983	0.530204	0.502694	0.379234	0.0984472	-0.0018503	0.171097	0.292371	0.183602	0.407273	0.178215	0.107899	0.239051	0.279933	0.269785	0.427464	0.507998	0.45851	0.395167	0.330705	0.29202
TAG	0.0585753	0.319024	0.130298	0.149508	0.329616	0.334399	0.158082	0.213079	0.156983	0.177284	0.285996	0.213074	0.0648565	0.179894	0.167442	0.382841	0.170844	0.207746	0.231898	0.235951	0.308413	0.238524	0.373709	0.370726	0.206985	0.05617	0.298102	0.303439	0.333826	0.419052	0.235337	0.428212	0.180784	0.183437	0.240877	0.406064	0.1938	0.314078	0.270349	0.0148232	0.0949287	0.389542	0.264537	0.33561	0.30456	0.409592	0.26887	0.365244	0.332553
TAG	0.0893776	-0.0759779	-0.00387221	0.0340618	0.105652	0.275186	0.235599	0.240441	0.316067	0.265711	0.316605	0.116701	0.132021	0.145316	0.230485	0.217161	0.197793	0.221549	0.0300593	0.161884	0.256328	0.355171	0.257646	0.27108	0.448113	0.305535	0.117752	0.129075	0.233748	0.152838	0.224057	0.224924	0.224894	0.0893242	0.214487	0.161595	0.0938096	0.110272	0.324904	0.0984033	0.205986	0.0708969	0.162605	0.090543	0.339913	0.195091	0.259708	0.269813	0.226791
TAG	0.130184	0.179977	0.221377	0.373953	0.305083	0.498843	0.417292	0.308523	0.272651	0.448383	0.256921	0.17858	0.268299	0.236972	0.325961	0.281933	0.280805	0.476679	0.407345	0.325408	0.467161	0.371975	0.45917	0.315095	0.433592	0.48383	0.427739	0.555222	0.590494	0.370473	0.574227	0.482376	0.244157	0.25368	0.443739	0.429342	0.468904	0.116864	0.335892	0.354387	0.545668	0.453026	0.545045	0.502676	0.466663	0.436778	0.38382	0.262641	0.551413
TAG	0.0700378	-0.0913182	0.080423	0.0487971	0.258912	0.399546	0.228098	0.203896	0.0431651	0.0569209	0.0916141	0.267233	-0.00724629	0.103739	0.230993	0.207739	0.138545	0.346344	0.206506	0.128342	0.287098	0.376296	0.209397	0.286556	0.422267	0.3689	0.230237	0.12994	0.284836	0.329366	0.316612	0.3799	0.0695334	0.123496	0.243572	0.351929	0.417192	0.129037	0.267978	0.25061	0.383023	0.153842	0.340658	0.262952	0.259861	0.247683	0.190373	0.284392	0.291593
TAG	0.149991	0.15882	0.284806	0.121822	0.106101	0.269629	0.396495	0.163516	0.133662	0.246585	0.156238	0.0378227	0.312925	0.183238	0.173765	0.261372	0.233579	0.148355	0.146666	0.17835	0.253236	0.345858	0.308768	0.468802	0.249688	0.0866937	0.102399	0.26724	0.178096	0.339129	0.383891	0.351174	0.262966	0.413279	0.36424	0.381244	0.246146	0.0699223	0.079808	0.105662	0.300664	0.20873	0.280313	0.265139	0.26096	0.181634	0.185372	0.0568082	0.0659669
TAG	0.120904	0.105464	0.0980889	0.0901018	0.239973	0.257335	0.304049	0.21568	0.169783	0.200146	0.0810468	0.107893	0.00175801	0.040284	0.120266	0.285409	0.296979	0.119881	0.151776	0.232823	0.177873	0.361922	0.402057	0.430846	0.310448	0.241886	0.252753	0.160774	0.449692	0.313304	0.224366	0.44266	-0.0502529	0.078713	0.368918	0.44554	0.306089	0.0404211	0.295669	0.307274	0.361139	0.285762	0.220165	0.287234	0.294431	0.3432	0.504895	0.427046	0.282182
TAG	0.117064	0.0588283	0.1824	0.166838	0.342538	0.459051	0.340462	0.267693	0.280582	0.283444	0.342672	0.316353	0.144941	0.0828253	0.107918	0.348574	0.403643	0.2663	0.384145	0.329253	0.170196	0.434825	0.227907	0.162028	0.38271	0.339349	0.549525	0.453496	0.486965	0.444561	0.528022	0.452197	0.14644	0.124978	0.41824	0.520687	0.332426	0.0722737	0.256977	0.245874	0.45846	0.486493	0.347023	0.381628	0.435308	0.324872	0.371793	0.0544748	0.289939
TAG	-0.00162106	0.0843163	0.0327587	0.195501	0.294813	0.230143	0.249406	0.107842	0.0313398	0.123755	0.0608919	0.0103436	0.160435	0.0869644	0.0830233	0.24886	0.293358	0.220681	-0.0907882	0.200573	0.232621	0.281734	0.392565	0.204199	0.0348862	0.119758	0.0702586	0.234429	0.175701	0.300279	0.455694	0.307912	0.107298	0.0588828	0.204854	0.479811	0.33596	0.180016	0.127872	0.105866	0.357285	0.168524	0.295086	0.406659	0.409674	0.349843	0.252304	0.193595	0.194096
TAG	0.0714588	0.124207	0.194759	0.128727	0.251094	0.315512	0.365203	0.201624	0.289329	0.181486	0.167112	0.175106	0.227811	0.260568	0.303848	0.225307	0.147407	0.0742523	0.188305	0.187686	0.375732	0.267365	0.0862477	0.344747	0.509508	0.405919	0.262435	0.260149	0.320656	0.309161	0.246584	0.132523	0.181359	0.255284	0.380754	0.32734	0.154835	0.0423815	0.29801	0.210698	0.293026	0.249533	0.262416	0.256189	0.311308	0.244216	0.27	0.309267	0.316528
TAG	0.259819	0.152062	0.105713	0.271696	0.182799	0.351383	0.2751	0.250133	0.148174	0.0690304	0.141506	0.214846	0.154685	0.257388	0.274249	0.110961	0.300685	0.198886	0.146837	0.166162	0.236543	0.302407	0.443778	0.3043	0.041188	0.201417	0.196879	0.0830605	0.194318	0.390225	0.400285	0.340818	0.377303	0.122311	0.298725	0.375072	0.182125	0.306502	0.261351	0.227936	0.226943	0.40154	0.326016	0.336737	0.397511	0.188202	0.307382	0.0731579	0.0541502
TAG	0.0997455	0.0869955	0.058095	0.19469	0.252856	0.272108	0.21585	0.137297	0.082219	0.075156	0.107052	0.122931	0.139201	0.156584	0.062389	0.3284	0.438802	0.314353	0.0317316	0.193906	0.426387	0.432104	0.547665	0.184182	-0.0250149	0.0773842	0.210638	0.217444	0.223147	0.278596	0.533532	0.338413	0.050481	0.0928743	0.26231	0.425881	0.480536	0.153211	0.191162	0.179353	0.413774	0.450676	0.437029	0.552048	0.358701	0.356792	0.296278	0.310969	0.072903
TAG	0.0499034	0.265252	0.153995	0.239128	0.258758	0.326857	0.380553	0.265476	0.299988	0.294448	0.17391	0.253236	0.164092	0.107826	0.295832	0.175354	0.18709	0.335513	0.272274	0.226492	0.285821	0.277789	0.279256	0.366901	0.617116	0.415537	0.288374	0.398567	0.457577	0.492185	0.358998	0.378067	0.26591	0.211344	0.361603	0.486202	0.267129	0.156818	0.278645	0.204349	0.248704	0.384421	0.368748	0.385547	0.220037	0.2359	0.398108	0.3254	0.363585
TAG	0.26151	0.204845	0.180256	0.0474379	0.358056	0.486053	0.410638	0.223161	0.304156	0.35257	0.350144	0.253509	0.111482	0.203075	0.17894	0.324845	0.381107	0.338499	0.257506	0.328322	0.246209	0.362587	0.155051	0.266997	0.430669	0.381043	0.43342	0.477908	0.512342	0.434821	0.372588	0.18265	0.209126	0.19359	0.0851696	0.330359	0.217388	0.153722	0.27751	0.176382	0.232021	0.264902	0.276937	0.452974	0.513853	0.335449	0.35237	0.393036	0.543545
TAG	0.167199	0.220237	0.18789	0.133327	0.24586	0.243888	0.246865	0.258426	0.213944	0.15359	0.237121	0.13081	0.189645	0.189347	0.294275	0.273988	0.112005	0.190735	0.215326	0.0367037	0.136783	0.263539	0.290002	0.336226	0.20491	0.396274	0.395616	0.33494	0.255574	0.321952	0.570326	0.378903	0.258426	0.206129	0.253847	0.474678	0.365374	0.0731574	0.271244	0.282811	0.218213	0.4268	0.395981	0.414899	0.281195	0.278548	0.262053	0.0846154	0.248171
TAG	0.16892	0.260248	0.118004	0.0354155	0.252742	0.465415	0.55989	0.452725	0.259814	0.116141	0.229008	0.166535	0.229811	0.256261	0.208909	0.0992465	0.291323	0.178626	0.292771	0.188309	0.245791	0.200932	0.225937	0.531678	0.500539	0.468855	0.392794	0.362908	0.592449	0.310458	0.237433	0.289412	0.154928	0.211942	0.281668	0.304125	0.186662	0.230539	0.14241	0.339486	0.358093	0.268057	0.219775	0.365727	0.353652	0.26652	0.370146	0.344535	0.567953
TAG	-0.0811551	0.116467	0.157009	0.187427	0.105079	0.372524	0.320834	0.155645	0.174073	0.183112	0.132534	0.162661	0.122495	0.137138	0.157241	0.340685	0.232038	0.237518	0.127046	0.0406554	0.33759	0.322572	0.425298	0.0232361	0.0674993	0.163867	0.100682	0.254226	0.199888	0.359635	0.448497	0.358087	0.188738	0.0912868	0.445382	0.566522	0.385026	0.324845	0.149508	0.139984	0.125117	0.602809	0.339619	0.341116	0.467049	0.340684	0.0587004	0.104152	0.172937
TAG	0.252255	0.263841	0.294112	0.171303	0.415572	0.592182	0.566304	0.300778	0.188659	0.261501	0.298225	0.403795	0.423782	0.213063	0.411579	0.302237	0.24705	0.477041	0.389949	0.270736	0.293059	0.347354	0.388135	0.255506	0.526827	0.40416	0.632203	0.585624	0.498868	0.708326	0.568028	0.554214	0.310368	0.428843	0.273402	0.462127	0.265485	0.0523752	0.0650357	0.123534	0.410312	0.356024	0.438232	0.486469	0.259639	0.134695	0.283567	0.203427	0.38723
TAG	0.161854	-0.0287237	0.231483	0.171577	0.268394	0.339534	0.373384	0.291901	0.146209	0.29063	0.32959	0.230886	0.0169585	0.174357	0.144829	0.0130042	-0.0338271	0.132527	0.180925	0.181825	0.247261	0.30394	0.296375	0.324824	0.40145	0.448026	-0.0360656	0.0293032	0.282482	0.336566	0.278517	0.412725	0.306534	0.280054	0.351071	0.145844	0.185917	0.0189467	0.0924089	0.105455	0.104347	0.0475132	0.276165	0.181347	0.297507	0.127639	0.158321	0.248711	0.146281
TAG	0.119972	0.130241	0.35961	0.180398	0.309245	0.387033	0.184015	0.330478	0.252003	0.179865	0.137601	0.023066	0.12996	0.295418	0.25807	0.297765	0.2046	0.0745788	0.182816	0.114987	0.21797	0.272515	0.397741	0.382949	0.333817	0.167434	0.0842317	0.237884	0.129919	0.29778	0.380434	0.264261	0.349314	0.271055	0.390309	0.30268	0.118768	0.208739	0.144832	0.0346351	0.145183	0.159301	0.135287	0.282507	0.49482	0.30968	0.258626	0.0700275	0.124651
TAG	0.0505394	0.099982	0.125486	-0.030871	0.250555	0.29775	0.182529	0.210215	0.304469	0.133215	0.324804	0.161197	0.283034	0.192228	0.246335	-0.104062	0.158973	0.0105472	0.10744	0.227671	0.208525	0.306247	0.268954	0.205419	0.270498	0.105118	0.129319	0.00359536	0.212702	0.195978	0.434493	0.258718	0.40428	0.269783	0.244293	0.199086	0.0104577	0.119864	0.0947223	0.035775	0.123303	0.127057	0.200191	0.320278	0.265554	0.416187	0.11348	0.119156	0.0373837
TAG	0.217039	0.200375	0.192842	0.232696	0.272507	0.194927	0.225942	0.264175	0.284031	0.133421	0.33687	0.057357	0.177905	0.143954	0.167595	0.153367	0.0926062	0.217235	0.316162	0.189152	0.349831	0.48453	0.188606	0.285178	0.352753	0.0988441	0.104234	0.26526	0.365732	0.291878	0.441437	0.258022	0.206898	0.166949	0.089149	0.163126	0.187284	0.32004	0.282992	0.182236	0.260536	0.202134	0.242474	0.120339	0.366862	0.405475	0.212383	0.348386	0.274205
TAG	0.070717	0.255507	0.246691	0.293108	0.281792	0.279039	0.281359	0.226071	0.302386	0.307936	0.332134	0.213986	0.102083	0.278152	0.179553	0.323353	0.246435	0.292227	0.217314	0.300071	0.38856	0.353947	0.249414	0.345113	0.27116	0.208351	0.370359	0.280928	0.410535	0.363648	0.342888	0.198059	0.103212	0.0541712	0.249787	0.364257	0.0644082	0.280314	0.281618	0.241506	0.272151	0.192231	0.30985	0.120258	0.246424	0.331295	0.274853	0.443483	0.368713
TAG	-0.0747972	-0.0155718	-0.0329744	0.11085	0.141292	0.142231	0.317377	0.265188	0.434542	0.293327	0.272726	0.185461	-0.00581498	0.13289	-0.00386363	0.174178	0.450721	0.178242	-0.0466251	0.178733	0.197114	0.257411	0.171217	0.304717	0.363848	0.299186	0.18299	0.195319	0.28695	0.182233	0.154949	0.0289714	0.092533	0.161169	0.106487	0.150715	0.2829	0.364329	0.443759	0.508654	0.339375	0.212432	0.0535584	0.0816368	0.0810764	0.190022	0.291669	0.437104	0.438739
TAG	0.215215	0.0728079	0.049486	0.188313	0.114253	0.210114	0.248293	0.177738	0.145156	0.0534608	0.230441	0.223285	0.191735	0.215649	0.182697	0.275034	-0.0236613	0.209918	-0.0244755	0.101062	0.122639	0.310243	0.298261	0.0854402	0.434866	0.0674903	0.325283	0.128523	0.204613	0.297107	0.389107	0.421506	0.303819	0.393805	0.195959	0.21672	0.115254	0.0748646	0.10613	0.123658	0.231279	0.259207	0.201681	0.266467	0.305348	0.193578	0.0966324	0.122612	0.234664
TAG	0.247636	0.25392	0.287516	0.105929	0.352282	0.424186	0.295194	0.263679	0.244265	0.261657	0.361268	0.415695	0.284155	0.148522	0.240931	0.340684	0.189768	0.531071	0.287002	0.198945	0.349382	0.175081	0.33557	0.429501	0.332127	0.442881	0.4064	0.466284	0.456207	0.359851	0.574051	0.559638	0.152486	0.376249	0.355561	0.461258	0.178512	0.214924	0.102885	0.244837	0.0874604	0.477824	0.4553	0.448252	0.34781	0.454094	0.427893	0.147764	0.241268
TAG	-0.0347964	-0.130223	0.0502708	0.0374506	0.153267	0.188165	0.128628	0.27042	0.164358	-0.0540664	-0.135168	0.0184195	-0.0443755	0.0281922	0.270566	0.29415	0.0861743	0.241953	0.0650303	0.129284	0.176808	0.416355	0.14935	-0.138946	0.0971636	-0.098786	0.243827	0.133538	0.0719669	0.0919827	0.240054	0.120745	0.166137	0.0883984	0.155847	0.343628	0.0812649	0.121025	0.327509	0.144434	0.244423	0.264632	0.361055	0.309887	0.155314	0.237836	0.169199	0.287996	0.0307928
TAG	0.113687	0.0639208	0.266297	0.106083	0.398664	0.487113	0.369261	0.205547	0.265318	0.155368	0.241498	0.275565	0.15668	0.315651	0.259332	0.258212	0.156036	0.29369	0.349105	0.235579	0.217132	0.32215	0.158826	0.261067	0.41247	0.296951	0.420558	0.277645	0.396782	0.483709	0.34431	0.447354	0.301793	0.292179	0.349143	0.41636	0.136899	0.264974	0.303575	0.223081	0.159546	0.333078	0.306926	0.37082	0.301715	0.380198	0.33351	0.38407	0.299205
TAG	0.285082	0.297687	0.183194	0.103287	0.259157	0.384574	0.229532	0.221038	0.158104	0.213299	0.187555	0.168475	0.246704	0.0495322	0.127543	0.104925	0.310568	0.264527	0.147947	0.188929	0.188765	0.409581	0.284729	0.447079	0.394851	0.346317	0.114386	0.0446301	0.400794	0.31546	0.409801	0.182674	0.207978	0.314459	0.220732	0.195295	0.132634	0.242499	0.137598	0.17101	0.231056	0.095962	0.217452	0.335617	0.137578	0.33805	0.403957	0.312425	0.159095
TAG	0.142797	0.0952891	0.184925	0.161374	0.15147	0.274639	0.320416	0.333644	0.0645224	0.203613	0.0682187	0.23126	0.130449	0.199213	0.071883	0.205961	0.1272	0.211382	0.188566	0.180321	0.293426	0.171723	0.225989	0.353296	0.399173	0.291234	0.0984106	0.0694049	0.117971	0.329661	0.391438	0.3153	0.200484	0.268468	0.177797	0.0642138	0.0943907	0.204636	0.164513	0.302656	0.27076	0.243354	0.25992	0.315925	0.314596	0.328659	0.185803	0.246112	0.0838672
TAG	0.0822982	0.0597666	0.110773	0.15749	0.182126	0.374942	0.372882	0.369739	0.251826	0.185463	0.162806	0.23537	0.202045	0.171855	0.144974	0.0174931	0.25575	0.22607	0.199661	0.209088	0.242085	0.207017	0.162397	0.29287	0.571625	0.429477	0.440358	0.256063	0.304959	0.395166	0.226907	0.180719	0.19357	0.379615	0.227309	0.187477	0.163191	0.219839	0.196478	0.352393	0.0810834	0.143491	0.211598	0.319218	0.279126	0.323166	0.246277	0.408865	0.393913
TAG	0.101063	0.18306	0.0850694	0.133807	0.306693	0.410399	0.341934	0.188075	0.256757	0.2859	0.174585	0.245779	0.323094	0.293026	0.226394	0.400756	0.153653	0.260321	0.225107	0.158805	0.217836	0.28423	0.301828	0.258131	0.26697	0.289972	0.267391	0.390471	0.3143	0.427793	0.385648	0.295227	0.244293	0.364554	0.50549	0.246619	0.26898	0.354447	0.13833	0.31288	0.318766	0.322281	0.401126	0.269548	0.336827	0.377149	0.342839	0.285874	0.350439
TAG	0.320811	0.200777	0.167474	-0.0117256	0.3505	0.449791	0.351682	0.12007	0.226351	0.324075	0.275997	0.218302	0.19337	0.190276	0.142147	0.0853318	0.225807	0.146489	0.239995	0.355316	0.338053	0.490569	0.440276	0.322071	0.389137	0.367789	0.251882	0.431589	0.393641	0.414463	0.470472	0.253081	0.221057	0.092898	0.212565	0.277869	0.340056	0.433371	0.412269	0.204146	0.287805	0.244316	0.138666	0.427064	0.216371	0.461968	0.475379	0.528602	0.236338
TAG	0.263633	0.403812	0.222034	0.242146	0.510798	0.470479	0.413714	0.223826	0.214585	0.271984	0.249746	0.198971	0.253816	0.186473	0.401167	0.321226	0.327546	0.428812	0.471655	0.320198	0.281725	0.37282	0.40233	0.551905	0.355592	0.503833	0.381482	0.535747	0.717728	0.686369	0.541514	0.442135	0.138399	0.24936	0.291748	0.42443	0.165394	0.223281	0.283199	0.345497	0.426772	0.322972	0.469438	0.376761	0.487015	0.398595	0.341492	0.417151	0.411144
TAG	0.117462	0.302008	0.0113022	0.00177139	0.402138	0.360901	0.289262	0.212051	0.24719	0.241784	0.279616	0.114593	0.230418	0.237049	0.276981	0.361745	0.284604	0.387341	0.156769	0.330717	0.2467	0.283688	0.280791	0.281216	0.149034	0.245161	0.453164	0.338048	0.421644	0.597866	0.434572	0.279879	0.385794	0.168627	0.469626	0.535966	0.303856	0.186179	0.278122	0.204603	0.356727	0.337254	0.26343	0.316018	0.405952	0.301566	0.343237	0.35154	0.429162
TAG	0.153784	0.0342391	0.0532168	0.115819	0.0925962	0.302481	0.217367	0.321221	0.153569	0.03321	0.131063	0.287231	0.223266	0.221337	0.239754	0.39202	0.25786	0.1529	0.0286515	0.0579722	0.222175	0.361253	0.347874	0.167075	0.11301	0.0543809	0.116304	0.138142	0.193674	0.295033	0.517693	0.302487	0.104962	0.143214	0.454764	0.293206	0.27676	0.184388	0.163836	0.135513	0.275871	0.427071	0.222841	0.39536	0.307587	0.232251	0.208059	0.0764893	0.128765
TAG	-0.0294253	0.0965289	0.136226	0.224908	0.211467	0.255288	0.192521	0.253693	0.17658	-0.0113351	0.0285818	0.138285	-0.0124689	0.109379	0.305167	0.2287	0.252528	0.333635	0.0458894	0.184857	0.29992	0.356989	0.344047	0.158918	-0.0935654	-0.0138995	0.0267817	0.11924	0.0230695	0.339893	0.195929	0.216557	0.249529	-0.00653119	0.300639	0.334388	0.254921	0.220245	0.2353	0.236994	0.416146	0.287345	0.349643	0.391337	0.292207	0.303221	0.299519	-0.00653658	0.233819
TAG	0.311918	0.429874	0.218128	0.170052	0.462215	0.532694	0.525002	0.157783	0.306336	0.463905	0.357211	0.378323	0.354126	0.209294	0.406276	0.134567	0.417424	0.422718	0.311538	0.437621	0.318144	0.354288	0.394908	0.250446	0.42156	0.675213	0.334698	0.647426	0.638846	0.668048	0.46004	0.460203	0.42731	0.352282	0.29677	0.189452	0.464519	0.243392	0.454281	0.202924	0.26101	0.296412	0.356062	0.637506	0.571188	0.399313	0.527428	0.484691	0.281653
TAG	0.0122846	0.214823	0.178506	0.00963037	0.246108	0.355414	0.433033	0.134035	0.0621073	0.104076	0.0722952	0.114868	0.3214	0.176381	0.310423	0.245643	0.157115	0.230855	0.307531	0.369878	0.314851	0.250432	0.345489	0.285349	0.161539	0.368823	0.150873	0.31542	0.2483	0.384838	0.536732	0.419207	0.232157	0.316819	0.363444	0.298425	0.365025	0.187444	0.252106	0.107233	0.327809	0.319593	0.415237	0.379634	0.337255	0.328742	0.294391	0.0184255	0.0543749
TAG	0.146154	0.216738	0.22149	0.26336	0.190271	0.303247	0.13523	0.236704	0.153888	-0.0268907	0.173034	0.0165746	0.198777	0.0607337	0.189414	0.227414	0.229498	0.166857	0.12771	0.33869	0.218449	0.389907	0.305239	0.15345	-0.0531778	0.173811	0.0681341	0.301448	0.27772	0.433837	0.417082	0.358271	0.135603	0.235733	0.403761	0.523245	0.208341	0.190408	0.10515	0.290046	0.335399	0.520494	0.423448	0.322078	0.210932	0.408361	0.284537	0.0881005	0.193376
TAG	0.257705	0.0690144	0.112937	0.11317	0.136745	0.186985	0.151711	0.142295	0.122373	0.144532	0.135029	0.153004	0.155846	-0.0342402	0.215715	0.258261	0.149103	0.0533394	0.0100169	0.220539	0.298757	0.234594	0.262834	0.240501	0.310486	0.219943	0.127549	0.188369	0.348102	0.380467	0.501691	0.190771	0.0661426	0.116854	0.235756	0.286098	0.241092	0.230478	0.357567	0.109818	0.118945	0.196191	0.229797	0.351516	0.360584	0.21019	0.384153	0.190852	0.2178
TAG	-0.0075474	-0.123459	0.0471898	0.13749	0.123895	0.200487	0.278142	0.343799	0.296001	0.221883	0.180029	0.0514487	0.0686478	-0.0167652	0.0649586	0.271953	0.157958	-0.00185644	0.0636524	0.195663	0.241149	0.247202	0.26217	0.42122	0.483643	0.518524	0.149611	0.267715	0.433197	0.32182	0.19336	-0.0357208	0.314528	0.221282	0.12659	0.145685	0.287654	0.326143	0.450388	0.357223	0.304434	0.25544	0.079297	0.21519	0.185414	0.275442	0.326949	0.453216	0.449587
TAG	0.15505	0.200749	0.050546	0.108926	0.199204	0.327138	0.270503	0.166995	0.246657	0.25817	0.241046	0.120735	0.137386	0.199033	0.22222	-0.00781053	0.233431	0.140748	0.218454	0.27319	0.291992	0.29129	0.246246	0.361087	0.4173	0.381894	0.357296	0.30515	0.295083	0.148954	0.32653	0.404339	0.0655494	0.224223	0.267472	0.428877	0.194084	0.163552	0.284449	0.0793754	0.254111	0.163336	0.355531	0.431734	0.354128	0.428981	0.396435	0.289012	0.291471
TAG	-0.0271383	-0.00714261	0.0986	0.15136	0.0597692	0.257674	-0.0160178	0.179359	0.14227	-0.0617225	0.100561	0.188568	-0.0505841	0.0695164	0.124987	0.123778	0.168121	0.244611	0.048786	0.0501178	0.00855798	0.352765	0.0883489	0.200549	0.20066	0.111613	0.106628	0.265469	0.111176	0.207847	0.247449	0.214679	0.334773	0.177628	0.284982	0.234112	0.115262	0.133519	0.173859	0.191939	0.332246	0.209	0.227371	0.332858	0.126266	0.239686	0.128052	0.173686	0.045664
TAG	0.0951478	0.258036	0.187363	0.0626078	0.175685	0.515845	0.200289	0.175012	0.302293	0.149578	0.0935797	0.249752	0.0891101	0.243519	0.229468	0.240354	0.309439	0.380101	0.316338	0.240039	0.44512	0.447047	0.171614	0.414798	0.293036	0.282695	0.363982	0.445281	0.313232	0.689814	0.301548	0.175859	0.225163	0.194591	0.300424	0.249454	0.250139	0.339913	0.207775	0.342663	0.18274	0.437678	0.356303	0.518538	0.345106	0.362494	0.378723	0.309958	0.388707
TAG	0.204023	0.117053	0.193454	0.123806	0.294207	0.504132	0.328303	0.309092	0.19371	0.181559	0.313538	0.193057	0.258117	0.187186	0.187632	0.185073	0.367684	0.295951	0.328418	0.172431	0.234877	0.269989	0.29547	0.336339	0.430409	0.460467	0.393238	0.429901	0.255837	0.524531	0.382889	0.379823	0.204779	0.123546	0.29755	0.445591	0.236077	0.238407	0.233386	0.135192	0.225799	0.314961	0.365314	0.421467	0.430689	0.340676	0.423128	0.442412	0.298357
TAG	0.178499	0.141176	0.085966	0.134166	0.176016	0.24891	0.312365	0.308246	0.133395	0.0658328	0.32664	0.070503	0.0544073	0.052006	0.177977	0.268985	0.195261	0.347199	0.325868	0.266705	0.357827	0.372331	0.254031	0.261252	0.22322	0.389128	0.454716	0.329158	0.349097	0.405838	0.413356	0.45052	0.081645	0.24533	0.264206	0.467991	0.116486	0.268459	0.295827	0.310841	0.355931	0.319321	0.583222	0.306659	0.253623	0.389139	0.443498	0.17631	0.348501
TAG	-0.0413825	-0.0268187	0.0356378	0.0629468	0.364857	0.545589	0.272925	0.11844	0.229294	0.172539	0.257885	0.0527293	0.0482908	0.186585	0.278076	0.36049	0.209913	0.26338	0.21239	0.391245	0.29337	0.371553	0.183412	0.304539	0.313249	0.110177	0.359337	0.410111	0.362344	0.563455	0.610886	0.349793	0.218375	0.382654	0.373618	0.498369	0.236091	0.0437693	0.258527	0.337971	0.348476	0.29149	0.519608	0.298635	0.350666	0.369736	0.403164	0.254284	0.340252
TAG	0.0822498	0.0186365	0.167713	0.22178	0.203923	0.435727	0.389012	0.347324	0.236788	0.0774727	0.177732	0.149667	0.0130494	0.28537	0.182086	0.237415	0.421186	0.314635	0.244969	0.21648	0.28109	0.378569	0.231537	0.279138	0.186964	0.28844	0.455327	0.508493	0.491704	0.53676	0.60111	0.373378	0.105325	0.170686	0.4471	0.57302	0.25056	0.167207	0.195953	0.376739	0.481868	0.559863	0.503528	0.310445	0.322987	0.36881	0.410398	0.251706	0.326889
TAG	0.0210182	0.100514	0.176882	-0.0610217	0.257194	0.124421	0.355371	0.271253	0.241822	-0.0353621	0.00661943	0.208217	0.10339	0.143671	0.217464	0.329768	0.208245	0.173733	0.154576	0.0810592	0.207163	0.215627	0.266543	0.11409	0.0562425	0.0226328	0.0581702	0.147084	0.247693	0.318807	0.478131	0.239022	0.257139	0.123408	0.263396	0.355381	0.331811	0.178705	0.243721	0.176906	0.374452	0.215133	0.409428	0.377242	0.375762	0.371414	0.232294	0.393351	0.230829
TAG	0.0959134	0.135982	0.0831703	0.176342	0.201458	0.315871	0.385459	0.229917	0.11832	0.0713415	0.0683615	0.12631	0.0952215	0.101633	0.188374	0.130169	0.196987	0.181925	0.000552804	0.111672	0.156691	0.378127	0.318145	0.278363	0.0841365	0.0157801	0.368036	0.135218	0.238643	0.375691	0.425901	0.610008	0.263897	-0.0510554	0.39161	0.385221	0.27689	0.0619222	0.124583	0.149098	0.304172	0.153162	0.414528	0.425513	0.430644	0.36267	0.279254	0.218294	0.0548961
TAG	0.203787	0.276577	0.121213	0.117603	0.161504	0.316145	0.16253	0.167596	0.0909727	0.165902	0.363554	0.108685	0.0294043	0.187048	0.287705	-0.0835893	-0.0644949	0.111244	0.152187	0.12734	0.14469	0.235647	0.294743	0.358904	0.241852	0.221309	-0.0436781	0.0809776	0.22348	0.309655	0.240756	0.377284	0.326223	0.161538	0.210462	0.21087	0.162303	0.155718	0.160246	0.22736	0.265892	0.0836361	0.197027	0.329863	0.28895	0.494759	0.226454	0.23111	0.255622
TAG	0.252823	0.146093	0.00792823	0.144818	0.212963	0.357407	0.304585	0.227423	0.288853	0.443586	0.322414	0.207629	0.152646	0.158473	0.192261	0.160602	0.0777481	0.19066	0.228288	0.191265	0.278346	0.22957	0.36713	0.419193	0.598552	0.418511	0.145698	0.276946	0.273849	0.483813	0.427929	0.188939	0.194064	0.306865	0.271369	0.291086	0.0927132	0.0201448	0.297784	0.194474	0.12421	0.341835	0.399527	0.238604	0.096837	0.265948	0.1576	0.224647	0.241443
TAG	0.207872	0.0883155	0.184085	0.0712533	0.260797	0.41588	0.320834	0.436349	0.440417	0.398647	0.187045	0.294482	0.104873	0.153061	0.339371	0.333768	0.374628	0.411141	0.476596	0.269958	0.235368	0.251563	0.194481	0.309673	0.551194	0.470057	0.649385	0.491646	0.658053	0.459908	0.565356	0.313269	0.292086	0.202194	0.338049	0.373321	0.0625979	0.125921	0.0952807	0.292163	0.350741	0.340177	0.568221	0.311481	0.322958	0.197391	0.37806	0.338092	0.416737
TAG	0.296261	0.171097	0.222748	0.195643	0.26955	0.404273	0.345871	0.334478	0.100064	0.288502	0.342071	0.114136	0.0331365	0.185314	0.103887	0.29949	0.214366	0.218973	0.237805	0.313472	0.35104	0.243468	0.313422	0.339745	0.0468019	0.124393	0.319336	0.372161	0.396745	0.476202	0.524293	0.476807	0.175037	0.142274	0.203355	0.474093	0.332758	0.405485	0.343973	0.229422	0.272473	0.36071	0.180571	0.373582	0.359777	0.252248	0.339749	0.458735	0.245078
TAG	0.0174185	0.0216003	0.172048	0.0338564	0.212353	0.330904	0.262377	0.189264	0.20766	0.146495	0.0851981	0.104668	0.0750941	0.249303	0.171731	0.172605	0.264213	0.18572	0.0415278	0.0996406	0.368975	0.392792	0.208637	0.0775481	0.0371995	0.1844	0.210285	0.262515	0.254568	0.199312	0.157773	0.328539	0.266159	0.183441	0.343465	0.4384	0.174076	0.239392	0.144738	0.169204	0.228925	0.352255	0.369354	0.389134	0.301036	0.18781	0.208544	0.14343	0.164237
TAG	0.146293	0.0106518	-0.016387	0.273215	0.182083	0.394755	0.241402	0.34204	0.250663	0.155468	0.23474	0.187952	0.17336	0.0499444	-0.0237764	0.168423	0.210477	0.0375944	0.144185	0.114296	0.302532	0.348832	0.299962	0.247507	0.466829	0.14553	0.270899	0.238058	0.317623	0.48402	0.421452	0.253268	0.178513	0.0335204	0.340047	0.470511	0.300992	0.341174	0.369329	0.28617	0.439227	0.27836	0.204606	0.244242	0.289474	0.191869	0.368942	0.296559	0.333983
TAG	0.0887245	0.0832337	0.113202	0.293703	0.120211	0.275682	0.362243	0.126422	0.2301	0.258501	0.197519	0.0577048	0.271048	0.1391	0.0586946	0.324725	0.197788	0.218027	0.197045	0.304936	0.201329	0.35197	0.100097	0.302379	0.368834	0.237072	0.430302	0.338007	0.446356	0.489551	0.40406	0.30355	0.213269	0.151349	0.197705	0.33177	0.347942	0.378673	0.236233	0.197245	0.369267	0.237498	0.388657	0.373325	0.198761	0.267119	0.379235	0.151481	0.513125
TAG	0.188724	0.0879983	0.191959	0.190897	0.258194	0.412253	0.392859	0.352747	0.0748708	0.205078	0.22528	0.134633	0.181101	0.192554	0.221134	0.249361	0.243822	0.222059	-0.00915984	0.283718	0.311002	0.323022	0.201357	0.503253	0.29321	0.24023	0.21387	0.148595	0.195289	0.362509	0.396198	0.15877	0.247584	0.294543	0.28409	0.322617	0.155299	0.210182	0.364203	0.270091	0.371275	0.160921	0.250802	0.330129	0.401239	0.291571	0.350049	0.336	0.385613
TAG	-0.068846	0.104781	0.210364	0.240736	0.258023	0.136598	0.350409	0.198204	0.222355	0.0545575	0.20221	0.163721	0.0580108	0.141664	0.127892	0.196148	0.216058	0.245099	-0.0389004	0.103459	0.248605	0.292188	0.149014	0.242606	0.273357	0.0377705	0.291276	0.225711	0.0716893	0.332999	0.301086	0.301794	0.246922	0.158518	0.336624	0.237188	0.136457	-0.0546623	0.141157	0.195331	0.28092	0.247427	0.433792	0.29144	0.254755	0.398708	0.129619	0.187507	0.285571
TAG	0.138047	0.159129	0.0462433	0.243907	0.271706	0.416851	0.138085	0.317498	0.0982381	0.206373	-0.0295451	-0.000882655	-0.0203571	0.239091	0.0457299	0.170736	0.317706	0.368713	0.156529	0.262859	0.381987	0.337198	0.296387	0.313271	0.320098	0.180933	0.258349	0.311402	0.413765	0.388104	0.419376	0.280342	0.0594279	0.26468	0.403182	0.242327	0.249441	0.205793	0.330138	0.317252	0.18666	0.105779	0.244838	0.392342	0.39154	0.289729	0.261645	0.340394	0.34337
TAG	0.0994341	0.0678218	0.0260402	0.159116	0.19641	0.308212	0.170289	0.232767	0.229617	0.185137	0.226024	0.139826	0.0239494	0.181645	0.164905	0.110853	0.233013	0.198988	0.0755714	0.0819628	0.236045	0.338959	0.072253	0.35598	0.480678	0.277607	0.245401	0.127048	0.177615	0.291274	0.341648	0.216759	0.233483	0.117838	0.207995	0.441048	0.185602	0.194888	0.341853	0.211963	0.341388	0.246932	0.175352	0.125922	0.318777	0.297164	0.19717	0.308849	0.392772
TAG	0.0945446	0.226829	0.309186	0.0311966	0.104734	0.361963	0.491287	0.0522726	0.263379	0.271032	0.339169	0.227104	0.131473	0.0780427	0.0926845	0.221943	0.307023	0.191027	0.318994	0.158035	0.197052	0.486454	0.284742	0.410508	0.212937	0.339142	0.248321	0.308719	0.24096	0.409534	0.374131	0.46338	0.325165	0.0558891	0.369833	0.320182	0.153408	0.00437851	0.225767	0.203754	0.278971	0.352109	0.258351	0.352769	0.324676	0.297309	0.15506	0.201045	0.310293
TAG	0.125136	0.047235	0.0364424	0.111052	0.22957	0.229573	0.201203	0.2602	-0.0287588	0.158323	0.241884	0.11675	0.0570213	0.130239	0.138119	0.258189	0.208325	-0.0424669	0.225965	0.228307	0.37165	0.279065	0.342241	0.508651	0.0259902	0.249728	0.255071	0.193006	0.239185	0.449186	0.331614	0.191627	0.0855893	0.0621801	0.350285	0.368883	0.267763	0.312605	0.222952	0.178939	0.230463	0.261693	0.242851	0.225023	0.295556	0.410286	0.405454	0.266915	0.322335
TAG	0.137578	0.206584	0.210909	0.0386151	0.313777	0.55704	0.224894	0.378704	0.321429	0.287534	0.280472	0.161745	0.270996	0.406069	0.206164	0.211405	0.214888	0.196446	0.397817	0.356499	0.383955	0.281994	0.285578	0.443754	0.623577	0.517124	0.424032	0.573644	0.521998	0.552883	0.372851	0.261509	0.378445	0.153051	0.4037	0.407805	0.34203	0.0417116	0.213359	0.243072	0.331759	0.422819	0.379448	0.346259	0.389476	0.295893	0.43457	0.252665	0.522719
TAG	0.112918	0.251837	0.13007	0.177646	0.146336	0.507475	0.420924	0.226654	0.222439	0.204347	0.228395	0.0987333	0.140052	0.0368873	0.254041	0.384431	0.401237	0.328173	0.215057	0.348521	0.224398	0.44425	0.373933	0.168462	0.484395	0.510506	0.350642	0.618222	0.438003	0.457152	0.445372	0.230006	0.271762	0.222206	0.208991	0.189998	0.272047	0.381082	0.249647	0.283728	0.39473	0.341403	0.315215	0.300154	0.344016	0.460085	0.548046	0.293398	0.423077
TAG	0.104416	0.219889	0.142079	0.204077	0.273153	0.424183	0.435035	0.215701	0.306571	0.175058	0.255919	0.232615	0.0458819	0.237901	0.335138	0.192728	0.309994	0.363582	0.363786	0.345164	0.270465	0.305788	0.401307	0.447212	0.4122	0.315805	0.380508	0.471718	0.476169	0.638398	0.452813	0.514182	0.338368	0.173247	0.205978	0.38433	0.107185	0.132777	0.194108	0.242067	0.261692	0.307492	0.298519	0.289414	0.43192	0.369374	0.263905	0.353179	0.278242
TAG	0.207705	0.217045	0.270398	0.171307	0.305611	0.382351	0.335629	0.269248	0.222003	0.267116	0.22056	0.208386	0.131866	0.255688	0.179257	0.220527	0.541922	0.204859	0.174655	0.199486	0.426984	0.527346	0.351514	0.313735	0.336476	0.415376	0.241401	0.307298	0.367685	0.353602	0.417775	0.564595	0.124927	0.152338	0.386965	0.346016	0.240596	0.301813	0.321095	0.210851	0.33052	0.331268	0.344926	0.397655	0.500595	0.307642	0.281915	0.426893	0.332402
TAG	0.302133	0.191581	0.216822	0.137603	0.311932	0.364433	0.482729	0.186403	0.209988	0.333166	0.305891	0.27074	0.182095	0.262542	0.356997	0.202997	0.352041	0.611464	0.43313	0.484744	0.186542	0.473179	0.222518	0.40409	0.484494	0.524172	0.347851	0.550063	0.510641	0.501204	0.486945	0.376859	0.348755	0.30139	0.315915	0.49474	0.215529	0.311531	0.199896	0.252404	0.239429	0.426957	0.410417	0.601373	0.358858	0.40073	0.352739	0.236943	0.481949
TAG	0.1927	0.167337	-0.0432629	0.0682551	0.180902	0.293442	0.296807	0.0480827	0.275609	0.385167	0.213622	0.2847	0.214072	0.208412	0.294977	0.0172859	0.132452	0.230142	0.380014	0.318416	0.353455	0.157912	0.364454	0.317469	0.357682	0.33455	0.27919	0.416157	0.188533	0.447318	0.395339	0.299741	0.200967	0.0676264	0.22445	0.257204	0.342204	0.276051	0.212103	0.315102	0.238305	0.405595	0.302588	0.332063	0.348786	0.287281	0.261214	0.16835	0.265748
TAG	0.0909284	0.129615	0.169394	0.0187519	0.176655	0.218435	0.329425	0.274714	0.256883	0.28422	0.380435	0.0955568	0.0489386	0.222244	0.298368	0.290734	0.16284	0.360637	0.3117	0.361753	0.157968	0.277776	0.289836	0.238276	0.727705	0.484777	0.411604	0.325692	0.328021	0.494871	0.305428	0.225498	0.272922	0.22596	0.299823	0.281603	0.147011	0.271086	0.317008	0.154245	0.381208	0.308843	0.188793	0.330387	0.255799	0.336191	0.465973	0.282413	0.471584
TAG	0.188861	0.075625	0.144138	0.113282	0.165997	0.418938	0.467924	0.403826	0.441706	0.28831	0.248845	0.278443	0.26567	0.141647	0.158098	0.407479	0.272673	0.365413	0.0815624	0.385992	0.235466	0.415532	0.233959	0.393413	0.521909	0.362713	0.199677	0.364322	0.290631	0.306926	0.496621	0.211354	0.218462	0.326889	0.314469	0.334691	0.243334	0.257226	0.224497	0.345598	0.320429	0.361253	0.548078	0.370431	0.232933	0.511819	0.426263	0.428961	0.329577
TAG	0.0264221	0.202362	0.0853073	0.204466	0.212938	0.299472	0.228995	0.310105	0.332275	0.176112	0.231917	0.186521	0.202535	0.0920939	0.0346094	0.177215	0.287437	0.229278	0.147672	0.161755	0.209762	0.262899	0.217842	0.268599	0.341758	0.177977	0.28897	0.229222	0.241936	0.417472	0.463914	0.332784	0.308699	0.0577065	0.336657	0.37892	0.422514	0.152462	0.27052	0.218225	0.320923	0.418783	0.347506	0.332862	0.215492	0.388607	0.199176	0.219361	0.327799
TAG	0.285777	0.251366	0.131526	0.219572	0.226177	0.418031	0.379397	0.154407	0.335247	0.401135	0.311647	0.128661	0.121293	0.0252867	0.183635	0.390648	0.353343	0.157067	0.353201	0.453874	0.49385	0.320119	0.311995	0.298499	0.394001	0.390968	0.230158	0.388997	0.426566	0.478594	0.346184	0.255466	0.0798876	0.331326	0.259641	0.152016	0.276078	0.433964	0.263232	0.178124	0.169969	0.152215	0.316324	0.293767	0.346136	0.436363	0.483643	0.443949	0.522247
TAG	0.00198095	0.00571547	0.0378902	0.0805967	0.213383	0.196102	0.104089	0.259808	0.0733424	0.0328343	0.107655	0.16408	-0.0227368	-0.0524607	0.0915755	0.173093	-0.0013361	0.0794701	-0.0609776	0.135432	0.122545	0.36176	0.223916	0.178005	0.18289	0.055799	0.219014	-0.00970689	0.109879	0.197617	0.25555	0.258693	0.236053	0.253269	0.196141	0.286859	0.231382	0.101403	0.139557	0.123695	0.290235	0.13169	0.172432	0.174198	0.232309	0.241632	0.255158	0.226571	0.296463
TAG	0.0478097	0.0571084	0.0792141	0.132977	0.203831	0.194176	0.24244	0.12667	0.0935297	0.0343182	0.124955	0.142632	0.256063	0.188174	0.211955	0.0728989	0.164572	0.131784	-0.0199823	0.181351	0.202009	0.247265	0.175569	0.247231	0.342454	0.0969378	0.0982245	0.0969546	0.181825	0.171806	0.293568	0.364224	0.174159	0.29105	0.204045	0.219878	0.23555	0.103809	0.175138	0.257992	0.227073	0.17223	0.190455	0.25469	0.246159	0.244152	0.198322	0.17128	0.23039
TAG	0.110536	0.0952201	0.144546	0.209964	0.207434	0.314795	0.142037	0.245343	0.074966	0.208346	0.20925	-0.00355821	0.0558206	0.00895634	0.199653	0.157795	0.437358	0.151522	0.141867	0.22286	0.205696	0.215036	0.34835	0.240244	0.290117	0.287987	0.319743	0.256481	0.333932	0.371235	0.394329	0.30051	0.258025	0.128811	0.253417	0.429789	0.43762	0.124835	0.255704	0.244581	0.368561	0.382015	0.207385	0.322279	0.426196	0.337279	0.470146	0.336065	0.373672
TAG	0.15963	-0.00839821	-0.00516253	0.223769	0.213468	0.109245	0.166634	0.220071	0.366216	0.351774	0.156289	0.0756935	-0.00193322	0.0573276	0.165098	0.153631	0.135343	0.11325	0.183332	0.170263	0.336996	0.319776	0.185485	0.501442	0.522076	0.29867	0.0971407	0.320957	0.172195	0.335267	0.175692	0.137603	0.183957	0.135029	0.274618	0.318916	0.331801	0.320078	0.515374	0.365547	0.376875	0.0670063	0.108114	0.278864	0.270917	0.334683	0.410557	0.335613	0.448833
TAG	0.0748506	0.115836	-0.02291	0.173695	0.186882	0.390983	0.380491	0.305693	0.219098	0.285187	0.188343	0.300615	0.240069	0.180694	0.341272	0.150603	0.402137	0.218493	0.193121	0.397445	0.155552	0.261884	0.314463	0.366453	0.495078	0.328209	0.39426	0.359147	0.385477	0.460165	0.299807	0.238979	0.201641	0.0601672	0.324928	0.419988	0.250078	0.165167	0.336906	0.215484	0.234986	0.337543	0.307878	0.290908	0.370691	0.228411	0.343074	0.406632	0.331256
TAG	-0.00137102	0.0559822	0.176558	0.152991	0.204437	0.151535	0.146704	-0.061346	0.121411	0.0949155	0.256766	0.0854955	0.160194	0.241349	0.147795	0.263065	0.126343	0.0982856	0.119887	0.208383	0.153021	0.203374	0.276596	0.323853	0.212228	0.28927	0.155613	0.13995	0.201835	0.366818	0.333109	0.37185	0.0333805	-0.0161004	0.40871	0.379307	0.291756	-0.00158755	0.170404	0.158569	0.0912545	0.305815	0.381158	0.283127	0.241567	0.185152	0.255905	-0.0178178	0.0336479
TAG	0.132663	0.00917852	0.17707	0.156697	0.302702	0.371385	0.41152	0.325842	0.13793	0.473073	0.310263	0.221908	0.0930212	0.129948	0.28324	0.319735	0.300378	0.370502	0.232148	0.31209	0.22453	0.39947	0.208176	0.325181	0.463293	0.373525	0.27921	0.380738	0.393614	0.401842	0.415784	0.4466	0.304664	0.209583	0.136646	0.454338	0.333287	0.260315	0.171818	0.174953	0.324283	0.307105	0.403644	0.338979	0.334535	0.436098	0.291299	0.278983	0.46975
TAG	0.251962	0.255646	0.204532	0.30364	0.263944	0.449155	0.435916	0.193182	0.315128	0.321686	0.186354	0.194263	0.299102	0.313222	0.186944	0.299677	0.437624	0.293835	0.22078	0.207163	0.233675	0.433182	0.371662	0.210969	0.0173568	0.200722	0.142487	0.187989	0.352899	0.410793	0.401342	0.1853	0.105313	-0.00920123	0.289179	0.370781	0.279767	0.319964	0.247295	0.289616	0.281911	0.381501	0.355014	0.335593	0.376422	0.521191	0.416315	0.356224	0.36302
TAG	0.11264	0.147571	0.176768	0.117587	0.0993433	0.15571	0.164082	0.126037	0.150035	0.132277	0.21148	0.0905882	0.231558	0.0857616	0.282302	0.0732729	0.0847365	0.0643637	0.221065	0.162944	0.267926	0.399663	0.260775	0.13172	0.268384	0.146561	0.182501	0.17848	0.321053	0.155759	0.321736	0.251496	0.25408	0.264276	0.180923	0.275224	0.207971	0.0841429	0.214211	0.263023	0.152641	0.117906	0.413489	0.294591	0.422029	0.379842	0.305304	0.325797	0.142043
TAG	0.106696	0.0754296	0.157823	0.0719597	0.178577	0.262453	0.294603	0.187297	0.135383	0.217926	0.234189	0.156118	0.0158958	0.161352	0.29819	0.271976	0.0393427	0.0544884	0.00119479	0.13413	0.14783	0.317377	0.174595	0.135561	0.14629	0.214108	0.0466401	0.152606	0.0623537	0.217965	0.28611	0.263964	0.251309	0.168913	0.256048	0.512111	0.226139	0.120761	0.308913	0.260457	0.301903	0.1429	0.258144	0.443451	0.210364	0.255002	0.477055	0.264833	0.135594
TAG	0.167936	0.184011	0.195921	0.159705	0.402556	0.334127	0.187128	0.171301	0.316553	0.351683	0.43102	0.229338	0.103526	0.184852	0.114925	0.296912	0.237805	0.265897	0.193114	0.313497	0.303622	0.385042	0.240228	0.348662	0.335322	0.239167	0.166273	0.252195	0.146706	0.367894	0.557057	0.160308	0.323138	0.177236	0.339816	0.443054	0.19875	0.223527	0.168221	0.252823	0.30812	0.361996	0.415397	0.396531	0.433501	0.412535	0.43018	0.386765	0.214981
TAG	0.186444	0.350765	0.245844	0.203689	0.392205	0.434	0.292398	0.0322361	0.0736923	0.38143	0.553313	0.172603	0.171062	0.200013	0.25824	0.378033	0.392663	0.17664	0.178714	0.393958	0.350875	0.314283	0.318792	0.356111	0.23113	0.232657	0.201935	0.330518	0.442492	0.51251	0.632677	0.426833	0.324624	0.340626	0.122152	0.519655	0.292378	0.392568	0.343756	0.194687	0.428935	0.305561	0.317427	0.423702	0.571358	0.699919	0.350361	0.283762	0.337955
TAG	0.028825	0.0902189	0.138837	0.0444884	0.210484	0.31828	0.231949	0.131171	0.191707	0.184251	-0.0290202	0.0915793	0.0247011	0.221715	0.124369	-0.00244709	0.175412	0.189315	0.140004	0.347775	0.266027	0.43731	0.265226	0.260592	0.330709	0.304271	0.155474	0.236852	0.333395	0.239209	0.373792	0.100155	0.209154	0.0313351	0.300889	0.21055	0.284023	0.288958	0.203747	0.241449	0.268073	0.317504	0.204826	0.281462	0.420822	0.300148	0.257723	0.197776	0.274997
TAG	0.128826	0.0923952	0.0657568	0.0830159	0.124948	0.320754	0.270316	0.178511	0.0974033	0.248042	0.10434	0.211729	0.0846006	0.0909732	0.147999	0.2346	0.278685	0.247618	0.0877747	0.380529	0.394392	0.326865	0.452487	0.364792	0.271485	0.370436	0.177458	0.422303	0.282128	0.410416	0.336018	0.196436	0.280051	0.069496	0.324798	0.171611	0.228087	0.243851	0.2946	0.347913	0.218508	0.242693	0.437421	0.265931	0.323119	0.29516	0.42669	0.35189	0.300466
TAG	-0.0430369	0.0474887	0.0481144	-0.0878791	0.0701212	0.0806408	0.204105	0.275827	0.278769	0.244176	0.0837477	0.115611	-0.0360708	-0.0751952	0.321101	0.071112	0.261028	0.0836123	0.0822395	0.219757	0.367285	0.21144	0.273525	0.297774	0.321968	0.342945	0.0810123	0.0463846	0.226744	0.222116	0.176264	0.333593	0.0925986	0.152462	0.268235	0.193594	0.352893	0.274651	0.348371	0.272565	0.449647	0.0766202	0.0797259	0.264748	0.308545	0.242027	0.334499	0.514453	0.419222
TAG	0.328216	0.11968	0.274266	0.187335	0.311933	0.463121	0.308584	0.217428	0.267686	0.2659	0.336896	0.151437	0.192967	0.267753	0.156532	0.227495	0.291779	0.119115	0.186718	0.150599	0.0507516	0.295262	0.414478	0.341463	0.131724	0.284435	0.0965474	0.202217	0.392544	0.429691	0.262753	0.229143	0.226312	0.382385	0.234654	0.198554	0.272729	0.299402	0.0583911	-0.0140608	0.233976	0.022333	0.279927	0.232437	0.367534	0.330235	0.561718	0.132704	0.316591
TAG	-0.0705749	0.139228	0.217428	0.300661	0.200559	0.0452995	0.272593	0.141804	0.129701	0.0603598	0.18824	-0.047888	0.00191611	0.130967	0.198445	0.357533	0.10647	0.310874	-0.0186952	0.180489	0.110363	0.465654	0.112874	0.24017	0.12606	-0.0849785	0.232821	0.0490991	0.280478	0.315254	0.322479	0.426597	0.192745	0.0775425	0.211378	0.293146	0.183149	0.157311	0.399218	0.180537	0.212427	0.240435	0.315267	0.23309	0.201499	0.329674	0.508586	0.169715	0.0484791
TAG	0.156724	0.301636	0.142496	0.0771523	0.300728	0.54266	0.307798	0.11738	0.148232	0.337048	0.31699	0.336211	0.139572	0.340817	0.228071	0.272292	0.245974	0.423633	0.296695	0.36747	0.286077	0.225909	0.501836	0.382549	0.56374	0.440818	0.270394	0.300068	0.516158	0.648218	0.467601	0.395003	0.304257	0.279229	0.346708	0.321996	0.258157	0.209058	0.204346	0.219699	0.243927	0.378407	0.478143	0.438618	0.319312	0.520443	0.291654	0.200057	0.354296
TAG	0.20723	0.288124	0.10946	0.104798	0.235914	0.445849	0.222443	0.255001	0.0959945	0.305045	0.265422	0.0720194	0.0952452	0.125684	0.177723	0.216234	0.286189	0.291778	0.217599	0.172839	0.412654	0.320767	0.248299	0.239843	0.476701	0.333416	0.381283	0.368876	0.263678	0.460811	0.540937	0.329402	0.348957	0.131508	0.358561	0.24625	0.23836	0.172487	0.200681	0.337912	0.321415	0.312242	0.402147	0.340573	0.463014	0.410881	0.176933	0.334026	0.209574
TAG	0.143296	0.222762	0.190314	0.221629	0.234147	0.365803	0.204989	0.392045	0.068779	0.214284	0.0901287	0.158395	0.0347571	0.193505	0.312884	0.207543	0.305382	0.0868503	0.135875	0.244026	0.306314	0.38901	0.330954	0.401777	0.268061	0.28252	0.196926	0.178966	0.451049	0.549806	0.547969	0.310448	0.0612938	0.164026	0.257204	0.309302	0.387872	0.344146	0.230795	0.194059	0.255033	0.363231	0.262406	0.335151	0.38761	0.159665	0.194272	0.15207	0.246022
TAG	-0.168261	-0.0437245	0.0170482	0.0592994	0.205793	0.298479	0.339335	0.137223	0.230994	0.00114907	-0.0778223	0.0603496	-0.163056	0.0643848	0.21355	0.0296342	0.0411922	0.156806	-0.0537633	-0.000409838	0.149548	0.347101	0.047868	0.119982	0.275106	0.0481699	0.142433	0.0990621	0.12295	0.0219543	0.0257296	0.173273	0.242425	0.239968	0.151293	0.258333	0.210684	0.0794699	0.203395	0.10389	0.206485	0.0796358	0.26671	0.278574	0.185688	0.0701706	0.357563	0.138543	0.182406
TAG	0.187595	0.266146	0.199726	0.0548204	0.198505	0.377768	0.333353	0.161932	0.167291	0.292626	0.259707	0.18098	0.311278	0.139241	0.247771	0.374144	0.328005	0.30673	0.266739	0.306655	0.320322	0.385636	0.464042	0.358251	0.207566	0.230601	0.219287	0.29763	0.352256	0.408984	0.471192	0.352301	0.212459	0.27313	0.188488	0.37409	0.34839	0.294657	0.14007	0.230699	0.238833	0.387045	0.455903	0.458297	0.471053	0.467103	0.291891	0.206897	0.401447
TAG	-0.136301	0.209721	0.264264	0.0403276	0.425092	0.428945	0.197917	0.337832	0.280584	0.257171	0.224176	0.332013	0.191306	0.176123	0.183192	0.227497	0.268752	0.180257	0.317019	0.259	0.324889	0.234212	0.358342	0.410684	0.455491	0.236398	0.410096	0.548216	0.461814	0.472251	0.355856	0.213582	0.260743	0.140315	0.268975	0.365965	0.109378	0.219292	0.257482	0.230179	0.352377	0.397764	0.445354	0.275937	0.320947	0.394474	0.322859	0.231622	0.411307
TAG	-0.0456288	0.0930616	0.0626366	0.119078	0.219304	0.287601	0.0738356	0.147636	0.112209	0.024245	0.164817	0.306909	0.153502	0.102271	0.249729	0.175778	0.457443	0.216894	0.184252	0.281974	0.235732	0.414498	0.0604542	0.252797	0.0590197	0.263813	0.0823765	0.201727	0.110314	0.378766	0.438508	0.323202	0.167019	0.169376	0.224902	0.431398	0.244466	0.379474	0.248842	0.225311	0.211105	0.488155	0.457566	0.357058	0.256502	0.391467	0.2037	0.0865064	0.252382
TAG	0.214146	0.270855	0.158063	0.0383325	0.344161	0.390933	0.42695	0.253606	0.164428	0.307459	0.335157	0.142568	0.124531	0.0986544	0.313604	0.0954551	0.139307	0.364553	0.257227	0.250344	0.287177	0.323339	0.516777	0.233756	0.289902	0.253886	0.486465	0.229312	0.356769	0.481142	0.47423	0.394047	0.267985	0.289627	0.261678	0.276466	0.272343	0.272513	0.143552	0.189361	0.248738	0.317133	0.456493	0.342961	0.332912	0.498571	0.384733	0.246691	0.255471
TAG	0.26025	0.221113	0.0698772	0.152572	0.278355	0.352478	0.283198	0.196042	0.167194	0.125083	0.270906	0.342951	0.176025	0.0774368	0.224386	0.328322	0.277328	0.280934	0.267354	0.284661	0.153899	0.290314	0.433628	0.322737	0.104576	0.212736	0.20642	0.41117	0.336888	0.430274	0.431906	0.454925	0.0985875	0.207614	0.219528	0.264072	0.330925	0.357332	0.238329	0.12388	0.221788	0.199139	0.422074	0.381146	0.280632	0.48831	0.383248	0.243396	0.220923
TAG	0.0608289	0.0779903	0.175338	0.230783	0.209701	0.384943	0.224806	0.220917	0.30323	0.121479	0.0808554	0.0933395	0.0610422	0.166648	0.317908	0.139404	0.308634	0.152156	0.164725	0.32127	0.223671	0.282166	0.265644	0.214011	0.147223	0.251267	0.189391	0.395408	0.353588	0.439913	0.451589	0.312401	0.0885989	0.242864	0.251197	0.263714	0.345266	0.321072	0.21117	0.21716	0.39666	0.226803	0.314875	0.444753	0.399822	0.251809	0.407225	0.353984	0.252014
TAG	0.301194	0.289187	0.401368	0.271936	0.384196	0.553506	0.29676	0.061606	0.152716	0.464186	0.366546	0.301364	0.190234	0.213924	0.196955	0.369864	0.408501	0.286441	0.373919	0.406075	0.318479	0.337272	0.397118	0.29359	0.112463	0.0696706	0.263169	0.381221	0.389894	0.483011	0.466813	0.315943	0.269115	0.175825	0.244815	0.369925	0.321028	0.408618	0.387961	0.242561	0.124119	0.209264	0.293612	0.373692	0.428716	0.552802	0.655066	0.397429	0.200581
TAG	0.19338	0.30408	0.171227	0.165246	0.154669	0.581906	0.340896	0.0550226	0.256421	0.284934	0.138982	0.24153	0.246257	0.180179	0.252248	0.225422	0.308829	0.29142	0.116797	0.298136	0.215619	0.381165	0.444215	0.402031	0.2906	0.233111	0.230018	0.200806	0.365568	0.398825	0.549666	0.199435	0.312056	0.182191	0.158047	0.312039	0.260511	0.219461	0.0622059	0.185992	0.341801	0.407656	0.528379	0.396899	0.333931	0.35268	0.358777	0.286414	0.152751
TAG	-0.0592201	0.230929	0.0823464	0.111966	0.320629	0.269834	0.199538	0.223738	0.207881	0.195509	0.247484	0.111266	0.139327	0.271023	0.0570925	0.314596	0.237787	0.14637	0.137449	0.23347	0.272939	0.253209	0.30009	0.313593	0.0679112	0.136924	0.200096	0.163741	0.436563	0.32186	0.562635	0.38821	0.161989	0.164962	0.318482	0.31481	0.209297	0.197269	0.0977119	0.214516	0.28684	0.440493	0.329566	0.410519	0.281649	0.341786	0.21427	0.0720309	0.212583
TAG	-0.0154127	0.344245	0.139503	0.100908	0.270842	0.56426	0.366606	0.222747	0.183819	0.274919	0.254155	0.187823	0.104479	0.331294	0.302343	0.348515	0.524079	0.402645	0.273645	0.478438	0.331202	0.273929	0.293909	0.387512	0.35529	0.47423	0.592528	0.437988	0.381905	0.449523	0.553269	0.386071	0.137423	0.206042	0.401996	0.467175	0.27757	0.184449	0.0893813	0.263587	0.492898	0.547937	0.450628	0.305957	0.284026	0.366136	0.350417	0.189323	0.290675
TAG	0.120215	0.21637	0.196313	0.194393	0.243034	0.35434	0.528133	0.101229	0.234822	0.229994	0.322613	0.173117	0.277951	0.296675	0.347864	0.0910309	0.206363	0.309403	0.108671	0.181178	0.31273	0.324828	0.0893053	0.190266	0.230859	0.30842	0.2662	0.281582	0.26516	0.237323	0.477238	0.0906885	0.386678	0.142708	0.159891	0.388637	0.365336	0.202933	0.179773	0.0231141	0.388037	0.269104	0.419036	0.316517	0.440492	0.406709	0.24906	0.167925	0.211421
TAG	-0.0897227	-0.0129882	0.0307695	0.242836	0.219503	0.281365	0.252019	0.173182	0.137526	-0.0165257	0.0478257	0.0823793	0.0999185	-0.0166152	0.138822	0.102701	0.214193	0.0268923	0.0604126	0.0259713	0.184164	0.332858	0.185132	0.218846	0.112721	0.178465	0.279811	0.37006	0.170017	0.405107	0.431822	0.3359	0.111966	0.178259	0.330551	0.425434	0.259752	0.250975	0.142218	0.263836	0.304319	0.311384	0.323672	0.301974	0.260555	0.215344	0.27625	0.161157	0.222437
TAG	0.0753351	0.326756	0.188544	0.212374	0.445259	0.487039	0.207498	0.268104	0.277	0.319462	0.482701	0.460522	0.238688	0.138891	0.338066	0.338236	0.2309	0.245508	0.320028	0.479867	0.452549	0.367623	0.282296	0.311986	0.538415	0.640362	0.525468	0.546307	0.532319	0.72857	0.589217	0.555037	0.452459	0.182981	0.419361	0.423901	0.39622	0.125908	0.181109	0.444373	0.388977	0.522483	0.49192	0.555083	0.503702	0.422896	0.416297	0.301337	0.434428
TAG	0.0198953	0.221099	0.128833	0.129704	0.149745	0.297472	0.222613	0.0640611	0.0760783	0.150045	0.110957	0.268474	0.257821	-0.00403136	0.268474	0.187597	0.129562	0.0392254	0.163805	0.11435	0.136764	0.351636	0.250112	0.315191	0.10366	0.102648	0.158751	0.0935396	0.18521	0.41591	0.436733	0.516965	0.0758984	0.237053	0.378631	0.467266	0.235127	0.1385	0.146717	0.0196414	0.378553	0.34901	0.393171	0.426956	0.405088	0.357159	0.195371	0.141177	0.256697
TAG	0.11158	0.231686	0.19732	0.0987729	0.439494	0.515445	0.418079	0.299961	0.197763	0.184018	0.335005	0.185008	0.313453	0.382554	0.374135	0.21823	0.215079	0.280559	0.352089	0.394653	0.226304	0.262677	0.268969	0.324319	0.652077	0.461261	0.539105	0.486264	0.40304	0.55549	0.596007	0.532364	0.17979	0.260897	0.393331	0.355795	0.241626	0.255044	0.135753	0.230707	0.357245	0.372301	0.288131	0.522134	0.290839	0.365791	0.165761	0.344326	0.513272
TAG	0.163967	0.128097	0.0428011	0.0452858	0.337924	0.564831	0.383436	0.385422	0.242136	0.30745	0.107339	0.12221	0.0934998	0.126602	0.272562	0.249436	0.346602	0.106767	0.243582	0.451086	0.364999	0.406938	0.367931	0.32712	0.411032	0.499739	0.518922	0.493078	0.722922	0.57517	0.416257	0.243272	0.235612	0.203399	0.292389	0.239679	0.314339	0.316449	0.141649	0.199727	0.242666	0.384032	0.420172	0.405557	0.347887	0.228178	0.272889	0.33305	0.55549
TAG	-0.00735769	0.0199408	0.105011	0.102641	0.28683	0.309244	0.282108	0.268502	0.321596	0.16257	0.2036	0.166749	0.250605	0.124065	0.260028	0.219223	0.19907	0.297522	0.308818	0.110961	0.365197	0.15669	0.120747	0.149781	0.269961	0.303012	0.405452	0.420923	0.314545	0.41605	0.552573	0.492919	0.242958	0.0113521	0.37542	0.268504	0.1914	0.0850384	0.00127134	0.290785	0.165488	0.286454	0.428719	0.420565	0.334971	0.176057	0.442458	0.291492	0.258533
TAG	0.0160593	0.19395	0.129185	-0.0283871	0.443705	0.330186	0.460189	0.144508	0.259045	0.280359	0.309127	0.156182	0.0146861	0.130367	0.193939	0.404848	0.244928	0.355315	0.303257	0.096467	0.211246	0.431966	0.328952	0.342552	0.33526	0.332529	0.305443	0.398681	0.354827	0.497841	0.361515	0.320326	0.287169	0.172054	0.231718	0.27751	0.25138	0.161674	0.205541	0.304731	0.205539	0.173791	0.350598	0.414645	0.21287	0.373949	0.319089	0.305563	0.386203
TAG	-0.00779728	0.0680844	0.068423	0.152989	0.220684	0.208158	0.245951	0.27272	0.395359	0.248775	0.09696	0.133273	0.0472879	0.191659	0.0602744	0.110139	0.0644225	0.0702372	-0.00604152	0.00967227	0.256201	0.20836	0.390832	0.465518	0.454048	0.292967	0.175348	-0.0208285	0.166361	0.188834	0.166013	0.366922	0.172741	0.17935	0.142067	0.0989366	0.326964	0.121586	0.146873	0.131156	0.208807	0.0605285	0.285957	0.271094	0.196014	0.33297	0.157363	0.332323	0.407029
TAG	0.219257	0.244296	0.210653	0.183988	0.189685	0.554782	0.324557	0.160621	0.154638	0.285734	0.483142	0.316049	0.179635	0.158101	0.2228	0.266086	0.21733	0.330324	0.19425	0.360986	0.294708	0.392755	0.247442	0.461153	0.383672	0.393662	0.445718	0.452939	0.660957	0.4877	0.615429	0.267403	0.0120129	0.229526	0.301474	0.411198	0.206926	0.258056	0.242762	0.162184	0.306277	0.207461	0.432313	0.44227	0.365115	0.327051	0.352453	0.358285	0.315111
TAG	0.0925333	0.0756453	0.0978929	0.162425	0.22186	0.271004	0.277278	0.231218	0.351463	0.238393	0.310415	0.166458	0.140984	0.176053	0.115342	0.153186	0.159904	0.0684142	0.137462	0.136981	0.286847	0.434736	0.287381	0.21945	0.258167	0.332592	0.162351	-0.0485865	0.248764	0.357494	0.294495	0.210312	0.132361	0.198217	0.0934138	0.104495	0.274228	0.123619	0.145487	0.16125	0.107009	0.159328	0.272117	0.228979	0.254881	0.327807	0.35757	0.269632	-0.00858167
TAG	0.15109	0.0446061	0.11337	0.218909	0.26564	0.271821	0.219192	0.132361	0.0474063	0.128767	0.177578	0.00464892	0.2045	0.109588	0.309641	0.088151	0.115985	0.194051	0.0639079	0.183695	0.209356	0.233194	0.279494	0.371907	0.406076	0.140322	0.103475	0.129685	0.340253	0.25718	0.28318	0.329351	0.285028	0.1977	0.113769	0.40848	-0.0187186	0.0874468	0.278379	0.0830641	0.172716	0.116697	0.3831	0.299158	0.372751	0.418683	0.0917098	0.0222737	0.223615
TAG	0.139931	0.328047	0.114694	0.201737	0.553051	0.596628	0.464499	0.517744	0.370693	0.439977	0.339865	0.450069	0.254281	0.363805	0.449845	0.562338	0.501278	0.548574	0.491145	0.290872	0.372925	0.379366	0.272443	0.332306	0.684249	0.68681	0.819395	1.01516	0.747329	0.882501	0.885298	0.69144	0.311725	0.359784	0.418562	0.530358	0.363137	0.161415	0.172918	0.342191	0.527074	0.49093	0.634069	0.483192	0.606765	0.415197	0.33547	0.456355	0.498661
TAG	0.163393	0.115922	0.239182	0.0615799	0.25667	0.366559	0.320836	0.173137	0.184707	0.267777	0.328831	0.0904327	0.255777	0.243021	0.354755	0.389148	0.290024	0.332165	0.335813	0.192691	0.251006	0.242045	0.501077	0.277999	0.397373	0.298104	0.466215	0.398826	0.612287	0.541466	0.385417	0.403687	0.110623	0.254617	0.433403	0.471291	0.294111	0.13982	0.151747	0.185803	0.291722	0.477989	0.482166	0.41003	0.308487	0.313784	0.337752	0.307561	0.340571
TAG	0.148264	0.0359829	0.262118	0.11339	0.179254	0.20204	0.258112	0.133907	0.313928	-0.0222877	0.123114	0.236813	0.177659	0.104855	0.300605	0.166822	0.352409	0.234932	0.151121	0.133327	0.363492	0.261732	0.18849	0.300346	0.411152	0.380214	0.528803	0.445216	0.437844	0.511628	0.334166	0.402583	0.29893	0.264951	0.399129	0.335798	0.202055	0.0641599	0.0629059	0.238821	0.324429	0.280374	0.303247	0.224889	0.27653	0.332416	0.384161	0.225817	0.349803
TAG	-0.0272343	0.187848	0.0692393	0.145652	0.341969	0.145869	0.0425142	0.183745	0.252833	0.188913	0.118523	0.274856	0.0111072	0.0496557	0.0070188	0.326723	0.476683	0.0923424	0.0182627	0.160465	0.319484	0.349764	0.286925	0.355716	0.261065	0.164483	0.338786	0.432337	0.390149	0.380256	0.328425	0.31357	0.155115	0.124265	0.258139	0.228422	0.364892	0.245546	0.246712	0.259375	0.346141	0.227828	0.280806	0.220998	0.147409	0.339663	0.307533	0.371342	0.397643
TAG	0.283355	0.212499	0.139679	0.220029	0.322428	0.485744	0.358746	0.249499	0.149998	0.319665	0.179929	0.230951	0.187035	0.18183	0.195794	0.0819336	0.0881773	0.113427	0.190102	0.312224	0.39175	0.127282	0.342205	0.435616	0.160733	0.0689259	0.0851692	0.121522	0.230382	0.4147	0.41971	0.332837	0.204173	0.16269	0.263821	0.210585	0.256402	0.111455	0.158765	0.0980776	0.24094	0.330664	0.237756	0.373998	0.384824	0.357414	0.30661	0.366701	0.21566
TAG	0.26792	0.386484	0.223566	0.276802	0.343735	0.712512	0.484088	0.332464	0.337072	0.48731	0.320633	0.262427	0.266467	0.200766	0.286812	0.498418	0.39434	0.545264	0.552131	0.361746	0.343172	0.299737	0.436061	0.272177	0.500043	0.429115	0.45646	0.644468	0.722958	0.691864	0.493156	0.487374	0.326312	0.362477	0.389048	0.458677	0.414477	0.329462	0.23253	0.273816	0.403292	0.346399	0.244738	0.397542	0.432543	0.478862	0.381914	0.413302	0.502977
TAG	0.143028	7.55554e-05	0.1485	0.0612807	0.150664	0.466528	0.457262	0.477684	0.28265	0.204827	0.213169	0.238374	0.0781401	0.093249	0.239129	0.240632	0.305251	0.254397	0.288904	0.289739	0.372495	0.349304	0.293365	0.336089	0.37807	0.460067	0.454977	0.551226	0.702246	0.364065	0.393287	0.365943	0.196626	0.198246	0.264	0.275354	0.346875	0.365852	0.207871	0.509551	0.356131	0.304444	0.435001	0.444906	0.356252	0.207063	0.339507	0.402775	0.506973
TAG	0.124138	0.14954	0.112385	0.11414	0.403463	0.527714	0.472089	0.37955	0.338852	0.403611	0.321399	0.450758	0.282199	0.183402	0.361	0.162837	0.37438	0.529993	0.371797	0.356124	0.395882	0.187011	0.346202	0.458181	0.711855	0.745468	0.777723	0.727095	0.789658	0.710508	0.661997	0.30413	0.263085	0.191339	0.377256	0.357589	0.259766	0.0636319	0.406421	0.24024	0.636435	0.616503	0.506496	0.433275	0.146285	0.417809	0.279718	0.579849	0.75927
TAG	0.0298239	0.178714	0.199238	0.219787	0.214291	0.379828	0.433467	0.117236	0.274669	0.24011	0.0387625	0.238907	0.298054	0.147767	0.106053	0.330113	0.26982	0.162495	0.359702	0.144011	0.335456	0.309494	0.268817	0.359791	0.375698	0.367047	0.306906	0.256905	0.315215	0.427862	0.470983	0.340338	0.404375	0.0775005	0.21172	0.235983	0.272749	0.106355	0.202145	0.213171	0.327461	0.348587	0.284049	0.353587	0.207199	0.255468	0.227469	0.375629	0.313872
TAG	0.076414	0.309195	0.0787182	0.0818762	0.269567	0.292825	0.250796	0.134829	0.193204	0.310364	0.182583	0.271518	0.159119	0.260073	0.255813	0.0702987	0.16532	0.259952	0.245371	0.300381	0.265626	0.154575	0.457274	0.189525	0.304112	0.243827	0.233708	0.164376	0.292706	0.43443	0.434684	0.362191	0.194724	0.169395	0.297614	0.352947	0.292021	0.399557	0.156083	0.303002	0.22424	0.1606	0.299095	0.396062	0.507076	0.42394	0.425541	0.331691	0.304315
TAG	0.136399	0.0199744	0.217736	0.0354369	0.172284	0.2455	0.247379	0.22284	0.27738	0.278668	0.0999097	0.1486	0.172238	0.146471	0.0524499	0.0937333	0.0173457	0.222244	-0.0926689	0.164403	0.132508	0.221938	0.153236	0.276319	0.367764	0.0899394	0.168874	0.170148	0.200632	0.348826	0.16607	0.228221	0.311857	0.154967	0.311269	0.241999	0.291372	0.114188	0.251118	0.181001	0.263166	0.107299	0.247868	0.237329	0.275784	0.27744	0.249527	0.429728	0.411773
TAG	0.117466	0.210184	0.192875	-0.0289865	0.253766	0.216979	0.279707	0.325665	0.224455	0.329961	0.313468	0.160688	-0.0410078	-0.0636064	0.120792	0.206763	0.296936	0.107392	0.0482249	0.161624	0.406526	0.319858	0.322246	0.468687	0.521715	0.446874	0.305634	0.342681	0.4109	0.360465	0.297546	0.190495	0.0790314	0.0577005	0.0867608	0.169036	0.33487	0.348857	0.484798	0.381993	0.299087	0.211415	0.292841	0.182812	0.206597	0.318269	0.335315	0.561795	0.5304
TAG	0.198327	0.138168	0.346318	0.234173	0.21396	0.312357	0.475791	0.210794	0.142815	0.142057	0.0941705	0.278258	0.173624	0.186601	0.171319	0.291878	0.266884	0.410092	0.262325	0.240799	0.250119	0.351319	0.280213	0.348686	0.330529	0.420383	0.227116	0.34476	0.279229	0.537935	0.664009	0.488013	0.183211	0.229793	0.432702	0.330565	0.169835	0.182333	0.241061	0.331855	0.302899	0.456847	0.419221	0.489326	0.406049	0.425029	0.144531	0.121693	0.13153
TAG	0.0963446	0.115622	0.02314	0.129366	0.208404	0.38718	0.322484	0.195111	0.121616	0.249308	0.194807	0.307044	0.108205	0.264618	0.251423	0.363788	0.403688	0.09041	0.162913	0.19296	0.420807	0.27186	0.371447	0.318103	0.427445	0.311389	0.31697	0.43199	0.428514	0.486234	0.455796	0.284163	0.160231	0.18766	0.263895	0.487123	0.179367	0.270992	0.246977	0.304849	0.346784	0.324116	0.330523	0.330868	0.448903	0.325437	0.243741	0.371608	0.36077
TAG	-0.0217114	0.376083	0.230692	0.180173	0.226116	0.524706	0.473987	0.233462	0.202696	0.246491	0.306032	0.39429	0.286565	0.472235	0.260084	0.378933	0.308777	0.422908	0.363755	0.462001	0.327634	0.371218	0.0400339	0.425531	0.512082	0.430073	0.571499	0.622294	0.631684	0.54687	0.705679	0.595736	0.30614	0.337004	0.388046	0.342172	0.230841	0.171437	0.239343	0.251176	0.533876	0.531816	0.418831	0.474768	0.345559	0.350006	0.153171	0.311372	0.587541
TAG	0.325856	0.369059	0.146635	0.125848	0.357755	0.582981	0.458065	0.176065	0.146855	0.391718	0.410764	0.383523	0.223122	0.28885	0.197187	0.377534	0.251483	0.384116	0.382075	0.418557	0.391335	0.25665	0.376956	0.446779	0.595506	0.615658	0.384262	0.727838	0.672018	0.613262	0.451013	0.526852	0.334458	0.438736	0.447666	0.317295	0.382918	0.362826	0.174424	0.362427	0.1834	0.369079	0.461137	0.52743	0.584583	0.466683	0.346312	0.444344	0.36289
TAG	0.107642	0.184615	0.0363733	0.043659	0.230164	0.259773	0.252703	0.192167	0.0203188	0.0484704	0.331063	0.0755647	0.225718	0.269991	0.169279	0.180877	0.160991	0.0803745	0.115389	0.233357	0.209749	0.272839	0.247535	0.119082	0.252352	0.244152	-0.0885131	0.178771	0.268221	0.236441	0.332083	0.387551	0.304562	0.104177	0.0562246	0.37086	0.17321	-0.0510859	0.0236338	0.0526694	0.0626706	0.307851	0.268296	0.354931	0.47546	0.350232	0.219413	0.0402273	0.121325
TAG	0.127923	0.143196	0.333733	0.180582	0.263435	0.346475	0.212417	0.0668868	0.373195	0.233147	0.08828	0.156572	0.280223	0.202368	0.223716	0.107073	0.105871	0.151615	0.274545	0.114873	0.24632	0.276063	0.394852	0.333529	0.211417	0.129411	0.205955	0.190428	0.358009	0.349389	0.467414	0.367238	0.275035	0.281036	0.220289	0.457258	0.0498496	0.242494	0.189894	0.195116	0.156437	0.209473	0.216183	0.477368	0.490654	0.274874	0.448587	0.0666144	-0.135157
TAG	0.0533559	-0.0207751	0.091958	0.165173	0.193174	0.212086	0.34561	0.256814	0.162747	0.191591	-0.0128979	0.125128	0.007423	0.116351	0.241036	0.211076	-0.0333502	0.114692	0.0526231	0.172199	0.24598	0.245643	0.0996065	0.183453	0.334899	0.33603	0.21056	0.10684	0.192244	0.269793	0.21339	0.115584	0.18235	0.217916	0.208638	0.39577	0.0651577	0.128312	0.189179	0.105925	0.292552	0.170073	0.181133	0.230328	0.230906	0.368544	0.446689	0.288296	0.219761
TAG	0.35055	0.140104	0.206319	0.0830489	0.292428	0.311324	0.398791	0.0321139	0.154634	0.124915	0.227002	0.0600998	0.188597	0.119869	0.210534	0.283616	0.211121	0.113239	0.0942491	0.200796	0.334591	0.267221	0.412418	0.282706	0.348407	0.237268	0.0794953	0.161746	0.199161	0.523008	0.403689	0.2939	0.194319	0.178296	0.356612	0.345828	0.306408	0.262599	0.215326	0.155974	0.104541	0.255741	0.356201	0.280829	0.307772	0.413309	0.344581	0.374877	0.345837
TAG	0.143776	0.149462	0.167419	0.266559	0.285637	0.362063	0.209645	0.246298	0.173862	0.227133	0.317532	0.161154	0.246552	0.12663	0.288862	0.270212	0.102054	0.223674	0.119237	0.156098	0.156825	0.277364	0.159714	0.289415	0.0738009	0.11661	0.0114266	0.0800277	0.374039	0.366608	0.294005	0.305828	0.326045	0.242659	0.179873	0.203319	0.267709	0.205894	0.0872534	0.0370919	0.286746	0.15369	0.269003	0.235342	0.350379	0.361282	0.294595	0.327449	0.0833643
TAG	0.261206	0.303763	0.0697201	0.142049	0.422084	0.503314	0.509014	0.230286	0.128013	0.39716	0.335426	0.251052	0.0867819	0.196843	0.227947	0.186812	0.394715	0.288492	0.219516	0.415842	0.471717	0.335971	0.373111	0.363596	0.359545	0.331304	0.45617	0.622262	0.515984	0.603814	0.42534	0.414116	0.190151	0.122185	0.314854	0.394228	0.322931	0.224669	0.186963	0.142723	0.388272	0.342181	0.446565	0.38357	0.376614	0.447712	0.379279	0.407741	0.400488
TAG	0.313683	0.354738	0.171254	0.235218	0.192373	0.359586	0.421529	0.0621479	0.25189	0.143888	0.217832	0.186046	0.0201399	0.165955	0.25914	0.211121	0.249027	0.323262	0.209361	0.326211	0.475724	0.358771	0.252242	0.30399	0.162526	0.137261	0.221126	0.26374	0.371884	0.415016	0.445578	0.235847	0.092503	0.167736	0.156728	0.370021	0.409896	0.208772	0.184262	0.308094	0.199744	0.392325	0.313408	0.299113	0.392298	0.53386	0.356961	0.372465	0.362473
TAG	0.101846	0.224104	0.0818175	0.0762279	0.0619907	0.255807	0.167682	0.211777	0.0925008	0.193297	0.103819	0.144583	-0.0363925	0.124718	0.39995	0.227809	0.0358173	0.165916	0.122257	0.257014	0.200405	0.295057	0.159242	0.178313	0.397126	0.123324	0.102619	-0.0823763	0.0313918	0.342793	0.190627	0.358933	0.224278	0.251632	0.196234	0.230791	0.200959	0.106426	0.167363	0.236138	0.236051	0.213481	0.283553	0.324002	0.320216	0.240485	0.202869	0.206137	0.0828045
TAG	0.0458985	0.256074	0.259385	0.210616	0.406941	0.360572	0.530518	0.221157	0.302565	0.306176	0.256923	0.351724	0.256486	0.266665	0.239498	0.248663	0.290477	0.354326	0.231727	0.325484	0.373378	0.266523	0.367187	0.364422	0.380188	0.543378	0.361538	0.439722	0.420903	0.511621	0.466294	0.387493	0.276165	0.181509	0.272274	0.292179	0.321201	0.192477	0.112984	0.0466037	0.198429	0.3159	0.315695	0.380625	0.436722	0.201412	0.496051	0.241554	0.389546
TAG	0.26828	0.159758	0.346543	0.00247607	0.106986	0.512754	0.431491	0.364374	0.22813	0.210083	0.234752	0.30829	0.211667	0.167406	0.105946	0.208091	0.221258	0.361757	0.275977	0.377061	0.194213	0.384003	0.367831	0.241566	0.470895	0.424677	0.265372	0.478068	0.386997	0.205822	0.648322	0.447932	0.207302	0.183605	0.256954	0.369199	0.240471	0.124841	0.138249	0.268278	0.326893	0.233241	0.387498	0.57703	0.395818	0.40212	0.206623	0.114787	0.381082
TAG	0.0412702	0.127288	0.123742	0.203904	0.159061	0.420855	0.440496	0.14395	0.181792	0.209922	0.191522	0.0595123	0.0723334	0.129255	0.274486	0.2016	0.345715	0.248263	0.23616	0.211874	0.161859	0.346331	0.270983	0.294457	0.335653	0.242239	0.374875	0.290111	0.231364	0.33157	0.272319	0.401153	0.168627	0.229737	0.296179	0.251745	0.165289	0.150771	0.325199	0.383301	0.228304	0.306747	0.302133	0.340179	0.323732	0.187223	0.346652	0.261173	0.232089
TAG	0.241195	0.312864	0.131465	0.13181	0.329114	0.254184	0.195141	0.134375	0.155889	0.295995	0.127961	0.23403	0.125649	0.246184	0.154515	0.0143081	0.0996417	0.147594	0.151771	0.294274	0.149	0.395754	0.182657	0.369241	0.326727	0.110373	0.228081	0.339226	0.367375	0.348162	0.364191	0.306655	0.367095	0.11182	0.294973	0.307479	0.179184	0.143532	0.343191	0.064043	0.232528	0.272063	0.171659	0.224769	0.214118	0.429941	0.174114	0.205237	0.34998
TAG	0.0354474	0.203016	0.00153895	0.170289	0.281098	0.380789	0.347418	0.076352	0.226591	0.171345	0.183079	0.226309	0.218802	-0.00922906	0.232149	0.17342	0.237027	0.25517	0.0809486	0.144142	0.291768	0.30305	0.388308	0.299248	0.281332	0.371388	0.317483	0.33479	0.39601	0.376036	0.524271	0.407396	0.257216	0.232116	0.272968	0.397934	0.278731	0.161742	0.0844025	0.106616	0.0865319	0.216673	0.302155	0.322151	0.390258	0.386387	0.376873	0.178317	0.231569
TAG	0.196736	0.194206	0.0949906	0.173582	0.349614	0.568203	0.368194	0.192911	0.317668	0.409396	0.429496	0.248736	0.137737	0.144459	0.129168	0.191876	0.174263	0.236578	0.302635	0.219434	0.255134	0.480936	0.114091	0.422402	0.344725	0.392885	0.428731	0.412824	0.536775	0.423342	0.318198	0.349423	0.247026	0.263711	0.183386	0.349601	0.172496	0.295322	0.268291	0.278508	0.322507	0.255596	0.333096	0.308269	0.263258	0.262884	0.454041	0.324905	0.328825
TAG	0.200259	0.237938	-0.00298262	0.319329	0.375787	0.370374	0.275779	0.144174	0.184051	0.357612	0.0641442	0.0518052	0.0817285	0.117512	0.15271	0.0980068	0.284381	0.25212	0.167501	0.233213	0.19995	0.29084	0.240241	0.265747	0.187979	0.166624	0.167871	0.277889	0.437078	0.447207	0.356789	0.356701	0.0199279	0.191316	0.336337	0.447995	0.345928	0.348479	0.217301	0.207638	0.427526	0.256911	0.308453	0.49405	0.276856	0.290393	0.378735	0.361909	0.146436
TAG	0.0926332	0.0974153	0.000734997	0.211143	0.244631	0.37485	0.254951	-0.0151881	0.205454	0.146403	0.143833	0.242819	0.195876	-0.0359456	0.107915	0.182616	0.309404	0.395691	0.226489	0.337916	0.287297	0.472543	0.281542	0.236474	0.39879	0.251159	0.327812	0.289787	0.395099	0.489656	0.368866	0.27247	0.0403801	0.0263956	0.352476	0.193701	0.326273	0.264792	0.529048	0.163811	0.229914	0.194018	0.317326	0.453465	0.316192	0.223867	0.383548	0.325229	0.537376
TAG	0.155451	-0.0041671	0.171958	0.262395	0.267146	0.428531	0.266674	0.250079	0.184518	0.400709	0.344013	0.0625378	0.132506	0.257467	0.159347	0.247062	0.329403	0.186939	0.273476	0.365171	0.420754	0.248828	0.318983	0.291845	0.377791	0.315029	0.416899	0.50967	0.442103	0.489241	0.293498	0.287716	0.163	0.332226	0.299787	0.365641	0.328708	0.211846	0.224998	0.377859	0.34668	0.344378	0.29794	0.339993	0.387002	0.294231	0.286545	0.336425	0.532797
TAG	-0.0698281	0.115955	0.0233381	0.200574	0.12655	0.198566	0.103323	0.331932	0.168131	-0.00196998	0.0413878	0.0512787	-0.0437473	-0.0129391	0.19811	0.266542	0.12256	0.1898	0.167252	0.225555	0.314226	0.41875	0.165619	0.259461	0.10301	0.0892827	0.00485301	0.168281	0.0984699	0.362677	0.448228	0.13214	0.231811	0.0975863	0.249077	0.229742	0.202404	0.170844	0.250041	0.122645	0.203262	0.267514	0.392608	0.3298	0.37078	0.199587	0.477811	0.200624	0.299141
TAG	-0.0318687	0.0466752	0.137127	0.0901276	0.23892	0.357399	0.191911	0.286152	0.0885435	-0.00611955	0.0248979	0.042141	0.199762	0.091616	0.250916	0.171711	0.142611	0.126046	0.161439	0.210391	0.30318	0.271182	0.227547	0.222284	0.239281	-0.0115131	0.247102	0.274399	0.309468	0.401623	0.528766	0.245496	0.138717	0.144031	0.21778	0.207767	0.271677	0.197979	0.154974	0.248412	0.305822	0.29662	0.280092	0.381337	0.248376	0.301973	0.254651	0.0828135	0.118151
TAG	0.0460724	0.180063	0.0336956	0.191372	0.455153	0.52518	0.314365	0.353629	0.31458	0.236562	0.130764	0.129513	0.312695	0.368695	0.234354	0.317694	0.3752	0.483556	0.223224	0.394831	0.25735	0.234675	0.218764	0.357275	0.439001	0.632064	0.564222	0.550223	0.542121	0.587168	0.454408	0.371505	0.263018	0.222622	0.387943	0.40744	0.269625	0.156979	0.0918497	0.218186	0.232803	0.371623	0.439391	0.445027	0.430585	0.43154	0.327811	0.379914	0.22489
TAG	0.173911	0.26568	0.138983	0.255039	0.378059	0.521251	0.409983	0.071799	0.399382	0.426182	0.366122	0.245901	0.0495171	0.264108	0.263991	0.457208	0.362099	0.348527	0.420622	0.287878	0.246828	0.209679	0.362795	0.306137	0.570926	0.662162	0.468827	0.544279	0.617909	0.459997	0.477334	0.481144	0.239989	0.254725	0.31222	0.356717	0.301881	0.423453	0.40398	0.210909	0.436356	0.410457	0.355432	0.458172	0.46561	0.302506	0.395561	0.393719	0.378369
TAG	0.240042	0.237354	0.055901	0.182307	0.272382	0.229107	0.207869	0.247372	0.0787647	0.0448329	0.10286	0.117657	0.21365	0.141126	0.173745	0.208185	0.307339	0.127927	0.167253	0.261912	0.332701	0.283533	0.351779	0.285631	0.127113	0.283371	-0.0412	0.0733607	0.288043	0.307478	0.590119	0.329091	0.179675	0.0820192	0.370202	0.279243	0.341789	0.0854169	0.229823	0.247399	0.318704	0.412226	0.329218	0.425476	0.414486	0.407031	0.332081	0.257451	0.173708
TAG	0.0503004	0.171789	0.138664	0.0105536	0.280525	0.385119	0.327321	0.284063	0.144245	0.232278	0.104924	0.102796	0.268215	0.128588	0.191125	0.160664	0.0828443	0.172026	0.0627694	0.239949	0.246257	0.169888	0.375221	0.169197	0.356065	0.341621	0.181761	0.308829	0.12712	0.358156	0.416186	0.364794	0.164055	0.172341	0.419552	0.481566	0.329737	0.207248	0.215921	0.406859	0.188896	0.425107	0.418419	0.414705	0.310753	0.244171	0.438748	0.0900996	0.211363
TAG	0.216189	0.11558	0.150241	0.188314	0.307444	0.318289	0.315675	0.294139	0.267987	0.446669	0.422365	0.219637	0.175864	0.131047	0.247749	0.147693	0.19698	0.215705	0.260029	0.263512	0.392632	0.315572	0.243149	0.360172	0.546484	0.456394	0.220305	0.273768	0.442921	0.502699	0.437275	0.221348	0.288233	0.202931	0.0809636	0.281369	0.156237	0.250015	0.310062	0.201171	0.214954	0.105893	0.303641	0.213292	0.284088	0.439348	0.288397	0.402008	0.29658
TAG	0.188223	0.144728	0.0848413	0.136033	0.298556	0.237994	0.411667	0.185437	0.174104	0.275195	0.102393	0.0551806	0.115071	0.126946	0.216136	0.147581	0.299439	0.0399008	0.102998	0.321728	0.211205	0.0909919	0.169694	0.371955	0.477596	0.0408349	0.280035	0.23311	0.244774	0.401791	0.29785	0.304402	0.0952579	0.0423898	0.279639	0.338304	0.294137	0.168937	0.396323	0.240348	0.356446	0.325589	0.259122	0.246932	0.212441	0.380003	0.234778	0.219584	0.315404
TAG	0.242776	0.298444	0.184185	0.051323	0.253441	0.276826	0.283703	0.332532	0.240491	0.257329	0.249199	0.170154	-0.0197603	0.0756826	0.167112	0.307035	0.200939	0.193479	0.106259	0.138803	0.26434	0.430431	0.388862	0.257931	0.213737	0.192747	0.136982	0.109916	0.434734	0.375836	0.355512	0.33051	0.188721	0.187838	0.275355	0.270264	0.257904	0.188034	0.208346	0.232755	0.14514	0.169621	0.339468	0.27255	0.597456	0.373547	0.310162	0.37316	0.253036
TAG	0.109127	0.0693681	0.0123545	0.20864	0.169546	0.201987	0.252729	0.22291	0.101644	0.0624992	-0.0136171	0.0999661	0.0466398	0.0604573	0.0877595	0.149387	0.0997908	0.082855	0.0625976	0.114265	0.21026	0.436885	0.214492	0.100545	0.242812	0.265614	0.190135	0.161847	0.132593	0.396174	0.347643	0.38644	0.115454	0.124249	0.263941	0.349098	0.207036	0.162743	0.0935048	0.0925927	0.208333	0.343451	0.320691	0.337797	0.325758	0.18853	0.287024	0.190815	0.0398128
TAG	0.179242	0.0614609	0.0902583	0.190619	0.17281	0.317351	0.103719	0.196308	0.274277	0.065604	0.0472574	0.195007	0.181763	0.129851	0.105963	0.41644	0.356823	0.0970015	-0.00274306	0.215405	0.396846	0.225597	0.391157	0.387102	0.528562	0.477215	0.211812	0.305669	0.460216	0.408236	0.245633	0.101826	0.10093	0.0247908	0.217853	0.418409	0.241864	0.321534	0.130827	0.457069	0.388335	0.31374	0.350892	0.288464	0.393201	0.122341	0.312287	0.443727	0.359474
TAG	0.173621	0.223706	0.140642	0.26498	0.245723	0.36006	0.272324	0.285913	0.0645866	0.195458	0.306012	0.0603852	0.134425	0.239386	0.256885	0.30514	0.330531	0.176064	0.0868391	0.296715	0.29937	0.266598	0.213697	0.293183	0.242914	0.234857	0.22633	0.350174	0.319484	0.338353	0.38373	0.193304	0.229495	0.173581	0.191945	0.300932	0.117278	0.184032	0.196689	0.316003	0.249124	0.0815586	0.0686152	0.213216	0.29267	0.28715	0.223455	0.314016	0.133797
TAG	0.061658	0.17643	0.0469799	0.107543	0.224444	0.287048	0.325418	0.0743043	0.164404	0.111397	0.191663	0.124807	0.0759828	0.0510451	0.22009	0.231913	0.0687856	0.0706702	0.139981	0.20336	0.270038	0.269222	0.357496	0.195588	0.166788	0.135374	0.0910179	0.0767158	0.0866363	0.344532	0.241557	0.279089	0.190486	0.229963	0.355465	0.35561	0.115274	0.102586	0.120079	0.275504	0.208897	0.351608	0.282407	0.270079	0.305414	0.391573	0.265248	0.148706	-0.0828893
TAG	0.0421006	0.0524372	0.11058	0.142932	0.235387	0.282354	0.222878	0.370284	0.273375	0.272297	0.303749	0.124423	0.161899	0.154227	0.219971	0.16894	0.212238	0.247443	0.346322	0.193029	0.352787	0.429716	0.0990951	0.254181	0.231889	0.383847	0.423994	0.203977	0.196165	0.340794	0.505152	0.178204	0.221581	0.349579	0.133299	0.328045	0.182146	0.0216765	0.242759	0.171118	0.311539	0.35587	0.314367	0.384747	0.280615	0.310817	0.40051	0.0777364	0.270368
TAG	0.158196	0.106643	0.0905388	0.0961472	0.174905	0.232338	0.291975	0.334736	0.275744	0.311647	0.151226	0.138516	0.0969454	-0.0210425	0.179091	0.0728196	0.243869	0.201419	0.117722	0.294666	0.330224	0.243567	0.46381	0.363787	0.216804	0.249889	0.169457	0.118607	0.203854	0.194287	0.296982	0.234694	0.23631	0.194373	0.219622	0.20287	0.173984	0.162827	0.271217	0.0955269	0.31786	0.191369	0.270897	0.260436	0.281674	0.234132	0.285467	0.351391	0.434703
TAG	0.0157086	0.213333	0.191635	0.239487	0.374209	0.252951	0.373311	0.0515706	0.178633	0.21109	0.163702	0.212486	0.337464	0.181086	0.216915	0.0022454	0.331768	0.368246	0.226177	0.424386	0.408266	0.259488	0.404497	0.38257	0.362213	0.36572	0.328889	0.42826	0.436974	0.425689	0.269433	0.642173	0.276885	0.134461	0.277424	0.359083	0.190854	0.255936	0.118903	0.184799	0.252805	0.519238	0.52337	0.301724	0.353426	0.437664	0.310306	0.183526	0.215178
TAG	0.0731573	0.210737	0.0616973	0.0429152	0.316389	0.290678	0.387089	0.141649	0.229854	0.254886	0.239164	0.128469	0.208524	0.351187	0.26054	0.303717	0.423638	0.27398	0.42818	0.278682	0.339431	0.288293	0.211829	0.336782	0.291703	0.382158	0.438927	0.456153	0.687078	0.469968	0.474029	0.342843	0.267237	0.192583	0.316097	0.219352	0.181773	0.3507	0.0967287	0.465355	0.379734	0.400596	0.452663	0.404123	0.47754	0.471446	0.348778	0.263332	0.327945
TAG	0.0666411	0.173525	0.0740901	0.0890232	0.243833	0.0964126	0.188376	0.147301	0.197583	0.135842	0.146532	0.16921	0.0653983	0.125546	0.0433837	0.246719	0.228138	0.167928	0.0467782	0.115335	0.409826	0.206793	0.350853	0.283936	0.438539	0.527018	0.128086	0.147654	0.396342	0.32852	0.436517	0.253565	0.333384	0.197919	0.246053	0.298234	0.233906	0.318115	0.278969	0.287589	0.399471	0.279327	0.264253	0.349407	0.272398	0.252592	0.391772	0.348162	0.257562
TAG	0.123647	-0.0465162	0.00781687	0.213167	0.196612	0.312918	0.300871	0.361602	0.36175	0.20563	0.106574	-0.0449333	0.0839873	0.134395	0.130959	0.069333	0.160003	0.096934	0.0509095	0.154864	0.282818	0.259838	0.292596	0.336275	0.518144	0.426343	0.182631	0.126052	0.387001	0.254051	0.162382	0.0212279	0.111747	0.191546	0.00636667	0.270836	0.403018	0.525423	0.348448	0.293472	0.376913	0.363351	0.182918	0.361482	0.222035	0.368081	0.354676	0.587379	0.509652
TAG	0.273497	0.0545973	0.169429	0.175514	0.193905	0.571767	0.487926	0.288286	0.243834	0.401675	0.306176	0.0898899	0.280633	0.229157	0.0898698	0.2289	0.369685	0.294547	0.241898	0.36835	0.302266	0.248549	0.378624	0.468408	0.310102	0.429581	0.41502	0.371574	0.594646	0.507889	0.449052	0.433273	0.37103	0.0821964	0.0495238	0.315066	0.353996	0.193252	0.263542	0.306887	0.0942016	0.264921	0.453968	0.23144	0.488911	0.400917	0.442604	0.325146	0.560984
TAG	0.015961	0.27524	0.133594	0.133706	0.282657	0.520479	0.428343	0.279228	0.222156	0.283463	0.208167	0.330539	0.305043	0.232833	0.0592085	0.168336	0.423495	0.261573	0.363085	0.395044	0.278644	0.312955	0.393289	0.325704	0.467923	0.550905	0.420631	0.380427	0.330922	0.593429	0.511384	0.45848	0.322571	0.316814	0.263346	0.383823	0.189123	0.162595	0.106672	0.192553	0.314756	0.436664	0.530011	0.421324	0.367267	0.324811	0.253228	0.168751	0.267652
TAG	0.219094	0.261745	0.178133	0.233738	0.243781	0.381325	0.452141	0.25557	0.311859	0.264437	0.246573	0.172848	0.128725	0.135146	0.403702	0.425797	0.240767	0.420923	0.252462	0.282768	0.355858	0.335177	0.221462	0.180579	0.288543	0.36293	0.335431	0.453753	0.496788	0.494185	0.364076	0.355038	0.190941	0.243036	0.285441	0.194572	0.448173	0.211599	0.362811	-0.02268	0.376459	0.41196	0.386571	0.385964	0.37926	0.436842	0.477671	0.283326	0.243763
TAG	0.130739	0.144296	0.135277	0.205424	0.19834	0.435071	0.116881	0.0498284	-0.00105439	0.229396	0.148103	0.0752795	0.258443	0.14394	0.355994	0.345823	0.188433	0.215489	0.259029	0.327006	0.273368	0.321608	0.400668	0.239804	0.348173	0.312652	0.259689	0.326535	0.461237	0.419981	0.497319	0.427701	0.348579	0.227073	0.366331	0.363107	0.201628	0.247178	0.0395938	0.314147	0.291785	0.368317	0.554392	0.215944	0.305139	0.256161	0.337773	0.344496	0.328711
TAG	0.40564	0.105327	0.1959	0.0560693	0.330696	0.476899	0.377982	0.27615	0.263342	0.333585	0.194879	0.363158	0.133059	0.160677	0.0634875	0.3002	0.233489	0.170332	0.335792	0.248319	0.393278	0.425921	0.331494	0.304085	0.392809	0.244809	0.203461	0.235966	0.301423	0.340799	0.274321	0.233204	0.0227181	0.255486	0.307007	0.177907	0.17158	0.274949	0.342872	0.256953	-0.0100234	-0.10812	0.16536	0.333171	0.259526	0.479692	0.440769	0.288156	0.300442
TAG	0.106979	0.194187	0.0693825	0.252437	0.24814	0.335036	0.208374	0.347365	0.176316	0.121051	0.291585	0.0726967	0.0515836	0.0644256	0.0945748	-0.000384123	0.145935	0.207416	0.258208	0.204974	0.360512	0.338187	0.276926	0.304662	0.307302	0.285524	0.227439	0.276264	0.30325	0.358613	0.31561	0.382489	0.0617174	0.324312	0.375406	0.465522	0.331059	0.196353	0.242125	0.305309	0.225877	0.346687	0.345799	0.317373	0.329317	0.213624	0.277656	0.292778	0.317483
TAG	0.0349849	0.104051	0.11651	0.199924	0.250401	0.322068	0.305876	0.221486	0.220085	0.267761	0.271361	0.18625	0.170313	0.20097	0.259595	0.226937	0.242406	0.323595	0.305302	0.374661	0.274154	0.273742	0.115024	0.34299	0.319096	0.457401	0.234707	0.229953	0.318315	0.558485	0.404201	0.267696	0.291088	0.282909	0.0926393	0.105293	0.286259	0.0263675	0.25516	0.287913	0.302657	0.178612	0.41096	0.335296	0.126891	0.325385	0.381605	0.23357	0.385985
TAG	0.0352981	0.0341595	-0.015267	0.111096	0.0771854	0.277037	0.224016	0.245078	0.168804	0.112096	0.0292428	-0.046411	-0.0703359	0.146572	0.151371	0.197752	0.076944	-0.0667774	-0.00922381	0.115257	0.103511	0.373374	0.0520877	0.326787	0.459109	0.192228	0.00315199	0.261674	0.0564123	0.1561	0.210022	0.229563	0.2267	0.212835	0.118917	0.385941	0.185678	0.313805	0.128251	0.238386	0.32783	0.144951	0.211039	0.237252	0.269874	0.3069	0.306805	0.204937	0.27526
TAG	0.153956	0.0732258	0.166908	0.0332372	0.229002	0.188215	0.203575	0.319884	0.171727	0.11368	0.169279	0.146802	0.10607	0.0676806	0.0868808	0.167161	0.250393	0.126892	0.124515	0.232182	0.303806	0.196632	0.228093	0.481964	0.196632	0.225644	0.177678	0.3748	0.450889	0.316204	0.219475	0.250703	0.17959	0.222081	0.333048	0.0817084	0.220973	0.22441	0.131496	0.191054	0.296823	0.107582	0.244455	0.153181	0.280805	0.392159	0.263019	0.305368	0.197868
TAG	0.0506032	0.0313021	0.0200937	0.102423	0.243791	0.141985	0.338832	0.0572935	0.237825	0.29481	0.135063	0.378864	0.221415	0.111387	0.038011	0.0997744	0.216002	0.318152	0.19922	0.153012	0.178406	0.296861	0.18085	0.40484	0.262385	0.116644	0.166851	0.159632	0.322697	0.278275	0.509657	0.353067	0.174735	0.0635044	0.30303	0.280631	0.229776	0.202386	0.124473	0.311555	0.311581	0.240052	0.451904	0.360159	0.337761	0.412871	0.342563	0.21556	0.117984
TAG	0.0283924	0.201767	0.085703	0.180893	0.234926	0.394607	0.411193	0.218557	0.238025	0.132093	0.284795	0.229485	0.239001	0.326573	0.273422	0.289162	0.385153	0.242602	0.307596	0.120258	0.305903	0.380699	0.231457	0.368188	0.395547	0.343814	0.399573	0.58148	0.589862	0.700979	0.349705	0.427198	0.275786	0.11768	0.288442	0.494421	0.217148	0.10476	0.224461	0.270513	0.527838	0.327131	0.280486	0.453568	0.395257	0.453511	0.359093	0.329862	0.386096
TAG	0.0434112	0.241662	0.21407	0.248502	0.234557	0.326668	0.273254	0.209612	0.194816	0.00835892	0.100363	0.20263	0.0657701	0.175465	0.225519	0.12665	0.223723	0.122719	0.125496	0.150039	0.148088	0.348075	0.286858	0.227534	0.290497	0.147287	0.346264	0.235152	0.401965	0.336627	0.443888	0.317851	0.228323	0.137928	0.466647	0.409245	0.296302	0.116802	0.178317	0.141446	0.253443	0.427672	0.308056	0.42821	0.36665	0.349424	0.146112	0.0437883	0.0787639
TAG	0.17231	0.285573	0.202836	0.185367	0.387708	0.391881	0.143643	0.331102	0.186188	0.143974	0.225557	0.14644	0.219264	0.123054	0.327304	0.197058	0.425335	0.0700233	0.322403	0.285708	0.254525	0.426118	0.31847	0.266723	0.304269	0.246254	0.401161	0.285932	0.498358	0.389179	0.61016	0.455887	0.209682	0.183038	0.160145	0.551519	0.416439	0.403721	0.243918	0.202097	0.195896	0.249739	0.417453	0.417949	0.476103	0.460939	0.375755	0.103554	0.233903
TAG	0.136119	0.262138	0.0967061	0.126086	0.270506	0.35179	0.577557	0.242248	0.262068	0.208161	0.359041	0.155616	0.209281	0.32226	0.0627289	0.186454	0.24887	0.35892	0.170807	0.272157	0.441504	0.321949	0.364764	0.312423	0.406514	0.317609	0.436849	0.366551	0.422631	0.431503	0.440469	0.479685	0.324867	0.24714	0.236879	0.332885	0.178724	0.0269914	-0.121471	0.0803884	0.318943	0.465482	0.267451	0.484993	0.330902	0.397925	0.35474	0.315332	0.206126
TAG	0.182124	0.303644	0.125918	-0.0833582	0.209659	0.490829	0.285468	0.294793	0.223721	0.363992	0.166979	0.137681	0.191854	0.119156	0.0619948	0.0605666	0.267854	0.32191	0.304788	0.40186	0.385294	0.303385	0.248687	0.565816	0.361832	0.220912	0.477388	0.396028	0.331815	0.353549	0.414455	0.340353	0.185984	0.0808755	0.166936	0.287301	0.426128	0.289038	0.179974	0.184741	0.34246	0.39142	0.264936	0.34837	0.272581	0.254915	0.30255	0.380227	0.497661
TAG	0.0255887	0.265782	0.173439	0.093082	0.260356	0.337961	0.383804	0.201986	0.117066	0.328307	0.221013	0.23805	0.09711	0.404655	0.263994	0.276851	0.377492	0.252024	0.408832	0.218466	0.242234	0.403009	0.377828	0.253509	0.35527	0.281009	0.450112	0.444268	0.453652	0.696817	0.483197	0.519996	0.341521	0.244846	0.407487	0.50642	0.160191	0.303577	0.272139	0.214509	0.324138	0.571829	0.47395	0.418498	0.394907	0.398197	0.324593	0.339087	0.42889
TAG	0.0556794	0.00571396	0.163553	0.109296	0.0875134	0.269791	0.262473	0.193934	0.22917	0.243504	0.267645	0.195995	0.14027	0.27571	0.084462	0.281538	0.132011	0.0791644	0.0448624	0.257705	0.33635	0.410196	0.288556	0.222397	0.380531	0.304536	0.148659	0.176992	0.368329	0.33734	0.293509	0.355875	0.17644	0.236979	0.266211	0.280103	0.156418	0.382039	0.270531	0.10295	0.301477	0.238791	0.289667	0.316222	0.435618	0.218329	0.31093	0.116358	0.196302
TAG	0.22151	0.214276	0.194316	0.240471	0.136149	0.226887	0.420566	0.192232	0.186277	0.00541576	0.199181	0.130996	0.185608	0.0786855	-0.0256908	0.266833	0.250863	0.11732	0.00282259	0.367453	0.101716	0.309746	0.354236	0.252	0.0238468	0.114188	0.185212	0.238952	0.290947	0.426264	0.548273	0.282561	0.184744	0.132335	0.388026	0.531809	0.415555	0.280386	0.144257	0.168961	0.300448	0.488165	0.506267	0.340374	0.234729	0.340564	0.307548	0.093557	0.138632
TAG	0.102343	0.239942	0.295582	0.161611	0.284201	0.356144	0.32456	0.277741	0.216368	0.129611	0.339185	0.214451	0.211811	0.319207	0.315391	0.405316	0.306193	0.177683	0.34041	0.109679	0.408809	0.320082	0.272192	0.281348	0.237859	0.298699	0.356371	0.371802	0.393697	0.531021	0.582371	0.40608	0.220397	0.0952082	0.38377	0.459624	0.366986	0.140638	-0.0289563	0.375743	0.37176	0.490793	0.426002	0.453167	0.347333	0.356373	0.340459	0.14501	0.309641
TAG	0.230207	0.135635	0.242718	0.209874	0.140845	0.265781	0.4475	0.333153	0.261504	0.327281	0.234436	0.127572	0.257912	0.31432	0.187529	0.204733	0.344679	0.333685	0.38462	0.290467	0.150516	0.339085	0.320038	0.251173	0.30119	0.296862	0.268965	0.445611	0.409957	0.441304	0.373684	0.214155	0.235907	0.293355	0.410391	0.329712	0.254119	0.343199	0.238269	0.278139	0.522861	0.363291	0.433503	0.472603	0.253855	0.616277	0.361066	0.321434	0.326489
TAG	0.128599	0.117573	0.221541	0.0973575	0.195779	0.402747	0.372452	0.493566	0.270345	0.264104	0.356706	0.0747171	0.127869	0.22335	0.25536	0.344873	0.257501	0.410625	0.299087	0.306629	0.33996	0.189449	0.344524	0.297511	0.393491	0.212885	0.25219	0.265119	0.267278	0.383624	0.409215	0.305168	0.172604	0.2318	0.335703	0.282394	0.216134	0.178104	0.281243	0.168592	0.454886	0.307519	0.33491	0.249471	0.314595	0.279473	0.353544	0.377955	0.273012
TAG	-0.00710849	0.256758	0.228345	0.110922	0.16739	0.337691	0.286893	0.321819	0.165093	0.197199	0.224742	0.257869	0.398838	0.128562	0.24524	0.261422	0.261634	0.162608	0.285226	0.395574	0.3122	0.289499	0.287207	0.372428	0.526212	0.266145	0.402519	0.403853	0.40318	0.399737	0.442135	0.359046	0.260862	0.217706	0.258584	0.234701	0.192125	0.224584	0.0339207	0.141468	0.386177	0.308666	0.297669	0.43393	0.20419	0.349009	0.345806	0.321252	0.249298
TAG	0.0846866	0.244684	0.139093	0.189966	0.39207	0.347543	0.423789	0.176303	0.433523	0.317201	0.279806	0.268739	0.06071	0.261748	0.22106	0.325359	0.1496	0.284721	0.430041	0.308156	0.328304	0.392923	0.272008	0.472707	0.477726	0.547345	0.417187	0.449901	0.659736	0.630361	0.647672	0.305012	0.351039	0.244975	0.296135	0.538501	0.140928	0.244036	0.209227	0.414018	0.558767	0.342267	0.437775	0.28592	0.337551	0.321871	0.363207	0.283707	0.579453
TAG	0.229157	0.175176	0.0820616	0.147528	0.15062	0.4263	0.20285	0.328377	0.218928	0.224746	0.316948	0.280987	-0.0622476	0.0982717	0.193923	0.266321	0.322339	0.152171	0.263142	0.246998	0.258728	0.271003	0.358172	0.22662	0.151212	0.257095	0.154051	0.268045	0.296969	0.371127	0.47166	0.332322	0.200912	0.287418	0.292385	0.408547	0.221463	0.231942	0.147324	0.271148	0.334693	0.290362	0.221719	0.211926	0.38862	0.271631	0.205343	0.308066	0.253761
TAG	0.0525121	0.192034	0.181169	0.172179	0.406249	0.550133	0.370974	0.237164	0.281951	0.189798	0.164483	0.242944	0.0673375	0.19043	0.425355	0.248934	0.22305	0.477169	0.158938	0.358449	0.355529	0.462822	0.301848	0.306625	0.446146	0.244556	0.284081	0.348049	0.352738	0.492966	0.420651	0.374555	0.339538	0.510774	0.271114	0.268744	0.212518	0.128322	0.0942572	0.106825	0.395399	0.271324	0.419531	0.472878	0.377526	0.284179	0.326932	0.0775142	0.3122
TAG	-0.0122407	0.26907	0.142987	0.0443645	0.289692	0.334757	0.277255	0.100026	0.32713	0.193195	0.256413	0.249578	0.228716	0.396246	0.38376	0.276611	0.207956	0.232522	0.208416	0.266471	0.198188	0.0990154	0.416634	0.130018	0.337179	0.252119	0.350526	0.281288	0.3416	0.461483	0.282197	0.174309	0.29783	0.226785	0.366052	0.125315	0.246945	0.250595	0.210011	0.231517	0.308021	0.1852	0.361466	0.394852	0.0879853	0.310008	0.460348	0.292842	0.42713
TAG	0.253449	0.321142	0.169553	0.161878	0.353368	0.397556	0.363879	0.369916	0.240853	0.25856	0.275464	0.211363	0.144034	0.222449	0.254379	0.312113	0.298161	0.282875	0.136399	0.428253	0.355914	0.33638	0.284497	0.257816	0.361764	0.549279	0.531909	0.441367	0.552641	0.358984	0.359702	0.389053	0.149011	0.243814	0.321542	0.299446	0.167961	0.204482	0.278811	0.223103	0.157936	0.304788	0.446383	0.362298	0.295909	0.307642	0.443066	0.398169	0.329676
TAG	-0.0163919	-0.000986554	0.247258	0.174074	0.0847736	0.124135	0.198647	0.295936	0.192138	0.146105	0.174378	0.169084	-0.00468598	0.0768756	0.151076	0.279978	0.229202	0.283536	0.176686	0.300612	0.199679	0.459736	0.0500247	0.399202	0.41068	0.33267	0.168706	0.318918	0.284421	0.411571	0.176818	0.286969	0.104452	0.115913	0.196522	0.290611	0.37315	0.240844	0.386453	0.215548	0.443082	0.22278	0.224916	0.419152	0.218579	0.321685	0.28139	0.34528	0.343946
TAG	0.200965	0.182761	0.0885888	0.161402	0.25608	0.281285	0.252279	0.247016	0.203391	0.334678	0.495566	0.151526	0.147142	0.187994	0.365876	0.238958	0.0291857	0.13876	0.1248	0.194904	0.32075	0.290468	0.316867	0.218336	0.33729	0.358545	0.224466	0.351428	0.111075	0.176423	0.347336	0.374996	0.334018	0.239686	0.0500625	0.238932	0.114152	0.174277	0.077778	0.2381	0.170201	0.138625	0.16994	0.248117	0.281871	0.363354	0.249924	0.206416	0.114925
TAG	0.147962	0.220512	0.12652	0.104964	0.352012	0.481211	0.287556	0.260708	0.220836	0.35739	0.315722	0.314188	0.0762655	0.191729	0.300885	0.222717	0.333545	0.186631	0.178421	0.0813992	0.314573	0.431378	0.247285	0.186189	0.224819	0.240222	0.266145	0.291214	0.415826	0.242796	0.461145	0.168923	0.13328	0.172747	0.411242	0.437851	0.202744	0.200187	0.0874604	0.250519	0.322955	0.375006	0.376995	0.429602	0.332701	0.282398	0.374296	0.114115	0.166897
TAG	0.328163	0.262825	0.162788	0.176692	0.343236	0.488288	0.330005	0.228813	0.317686	0.502991	0.406809	0.202162	0.0821185	0.113163	-0.0106194	0.345035	0.13573	0.275888	0.105071	0.337048	0.2588	0.324598	0.273866	0.203568	0.405104	0.3822	0.447242	0.417791	0.576261	0.500607	0.46866	0.488203	0.155059	0.29355	0.214795	0.270584	0.0985594	0.140207	0.218534	0.171287	0.338663	0.0809129	0.183264	0.193977	0.347384	0.576372	0.351117	0.305411	0.324827
TAG	0.0535895	0.107026	0.0952025	0.171983	0.172748	0.342348	0.464079	0.215373	0.35462	0.0244462	0.212963	0.344619	0.270318	0.310092	0.275692	0.197704	0.151822	0.231644	0.23189	0.2737	0.201784	0.416605	0.0869238	0.32286	0.411406	0.367882	0.278897	0.318866	0.316107	0.432621	0.599555	0.34565	0.264995	0.361065	0.299025	0.298877	0.115816	0.298936	0.101188	0.149299	0.230887	0.26914	0.138022	0.265613	0.256754	0.358437	0.371931	0.15943	0.335873
TAG	0.252412	0.23594	0.156348	0.140894	0.259429	0.278815	0.267892	0.184268	0.0888462	0.199149	0.241546	0.256542	0.227802	0.166914	0.168081	0.0530442	0.0559801	0.186174	0.160314	0.136209	0.172915	0.183243	0.273882	0.333376	0.316585	0.129345	0.0702778	0.269109	0.18259	0.278904	0.285306	0.440548	0.206309	0.261116	0.294308	0.14982	0.19486	0.122935	0.159085	-0.0800947	0.208133	0.153745	0.183146	0.181891	0.209471	0.424501	0.173841	0.237249	0.21142
TAG	0.0155456	0.0359369	0.231057	0.230894	0.0566725	0.223194	0.179877	0.00994863	0.117904	0.0295728	0.0460484	-0.00859064	-0.0815413	0.0592709	0.20137	0.120394	0.166603	0.250237	0.0126928	0.188093	0.313358	0.263467	0.325583	0.156935	0.0170484	0.0738015	0.159278	0.162576	-0.102081	0.299533	0.438794	0.362705	0.18531	0.222457	0.287234	0.526285	0.218907	0.340589	0.188805	0.184708	0.4167	0.251962	0.355771	0.316436	0.35667	0.259732	0.346096	0.0742206	0.154698
TAG	0.10554	0.282202	0.195848	0.235791	0.311061	0.359042	0.675927	0.326515	0.527886	0.40164	0.367139	0.447719	0.341736	0.276115	0.422143	0.158623	0.329673	0.41729	0.451517	0.403252	0.2754	0.505768	0.291535	0.464038	0.572255	0.570522	0.709386	0.694086	0.609767	0.717159	0.560401	0.419438	0.441764	0.22027	0.406575	0.486371	0.109931	0.0817097	0.0688273	0.15116	0.384803	0.365434	0.415997	0.400079	0.270691	0.485508	0.279625	0.268409	0.436174
TAG	0.145043	0.0323967	0.271282	0.305552	0.356725	0.267083	0.265161	0.0824221	0.181185	0.0498113	0.0513037	0.0581879	0.1302	-0.0983453	0.120393	0.305412	0.36685	0.16393	0.141593	0.0527337	0.277626	0.306426	0.216813	0.191545	0.140737	0.372053	0.386504	0.226279	0.242665	0.356233	0.302125	0.247084	0.140866	0.0409394	0.216806	0.343303	0.280421	0.278811	0.242269	0.222105	0.202814	0.379894	0.280869	0.359592	0.395491	0.365886	0.272287	0.227318	0.247365
TAG	0.0143644	0.17574	0.174159	0.0852487	0.251327	0.372383	0.49821	0.264202	0.340854	0.367421	0.240106	0.262652	0.139848	0.348766	0.163497	0.287921	0.0748621	0.189429	0.282497	0.279796	0.248593	0.204102	0.257636	0.374879	0.455249	0.302807	0.342205	0.405951	0.314512	0.188594	0.322452	0.350256	0.2525	0.350197	0.345303	0.195259	0.151927	0.281352	0.354221	0.184048	0.249402	0.373477	0.323862	0.198393	0.220353	0.252515	0.387589	0.305836	0.345772
TAG	0.121179	0.189429	0.17896	0.213935	0.256345	0.39762	0.431625	0.195276	0.248009	0.415095	0.221102	0.332071	0.223696	0.265917	0.221269	0.215629	0.246888	0.388307	0.0997217	0.353846	0.288333	0.393219	0.429297	0.333612	0.377991	0.314866	0.409664	0.4154	0.48639	0.429628	0.493877	0.300779	0.171303	0.33572	0.334533	0.405087	0.34538	0.196856	0.233749	0.121785	0.412503	0.414568	0.257271	0.337876	0.367666	0.263353	0.269363	0.0792451	0.334658
TAG	0.15227	0.0481917	0.130441	0.250291	0.236212	0.185169	0.17836	0.270132	0.220589	0.320144	-0.0130046	0.201268	0.0378627	0.230698	0.174783	0.284711	0.353728	0.114146	0.0701868	0.260365	0.302673	0.240047	0.164212	0.134254	0.220461	0.288843	0.171497	0.261475	0.237195	0.462237	0.423356	0.290998	0.0930544	0.335208	0.128775	0.252957	0.292779	0.365769	0.184252	0.297644	0.2442	0.173454	0.15211	0.315266	0.346649	0.328157	0.303807	0.153408	0.185103
TAG	0.0299909	0.242421	0.210564	0.0576165	0.360797	0.345892	0.377399	0.194545	0.272327	0.215759	0.205755	0.164053	0.204444	0.249621	-0.00293278	0.245023	0.205997	0.159043	0.329195	0.320643	0.257102	0.34337	0.189558	0.22621	0.421011	0.350887	0.278053	0.167926	0.289578	0.419568	0.333785	0.436937	0.122969	0.196869	0.299389	0.461834	0.238729	0.284768	0.303959	0.191119	0.203259	0.396907	0.44122	0.386655	0.413133	0.250665	0.136647	0.097198	0.244657
TAG	0.0730721	0.280502	0.180423	0.194409	0.292085	0.349042	0.441691	0.250003	0.148707	0.243985	0.233738	0.344984	0.256145	0.332569	0.207608	0.240377	0.421563	0.269787	0.2744	0.411721	0.23125	0.264016	0.154138	0.321379	0.241164	0.418727	0.297424	0.139262	0.554379	0.465288	0.463546	0.368193	0.338526	0.120937	0.320324	0.395638	0.345996	0.0807351	0.267483	0.271101	0.150889	0.348613	0.364755	0.42072	0.31688	0.373616	0.274841	0.366414	0.257282
TAG	0.0193449	0.070125	-0.0450947	0.0143707	0.243074	0.430091	0.247853	0.233443	0.109596	0.231022	0.177622	0.177961	0.0570488	0.139289	0.168871	0.202689	0.17038	0.177276	0.238424	0.128807	0.311009	0.283963	0.338358	0.274592	0.383332	0.192518	0.169632	0.260152	0.35027	0.41883	0.170533	0.324612	0.299233	0.12401	0.206094	0.274351	0.209519	0.171051	0.205922	0.236349	0.174593	0.201952	0.178967	0.354675	0.413006	0.422268	0.34755	0.326727	0.352659
TAG	0.0225789	0.202844	0.110833	0.0190937	0.269189	0.511323	0.345355	0.379336	0.31772	0.244942	0.362866	0.0582073	0.110724	0.134004	0.304552	0.376213	0.301567	0.493262	0.367426	0.315691	0.375351	0.420801	0.261921	0.327084	0.4489	0.620414	0.572268	0.50267	0.487582	0.370224	0.53559	0.309669	0.306199	0.336465	0.407264	0.347713	0.104594	0.119461	0.305921	0.0806668	0.298391	0.464534	0.46606	0.538716	0.332702	0.347017	0.341143	0.43049	0.314335
TAG	-0.0593602	0.147295	0.0538581	0.190537	0.136153	0.280126	0.286575	0.30995	0.286081	0.213137	0.105461	0.237582	0.280993	0.0483798	0.212313	0.322615	0.307798	0.173434	0.150512	0.227612	0.191019	0.280348	0.216119	0.350112	0.236574	0.369208	0.471198	0.299375	0.418205	0.532147	0.286189	0.346222	0.1963	0.189831	0.446693	0.382439	0.204468	0.10223	0.202045	0.342958	0.276618	0.261316	0.380837	0.403792	0.374907	0.199546	0.252232	0.422059	0.173199
TAG	0.082823	0.20907	0.188873	0.118518	0.293218	0.275548	0.457463	0.251718	0.107455	0.0394496	0.308914	0.229768	0.193544	0.127449	0.124632	0.35579	0.216197	0.177176	0.0330533	0.388099	0.363902	0.427417	0.241287	0.342265	0.391438	0.258477	0.420795	0.267649	0.312258	0.368223	0.416746	0.459909	0.0799048	0.21491	0.365237	0.259718	0.15135	0.154426	0.236365	0.445069	0.383639	0.246085	0.316473	0.232383	0.365933	0.345474	0.43398	0.426973	0.324714
TAG	-0.158691	0.077933	0.11881	0.263089	0.258655	0.195597	0.270923	0.298733	0.131339	0.219932	0.170144	0.0733245	0.168944	-0.0330341	0.12705	0.229365	0.164733	0.235483	0.0782778	0.1657	0.353979	0.345536	0.067845	0.294888	0.26157	0.279167	0.295562	0.186135	0.265064	0.268861	0.181372	0.070326	0.093844	0.157839	0.256461	0.445804	0.491969	0.321145	0.309913	0.258648	0.372259	0.280914	0.30501	0.228093	0.511867	0.286578	0.250052	0.34212	0.373511
TAG	-0.104122	0.0582209	0.228189	0.137241	0.138387	0.335446	0.320031	0.357643	0.0991956	0.098165	0.0650519	0.229727	0.183057	0.130499	0.0940127	0.015449	0.0341254	0.127797	0.248753	0.152846	0.151252	0.263476	0.32758	0.342728	0.290997	0.0293278	0.253315	0.165354	0.22924	0.392196	0.310841	0.428864	0.264969	0.198043	0.26482	0.360822	0.387858	0.0121683	0.0965367	0.130192	0.273516	0.196489	0.342743	0.163907	0.360153	0.495672	0.255985	-0.0569293	0.123122
TAG	0.172398	0.0962407	0.115491	0.0178526	0.300624	0.297068	0.218058	0.222744	0.171883	0.129198	0.19103	0.0278186	0.251396	0.192207	0.222631	0.177473	0.281939	0.162222	-0.0401062	0.257776	0.106447	0.338811	0.309921	0.286087	0.33345	0.271558	0.123409	0.130348	0.0689947	0.27029	0.281636	0.241623	0.0863445	0.266361	0.371761	0.230427	0.255418	0.100415	0.187187	0.263766	0.138049	0.327941	0.295984	0.292683	0.310873	0.321243	0.0769418	0.267052	0.175956
TAG	0.111019	0.144298	0.0996931	0.182213	0.124341	0.283405	0.432005	0.128738	0.35457	0.376932	0.196869	0.141589	0.222623	0.207114	0.0373879	0.11188	0.145539	0.344594	0.193015	0.360849	0.172643	0.279513	0.220757	0.296801	0.340195	0.392656	0.310577	0.396584	0.416216	0.496888	0.484866	0.274839	0.243801	0.332336	0.200575	0.355301	0.13804	0.0582526	0.225174	0.23502	0.17222	0.424511	0.316724	0.377148	0.341289	0.235446	0.414625	0.396504	0.401129
TAG	0.0896807	0.186899	0.129759	0.0239877	0.278434	0.444961	0.440809	0.237903	0.166119	0.204159	0.207777	0.17855	0.0587355	0.115957	0.21922	0.267247	0.244268	0.240202	0.0827098	0.225991	0.209593	0.414731	0.359873	0.358031	0.348754	0.423212	0.365515	0.267908	0.360106	0.367548	0.364251	0.276638	0.221373	0.28781	0.515736	0.369339	0.243416	0.262541	0.208794	0.252524	0.314253	0.455649	0.389429	0.401	0.320767	0.394322	0.27927	0.222127	0.396995
TAG	0.173378	0.187275	0.207628	0.235799	0.156479	0.34711	0.431348	0.223715	0.26675	0.313986	0.131646	0.103598	0.170009	0.153114	-0.0382221	0.336732	0.40357	0.215584	0.162345	0.184234	0.356985	0.45023	0.390606	0.223797	0.331391	0.393316	0.235204	0.275626	0.293388	0.462182	0.206533	0.310712	0.0764636	0.192035	0.272423	0.176522	0.363736	0.358159	0.302929	0.233841	0.282825	0.305703	0.277012	0.326372	0.227105	0.390236	0.43349	0.364409	0.437787
TAG	0.252129	0.153112	0.0576802	0.220003	0.290459	0.283259	0.208968	0.178929	0.28502	0.192041	0.256777	0.0833679	0.0360239	0.0708774	0.164137	0.128474	0.240828	0.16283	0.105533	0.2347	0.252	0.269778	0.24178	0.250415	0.139828	0.147616	0.115912	0.122976	0.256872	0.296262	0.178764	0.293267	0.296034	0.0936488	0.155589	0.277412	0.236723	0.271224	0.348112	0.168887	0.164267	-0.0962524	0.254468	0.198886	0.162445	0.326094	0.256013	0.270933	0.207813
TAG	0.223886	0.189534	0.299466	0.372827	0.376399	0.194388	0.222829	0.192316	0.252243	0.250793	0.155703	0.0885768	0.110992	0.200011	0.22307	0.213165	0.328541	0.363521	0.144678	0.230967	0.388406	0.336952	0.366758	0.284839	0.381527	0.143631	0.0557398	0.262873	0.336923	0.451478	0.509221	0.391765	0.0930646	0.256703	0.264958	0.305218	0.191449	0.211333	0.33167	0.314893	0.0877343	0.246173	0.377755	0.350271	0.380663	0.429377	0.290486	0.203167	0.289751
TAG	0.264393	0.22839	0.247285	0.0242582	0.317421	0.362334	0.440529	0.250018	0.250625	0.491943	0.18662	0.169705	0.132017	0.169133	0.0660662	0.160478	0.336312	0.270277	0.145795	0.246459	0.170886	0.383444	0.180554	0.25345	0.379649	0.270379	0.173787	0.266671	0.43144	0.341394	0.34882	0.258806	0.198931	0.180752	0.259962	0.262458	0.224372	0.360929	0.179233	0.107754	0.249573	0.239644	0.268255	0.351914	0.396027	0.543143	0.281648	0.294397	0.315777
TAG	0.108816	0.0172419	0.252459	0.125866	0.322416	0.330483	0.408767	0.17611	0.21475	0.29782	0.251868	0.133361	0.0861708	0.117869	0.122856	0.333774	0.265597	0.199067	0.147107	0.211838	0.357407	0.445961	0.194751	0.311491	0.19839	0.17441	0.21519	0.374224	0.493498	0.547247	0.400784	0.225388	0.372642	0.177728	0.222404	0.37191	0.324521	0.361933	0.191641	0.0727577	0.374866	0.152568	0.304741	0.395789	0.326073	0.360821	0.380435	0.261707	0.239062
TAG	-0.0280285	0.289481	0.192818	0.262892	0.0799796	0.347782	0.217699	0.00888907	0.113267	0.268747	0.295491	0.0533425	0.0913212	0.181021	0.109511	0.30705	0.203724	0.328098	0.239036	0.212052	0.317769	0.279865	0.251824	0.307242	0.382074	0.317683	0.207689	0.380098	0.340477	0.338941	0.471473	0.453479	0.231146	0.249404	0.130164	0.380827	0.26799	0.220435	0.217726	0.0379219	0.171748	0.202576	0.22007	0.212083	0.339512	0.351333	0.40695	0.305818	0.32046
TAG	0.106637	0.0836047	0.132534	0.216403	0.0655262	0.271121	0.290767	0.189286	0.301503	0.111609	0.138293	0.180373	0.14303	0.175389	0.122481	0.0715971	0.0291105	0.122683	0.139107	0.257821	0.297123	0.261884	0.225287	0.200777	0.328399	0.171624	0.09982	0.164716	0.0639716	0.316398	0.257429	0.439267	0.247058	0.154992	0.387817	0.339327	0.276498	0.258284	0.25413	0.233317	0.337555	0.153223	0.1818	0.34177	0.280152	0.290287	0.364763	0.318785	0.372554
TAG	0.103542	0.122514	0.0198839	0.147926	0.304632	0.226506	0.229597	0.182222	0.0891959	0.198709	0.276088	0.125498	0.129553	0.170777	0.158881	0.0979938	0.184099	0.0196359	0.0938646	0.233154	0.203387	0.095069	0.293438	0.268291	0.414124	0.315454	0.242271	0.136216	0.324501	0.255036	0.0977903	0.233914	0.410803	0.203835	0.279999	0.194406	0.223432	0.170213	0.275699	0.254107	0.326885	0.244012	0.187404	0.175858	0.259123	0.253709	0.288177	0.317412	0.43541
TAG	0.343712	0.250583	0.190908	0.190205	0.225716	0.367593	0.328592	0.292064	0.104568	0.344778	0.274955	0.204742	0.235732	0.191322	0.231633	0.380545	0.254525	0.151792	0.332461	0.297439	0.247738	0.465632	0.310292	0.405365	0.457928	0.496976	0.432108	0.444725	0.610697	0.370922	0.399489	0.262483	0.184875	0.0579987	0.18667	0.128305	0.287827	0.36885	0.322884	0.370256	0.282158	0.237289	0.177296	0.239339	0.295206	0.272549	0.449439	0.548976	0.497079
TAG	-0.0119293	0.00376712	0.0757236	0.0697284	0.185549	0.167283	0.289155	0.356121	0.181985	0.143454	0.134341	0.108475	0.129329	0.019274	0.165872	0.138164	0.116129	0.067228	-0.117379	0.180825	0.0845239	0.266347	0.083173	0.228863	0.426719	0.258901	0.0696241	-0.00390161	0.100018	0.186206	0.129931	0.0708574	0.133919	0.172048	0.122563	0.215652	0.196771	0.103677	0.18497	0.233305	0.257343	0.200119	0.106108	0.235361	0.172398	0.209356	0.278432	0.232271	0.341282
TAG	0.0467853	0.0795487	0.127624	0.0536551	0.227683	0.0717344	0.240973	0.0400584	0.258292	0.0849796	0.22163	0.14777	0.0499017	0.272995	0.0954443	0.0748731	0.119048	0.181439	0.122288	0.0304705	0.12652	0.455377	0.136838	0.164058	0.28576	0.0977326	0.0901169	0.0626676	-0.00869931	0.332312	0.247191	0.352271	0.214719	0.230969	0.269679	0.247762	0.0255167	0.135581	0.273309	0.232367	0.170198	0.183607	0.0780123	0.313732	0.20705	0.0530634	0.189586	0.0513055	0.0919862
TAG	0.0248999	0.0696356	0.116159	-0.0285929	0.14353	0.48603	0.239861	0.209595	0.00774906	0.135107	0.303172	0.15389	0.12077	0.221682	0.0328985	0.336717	0.292247	0.307876	0.310097	0.430201	0.473876	0.446316	0.192239	0.12797	0.327344	0.0591586	0.404293	0.406884	0.21594	0.369661	0.568371	0.307333	0.274519	0.243831	0.211291	0.394429	0.185291	0.22952	0.290807	0.133316	0.340124	0.452019	0.282648	0.313039	0.354233	0.279072	0.143461	0.274591	0.235395
TAG	0.206385	0.100344	0.0374679	0.0738422	0.321033	0.419131	0.25158	0.116421	0.113569	0.0307336	-0.0351054	0.104084	0.0672414	0.05802	0.297642	0.19108	0.362386	0.271804	0.168945	0.285624	0.308094	0.271219	0.371432	0.281689	0.184215	0.150909	0.210398	0.302649	0.251663	0.331012	0.455573	0.261441	0.178129	0.120646	0.30888	0.256795	0.164417	0.0996782	0.0426942	0.191089	0.186692	0.383305	0.481051	0.395982	0.312511	0.276941	0.128309	0.139694	0.111968
TAG	0.0840926	0.290871	0.303302	0.318326	0.126923	0.336467	0.475823	0.158067	0.116403	0.170118	0.280277	0.207812	0.130963	0.0553862	0.186439	0.227463	0.142168	0.195325	0.250291	0.324537	0.305548	0.43672	0.326697	0.384087	0.267723	0.186369	0.289097	0.383949	0.461455	0.435115	0.447077	0.30729	0.263551	0.202518	0.264068	0.455364	0.321637	0.190219	0.0848417	0.172992	0.390863	0.131615	0.0699184	0.367247	0.281747	0.588219	0.310054	0.165109	0.441931
TAG	0.380786	0.324765	0.430072	0.291366	0.397524	0.565014	0.337101	-0.0434748	0.158693	0.416742	0.414715	0.133895	0.0943749	0.163474	0.184301	0.229812	0.207864	0.399934	0.362964	0.227228	0.207657	0.629381	0.30494	0.278574	0.245534	0.0166162	0.312944	0.315969	0.330304	0.581257	0.510086	0.164012	0.107665	0.195939	0.0715776	0.13606	0.375815	0.299929	0.429199	0.130346	0.136067	0.115157	0.227775	0.336809	0.499807	0.571238	0.415199	0.547762	0.37122
TAG	0.00868629	0.113331	0.0247619	0.200706	0.143549	0.169349	0.277006	0.184288	0.0804206	0.0368147	0.208134	0.19826	0.0987253	0.143578	0.197912	0.279975	0.220172	0.137638	0.0961959	0.115108	0.198689	0.281981	0.281739	0.173551	0.136232	0.18121	0.201339	0.054582	0.237666	0.160977	0.331731	0.46941	0.200008	0.177136	0.428191	0.431084	0.279525	0.238356	0.196608	0.304282	0.325371	0.371108	0.427115	0.394666	0.326643	0.215232	0.117475	0.215904	0.236131
TAG	-0.047975	0.0850577	0.114674	0.130076	0.1169	0.355095	0.375443	0.221028	0.271383	0.280522	0.222524	0.110013	0.16484	0.131711	0.299198	0.140264	0.342534	0.327855	0.285261	0.182285	0.172145	0.389073	0.235405	0.278875	0.331291	0.351946	0.37274	0.272881	0.292894	0.362595	0.479867	0.402448	0.292098	0.207907	0.272401	0.254732	0.203181	0.189444	0.2963	0.253738	0.186387	0.296397	0.213474	0.276687	0.415906	0.21462	0.274326	0.233044	0.168958
TAG	0.00870285	0.115503	0.0293944	0.111735	0.201279	0.349177	0.283522	0.321292	0.170541	0.206125	0.167081	0.254954	0.210127	0.200796	0.0231789	0.0485109	0.132744	0.249043	0.107563	0.162387	0.183026	0.25267	0.29061	0.186251	0.293681	0.358141	0.314355	0.305437	0.349525	0.310096	0.399603	0.301028	0.376072	0.255184	0.395809	0.430327	0.295456	0.045859	0.316122	0.0993341	0.370324	0.284162	0.33185	0.332271	0.271281	0.377387	0.273754	0.235877	0.0960199
TAG	0.184608	0.257715	0.0237765	0.0700044	0.166931	0.453986	0.341269	0.239521	0.146172	0.267644	0.248109	0.224029	0.262426	-0.0399407	-0.0388901	0.141885	0.123052	-0.0129928	0.162975	0.300933	0.205128	0.338307	0.326423	0.455908	0.317953	0.373553	0.217051	0.278264	0.129554	0.282718	0.285747	0.175439	0.222226	0.148734	-0.0564411	0.273125	0.348412	0.355931	0.192051	0.243369	0.238878	0.071913	0.102175	0.212245	0.21814	0.43864	0.264595	0.38577	0.460002
TAG	-0.139618	0.224621	0.243166	0.237165	0.279058	0.467879	0.373361	0.35811	0.32823	0.332153	0.24326	0.141138	0.211937	0.0672432	0.287789	0.274285	0.33439	0.245395	0.324721	0.257493	0.386894	0.51018	0.42214	0.288027	0.253431	0.288292	0.272416	0.226418	0.454281	0.587104	0.600478	0.41902	0.359503	0.255194	0.434908	0.470371	0.286667	0.237045	0.142349	0.199415	0.386334	0.482266	0.425549	0.666338	0.388082	0.485954	0.279461	0.185169	0.281679
TAG	0.18271	0.10949	0.0900362	0.225489	0.268135	0.437432	0.285188	0.33306	0.161413	0.316812	0.357132	0.162771	0.165028	0.0426802	0.169211	0.301271	0.140279	0.197064	0.221512	0.127539	0.339091	0.291354	0.248012	0.27515	0.565617	0.329653	0.310682	0.264304	0.518675	0.288895	0.431154	0.34741	0.208348	0.189044	0.273791	0.246514	0.288971	0.319494	0.208458	0.229274	0.288109	0.235891	0.221993	0.375347	0.266017	0.446322	0.285035	0.330855	0.347353
TAG	0.48342	0.424194	0.406755	0.370421	0.500001	0.60228	0.404308	0.215099	0.367979	0.345387	0.400997	0.282693	0.0630332	0.251921	0.241111	0.169561	0.2056	0.350987	0.285763	0.348238	0.156093	0.310518	0.399827	0.280453	0.232295	0.239468	0.049913	0.548811	0.523056	0.482131	0.300603	0.203634	0.305585	0.158875	0.0804513	0.181806	0.245993	0.565324	0.228008	0.0496247	0.0353233	0.209197	0.182137	0.417618	0.538965	0.506543	0.609025	0.464813	0.43675
TAG	0.0300245	0.154959	0.0316138	0.287325	0.248347	0.326452	0.325978	0.0971988	0.218983	0.233089	0.307153	0.175718	-0.0321069	-0.00349588	0.104888	0.308164	0.132874	0.213057	0.107175	0.363077	0.381435	0.320191	0.262948	0.309146	0.251393	0.0969867	0.296161	0.298255	0.337291	0.375422	0.268493	0.237081	0.250458	0.179558	0.239294	0.149821	0.230655	0.277428	0.363953	0.349728	0.23428	0.196684	0.216637	0.348542	0.329116	0.276563	0.453247	0.468156	0.287312
TAG	0.0729131	0.187965	0.0503906	0.0981484	0.22455	0.356665	0.243178	0.125255	0.132765	0.0744756	0.145344	0.181979	0.167401	0.160872	0.139846	0.0842674	0.0993764	0.301294	0.0375105	0.270645	0.22196	0.232146	0.272209	0.417818	0.260685	0.17314	0.260542	0.197505	0.258272	0.207765	0.326168	0.389158	0.109631	0.280248	0.330361	0.354195	0.268885	0.168847	0.267644	0.29253	0.350741	0.188743	0.28837	0.411601	0.411503	0.202217	0.291685	0.314647	0.140804
TAG	0.0667496	0.0935449	0.180515	0.136623	0.0625562	0.311364	0.299255	0.104299	0.214015	0.273577	0.174318	0.142059	0.266077	0.170744	0.146613	0.175872	0.127675	0.181181	0.135572	0.233201	0.226532	0.265936	0.350072	0.204983	0.216479	0.15316	0.145156	0.129206	0.172872	0.276806	0.250808	0.382768	0.244304	0.106781	0.352423	0.273935	0.136643	0.175187	0.243327	0.248278	0.290916	0.272963	0.250584	0.280222	0.175527	0.391557	0.329304	0.519803	0.335482
TAG	-0.00461866	0.0818732	0.210061	0.228195	0.147503	-0.0245647	0.335006	0.183631	0.0906803	0.056222	0.22797	0.0295626	0.126861	0.048353	0.132052	0.258846	0.132802	0.166473	0.0377482	0.235537	0.223809	0.383862	0.328079	0.239906	0.440791	0.260914	0.118583	0.180869	0.288826	0.297625	0.301922	0.186423	0.0794113	0.162258	0.317892	0.264746	0.181879	0.0738363	0.172906	0.279682	0.209666	0.227348	0.212749	0.134939	0.295089	0.209513	0.277792	0.235967	0.274572
TAG	-0.0098833	0.328157	0.194412	0.141318	0.27192	0.34396	0.366065	0.210359	0.29638	0.258198	0.279441	0.207652	0.219303	0.00170016	0.129882	0.295472	0.200521	0.30058	0.147506	0.307182	0.450108	0.352606	0.394662	0.283112	0.245453	0.365507	0.201605	0.201397	0.370254	0.458363	0.408759	0.357932	0.305898	0.280963	0.350033	0.393734	0.267005	0.299775	0.299699	0.222368	0.238515	0.249542	0.263889	0.326627	0.534559	0.308746	0.357347	0.322747	0.476817
TAG	0.116573	0.268513	0.196877	0.170215	0.277141	0.501886	0.227357	0.149261	0.299887	0.499845	0.403669	0.085724	0.233277	0.162731	0.346401	0.259782	0.201073	0.320871	0.253834	0.188866	0.438887	0.241117	0.251439	0.416868	0.339849	0.49414	0.293614	0.357321	0.411477	0.406272	0.563024	0.398582	0.25113	0.218763	0.294217	0.409031	0.262245	0.332156	0.32888	0.193747	0.321619	0.0985071	0.266136	0.282096	0.377756	0.365516	0.404444	0.26535	0.329619
TAG	0.125187	0.186837	0.0521144	0.115851	0.223117	0.404573	0.328506	0.271447	0.228214	0.153248	0.253825	0.111455	0.281505	0.401727	0.170621	0.319373	0.389076	0.34492	0.208546	0.164042	0.216429	0.278881	0.339734	0.358267	0.646872	0.382681	0.27721	0.348768	0.554254	0.274287	0.490875	0.379371	0.0297777	0.182163	0.375449	0.428162	0.395412	0.295365	0.266603	0.266951	0.348674	0.44652	0.383949	0.542082	0.356869	0.370249	0.365005	0.278307	0.574552
TAG	0.0159506	0.0923588	0.172113	0.110217	0.138248	0.402525	0.28782	0.315314	0.358271	0.102372	0.255699	0.193955	0.265882	0.171625	0.22606	0.248935	0.291208	0.122635	0.209544	0.375702	0.334924	0.332298	0.38077	0.311353	0.385652	0.317592	0.316403	0.338318	0.469922	0.313346	0.556106	0.225154	0.131556	0.118812	0.214564	0.477217	0.333206	0.39994	0.224395	0.273407	0.33969	0.493752	0.402741	0.368986	0.342752	0.300191	0.277775	0.367648	0.487059
TAG	-0.085304	0.0476184	0.250634	0.119705	0.236984	0.292057	0.141895	0.152474	0.171465	0.084252	0.00851227	0.131721	0.0946448	0.207438	0.217227	0.392415	0.298242	0.0662216	0.124322	0.270496	0.194841	0.281397	0.190298	0.242429	0.102303	0.0444726	0.122851	0.224023	0.261034	0.155504	0.44829	0.184878	0.199372	0.114219	0.347838	0.250946	0.356324	0.105164	0.204977	0.150982	0.402776	0.235547	0.321236	0.33808	0.285823	0.394769	0.39842	0.216406	0.0557352
TAG	-0.0681953	-0.00535742	0.117502	0.146511	0.166317	0.350374	0.329974	0.21617	0.253757	0.164735	0.159304	0.0589013	0.169803	0.173947	0.282817	0.190978	0.180851	0.239067	0.296957	0.326171	0.195218	0.357706	0.347114	0.359772	0.405941	0.410256	0.394816	0.358027	0.402237	0.297518	0.332933	0.205506	0.155657	0.160229	0.312867	0.33089	0.248779	0.225629	0.170641	0.132833	0.275737	0.262309	0.328056	0.320205	0.354134	0.270605	0.122894	0.172241	0.356782
TAG	0.0336947	0.194851	0.307781	0.0358338	0.243329	0.418479	0.249855	0.175689	0.171613	0.164958	0.197876	0.0173023	0.138328	0.029237	0.197252	0.190696	0.277826	0.235388	0.138628	0.259462	0.241074	0.385054	0.292198	0.232389	0.161619	0.0808045	0.151998	0.129743	0.43275	0.426491	0.40212	0.508826	0.00185176	0.210846	0.474963	0.546151	0.436451	0.324979	0.271738	0.204598	0.376073	0.597384	0.471089	0.393889	0.616251	0.290206	0.343548	0.307685	0.338402
TAG	0.224748	0.224474	0.281909	0.361317	0.213755	0.515932	0.216555	0.185273	0.13175	0.177584	0.359608	0.00644275	0.0568707	0.201006	0.159856	0.182737	0.27363	0.0785599	0.229801	0.346149	0.410969	0.341758	0.265985	0.237245	0.0970634	0.379132	0.287982	0.364835	0.360524	0.52564	0.459673	0.366771	0.0882707	0.275885	0.24775	0.358842	0.36721	0.383425	0.310219	0.26723	0.385454	0.395686	0.376402	0.502725	0.438101	0.52406	0.502612	0.390953	0.240635
TAG	0.292342	0.322454	0.231175	0.147295	0.232263	0.560507	0.304267	0.185332	0.0893313	0.335919	0.3577	0.270787	0.108421	0.271078	0.0656328	0.26336	0.317975	0.317109	0.232922	0.409395	0.315165	0.379366	0.452482	0.263194	0.351156	0.193353	0.306415	0.530851	0.426277	0.616791	0.531446	0.4342	0.180133	0.204773	0.305003	0.513311	0.237467	0.343094	0.110531	0.179721	0.292542	0.485343	0.386274	0.463126	0.451473	0.253802	0.340546	0.31065	0.303682
TAG	0.304827	0.204432	0.169038	0.219124	0.271586	0.320124	0.257785	0.107659	0.237923	0.266519	0.319484	0.117736	0.292389	0.162807	0.316712	0.136263	0.0141151	0.161668	0.30094	0.0667864	0.235665	0.414619	0.322887	0.404787	0.387673	0.298613	0.311185	0.185291	0.386356	0.299918	0.396845	0.233018	0.193923	0.361232	0.176161	0.190944	0.262328	0.182096	0.21268	0.25434	0.158354	0.128354	0.151915	0.267949	0.355337	0.251428	0.300638	0.323991	0.192938
TAG	0.146868	0.178913	0.134065	0.0032453	0.332174	0.301789	0.392246	0.0649761	0.308461	0.171904	0.344568	-0.00203742	0.242557	0.106158	0.252056	0.238136	0.216622	0.24283	0.149608	0.263385	0.347469	0.361557	0.473483	0.154573	0.219586	0.398106	0.338242	0.30519	0.138784	0.427357	0.248289	0.41568	0.296095	0.0693087	0.288788	0.325442	0.197428	0.279971	0.320373	0.263456	0.110214	0.171835	0.198732	0.317058	0.370096	0.364638	0.34108	0.238089	0.20948
TAG	0.314779	0.284138	0.150716	0.342848	0.281908	0.700272	0.415446	0.22736	0.311033	0.195879	0.363669	0.245926	0.224649	0.264115	0.258387	0.431337	0.40219	0.460528	0.385894	0.439299	0.371453	0.41888	0.340678	0.274595	0.260382	0.255907	0.57838	0.431975	0.503868	0.616023	0.559297	0.222053	0.145593	0.208644	0.34417	0.402286	0.1398	0.212369	0.2805	0.279442	0.317805	0.56059	0.567307	0.570951	0.31263	0.322006	0.257505	0.315153	0.228091
TAG	0.169662	0.131381	0.186029	0.166005	0.305869	0.260563	0.23723	0.0107223	0.287194	0.0162204	0.274959	0.154593	0.0335488	0.130035	0.244686	0.147364	0.179587	0.233904	0.111049	0.185923	0.245655	0.279096	0.299639	0.211182	0.185216	0.137881	0.0292227	0.184012	0.345939	0.319422	0.345767	0.442475	0.191288	0.118896	0.177164	0.268743	0.228026	0.248574	0.261239	0.180691	0.183293	0.244447	0.392606	0.217493	0.270097	0.417086	0.441823	0.41954	0.117158
TAG	0.0286526	0.156727	0.131807	0.154697	0.125435	0.259742	0.382852	0.220792	0.173488	0.0766539	0.219917	0.219192	0.157558	0.231185	0.238897	0.0952855	0.277579	0.119072	0.120627	0.183668	0.355768	0.144354	0.226955	0.140278	0.093091	0.191337	0.127912	0.186204	0.178772	0.277229	0.355977	0.29728	0.222648	0.09933	0.337911	0.33386	0.371124	0.124235	0.116838	0.116998	0.398683	0.258431	0.445377	0.312178	0.273906	0.386095	0.263693	0.0845819	0.204248
TAG	0.11912	0.253243	0.188677	0.154178	0.312156	0.31566	0.279791	0.210576	0.276341	-0.00936837	0.11233	0.109783	0.171559	0.00364068	0.324734	0.367926	0.367777	0.151713	0.058744	0.267591	0.269083	0.27983	0.235231	0.211989	0.250547	0.149091	0.274287	0.520032	0.265382	0.254486	0.503709	0.308947	0.0737536	0.195029	0.345498	0.414215	0.364533	0.397847	0.402058	0.246483	0.538538	0.439273	0.385763	0.347207	0.483046	0.297819	0.113906	0.226042	0.450956
TAG	0.23405	0.221496	0.091499	0.156345	0.174708	0.398959	0.285185	0.10643	0.144368	0.00960409	0.0931409	0.218668	0.0699113	0.191415	0.176677	0.0676573	0.210242	0.20461	0.0646556	0.332457	0.204668	0.357428	0.243325	0.25035	0.134247	0.10034	0.277157	0.0992173	0.283825	0.347577	0.365496	0.277443	0.158047	0.216145	0.335684	0.298592	0.164433	0.149748	0.244278	0.175478	0.351972	0.251834	0.214851	0.323519	0.457313	0.374	0.399102	0.0823271	0.226115
TAG	-0.113897	0.0476386	0.093367	0.216904	0.125647	0.278576	0.33426	0.324695	0.325942	0.196853	0.215074	0.0479129	0.100175	0.146757	0.114305	0.114887	0.194652	0.172534	0.0456489	0.24589	0.231112	0.351251	0.254645	0.47423	0.758734	0.312499	0.0903698	0.347337	0.303024	0.0826803	0.156809	0.0595882	0.130617	0.209565	0.20767	0.141088	0.268084	0.395529	0.372001	0.171834	0.211168	0.15155	0.144088	0.210102	0.327372	0.213567	0.324873	0.516424	0.520694
TAG	0.0121434	0.18212	0.0484725	0.0687491	0.409002	0.151692	0.339296	0.154079	0.389503	0.116953	0.19896	0.255988	0.0403241	0.174741	0.00965431	0.222439	0.266969	0.225069	0.193294	0.172807	0.416189	0.402531	0.416848	0.369202	0.202542	0.272245	0.230676	0.297769	0.165724	0.539765	0.295816	0.383113	0.250501	-0.0539778	0.481907	0.366477	0.333196	0.319753	0.182152	-0.028194	0.269703	0.343678	0.41127	0.358619	0.313418	0.395251	0.270903	0.172576	0.35326
TAG	0.145852	0.205921	0.303605	0.184543	0.277317	0.409664	0.522162	0.108385	0.334827	0.29529	0.180061	0.33057	0.0512362	0.119615	0.231554	0.246358	0.288584	0.0940845	0.0707887	0.334172	0.198472	0.24994	0.315889	0.470206	0.268706	0.391843	0.152637	0.443084	0.415568	0.389668	0.371145	0.200268	0.175031	0.147578	0.400183	0.252849	0.213742	0.212922	0.317046	0.186942	0.142245	0.331568	0.436801	0.214576	0.358408	0.471002	0.455594	0.416329	0.438859
TAG	0.144825	0.080221	0.127736	0.200357	0.223085	0.280777	0.393014	0.0765714	0.178039	0.348245	0.219418	0.214925	0.113577	0.095141	0.199614	0.242288	0.257797	0.244489	0.183591	0.316028	0.349288	0.454426	0.237855	0.368349	0.13948	0.252556	0.344482	0.242539	0.529737	0.411501	0.36258	0.362692	0.177632	0.207767	0.344206	0.166711	0.524563	0.454343	0.37786	0.339016	0.436782	0.224492	0.297036	0.372183	0.557212	0.334774	0.528631	0.49558	0.323525
TAG	0.168096	0.165306	0.276058	0.122652	0.0610231	0.355005	0.426358	0.130921	0.117204	0.207371	0.208642	0.259115	0.133536	0.19912	0.0559343	0.311339	0.219261	0.216212	0.199563	0.319304	0.227724	0.383987	0.190663	0.465882	0.406593	0.294679	0.289198	0.241592	0.417687	0.291326	0.294602	0.302078	0.171199	0.165023	0.225243	0.244258	0.102459	0.207647	0.179853	0.0521822	0.158266	0.318621	0.232122	0.163482	0.228262	0.3269	0.338497	0.134431	0.27517
TAG	0.150821	-0.0417292	0.122245	0.0903601	0.194247	0.366364	0.206312	0.12757	0.15622	0.172317	0.18233	0.080699	0.320094	-0.0418267	0.128139	0.212066	0.300038	0.0707182	0.174709	0.243893	0.285087	0.480787	0.233881	0.278747	0.313852	0.273892	0.132849	0.319202	0.368064	0.275295	0.130633	0.38347	0.0533083	0.05886	0.299147	0.432234	0.254839	0.363418	0.245243	0.23359	0.279068	0.295518	0.36459	0.294171	0.360104	0.349223	0.424345	0.433884	0.242008
TAG	0.0561666	0.230838	0.119415	0.184506	0.287535	0.395465	0.128532	0.187065	0.0273618	0.0447165	0.219089	0.053944	0.0893017	0.169589	0.193877	0.165551	0.226876	0.357774	0.187346	0.391036	0.288711	0.273414	0.195917	0.355651	0.239996	0.128541	0.0466346	0.179877	0.313469	0.462366	0.538377	0.365473	0.147612	0.00914247	0.228826	0.423304	0.257629	0.164062	0.117164	0.0974059	0.257455	0.385481	0.354939	0.307296	0.418808	0.399893	0.19397	0.247431	0.0522318
TAG	0.0026378	0.120762	0.161527	0.184483	0.267893	0.449115	0.346051	0.288098	0.324603	0.0895303	0.236592	-0.000220114	0.15119	0.235328	0.165815	0.191401	0.295298	0.415925	0.248788	0.411944	0.527544	0.273957	0.376307	0.252213	0.312857	0.405175	0.360316	0.297922	0.623295	0.494467	0.384767	0.221562	0.126623	0.192471	0.353682	0.268621	0.465769	0.218195	0.274159	0.41026	0.392919	0.298076	0.333318	0.357741	0.367076	0.358246	0.373721	0.458248	0.435796
TAG	0.107631	0.212738	0.167526	0.338415	0.148927	0.313492	0.384616	0.277561	0.150084	0.200106	0.230111	0.145863	0.136012	0.206139	0.242081	0.317362	0.210099	0.242676	0.148596	0.107049	0.308692	0.500591	0.282135	0.374718	0.224025	0.284623	0.35307	0.314066	0.426111	0.387919	0.433225	0.265963	0.341599	0.363935	0.289263	0.23113	0.186101	-0.0413826	0.264098	0.176714	0.348043	0.251723	0.251458	0.187592	0.371421	0.357514	0.393721	0.144573	0.312059
TAG	0.237653	0.221208	0.0993388	0.0761982	0.390913	0.372678	0.437761	0.23221	0.158967	0.456381	0.181106	0.35847	0.218075	0.211169	0.30525	0.241641	0.262317	0.349693	0.283617	0.193504	0.198699	0.298316	0.29604	0.197124	0.510331	0.350055	0.272253	0.443084	0.603591	0.463786	0.341131	0.28578	0.418273	0.0918973	0.377217	0.315151	0.112769	0.194371	0.264503	0.168125	0.293872	0.320857	0.332729	0.419748	0.298689	0.354667	0.379686	0.33316	0.418298
TAG	0.10537	0.120716	-0.00140798	0.146726	0.178321	0.267778	0.144166	0.0956795	0.159063	0.0795791	0.209211	0.140315	0.136938	0.259534	0.229356	0.173024	0.0405082	0.0165593	0.221353	0.224824	0.239453	0.34524	0.423388	0.31617	0.499474	0.281862	0.0878053	0.157737	0.125849	0.252721	0.230304	0.28204	0.206244	0.14576	0.332098	0.0829328	0.186418	0.187355	0.136681	0.15786	0.360933	0.189319	0.0388503	0.274384	0.474358	0.196631	0.241468	0.276736	0.150946
TAG	0.150671	0.13085	0.162768	0.196518	0.34225	0.484266	0.315828	0.415353	0.228595	0.262626	0.208195	0.302085	0.225631	0.267946	0.393434	0.371273	0.413889	0.260386	0.286951	0.514094	0.372766	0.392815	0.187768	0.399197	0.503183	0.421806	0.381175	0.380121	0.555768	0.526434	0.615015	0.219193	0.179822	0.142648	0.284383	0.337295	0.316008	0.356404	0.296319	0.310854	0.282175	0.555687	0.318512	0.350004	0.42505	0.354658	0.35478	0.321186	0.56742
TAG	0.158068	0.0655142	0.0555733	-0.0828761	0.299147	0.260407	0.390577	0.176214	0.178845	0.258135	0.211255	0.195911	0.246871	0.161906	0.301317	0.360734	0.201435	0.139462	0.247065	0.358333	0.403141	0.298262	0.299576	0.372502	0.491789	0.247146	0.173607	0.364178	0.431054	0.356467	0.352822	0.306135	0.2689	0.232727	0.391263	0.448159	0.14016	0.00978329	0.152927	0.341797	0.244196	0.339237	0.352054	0.286031	0.21887	0.19345	0.287989	0.281611	0.276292
TAG	0.100356	0.115446	0.122573	0.16801	0.141741	0.280587	0.230076	0.244283	0.165196	0.101415	0.16924	0.416949	0.033043	0.0348244	0.357711	0.364378	0.165578	0.27741	0.273369	0.249535	0.316267	0.400975	0.285022	0.359927	0.226039	0.20411	0.367623	0.323934	0.396447	0.371117	0.443487	0.422795	0.244195	0.214968	0.361427	0.364939	0.216537	0.290738	0.287173	0.236658	0.452484	0.387259	0.589727	0.394018	0.341836	0.301106	0.156853	0.333803	0.427237
TAG	0.0450718	0.0472933	0.0548551	0.210005	0.203289	0.321345	0.310639	0.16777	0.133511	0.213808	0.0890555	0.161533	0.0937314	0.054038	0.264351	0.304802	0.290373	0.196446	0.218073	0.252144	0.219673	0.338138	0.311201	0.359186	0.277505	0.108001	0.297517	0.227679	0.171424	0.234864	0.463674	0.294887	0.233532	0.249145	0.163894	0.328794	0.344765	0.153126	0.284925	0.213169	0.27987	0.225076	0.147187	0.228877	0.325055	0.277349	0.299211	0.296168	0.365236
TAG	0.203898	0.0491228	0.0430356	0.231353	0.221735	0.52135	0.361637	0.275523	0.28752	0.141004	0.350156	0.15142	0.127433	0.255131	0.0160408	0.103989	0.258434	0.220109	0.156062	0.256701	0.244531	0.265158	0.267674	0.488161	0.460965	0.251741	0.249895	0.200547	0.327122	0.334813	0.43351	0.326933	0.0710443	0.262226	0.209299	0.222621	0.249845	0.0523762	0.159207	0.157068	0.188413	0.0929987	0.333412	0.256825	0.445748	0.187219	0.240661	0.32906	0.208994
TAG	-0.00523548	0.130226	0.140749	0.0839132	0.319822	0.35009	0.176669	0.232813	0.183764	0.341903	0.260633	0.241402	0.2259	0.0877769	0.149148	0.248142	0.338498	0.286457	0.224433	0.383583	0.38436	0.264232	0.22116	0.34083	0.43836	0.268254	0.446933	0.583827	0.486301	0.525096	0.601776	0.310923	0.157892	0.129818	0.224387	0.440323	0.112405	0.14065	0.262635	0.285752	0.411942	0.405261	0.541747	0.437821	0.409267	0.520095	0.406358	0.356142	0.177495
TAG	0.128181	0.178975	0.117875	0.0955509	0.289736	0.296532	0.369949	0.313066	0.259925	0.208272	0.224467	0.225866	0.328128	0.265719	0.112852	0.318709	0.445168	0.485555	0.239765	0.392862	0.308233	0.236619	0.338485	0.36991	0.332826	0.319429	0.403974	0.341824	0.51094	0.604932	0.684726	0.418571	0.0974008	0.345652	0.446207	0.488437	0.368538	0.200995	0.177808	0.116162	0.513857	0.566238	0.569521	0.414373	0.441876	0.366495	0.423268	0.351004	0.365036
TAG	0.221105	0.0945863	0.058718	0.278928	0.145537	0.277278	0.33852	0.186675	0.245514	0.200694	0.356581	0.360157	0.212914	0.0693177	0.186965	0.260924	0.350485	0.299703	0.176704	0.147224	0.214773	0.298092	0.289574	0.420474	0.196763	0.382598	0.144981	0.152756	0.260934	0.410319	0.205417	0.190425	0.16981	0.0535412	0.276206	0.307931	0.347134	0.216308	0.359286	0.0951108	0.116933	0.134648	0.0700644	0.379371	0.392862	0.272648	0.479455	0.419196	0.489239
TAG	0.327865	0.229824	0.210599	0.374241	0.487466	0.427867	0.382218	0.280508	0.298448	0.368368	0.510051	0.284144	0.252432	0.212446	0.167393	0.457472	0.438495	0.405427	0.42197	0.195039	0.250809	0.33321	0.364157	0.425731	0.335386	0.333047	0.218556	0.335308	0.545209	0.579034	0.273755	0.196889	0.267945	0.185808	0.295732	0.372884	0.484623	0.355449	0.374374	0.228525	0.191467	0.127756	0.123087	0.411905	0.344005	0.744271	0.603669	0.449176	0.566092
TAG	0.21777	0.259345	0.110474	0.102344	0.0558403	0.370023	0.257304	0.134866	0.252097	0.349605	0.286263	0.239536	0.0669221	0.108201	0.174803	0.302436	0.223205	0.192237	0.361158	0.271314	0.398481	0.357942	0.453616	0.378411	0.248991	0.325663	0.308544	0.252045	0.262752	0.456843	0.437908	0.4478	0.0902424	0.330237	0.196469	0.428435	0.399128	0.288114	0.285993	0.196059	0.233649	0.249315	0.200985	0.397107	0.179093	0.356219	0.393023	0.301447	0.397078
TAG	0.186917	0.283188	0.252707	0.081726	0.395278	0.392675	0.429279	0.115079	0.0534466	0.231762	0.0410365	0.183913	0.342585	0.0191944	0.185697	0.296455	0.127829	0.247098	0.27717	0.232866	0.161045	0.173931	0.483912	0.427263	0.334049	0.495967	0.333068	0.576071	0.503232	0.417396	0.442647	0.415522	0.239346	0.296734	0.280357	0.357261	0.16234	0.322026	0.256502	0.11818	0.192019	0.489028	0.455259	0.259606	0.440219	0.31429	0.378739	0.233431	0.362243
TAG	0.151768	0.0425548	0.130367	0.343898	0.142413	0.26804	0.255513	0.0817339	0.221808	0.166762	0.279496	0.23842	0.105213	0.21169	0.361852	0.199172	0.341611	0.279084	0.162085	0.353877	0.2451	0.35037	0.462914	0.46151	0.0945013	0.226258	0.168808	0.345771	0.376878	0.318816	0.435097	0.342783	0.352321	0.196042	0.294282	0.4169	0.194162	0.328574	0.0756839	0.151192	0.24048	0.310894	0.230575	0.386053	0.380384	0.407748	0.306816	0.251396	0.390205
TAG	0.185699	0.200407	0.0446605	0.0838901	0.367928	0.43584	0.50195	0.526638	0.347968	0.328807	0.411966	0.328618	0.383324	0.280361	0.238289	0.301691	0.515467	0.623854	0.449742	0.397632	0.348502	0.38508	0.34219	0.283231	0.274107	0.595444	0.823795	0.69669	0.822168	0.635406	0.651664	0.558492	0.281389	0.402577	0.403405	0.422589	0.235555	0.224948	0.117871	0.236173	0.486884	0.701794	0.600828	0.658618	0.468541	0.452627	0.4108	0.367495	0.390632
TAG	0.0819355	0.116011	0.206747	0.123807	0.309038	0.295969	0.140361	0.164941	0.228221	0.0348206	0.145958	0.0421091	0.175959	0.153143	0.274911	0.243239	0.211772	0.151265	0.249086	0.0729211	0.349789	0.360918	0.346037	0.198826	0.107379	0.184767	0.182056	0.196916	0.197782	0.377476	0.569662	0.422698	0.226466	0.0657295	0.320438	0.380086	0.250595	0.0766022	0.152417	0.174193	0.169221	0.284365	0.378031	0.257074	0.298614	0.288765	0.143568	0.188206	0.237697
TAG	0.105144	0.22179	0.106242	0.155627	0.34018	0.396813	0.545908	0.327312	0.283126	0.245605	0.340947	0.297805	0.206764	0.135475	0.235454	0.389314	0.311579	0.336157	0.422446	0.204763	0.466455	0.258109	0.255633	0.391042	0.343617	0.366061	0.569796	0.44941	0.259865	0.544061	0.54796	0.341881	0.309034	0.341618	0.25217	0.330858	0.328347	0.0669652	0.260748	0.27241	0.29804	0.49828	0.351344	0.299947	0.236106	0.369892	0.283858	0.356388	0.448396
TAG	0.146123	0.27213	0.0859007	-0.0107814	0.167193	0.58734	0.5021	0.23807	0.068807	0.245264	0.273507	0.295551	0.217151	0.208455	0.30454	0.31966	0.410499	0.350878	0.256526	0.346689	0.416617	0.382552	0.259188	0.250408	0.337135	0.610567	0.318171	0.607167	0.469132	0.647372	0.601767	0.349703	0.327738	0.351045	0.356523	0.424575	0.144215	0.308452	0.0636484	0.374064	0.475129	0.532265	0.457205	0.32785	0.347885	0.456081	0.271703	0.144893	0.292949
TAG	-0.086582	0.0342688	0.127401	0.107424	0.252183	0.294419	0.137108	0.268591	0.0859142	0.176184	0.098069	0.165179	-0.0069955	-0.0135733	0.140457	0.261992	0.338863	0.147013	0.082498	0.332476	0.335821	0.335849	0.293688	0.394246	0.345224	0.286746	0.256032	0.215861	0.429915	0.444892	0.375196	0.241151	0.152792	0.208979	0.266884	0.423852	0.263627	0.536846	0.388229	0.374403	0.359314	0.428471	0.321341	0.49292	0.25244	0.285435	0.308135	0.390089	0.437455
TAG	0.1672	0.139063	0.0615869	0.162397	0.237528	0.290556	0.248317	0.142391	0.328914	0.311384	0.204138	0.145094	0.131558	0.05529	0.266127	0.265123	0.318746	0.340555	0.243641	0.207819	0.167703	0.339508	0.313119	0.309443	0.227489	0.252999	0.364569	0.100846	0.311542	0.333719	0.317965	0.28971	0.139785	0.184119	0.280351	0.274419	0.281388	0.228258	0.199221	0.276406	0.236859	0.366517	0.382841	0.290866	0.26777	0.413561	0.385165	0.336255	0.182459
TAG	0.0652463	0.185556	0.214325	0.14882	0.206928	0.299767	0.317971	0.330025	0.102375	0.0882148	0.204219	0.0992898	0.212398	0.284777	0.233949	0.240746	0.213346	0.428473	0.259484	0.401735	0.343238	0.387799	0.222262	0.191479	0.299406	0.192062	0.582797	0.352611	0.466994	0.554309	0.620575	0.312064	0.311482	0.271755	0.329372	0.44779	0.404268	0.219335	0.19718	0.3745	0.358311	0.490882	0.480438	0.382502	0.280859	0.343906	0.512038	0.320299	0.319511
TAG	0.0373004	0.119213	0.0463381	0.138581	0.271336	0.374548	0.3646	0.247959	0.112048	0.200081	0.369755	0.229247	0.323789	0.272263	0.146174	0.105195	0.252386	0.177548	0.170821	0.176158	0.376186	0.236483	0.409142	0.309826	0.4118	0.330966	0.22013	0.250533	0.288121	0.366861	0.391638	0.245887	0.450841	0.352038	0.242484	0.188714	-8.34483e-05	0.0877156	-0.0565301	0.000922514	0.393416	0.322449	0.366756	0.32474	0.274335	0.335964	0.385392	0.148477	0.218848
TAG	0.0759334	0.0284173	0.216984	0.130212	0.294302	0.267527	0.404862	0.44136	0.271943	0.322366	0.281033	0.153966	0.142885	0.148268	0.338976	0.163261	-0.00581414	0.0777458	0.137879	0.30391	0.296404	0.260528	0.251675	0.367003	0.572776	0.439635	0.399077	0.213952	0.473453	0.387221	0.35717	0.322153	0.238403	0.225537	0.234476	0.165238	0.213594	0.119682	0.158696	0.323207	0.303576	0.348057	0.297096	0.131151	0.302041	0.229544	0.333647	0.244822	0.271864
TAG	0.00887672	0.235063	0.114766	0.12851	0.195017	0.281565	0.210755	0.0203233	0.288583	0.116736	0.113645	0.27322	0.0702829	0.146599	0.084221	0.245257	0.18135	0.281949	0.116738	0.229748	0.253457	0.406566	0.234665	0.263613	0.244967	0.19744	0.328188	0.259693	0.208098	0.269927	0.467802	0.343987	0.18307	0.22919	0.242624	0.355454	0.199989	-0.0385974	0.264261	0.16068	0.250721	0.238013	0.452033	0.380242	0.372347	0.314444	0.167399	0.259514	0.180291
TAG	0.206656	0.126366	0.172447	0.224741	0.231494	0.376456	0.254235	0.141881	0.226208	0.343621	0.178789	0.0489734	0.103801	0.0692838	0.0424404	0.15132	0.320506	0.247901	0.226282	0.25949	0.174141	0.303378	0.226457	0.330462	0.230906	0.0976376	0.138236	0.201853	0.245962	0.371185	0.327054	0.256478	0.269584	0.190683	0.0234129	0.225823	0.145621	0.306559	0.302047	0.0993751	0.0718878	0.0721041	0.226918	0.308259	0.370122	0.226347	0.356262	0.370321	0.28759
TAG	0.0549397	0.247829	0.0956924	0.145881	0.240689	0.31981	0.211581	0.268075	0.0968163	0.431831	0.211899	0.183057	0.0759849	0.232095	0.1924	0.258452	0.251549	0.253473	0.0677443	0.196392	0.122341	0.354052	0.333099	0.340236	0.305057	0.0884181	0.220947	0.131659	0.347078	0.359146	0.360793	0.380535	0.28825	0.055645	0.354933	0.316435	0.106268	0.12622	0.172104	0.36074	0.258773	0.1248	0.205333	0.363427	0.477689	0.264847	0.325197	0.358641	0.259188
TAG	0.210715	0.130959	0.0372546	0.0812805	0.338669	0.281838	0.392182	0.0958572	0.372615	0.172761	0.113748	0.1497	0.168684	0.279449	0.432201	0.332637	0.174396	0.178845	0.154718	0.222949	0.196659	0.244779	0.32499	0.280211	0.138504	0.181005	0.196818	0.217339	0.286902	0.390193	0.58174	0.419255	0.241798	0.28053	0.250608	0.303046	0.145488	0.0700629	0.152264	0.253331	0.343165	0.474471	0.430002	0.331925	0.464738	0.139313	0.307465	-0.0232664	0.383737
TAG	0.316823	0.273344	0.355841	0.189343	0.29807	0.386747	0.374165	0.233522	0.161698	0.402199	0.22501	0.258855	0.260455	0.191715	0.247444	0.250686	0.159217	0.284987	0.307666	0.234861	0.308207	0.342936	0.408771	0.285326	0.123116	0.277065	0.23209	0.359152	0.353433	0.494359	0.355711	0.505468	0.124017	0.149055	0.172392	0.348953	0.416278	0.262508	0.336093	0.264282	0.213046	0.379248	0.341305	0.455684	0.545791	0.336611	0.2933	0.465697	0.30876
TAG	0.0590326	0.268507	0.155858	0.131155	0.1788	0.260243	0.343391	0.124156	0.261708	0.161702	0.17927	0.0907297	0.04509	0.0621483	0.171103	0.248117	0.16993	0.199628	0.136532	0.231842	0.340643	0.282603	0.245004	0.33203	0.372951	0.241902	0.145859	0.20874	0.24287	0.447114	0.320432	0.254782	0.195552	0.174812	0.160016	0.141265	0.251255	0.186017	0.323744	0.210254	0.182504	0.269291	0.483886	0.391445	0.204554	0.443804	0.279456	0.220174	0.141551
TAG	0.211975	0.0913974	0.108655	0.0861895	0.146059	0.19743	0.340167	0.0932951	0.129566	0.166451	0.184999	0.32975	0.0726827	0.273156	0.0920955	0.30915	0.187227	0.12226	0.097743	0.111787	0.223134	0.310444	0.396013	0.34292	0.209899	0.112664	0.128438	0.189963	0.337687	0.367752	0.481356	0.359779	0.133592	0.296895	0.373111	0.311611	0.283838	0.258523	0.113923	0.0832368	0.237666	0.27093	0.319579	0.294032	0.582837	0.194382	0.170858	0.0890512	0.0330007
TAG	0.125001	0.0231034	0.00650312	0.114446	0.392	0.279193	0.318032	0.107525	0.144022	0.222332	0.439261	0.113006	0.0776166	0.317542	0.300569	0.267662	0.274224	0.318341	0.140668	0.191756	0.122674	0.40784	0.214522	0.336435	0.327718	0.30326	0.386045	0.31691	0.357159	0.503698	0.486106	0.375943	0.502308	0.281361	0.278409	0.473256	0.349847	-0.0636797	0.135313	0.101286	0.277215	0.233025	0.340124	0.271277	0.372735	0.324095	0.478714	0.277371	0.168473
TAG	0.0327105	-0.0473964	-0.0181061	0.139547	0.360374	0.374505	0.354646	0.177744	0.237268	0.305516	0.163981	0.331478	0.186804	0.0911079	0.27418	0.454013	0.281452	0.364979	0.31673	0.312723	0.343695	0.313666	0.12017	0.270847	0.302363	0.121238	0.19734	0.267876	0.372843	0.396316	0.441514	0.34639	0.234313	0.263324	0.336439	0.286489	0.105927	0.0788448	0.270233	0.284982	0.230703	0.341141	0.496584	0.409369	0.348399	0.38421	0.292547	0.381221	0.508714
TAG	0.205739	0.247783	0.0648764	0.177483	0.253135	0.353007	0.213435	0.058277	0.222902	0.240266	0.181851	0.191156	0.14444	0.113862	0.295739	0.332299	0.195724	0.265	0.0834058	0.286445	0.210305	0.336458	0.291397	0.213886	0.529407	0.339317	0.510602	0.437286	0.324634	0.423171	0.423442	0.31774	0.259016	0.214433	0.258325	0.300453	0.430804	0.227542	0.128613	0.434223	0.245564	0.247627	0.273962	0.358754	0.340097	0.291718	0.336878	0.203391	0.389998
TAG	-0.017317	-0.0915639	0.0633754	-0.044734	0.00334161	0.212743	0.222516	0.275205	0.249584	0.278039	0.25896	-0.00845087	0.0603213	-0.0937932	0.131121	0.254478	0.180072	0.0434388	0.113421	0.237024	0.331457	0.333912	0.330248	0.305033	0.709525	0.432761	0.278402	0.344106	0.264917	0.430094	0.0319686	0.0769576	0.198547	0.114119	0.297119	0.348236	0.201937	0.408444	0.524326	0.204875	0.377586	0.152477	0.202291	0.179116	0.135264	0.25336	0.465501	0.588956	0.667879
TAG	0.0459183	0.2675	0.0992236	0.185055	0.203051	0.265753	0.225564	0.262191	0.166346	0.146472	0.131466	0.111931	0.236323	0.228473	0.164084	0.240016	0.0974319	0.09144	0.184481	0.282428	0.218574	0.172555	0.341905	0.245214	0.209276	0.195217	0.109196	0.220423	0.210941	0.237008	0.481268	0.226019	0.217747	0.122762	0.344919	0.367258	0.334711	0.172319	0.286005	0.217437	0.1958	0.215833	0.25854	0.361662	0.488538	0.267228	0.265724	0.175379	0.255059
TAG	0.284754	0.095478	0.198793	0.335833	0.326165	0.460134	0.329914	0.276873	0.374273	0.394891	0.224287	-0.0808967	-0.100396	0.0465257	0.240596	0.281289	0.244777	0.400561	0.111799	0.0895047	0.39855	0.388424	0.0759216	0.388444	0.172067	0.134685	0.116203	0.199908	0.177975	0.348929	0.17461	0.30563	0.191028	0.0115911	0.200084	0.229977	0.166521	0.246883	0.323459	0.166459	0.0604325	0.0950181	0.159523	0.208252	0.368004	0.454568	0.443694	0.403383	0.393033
TAG	-0.0990886	0.0872198	0.0128805	0.127695	0.173501	0.202409	0.384395	0.176903	0.0887341	0.100409	0.164913	0.105653	0.0483583	-0.0542449	0.0754083	0.144239	0.252251	0.146276	0.0290006	0.241556	0.305172	0.308773	0.27685	0.412283	0.402738	0.370695	0.190226	0.248264	0.287209	0.296718	0.156608	0.337469	0.213352	0.190722	0.130302	0.302023	0.112737	0.317731	0.277664	0.378309	0.344299	0.255584	0.187101	0.392387	0.0323141	0.355453	0.271718	0.218807	0.405253
TAG	0.0489557	0.3073	0.191579	0.0281698	0.244657	0.211125	0.218566	0.273758	0.191712	0.0253254	0.102849	0.175007	0.10179	0.131351	0.240939	0.116554	0.259311	0.332014	0.117457	0.0774955	0.193458	0.292731	0.320573	0.28533	0.110242	0.103766	0.228758	0.00381069	0.219163	0.240261	0.456207	0.331715	0.173266	0.0993186	0.371011	0.299483	0.432292	0.14825	0.247461	-0.0197022	0.164098	0.264074	0.389118	0.411409	0.295501	0.329387	0.186015	-0.0588401	0.11302
TAG	0.140317	0.0441884	0.146255	0.144791	0.235951	0.293096	0.302239	0.175601	0.313211	0.342571	0.32763	0.260684	0.203014	0.21959	0.381087	0.287172	0.218629	0.29962	0.287396	0.369578	0.296434	0.46751	0.337503	0.423731	0.418136	0.352155	0.432196	0.329558	0.326782	0.346954	0.289012	0.306815	0.343276	0.21285	0.289168	0.298285	0.149901	0.172511	0.0648506	0.181885	0.266294	0.286924	0.531249	0.381149	0.36305	0.371421	0.313468	0.278292	0.283855
TAG	0.0262864	0.193198	0.0394535	0.00957984	0.222936	0.260021	0.439386	0.164676	0.236512	0.0120213	0.222552	0.227163	0.170376	0.134093	0.204087	0.200933	0.3277	0.231816	0.17092	0.320888	0.242441	0.338289	0.37066	0.4934	0.143125	0.122822	0.222735	0.364915	0.159579	0.364515	0.392748	0.407227	0.129825	0.130416	0.402621	0.33654	0.432716	0.194871	0.272942	0.154557	0.194404	0.267259	0.309565	0.382931	0.334983	0.341872	0.265675	0.183293	0.199786
TAG	0.108287	0.228271	0.175241	0.125564	0.207387	0.330007	0.267117	0.211989	0.0481995	0.28299	0.173805	0.247523	0.149152	0.0664443	0.0254902	0.229421	0.00845363	0.202971	-0.000693747	0.154807	0.244321	0.2887	0.208556	0.306043	0.37208	0.124589	0.282851	0.108626	0.308983	0.273347	0.196394	0.268937	0.213432	0.314999	0.280915	0.33051	0.243966	0.227583	0.146785	0.186	0.202969	0.228349	0.267722	0.299079	0.368109	0.251944	0.0169107	0.215283	0.318717
TAG	0.155584	-0.0220791	0.096475	0.242827	0.377793	0.211972	0.235757	0.240223	0.242117	0.153153	0.15978	0.176883	0.324708	0.118256	0.0686611	0.239768	0.220575	0.151043	0.299734	0.287858	0.292011	0.307214	0.311888	0.340926	0.272222	0.220331	0.356272	0.226134	0.262253	0.353642	0.322474	0.349264	0.165377	0.296921	0.236129	0.371514	0.306037	0.432088	0.232574	0.220166	0.347529	0.238374	0.337211	0.265646	0.227714	0.430095	0.297481	0.320842	0.445166
TAG	0.0758626	0.0409836	0.0573033	0.0793226	0.0710504	0.152333	0.374321	0.120719	0.217191	0.14029	0.287614	0.192558	0.134757	0.125715	0.021804	0.150276	0.155816	0.192381	0.0356578	0.190226	0.41422	0.228035	0.320624	0.327305	0.408399	0.425327	0.429889	0.169747	0.394868	0.345951	0.186184	0.0502611	0.143774	0.127957	0.0699142	0.204042	0.423154	0.466934	0.39536	0.388619	0.373122	0.343554	0.267207	0.110756	0.366497	0.227233	0.422361	0.566354	0.586262
TAG	0.0413321	0.165439	0.227885	0.243569	0.145361	0.0897086	0.119598	0.197087	0.129614	0.027292	0.189034	0.104522	0.399828	0.122025	0.101252	0.406136	0.235682	0.262988	-0.00329164	0.150213	0.226553	0.280944	0.263207	0.114584	-0.100772	0.0267652	0.156918	0.397574	0.229642	0.361902	0.367728	0.303353	0.182924	0.027169	0.313527	0.443197	0.400144	0.372691	0.184253	0.244819	0.418625	0.450858	0.378719	0.527581	0.435853	0.296532	0.133784	0.207945	0.171868
TAG	-0.0637551	0.0191792	-0.00072977	0.158103	0.152284	0.123303	0.184016	0.122186	0.186143	-0.0377308	0.117321	0.0403071	0.047983	-0.061152	0.211075	0.20149	-0.0416742	0.0800828	0.13193	0.0897736	0.00985413	0.375832	0.0985005	0.102141	0.0907176	0.0403215	-0.043652	-0.00566963	-0.00339074	0.242424	0.166155	0.133208	0.13749	0.385858	0.153159	0.110263	0.14528	0.128943	0.160059	0.273136	0.138454	-0.0372416	0.157069	0.211763	0.0787399	0.0519501	0.262381	0.0143503	-0.00446227
TAG	0.131398	0.214729	-0.0320045	0.121306	0.252786	0.132202	0.251884	0.161411	0.108582	0.137114	0.112811	0.0148624	0.182546	0.162735	0.200964	0.0882085	0.0523581	0.107444	-0.0203535	0.172375	0.333598	0.316008	0.314031	0.153215	0.355228	0.220595	0.0043176	0.0186195	0.00543141	0.373994	0.31146	0.319848	0.341514	0.217385	0.041001	0.0482486	0.00402367	0.136723	0.0343779	0.160117	0.103358	0.0654838	0.14546	0.161467	0.183555	0.344255	0.222996	0.0495374	-0.0752981
TAG	0.227843	0.145176	0.24762	0.127497	0.309296	0.360872	0.201735	0.0266175	0.179159	0.302527	0.271832	0.291511	0.192648	0.311077	0.232688	0.220893	0.245385	0.2548	0.189569	0.359346	0.252974	0.315517	0.477295	0.36399	0.467399	0.351849	0.271596	0.127495	0.258353	0.341392	0.615468	0.352709	0.268538	0.203759	0.143763	0.276676	0.213399	0.307736	0.192426	0.230616	0.131939	0.106526	0.422864	0.361017	0.33427	0.445579	0.426108	0.396138	0.280244
TAG	0.0940689	0.0121451	0.120544	0.114169	0.342835	0.260802	0.169762	0.273813	0.259202	0.226611	0.0959711	0.26069	0.231125	0.282344	0.185721	0.207731	0.309215	0.0933587	0.0695762	0.198333	0.253164	0.289129	0.299626	0.238056	0.286192	0.235283	0.220247	0.272566	0.458446	0.295283	0.43602	0.235233	0.24111	0.221549	0.288956	0.280136	0.237178	0.156297	0.206384	0.293432	0.21916	0.266611	0.260064	0.307723	0.370467	0.276469	0.280278	0.178535	0.227468
TAG	0.0584366	0.196492	0.216929	0.183923	0.231136	0.403012	0.191755	0.224636	0.299978	0.238194	0.177891	0.202928	0.136675	0.0877085	0.171266	0.266323	0.266903	0.132636	0.156371	0.242229	0.25619	0.34715	0.296176	0.355452	0.302313	0.237946	0.321023	0.108547	0.11477	0.355915	0.339287	0.332072	0.248953	0.0731502	0.131469	0.111506	0.330147	0.130049	0.230436	0.134848	0.330584	0.263146	0.371351	0.220762	0.292898	0.216233	0.475398	0.465781	0.225102
TAG	-0.0212318	0.149732	-0.0010099	0.19038	0.206683	0.457761	0.234706	0.204139	0.247554	0.353162	0.12267	0.0213595	0.0698681	0.280819	0.386805	0.199216	0.218043	0.354604	0.144351	0.272289	0.213709	0.258726	0.0652201	0.270208	0.259205	0.36199	0.461885	0.325627	0.512007	0.53621	0.460506	0.311903	0.370469	0.248087	0.241264	0.266747	0.286768	0.167854	0.27655	0.287889	0.342726	0.451162	0.291328	0.247958	0.236727	0.423047	0.290867	0.377663	0.291424
TAG	-0.0222159	0.171727	0.182434	0.290589	0.11258	0.386546	0.55483	0.220326	0.323918	0.275406	0.250816	0.105002	0.258123	0.0327773	0.188756	0.167543	0.206795	0.219063	0.123148	0.218513	0.242563	0.372123	0.120635	0.244717	0.465148	0.345237	0.360471	0.326749	0.256391	0.25514	0.360411	0.33703	0.258375	0.3453	0.181012	0.281807	0.169186	0.0549625	0.235289	0.0545758	0.261083	0.223676	0.372651	0.192739	0.374423	0.350513	0.347893	0.413343	0.332056
TAG	0.263751	0.189946	0.32263	0.177461	0.218951	0.329086	0.313022	0.350562	0.373221	0.370839	0.338617	0.123244	0.147547	0.145733	0.115486	0.230535	0.19609	0.229835	0.236074	0.278277	0.315775	0.461127	0.25125	0.320744	0.310357	0.320819	0.283436	0.45215	0.494978	0.446731	0.342053	0.327349	0.194072	0.10368	0.356331	0.260087	0.329457	0.433555	0.393932	0.208812	0.170397	0.291042	0.218973	0.377805	0.402185	0.447761	0.427435	0.506937	0.445836
TAG	-0.0114133	-0.0552332	-0.038017	0.266687	0.183383	0.179445	0.338929	0.245626	0.204347	0.0909608	0.148062	0.183961	0.0475258	0.100664	0.225118	0.0767281	0.437042	0.0895773	0.181376	0.202527	0.286364	0.27804	0.204011	0.0571564	0.278718	0.156452	0.331539	0.365636	0.249266	0.444439	0.442555	0.208257	0.229024	0.146411	0.295408	0.425694	0.260372	0.168141	0.254324	0.302046	0.279227	0.46907	0.46828	0.279704	0.389307	0.440577	0.345859	0.167949	0.238042
TAG	-0.036358	0.0548867	0.0966333	0.098361	0.345116	0.190571	0.213578	0.18977	0.214221	0.104755	0.0971964	0.103107	0.198295	0.107801	0.289617	0.304849	0.425908	0.289274	0.063544	0.174957	0.215507	0.379605	0.278274	0.292895	-0.0788356	0.157722	0.143966	0.0868524	0.354537	0.311057	0.636035	0.299595	-0.00782264	-0.0292432	0.344261	0.48109	0.32838	0.264764	0.141813	0.222694	0.415291	0.683061	0.523962	0.463312	0.421012	0.288091	0.215412	0.0879384	0.255118
TAG	0.0374956	0.185743	0.227288	0.122331	0.250267	0.361097	0.336117	0.33839	0.124034	0.402067	0.250789	0.166437	0.046578	0.247533	0.0941315	0.307777	0.385251	0.21148	0.25244	0.150857	0.216283	0.266783	0.451166	0.351998	0.344437	0.259276	0.187228	0.276857	0.250954	0.428522	0.295822	0.396432	0.266481	0.350125	0.281003	0.331848	0.29232	0.351801	0.247418	0.22652	0.33111	0.336487	0.407892	0.209996	0.171945	0.35629	0.134878	0.30424	0.326021
TAG	0.0830303	0.163741	0.115357	0.112911	0.314911	0.370399	0.206219	0.246967	0.22024	0.328721	0.391826	0.209885	0.0243376	0.110364	0.0676814	0.107649	0.130905	0.151577	0.11436	0.162464	0.0560073	0.249613	0.314207	0.520036	0.476628	0.24974	0.251741	0.126331	0.266564	0.310767	0.345927	0.387444	0.246723	0.162251	0.164832	0.204957	0.274519	0.346755	0.199327	0.264136	0.136812	0.20424	0.258885	0.19275	0.530518	0.293381	0.331087	0.364333	0.323614
TAG	0.000411192	0.0818345	0.193117	0.0266846	0.259409	0.418101	0.326478	0.227407	0.414392	0.0946981	0.116705	0.17408	0.212848	0.0834847	0.26728	0.244907	0.312512	0.230154	0.222957	0.311276	0.164346	0.406017	0.276552	0.346283	0.25722	0.241912	0.195744	0.118859	0.249191	0.392751	0.355506	0.26646	0.195461	0.205814	0.363189	0.281662	0.235872	0.250159	0.203734	0.11661	0.187613	0.242532	0.34638	0.277158	0.341875	0.308568	0.14665	0.0423009	0.114597
TAG	0.143124	0.0768092	0.139352	0.0600924	0.237013	0.33733	0.216682	0.123968	0.278625	0.257407	0.180407	0.0900951	0.0165933	0.0398168	0.0686838	0.321184	0.199952	0.293745	0.156083	0.197986	0.115903	0.326555	0.311208	0.297506	0.361775	0.314475	0.363524	0.431707	0.442567	0.252602	0.133851	0.367141	0.303656	0.325994	0.34504	0.23971	0.231903	0.31874	0.275519	0.33098	0.381159	0.169773	0.168097	0.315019	0.269338	0.442132	0.430594	0.329624	0.334957
TAG	0.089756	0.0839602	0.0792152	0.0722949	0.264495	0.283356	0.261958	0.271436	0.405327	0.263408	0.258418	0.299313	0.059496	0.141025	0.229215	0.2682	0.406489	0.260896	0.138304	0.358671	0.134534	0.231043	0.264629	0.349218	0.258008	0.409262	0.428958	0.355374	0.465986	0.431019	0.525328	0.41755	0.286229	0.244875	0.387086	0.255203	0.128184	0.11701	0.267082	0.252036	0.323952	0.254912	0.354323	0.42813	0.425575	0.478164	0.181335	0.178628	0.302198
TAG	0.156332	0.0210088	0.219719	0.251267	0.188429	0.321151	0.397371	0.126137	0.101408	0.221099	0.258479	0.121042	0.243813	0.324732	0.207475	0.228491	0.302306	0.25661	0.182857	0.345092	0.314609	0.392642	0.216595	0.462539	0.219923	0.401997	0.315523	0.387317	0.455212	0.455708	0.518728	0.310527	0.121035	0.40072	0.43768	0.395047	0.248412	0.084847	0.284883	0.325253	0.165159	0.422657	0.225813	0.521817	0.35157	0.334721	0.342378	0.283249	0.334068
TAG	-0.0130661	0.101812	0.108401	0.071105	0.130724	0.336819	0.189775	0.217112	0.111932	0.240295	0.200001	0.216608	0.210301	-0.0151342	0.164204	-0.0295498	-0.0366236	0.147881	0.0504644	0.184246	0.305116	0.154246	0.172313	0.22302	0.284317	0.344486	0.0866638	0.117053	0.276975	0.236427	0.3331	0.273283	0.210757	0.187931	0.17984	0.154845	0.179419	0.10933	0.0470686	0.151024	0.111746	0.07008	0.279072	0.20416	0.339419	0.360538	0.262455	0.165945	0.145852
TAG	0.24893	0.262774	0.150896	0.335601	0.236039	0.402661	0.239574	0.228161	0.0607879	0.154418	0.172913	0.138746	0.17929	0.266867	0.113225	0.30991	0.2409	0.292754	0.501856	0.168734	0.373746	0.41277	0.24492	0.217625	0.137587	0.247375	0.164927	0.165782	0.41748	0.421304	0.488645	0.428614	0.212422	0.217898	0.33679	0.442015	0.395518	0.143954	0.224156	0.150477	0.270273	0.312954	0.390349	0.470688	0.289404	0.480166	0.371444	0.218023	0.451641
TAG	-0.00285117	0.218945	0.208736	0.186641	0.286748	0.422003	0.179652	0.386523	0.267451	0.322247	0.355071	0.34222	0.186311	0.149112	0.143522	0.279528	0.165116	0.508186	0.180464	0.138098	0.339476	0.356577	0.275705	0.340137	0.203212	0.208217	0.252361	0.409451	0.350778	0.444364	0.406549	0.372634	0.343114	0.23802	0.275745	0.256542	0.271677	0.222885	0.309263	0.226753	0.318404	0.256553	0.2587	0.35936	0.207915	0.284148	0.385401	0.281126	0.404439
TAG	-0.0108033	0.154174	0.013129	0.118616	0.148183	0.319265	0.32486	0.183324	0.246454	0.327131	0.116859	0.177483	0.157535	0.19025	0.0800564	0.254369	0.198799	0.105252	0.0900903	0.158755	0.287176	0.194877	0.351986	0.22643	0.507575	0.38719	0.516809	0.393487	0.412288	0.421954	0.357502	0.534372	0.258293	0.257823	0.256041	0.36527	0.173662	0.210734	0.271185	0.151595	0.148989	0.376728	0.530318	0.348719	0.406003	0.296687	0.472717	0.198513	0.231726
TAG	0.0861288	0.153992	0.125949	-0.0302403	0.0790844	0.174073	0.138079	0.150574	0.0394349	0.215232	0.242832	0.241828	-0.0297787	-0.0255176	0.0682806	0.294404	0.422342	0.292861	-0.0126897	0.319453	0.378325	0.29369	0.257779	0.232983	0.252649	0.189167	0.22622	0.350478	0.311039	0.37328	0.43896	0.263687	0.0194193	0.177734	0.24213	0.468486	0.453145	0.372012	0.396662	0.335025	0.338297	0.339031	0.387387	0.298045	0.338872	0.259152	0.444251	0.317121	0.338537
TAG	0.184337	0.139242	0.0996275	0.0427641	0.221675	0.428563	0.355125	0.252737	0.14914	0.318919	0.264058	0.247323	0.141749	0.235765	0.13301	0.295317	0.319512	0.251723	0.27915	0.144175	0.314489	0.345482	0.19567	0.407972	0.41655	0.372007	0.434971	0.428877	0.563876	0.332937	0.375058	0.386653	0.13745	0.19336	0.276346	0.4402	0.237823	0.22271	0.206803	0.340126	0.259508	0.372407	0.397757	0.253849	0.248481	0.185833	0.143674	0.373436	0.317693
TAG	0.0751253	-0.012674	0.184062	0.0581479	0.34002	0.337091	0.204866	0.265893	0.106175	0.0712751	0.222105	0.0852903	0.129872	-0.00297198	0.136495	0.229027	0.110045	0.204664	0.103579	0.0423345	0.308942	0.219691	0.334486	0.180782	0.265598	0.325653	0.235232	0.147629	0.200156	0.077646	0.244888	0.358308	0.0804167	0.178827	0.138284	0.350163	0.255048	0.262038	0.166166	0.394339	0.244421	0.151661	0.261325	0.283122	0.270722	0.348547	0.270707	0.183359	0.167525
TAG	0.142834	0.125604	0.10698	0.102373	0.25352	0.252133	0.271981	0.180048	0.302969	0.110383	0.180323	0.183684	0.0678076	0.1979	0.211965	0.32954	0.156165	0.264323	0.0968816	0.127512	0.231858	0.269503	0.24479	0.1263	0.272368	0.185038	0.24988	0.16221	0.246988	0.311155	0.432374	0.413524	0.338875	0.127423	0.255638	0.165263	0.0752215	0.0588797	0.128359	0.330893	0.259712	0.129488	0.368188	0.393071	0.330537	0.389689	0.311532	0.196219	0.21614
TAG	0.203144	0.085313	0.118264	0.262607	0.269858	0.409547	0.119631	0.197492	0.198219	-0.0156885	0.106991	0.139734	0.140187	0.199908	0.166799	0.138377	-0.11927	0.143002	0.0336052	0.0492815	0.139678	0.222688	0.231422	0.111155	0.15706	0.178102	0.120797	0.318486	0.148071	0.221261	0.23385	0.263369	0.236519	0.126709	0.237453	0.258585	0.107878	0.175474	0.160788	0.187373	0.181246	0.28292	0.0935606	0.186501	0.0509702	0.181023	0.0455162	0.0209942	0.228302
TAG	-0.0717983	0.1085	0.0744126	-0.00196252	0.0677224	0.144086	0.174185	0.174922	0.0858638	0.0274195	-0.00321332	0.07905	0.0459056	-0.055498	0.165013	0.101422	0.0773243	0.274075	0.0787424	0.213596	0.218521	0.363926	0.181432	0.30074	0.296684	0.19217	0.284049	0.13962	0.246227	0.370901	0.245557	0.098708	0.0973488	0.097601	0.402187	0.276171	0.168587	0.373819	0.408585	0.2867	0.474192	0.311736	0.328867	0.326352	0.317534	0.283214	0.20645	0.253148	0.319569
TAG	-0.00117174	0.140383	0.186291	0.051419	0.302233	0.318901	0.248149	0.0968311	0.225273	0.143782	0.223638	0.131099	0.0514682	0.217465	0.134896	0.162496	0.213876	0.228474	0.0743292	0.154356	0.184897	0.233064	0.248678	0.295092	0.140221	0.354511	0.212972	0.36497	0.430383	0.333457	0.440097	0.282931	0.0878524	0.252279	0.314302	0.311575	0.0436473	0.316966	0.232092	0.29538	0.335634	0.267326	0.433445	0.457572	0.0991263	0.256801	0.296314	0.256228	0.194542
TAG	-0.00658239	0.218607	0.0532636	0.174333	0.277959	0.282544	0.415992	0.168436	0.250922	0.0331514	0.236219	0.232403	0.175128	0.0690478	0.154485	0.0114283	0.384385	0.303755	0.108236	0.258852	0.330743	0.319008	0.35218	0.382896	0.302865	0.064903	0.178427	0.298206	0.477286	0.237783	0.313731	0.31003	0.155711	0.147362	0.346735	0.260909	0.252786	0.327403	0.107918	0.231148	0.222613	0.331236	0.410558	0.18884	0.539742	0.348856	0.404741	0.351645	0.236309
TAG	0.100588	0.355246	0.147537	0.219534	0.223689	0.343588	0.348066	0.110563	0.294963	0.204742	0.174782	0.329691	0.171145	0.219595	0.138606	0.426206	0.383023	0.216162	0.160187	0.265515	0.315829	0.459795	0.403175	0.222363	0.17187	0.112397	0.155451	0.343361	0.367226	0.304276	0.5491	0.261102	0.210587	0.115248	0.255023	0.430377	0.434012	0.466598	0.221441	0.302773	0.22727	0.379356	0.403795	0.32725	0.513293	0.376674	0.500979	0.235831	0.264378
TAG	0.00215826	0.15922	0.034029	0.0743068	0.369173	0.441941	0.320851	0.143874	0.102093	0.383412	0.233969	0.297134	0.102233	0.135919	0.235821	0.203582	0.267849	0.0840056	0.177459	0.281387	0.392027	0.281739	0.20593	0.26005	0.330888	0.333144	0.549008	0.421868	0.338828	0.424471	0.566943	0.548991	0.271913	0.363519	0.439353	0.214649	0.282289	0.224216	0.303357	0.182624	0.245092	0.337325	0.233685	0.396704	0.310338	0.287503	0.421845	0.310446	0.421746
TAG	0.108197	0.116867	0.06392	0.189943	0.356658	0.372265	0.372035	0.208646	0.278326	0.250169	0.232785	0.30031	0.107461	0.152149	0.313412	0.322868	0.276888	0.323125	0.301729	0.337228	0.220077	0.173603	0.148457	0.248839	0.542264	0.380704	0.460061	0.381936	0.557819	0.445908	0.50893	0.48381	0.29107	0.248265	0.427127	0.273095	0.166185	0.207136	0.272678	0.0875741	0.30522	0.36462	0.423976	0.375488	0.450426	0.480927	0.251474	0.351364	0.522318
TAG	0.133973	0.232638	0.202847	0.0775958	0.305887	0.369246	0.309566	0.180622	0.278524	0.357098	0.308988	0.146385	0.0709176	0.347999	0.224621	0.220128	0.28546	0.398392	0.292992	0.295596	0.34931	0.471338	0.314786	0.25159	0.334198	0.179367	0.380706	0.40737	0.464074	0.409218	0.410294	0.327678	0.0519591	0.135849	0.281878	0.229502	0.274385	0.302009	0.112134	0.235228	0.20777	0.365578	0.446194	0.323617	0.214809	0.455735	0.360577	0.275322	0.226452
TAG	0.14046	0.0246315	0.0923197	0.188269	0.24383	0.336483	0.237092	0.166709	0.153261	0.22934	0.215502	0.036262	0.281502	0.105826	0.298941	0.233195	0.264661	0.182847	0.0656701	0.275686	0.174772	0.247304	0.254497	0.363998	0.591471	0.558964	0.447945	0.38343	0.399121	0.441023	0.253893	0.225178	0.079545	0.324981	0.332057	0.316653	0.157985	0.143476	0.0943994	0.218583	0.286247	0.243536	0.313644	0.391918	0.204654	0.260098	0.187087	0.444329	0.402221
TAG	0.00654187	0.179511	0.145163	0.224273	0.37983	0.411304	0.342151	0.229048	0.112546	0.451977	0.344957	0.156442	0.0334497	0.0342254	0.088369	0.293997	0.280567	0.097723	0.25939	0.384062	0.441814	0.472693	0.329621	0.416752	0.238544	0.382198	0.334766	0.429928	0.474818	0.455847	0.173434	0.157207	0.115942	0.188687	0.328311	0.236186	0.404465	0.427626	0.425413	0.208509	0.236694	0.265492	0.256763	0.26355	0.459162	0.366922	0.496929	0.429961	0.458097
TAG	0.209674	0.14926	0.106667	0.225781	0.151595	0.158253	0.321364	0.25407	0.259066	0.227806	0.216967	0.0518389	0.15529	0.00168858	0.0732632	0.186102	0.233935	0.199953	0.183749	0.348995	0.214823	0.313188	0.312957	0.391669	0.406513	0.174083	0.203706	0.359167	0.366219	0.349342	0.250874	0.260578	0.200538	0.0730609	0.256262	0.16126	0.254174	0.356096	0.295149	0.282492	0.255237	0.258816	0.28586	0.277574	0.241376	0.456013	0.37435	0.573784	0.422493
TAG	0.188814	0.0641121	0.179241	0.12294	0.319847	0.471639	0.43339	0.24849	0.287697	0.186528	0.171366	0.200778	-0.0597696	0.114927	0.202802	0.337207	0.188568	0.301372	0.358095	0.325964	0.243069	0.172165	0.336354	0.224749	0.230758	0.206688	0.193088	0.263448	0.343805	0.299583	0.309623	0.360785	0.122453	0.155114	0.274514	0.399909	0.379265	0.261592	0.00904141	0.200505	0.273373	0.299866	0.30565	0.242343	0.391646	0.335418	0.467104	0.37895	0.106831
TAG	0.187647	0.125977	0.212224	0.162468	0.274786	0.405085	0.304259	0.243975	0.342167	0.267467	0.20179	0.109767	0.309567	0.157319	0.309799	0.434288	0.235058	0.345396	0.40183	0.407539	0.371349	0.333152	0.366938	0.268828	0.402017	0.29971	0.382684	0.467732	0.445184	0.470731	0.464733	0.291804	0.202638	0.282186	0.259101	0.451992	0.339754	0.277583	0.278593	0.130666	0.440614	0.412942	0.400721	0.338207	0.372723	0.214589	0.302031	0.374227	0.32023
TAG	0.142272	0.192489	0.101626	0.195563	0.300532	0.276981	0.294471	0.195766	0.0946322	0.187463	0.373366	0.232028	0.283021	0.165204	0.112857	0.114231	0.121327	0.071666	0.224735	0.177741	0.197399	0.334547	0.346776	0.401693	0.322179	0.231522	0.0941369	0.139764	0.210275	0.198084	0.397789	0.430326	0.322146	0.260664	0.211504	0.0909891	0.0628474	0.0962306	0.138862	0.16937	0.14679	0.0460283	0.11416	0.501054	0.346412	0.286224	0.178453	0.0137755	-0.0374134
TAG	0.10285	0.224648	0.025787	0.0157452	0.234023	0.512799	0.482319	0.255536	0.412727	0.271897	0.337799	0.266197	0.241523	0.390783	0.30374	0.279872	0.220757	0.328583	0.365284	0.351065	0.27899	0.172974	0.295254	0.338402	0.452353	0.499687	0.482188	0.580963	0.473987	0.504966	0.520402	0.461638	0.17135	0.362804	0.394598	0.333786	0.130857	0.136065	0.0432258	0.258396	0.209441	0.355395	0.351462	0.384887	0.59738	0.280012	0.286071	0.173011	0.322482
TAG	0.0370802	0.0392488	0.131444	0.186323	0.104809	0.144402	0.250369	0.355173	0.238776	0.118637	0.0699892	0.10165	0.152307	0.0592177	0.00141305	0.192388	0.352149	0.11888	0.0184067	0.194009	0.284232	0.28676	0.163252	0.12683	0.355775	0.200003	0.188452	0.208497	0.217299	0.29112	0.300272	0.208682	0.240049	0.1709	0.308214	0.156406	0.259666	0.17963	0.229809	0.102845	0.360007	0.244674	0.272949	0.150855	0.185625	0.324747	0.232091	0.12411	0.31642
TAG	0.207842	0.288079	0.105555	0.251707	0.180579	0.599784	0.325244	0.021723	0.219121	0.39488	0.379458	0.265583	0.317088	0.250347	0.344847	0.123617	0.165875	0.34009	0.420186	0.47558	0.422219	0.240623	0.465331	0.424851	0.503234	0.35538	0.244631	0.528325	0.477306	0.433974	0.508904	0.414743	0.424755	0.329582	0.322901	0.195083	0.271667	0.0699288	0.149278	0.270066	0.352945	0.268809	0.372733	0.270027	0.391682	0.376947	0.269616	0.315691	0.358374
TAG	-0.0426202	0.12189	-0.0385262	0.0437963	0.162034	0.255403	0.226234	0.248528	0.0999334	0.130699	0.175801	0.103191	0.15221	0.0718752	0.169276	0.195746	0.182995	0.182961	0.0783959	0.0216526	0.147476	0.441987	0.221484	0.234701	0.223363	0.331131	0.177424	0.176796	0.191292	0.28958	0.176352	0.200639	0.167767	0.0548215	0.324039	0.363692	0.299717	0.267145	0.0463418	0.187502	0.286878	0.111606	0.224003	0.384778	0.223499	0.257739	0.152149	0.197754	0.186029
TAG	0.00242595	0.14176	0.0661006	0.185214	0.208108	0.244919	0.275781	0.189912	0.203417	0.168932	0.165582	0.0520354	0.212191	0.15348	0.204198	0.0748336	0.219331	0.199441	0.176236	0.208722	0.325718	0.292232	0.263044	0.184488	0.299526	0.202329	0.195316	0.401103	0.203385	0.383168	0.444895	0.350908	0.0959035	0.275656	0.293443	0.221921	0.185357	0.136525	0.233085	0.124654	0.257246	0.23046	0.277095	0.345647	0.370224	0.371148	0.493138	0.219418	0.305075
TAG	0.31176	0.239724	0.16665	0.193263	0.362548	0.398283	0.321918	0.225762	0.271296	0.105779	0.362222	0.355408	0.286947	0.177046	0.220399	0.260893	0.398832	0.347856	0.328681	0.279028	0.234433	0.422797	0.417282	0.411774	0.137821	0.444337	0.450846	0.332111	0.488746	0.40783	0.558909	0.364065	0.299716	0.27492	0.286227	0.371557	0.324763	0.169201	0.28197	0.174443	0.282018	0.518447	0.352413	0.466787	0.407182	0.39368	0.475596	0.280347	0.281689
TAG	0.180862	0.129025	0.24241	0.049123	0.179893	0.46835	0.137889	0.152821	0.146334	0.211541	0.343602	0.106126	0.125496	0.113995	0.13712	0.341123	0.237768	0.151667	-0.0101089	0.268775	0.225011	0.330328	0.366642	0.338062	0.386558	0.116214	0.0885312	0.132263	0.30382	0.408925	0.220342	0.205977	0.162072	0.102821	0.188005	0.333694	0.253494	0.354447	0.267732	0.367654	0.315953	0.105073	0.0418144	0.346855	0.357762	0.375945	0.398292	0.237604	0.223561
TAG	0.0402052	0.0414207	0.066091	0.183159	0.300757	0.170018	0.357675	0.181632	0.283338	0.0873926	0.0509368	0.254235	0.117135	0.214481	0.133602	0.333076	0.349096	0.157921	0.0902357	0.192832	0.22886	0.388362	0.25374	0.287361	0.191236	0.0853855	0.31799	0.198342	0.197907	0.391209	0.397311	0.312072	0.185119	0.112816	0.252678	0.448422	0.427456	0.289345	0.318972	0.24614	0.364125	0.445907	0.323948	0.274593	0.250596	0.252748	0.240349	0.239173	0.183496
TAG	0.0541685	0.0511141	0.016136	0.0717148	0.241886	0.324216	0.264015	0.143485	0.0753306	0.14999	0.0358861	0.192867	-0.042152	0.195464	0.130185	0.341123	0.326235	0.279191	0.209756	0.0701145	0.401335	0.306243	0.20666	0.201883	0.0659049	0.150341	0.14883	0.23716	0.342154	0.195433	0.419093	0.356466	0.0894935	0.00763	0.304184	0.324007	0.308097	0.380076	0.303167	0.220488	0.326667	0.277757	0.4146	0.451742	0.225494	0.426866	0.264875	0.17197	0.224208
TAG	0.0925686	0.325349	0.223465	0.139219	0.117233	0.431322	0.148451	0.295935	0.208115	0.256286	0.239219	0.235667	0.0469324	0.266196	0.197109	0.282293	0.258866	0.1202	0.242365	0.241351	0.28269	0.259005	0.274399	0.283314	0.350214	0.210273	0.300019	0.138126	0.192356	0.451602	0.2843	0.269993	0.282502	0.166305	0.280066	0.14336	0.354998	0.120744	0.0699946	0.2281	0.125175	0.305641	0.356754	0.370092	0.250355	0.195785	0.189711	0.154176	0.215571
TAG	0.184368	0.209514	0.213041	-0.0139206	0.442793	0.479453	0.637126	0.496115	0.340174	0.517909	0.472921	0.172807	0.203817	0.0780056	0.336408	0.470685	0.445912	0.624259	0.621016	0.54133	0.29514	0.444863	0.395213	0.437016	0.705905	0.901166	0.924098	0.723955	0.810348	0.614029	0.705943	0.447604	0.299641	0.442103	0.51155	0.276193	0.141442	0.189473	0.222012	0.403017	0.396158	0.506887	0.314126	0.350276	0.416919	0.475919	0.347971	0.361691	0.761199
TAG	0.0378803	0.134784	0.185911	0.133509	0.198136	0.391435	0.270479	0.309386	0.369897	0.403278	0.308336	0.331612	0.110634	0.200334	0.277736	0.240454	0.288021	0.273022	0.371762	0.296049	0.326835	0.288027	0.15054	0.156745	0.184271	0.303528	0.394997	0.473399	0.339832	0.432425	0.408941	0.357903	0.202592	0.210618	0.395612	0.322289	0.223227	0.188667	0.0321027	0.272344	0.289254	0.373916	0.374699	0.267575	0.352976	0.124798	0.249286	0.309625	0.202581
TAG	0.0129498	0.0955878	0.0930714	0.0181066	0.273717	0.325217	0.179314	0.108543	0.214088	0.0700457	0.23859	0.321399	0.220017	0.0823119	0.117903	0.142504	0.00222127	0.0812047	0.0115643	0.240292	0.419553	0.357597	0.353654	0.280874	0.171627	0.19021	0.0628392	0.109459	0.20908	0.265071	0.347871	0.279827	0.329192	0.185646	0.101742	0.430711	0.262717	0.16762	0.181892	0.327091	0.332785	0.427677	0.277378	0.36331	0.252917	0.189505	0.188382	0.187204	0.127533
TAG	-0.0381867	0.0948562	0.0819168	0.189923	0.150847	0.246486	0.296435	0.281646	0.116709	0.181808	0.244531	0.26389	0.0594596	-0.0103895	0.118392	0.173074	0.123809	0.0907219	0.275085	0.311099	0.274812	0.281583	0.311102	0.234762	0.353023	0.275247	0.302618	0.273456	0.261851	0.34473	0.337592	0.231447	0.116243	-0.0186345	0.197937	0.187436	0.31757	0.302124	0.340502	0.339752	0.3897	0.226617	0.205638	0.294168	0.462339	0.225101	0.416629	0.376958	0.260764
TAG	-0.0379656	-0.079773	0.149516	0.114243	0.279056	0.242667	0.25032	0.270247	0.320412	0.145836	0.0727061	0.0838407	0.0513723	-0.0294552	0.202585	0.213786	0.288223	0.291161	0.125631	0.233858	0.250854	0.3349	0.242917	0.327951	0.375799	0.282164	0.356914	0.473374	0.306376	0.449692	0.389598	0.133966	0.310531	0.174515	0.244009	0.352435	0.115575	0.266393	0.414518	0.152012	0.355088	-0.0244691	0.161161	0.363531	0.300753	0.231663	0.447877	0.314574	0.557286
TAG	0.0456425	0.203172	0.0261728	0.0930383	0.244581	0.33018	0.399059	0.203913	0.215597	0.304985	0.288711	0.217369	0.192937	0.222662	0.339548	0.282941	0.222674	0.263403	0.0322279	0.298864	0.359166	0.291728	0.216883	0.287201	0.156286	0.285715	0.362674	0.558719	0.372054	0.414894	0.457382	0.419325	0.239547	0.300693	0.278358	0.439005	0.310043	0.103149	0.194638	0.244287	0.353745	0.392924	0.505144	0.383478	0.454175	0.378095	0.298743	0.293879	0.337016
TAG	0.19998	0.249882	0.200274	0.202019	0.185541	0.260613	0.34989	0.193737	0.234517	0.127977	0.28879	0.186612	0.266567	0.216673	0.177294	0.16648	0.178538	0.184913	0.310391	0.256251	0.339024	0.405438	0.357415	0.16723	0.216503	0.123537	0.0176416	0.199219	0.331519	0.391697	0.451589	0.474859	0.106665	0.310254	0.307003	0.466856	0.284043	0.299244	0.156512	0.146987	0.169641	0.272571	0.482832	0.46209	0.51659	0.462872	0.404588	0.103125	0.28437
TAG	0.246759	0.135849	0.137926	0.120793	0.648567	0.767739	0.614467	0.401932	0.388889	0.692417	0.382934	0.347812	0.113035	0.189732	0.35739	0.287219	0.419365	0.641416	0.510308	0.43748	0.31465	0.26543	0.239536	0.441902	0.436547	0.756312	0.910662	0.743622	0.72959	0.883894	0.744299	0.616551	0.2312	0.31676	0.429422	0.543788	0.211101	0.138493	0.119309	0.328139	0.576762	0.940305	0.534264	0.54201	0.529596	0.455609	0.474521	0.348904	0.676497
TAG	0.0859884	0.203329	0.20696	0.0843326	0.234305	0.644939	0.256576	0.241792	0.290176	0.2086	0.37285	0.273118	0.0468223	0.311534	0.283936	0.0793223	0.369853	0.282086	0.517001	0.28723	0.281452	0.270659	0.378699	0.296144	0.472144	0.40138	0.337623	0.567818	0.425393	0.303511	0.426567	0.139934	0.348089	0.230147	0.245394	0.170112	0.0303462	0.333876	0.115748	0.26478	0.501093	0.291331	0.411982	0.276244	0.323735	0.375134	0.459587	0.186762	0.406845
TAG	0.00626464	0.123624	0.0562293	0.219625	0.285427	0.189891	0.125901	0.154524	0.245474	0.180005	0.105923	0.0766841	0.158491	0.282552	0.151081	0.195196	0.183587	0.145994	0.0334162	-0.00686699	0.357499	0.308749	0.332517	0.125061	0.328697	0.302307	0.00494856	0.134277	0.152498	0.36593	0.339097	0.181234	0.233358	0.200816	0.224173	0.485667	0.315157	0.0812472	0.185841	0.142566	0.315742	0.279831	0.335944	0.21856	0.243833	0.100516	0.158265	0.364813	0.21367
TAG	0.239954	0.0878729	-0.0404696	0.125715	0.357333	0.391933	0.465061	0.201476	0.0350407	0.149655	0.282301	0.160143	0.127629	0.140708	0.25897	0.22893	0.284739	0.145623	0.275961	0.348915	0.284179	0.458951	0.155291	0.362589	0.0943102	0.292375	0.219731	0.29129	0.387984	0.348922	0.406624	0.482662	0.323553	0.151697	0.268213	0.397338	0.355437	0.122739	0.0407375	0.359718	0.161073	0.306211	0.333046	0.353649	0.294552	0.338891	0.443803	0.255502	0.276884
TAG	0.131231	0.127931	0.166737	0.195451	0.435566	0.41835	0.444104	0.292573	0.220408	0.118878	0.175163	0.200143	0.246945	0.133462	0.206903	0.419879	0.284173	0.452467	0.278963	0.43036	0.394426	0.217744	0.388163	0.198594	0.272014	0.436362	0.555243	0.602779	0.550712	0.725736	0.684062	0.276389	0.142425	0.190808	0.378732	0.564211	0.401133	0.0448849	0.384575	0.224505	0.460315	0.622562	0.447927	0.350575	0.481921	0.335568	0.329361	0.351132	0.354908
TAG	0.212614	0.194752	0.20724	0.0310669	0.286861	0.221793	0.202734	0.103272	0.318348	-0.106445	0.136561	0.313338	0.227333	0.0878616	0.0991702	0.0685008	0.168281	-0.122228	0.104747	0.120501	0.250664	0.350952	0.208519	0.296844	0.34781	0.143008	0.0518322	0.0554582	0.104607	0.196889	0.193007	0.12559	0.249726	0.37061	0.411934	0.238406	0.0356977	0.0960771	0.0895274	0.0927605	0.10483	0.211152	0.331796	0.39825	0.285156	0.230909	0.133818	0.0655901	0.119423
TAG	0.122812	0.110944	0.0912538	-0.0310088	0.330913	0.40953	0.372269	0.342937	0.13866	0.207823	0.0696424	0.112666	0.130705	0.164548	0.215481	0.214755	0.0926828	0.204545	0.230994	0.254062	0.412905	0.357253	0.284436	0.413711	0.33513	0.289189	0.292924	0.433843	0.283862	0.24346	0.451528	0.286931	0.122242	0.179206	0.306447	0.419415	0.33486	0.0738246	0.345983	0.3049	0.38246	0.293886	0.474331	0.218223	0.375186	0.390337	0.252666	0.211222	0.255839
TAG	0.169996	0.0179941	-0.0194044	0.199191	0.270578	0.109262	0.39423	0.190229	0.209156	0.135365	0.0790257	0.188109	0.0972847	0.195229	0.104047	0.151114	0.314178	0.103611	0.000505129	0.0847523	0.246363	0.271204	0.0866719	0.364278	0.228973	-0.0833215	0.293215	0.147211	0.25699	0.289016	0.469702	0.301079	0.122971	0.206561	0.267382	0.253363	0.186548	0.289319	0.0770016	0.232511	0.323344	0.322552	0.3532	0.376603	0.352179	0.291132	0.289849	0.185359	0.272528
TAG	0.0975715	0.30305	0.267859	0.0629504	0.438289	0.504188	0.384378	0.163251	0.142515	0.15474	0.327394	0.171191	0.113668	0.402561	0.411564	0.180669	0.327172	0.301749	0.292943	0.372564	0.313146	0.318156	0.429847	0.316393	0.418693	0.34224	0.545758	0.564869	0.388002	0.501513	0.631646	0.461966	0.370047	0.148147	0.464346	0.410726	0.336617	0.154085	0.319082	0.0330305	0.341497	0.495687	0.475847	0.52586	0.477667	0.556674	0.37382	0.44137	0.234177
TAG	0.153499	-0.0343138	0.157123	0.189295	0.402865	0.389444	0.382278	0.267183	0.313824	0.170958	0.211334	0.372092	0.160966	0.214499	0.294066	0.285593	0.238095	0.23062	0.231251	0.201969	0.399897	0.205761	0.385155	0.292927	0.423714	0.502373	0.258489	0.303915	0.456896	0.502487	0.362532	0.250492	0.328186	0.323115	0.252508	0.149982	0.249686	0.0181605	0.366183	0.242988	0.300822	0.28636	0.359092	0.141937	0.317582	0.294448	0.289714	0.433558	0.513126
TAG	0.277139	0.150896	0.0878443	0.303216	0.32749	0.49504	0.492059	0.254856	0.21526	0.361317	0.206272	0.158125	0.144066	0.0997202	0.267991	0.271705	0.358779	0.544796	0.363806	0.318736	0.32972	0.242328	0.300148	0.247735	0.430745	0.427831	0.322698	0.270863	0.482035	0.409589	0.573263	0.495388	0.365517	0.210249	0.169333	0.130171	0.175466	0.103942	0.106879	0.053927	0.095354	0.273252	0.231619	0.242659	0.40769	0.446691	0.190404	0.467283	0.252952
TAG	0.243191	0.194704	0.067972	0.183435	0.244951	0.358312	0.274756	0.0970579	0.374056	0.279749	0.137006	0.133623	0.153707	-0.00754465	0.252126	0.0858534	0.364925	0.279293	0.307919	0.202256	0.257073	0.430701	0.310608	0.364997	0.292028	0.190535	0.228038	0.277857	0.243954	0.426935	0.271055	0.333075	0.171992	0.265477	0.184697	0.278669	0.440032	0.317454	0.286214	0.160245	0.0151072	0.164557	0.237334	0.250561	0.28596	0.43881	0.384501	0.489815	0.366194
TAG	0.283002	0.20294	0.206616	0.202996	0.238372	0.265076	0.465563	0.245423	0.192246	0.259474	0.199672	0.25136	0.120549	0.220148	0.405683	0.181537	0.337665	0.364374	0.0559961	0.195744	0.264554	0.431309	0.287146	0.324558	0.346093	0.263804	0.360867	0.370399	0.443585	0.434179	0.522931	0.343829	0.302597	0.163294	0.384956	0.361539	0.260872	0.166408	0.125431	0.199376	0.311176	0.312946	0.423187	0.353167	0.326255	0.378656	0.268837	0.308412	0.259264
TAG	0.0600646	0.292895	0.0885094	0.0141475	0.260069	0.569672	0.425757	0.223274	0.313776	0.446001	0.336744	0.184803	0.301468	0.248711	0.148421	0.251085	0.305522	0.212142	0.225548	0.258651	0.272682	0.339373	0.389053	0.409658	0.398399	0.268841	0.410145	0.550821	0.502616	0.512655	0.517505	0.494039	0.216195	0.401206	0.327627	0.219171	0.254244	0.311923	0.171902	0.147209	0.317833	0.308875	0.394677	0.441225	0.392736	0.388047	0.494943	0.306879	0.33067
TAG	0.0148711	0.146644	0.0994947	0.177782	0.0764495	0.116116	0.257494	0.184438	0.284885	0.32866	0.315672	0.149027	0.150467	0.0540491	0.142104	0.130329	0.210856	0.254987	0.124746	0.131788	0.317292	0.339198	0.319303	0.287157	0.344741	0.193451	0.110722	0.0992576	0.289372	0.286163	0.191284	0.145517	0.232063	0.160302	0.320576	0.086989	0.318645	0.116714	0.156203	0.239593	0.192404	0.271806	0.129333	0.282757	0.250299	0.340596	0.446096	0.259499	0.385655
TAG	0.00404913	0.227917	0.142913	0.275646	0.211665	0.228218	0.318594	0.222134	0.105985	-0.00199294	-0.0151499	0.089813	0.1855	0.0888922	0.22016	0.383026	0.198925	0.146548	0.201073	0.334231	0.176938	0.290523	0.178031	0.185594	0.0602582	0.0222407	0.0454656	0.30131	0.189168	0.249922	0.521784	0.335725	0.0257919	0.154704	0.305821	0.44452	0.3297	0.105777	0.27936	0.100012	0.280938	0.402603	0.498779	0.365119	0.370632	0.26573	0.225183	0.00183217	0.251308
TAG	-0.0367788	0.0778987	0.0653806	0.102469	0.289548	0.171095	0.121266	0.105953	0.233939	0.173568	0.120697	0.163595	0.0483646	0.11519	0.184519	0.150457	0.320313	0.18533	0.104095	0.349354	0.232433	0.219328	0.319969	0.264488	0.0882249	0.0522775	-0.0466995	0.210701	0.310991	0.173624	0.353	0.116954	0.0778449	0.0927654	0.200036	0.207804	0.252272	0.263511	0.202664	0.214093	0.330515	0.194643	0.378011	0.357931	0.170575	0.441651	0.539499	0.31338	0.205504
TAG	0.20152	0.0209464	0.0128779	0.0973325	0.385532	0.610255	0.42616	0.373825	0.205235	0.23143	0.194518	0.19374	0.0739365	0.287413	0.206696	0.144702	0.270911	0.299695	0.142342	0.278021	0.348728	0.43769	0.300587	0.299488	0.302406	0.394273	0.480608	0.32811	0.344077	0.4695	0.298536	0.344577	0.443209	0.30088	0.331685	0.261636	0.213796	0.249539	0.224307	0.214828	0.355172	0.447067	0.304931	0.39112	0.396649	0.202964	0.455548	0.296978	0.333959
TAG	-0.0881648	0.265275	0.188733	0.17717	0.270186	0.219343	0.262741	0.0671823	0.297387	0.37779	0.239223	0.162999	0.0669438	0.206188	0.150571	0.0582751	0.174202	-0.0274511	0.135996	0.250975	0.161393	0.209537	0.291542	0.376828	0.487139	0.347017	0.138712	0.206762	0.192088	0.398343	0.275676	0.236216	0.142706	0.19521	0.164827	0.114105	0.190326	0.289278	0.26582	0.211139	0.242382	0.135344	0.267877	0.0765172	0.24838	0.296651	0.403072	0.279371	0.351437
TAG	0.10099	0.135564	0.0474809	0.100461	0.0569255	0.24004	0.280585	0.153207	0.244723	0.112054	0.202458	0.24936	0.0442627	0.202836	0.155686	0.177752	0.0147492	0.0271165	0.202364	0.106685	0.0447666	0.519486	0.419822	0.330942	0.390643	0.27308	0.0949295	0.126535	0.174328	0.28927	0.233128	0.359288	0.361729	0.234397	0.290252	0.151834	0.000429503	0.0461047	0.115034	0.0622886	0.164892	0.215722	0.154225	0.274774	0.147317	0.41421	0.0594378	0.155304	0.168138
TAG	0.0348677	0.19574	-0.0291453	0.236311	0.259224	0.259342	0.222443	0.129154	0.00730615	0.133459	-0.0066711	0.208354	0.0144645	0.20372	0.19566	0.171421	0.256669	0.0691034	0.0433503	0.219498	0.301133	0.298427	0.338476	0.216193	-0.0342816	-0.00637071	0.215219	0.123962	0.223678	0.423004	0.576676	0.363803	0.118815	-0.0566525	0.40002	0.476805	0.310165	0.154008	0.125409	0.249334	0.295649	0.39569	0.374592	0.41662	0.40778	0.355686	0.315346	0.129437	0.21459
TAG	0.0235542	0.239736	0.0930165	0.229837	0.303215	0.323857	0.243871	0.167095	0.0877734	0.127384	0.045266	0.129907	0.134916	0.113249	0.140925	0.158083	0.249673	0.213202	0.24578	0.348638	0.26518	0.313853	0.207943	0.157545	0.186117	0.325247	0.286517	0.312018	0.295555	0.385369	0.33081	0.343393	0.293135	0.139366	0.294413	0.392923	0.306897	0.22706	0.358651	0.219123	0.297111	0.268908	0.412079	0.457505	0.343584	0.342647	0.251884	0.15179	0.291735
TAG	0.0246912	0.103674	0.258407	0.0488871	0.250761	0.24178	0.323052	0.226421	0.175244	0.345208	0.310868	0.0903353	0.289505	0.137917	0.144172	0.0606034	0.209693	0.267621	0.139428	0.272834	0.353262	0.193896	0.275417	0.241344	0.356555	0.477262	0.420108	0.343822	0.443796	0.473407	0.524032	0.439678	0.207637	0.175074	0.211835	0.306296	0.299031	0.0750014	0.109583	0.350924	0.263644	0.328067	0.409635	0.336005	0.1737	0.113984	0.244697	0.268626	0.465957
TAG	0.0641734	0.0626911	0.0058653	0.200785	0.188369	0.348796	0.209096	0.218606	0.156535	0.269121	0.101104	0.268352	0.0712597	0.132132	0.0507744	0.391222	0.223757	0.0559084	0.171811	0.271381	0.283534	0.329921	0.266076	0.310902	0.501356	0.352347	0.179498	0.150658	0.384068	0.308615	0.203997	0.294799	0.184375	0.0674964	0.191688	0.223445	0.313653	0.307633	0.171518	0.494333	0.115614	0.264388	0.322311	0.276965	0.109121	0.371264	0.448595	0.410125	0.195746
TAG	0.0813646	0.106314	0.128959	0.130123	0.322158	0.289373	0.0743067	0.299062	0.0953762	0.0813738	0.290257	0.0479888	0.236439	0.121467	0.135303	0.239206	0.20973	0.19595	-0.0356371	0.126189	0.392503	0.365701	0.446281	0.0928754	0.139017	0.134529	0.101043	0.108219	0.192781	0.361638	0.401943	0.48726	0.147829	0.168864	0.25101	0.410359	0.271349	0.281534	0.119588	0.221561	0.475441	0.315352	0.327935	0.362244	0.355424	0.28448	0.26932	-0.0114361	0.276154
TAG	0.189199	0.145842	0.128746	0.148334	0.281707	0.357876	0.342943	0.3174	0.153794	0.160779	0.142138	0.222076	0.176213	0.240689	0.407049	0.340578	0.235512	0.484082	0.243301	0.257308	0.304401	0.405925	0.211621	0.312504	0.236213	0.383426	0.541582	0.505111	0.509502	0.467133	0.591887	0.330175	0.150388	0.127736	0.527468	0.555699	0.201139	0.187948	0.30244	0.352833	0.197061	0.549514	0.426062	0.421361	0.223743	0.265522	0.313006	0.278835	0.335455
TAG	0.255074	0.194552	0.142669	0.211603	0.357306	0.577301	0.354209	0.211538	0.378076	0.507818	0.28983	0.0477005	0.183146	0.089804	0.197827	0.385779	0.252021	0.4999	0.412682	0.346939	0.404351	0.326633	0.186465	0.568467	0.584493	0.437242	0.56988	0.629488	0.50628	0.600043	0.46939	0.440313	0.211402	0.287546	0.38602	0.324192	0.267434	0.230966	0.333516	0.279911	0.327299	0.343213	0.500359	0.41523	0.385128	0.460183	0.358048	0.293413	0.487516
TAG	0.113565	0.0570912	0.101747	0.0461645	0.266787	0.37726	0.431976	0.246159	0.257359	0.180235	0.181354	0.193048	0.152614	0.294056	0.404789	0.186177	0.232145	0.0504356	0.0916026	0.165201	0.341337	0.180719	0.322225	0.130514	0.222636	0.289147	0.276766	0.32927	0.470814	0.430237	0.400806	0.59409	0.430249	0.276161	0.364544	0.372474	0.28517	0.197015	-0.0703926	0.297389	0.482766	0.337262	0.347365	0.232186	0.336939	0.363495	0.194906	0.10195	0.163696
TAG	0.109293	0.121872	-0.141407	0.141406	0.306056	0.462956	0.333538	0.212029	0.226811	0.191967	0.208962	0.161756	0.222201	0.124667	0.0599112	0.153878	0.165332	0.167868	0.0984467	0.237264	0.216417	0.252164	0.435573	0.312955	0.326013	0.261564	0.273132	0.299299	0.34237	0.274371	0.471737	0.271731	0.143218	0.218557	0.32889	0.342041	0.286102	0.271204	0.271552	0.142598	0.225297	0.339621	0.348508	0.439453	0.526731	0.277438	0.206893	0.236808	0.336005
TAG	0.223113	0.127594	0.223739	0.198397	0.192632	0.326462	0.197835	0.223685	0.287922	0.316587	0.168813	0.203537	0.167647	0.0537531	0.180863	0.158069	0.205156	0.275396	0.105483	0.26594	0.22827	0.454323	0.29261	0.319838	0.430631	0.332832	0.0967102	0.250314	0.287925	0.437816	0.0970236	0.218972	0.233664	0.24713	0.180834	0.270603	0.387525	0.356334	0.42225	0.147901	0.295425	0.145836	0.18452	0.17531	0.244731	0.378949	0.386194	0.597637	0.400842
TAG	0.0875399	0.27409	0.0859225	0.0753184	0.263251	0.402058	0.267743	0.10422	0.260533	0.177784	0.179217	0.0809814	-0.0220169	0.222685	0.360492	0.357444	0.335772	0.155023	0.19534	0.318269	0.421486	0.274339	0.181148	0.322923	0.293791	0.277965	0.39373	0.523545	0.365924	0.603709	0.45266	0.243135	0.243648	0.117249	0.433208	0.270431	0.168486	0.153311	0.213392	0.197885	0.279766	0.168207	0.465137	0.38723	0.463374	0.135668	0.204528	0.155836	0.227391
TAG	0.156783	0.118575	0.0794449	0.236515	0.201503	0.372288	0.260501	0.295579	0.231656	0.223338	0.00733897	0.158242	0.274301	0.106444	0.389872	0.177759	0.205547	0.242692	0.116284	0.270039	0.333432	0.22307	0.224907	0.304884	0.188608	0.220893	0.176429	0.237645	0.343229	0.341889	0.366507	0.283469	0.223941	0.147543	0.218497	0.321453	0.143423	0.0860217	0.0285871	0.129649	0.202321	0.207316	0.243428	0.355197	0.250076	0.193036	0.194155	0.246118	0.326395
TAG	0.0127286	0.233688	0.105728	0.138894	0.302503	0.326617	0.338933	0.295456	0.158777	0.251684	0.20428	0.098457	0.249026	0.177102	0.24829	0.16778	0.236123	0.244885	0.116984	0.297442	0.389738	0.310442	0.204177	0.267569	0.276058	0.134101	0.245599	0.285815	0.234901	0.389175	0.331216	0.387431	0.20727	0.184167	0.225285	0.261437	0.266185	0.285222	0.32077	0.357604	0.334657	0.300148	0.332539	0.309096	0.448524	0.23856	0.285922	0.0991801	0.330814
TAG	0.12829	0.105582	0.167532	0.152839	0.122248	0.375499	0.438423	0.461358	0.18496	0.146044	0.292893	0.138963	0.111297	0.0964787	0.188114	0.0947075	0.202669	0.291153	0.117066	0.236673	0.168905	0.436747	0.247276	0.281889	0.359974	0.359982	0.475889	0.387042	0.507361	0.445347	0.523058	0.18658	0.204735	0.236103	0.343247	0.497069	0.147581	-0.0479033	0.254497	0.29417	0.357575	0.396619	0.481686	0.161767	0.37924	0.257375	0.358059	0.190597	0.257856
TAG	0.489216	0.248837	0.20629	0.17115	0.281643	0.509414	0.162854	-0.0119667	0.298392	0.297216	0.302537	0.289247	0.244702	0.071969	0.064263	0.201525	0.0484117	0.154359	0.076781	0.0502025	0.225824	0.338923	0.305398	0.345851	0.194016	0.227356	0.0558937	0.0333778	0.218272	0.407775	0.455324	0.456277	0.391194	0.386952	0.178651	0.139616	0.140663	0.236594	0.123088	0.0663378	0.238874	0.243296	0.147235	0.402207	0.462077	0.450437	0.423563	0.412724	0.170666
TAG	-0.102529	-0.0684529	-0.0337686	0.194568	0.270081	0.224652	0.30359	0.266372	0.263836	0.254988	0.17533	-0.0926937	-0.00728272	-0.0362749	0.1091	0.130258	0.298825	0.0457355	0.0552479	0.266895	0.382002	0.277207	0.369104	0.455109	0.374342	0.16254	0.203025	0.19363	0.355094	0.272964	0.403069	0.283627	0.152376	0.214816	0.246786	0.411498	0.378398	0.288476	0.430337	0.321692	0.263911	0.320322	0.491078	0.286455	0.363383	0.435386	0.215116	0.126572	0.311332
TAG	0.26551	0.179352	0.0306748	0.278394	0.123995	0.326852	0.300643	0.272975	0.275487	0.273855	0.246322	0.270751	0.132349	0.201386	0.24561	0.391484	0.202338	0.333523	0.154888	0.27145	0.38677	0.488873	0.26667	0.307377	0.435485	0.244501	0.438634	0.302767	0.396229	0.395641	0.410443	0.387974	0.226321	0.317945	0.210277	0.383276	0.292669	0.174528	0.221354	0.293001	0.22747	0.341711	0.31725	0.256306	0.298577	0.42987	0.519308	0.251369	0.190348
TAG	0.103592	0.108487	0.14497	0.143084	0.216744	0.243596	0.256812	0.362534	0.205503	0.229112	0.207259	0.28588	0.204207	0.0746939	0.27991	0.109911	-0.010339	0.227691	0.117808	0.157523	0.278125	0.311004	0.284904	0.254857	0.378759	0.170342	0.0572794	0.19585	0.185804	0.495031	0.336185	0.188467	0.164533	0.0900612	0.279424	0.146242	0.197772	0.0879812	0.218589	-0.0408844	0.202873	0.320285	0.421889	0.33431	0.176813	0.291724	0.276191	0.139949	0.236154
TAG	0.319129	0.158576	0.228455	0.0561423	0.448166	0.733767	0.663669	0.411963	0.41773	0.382542	0.320958	0.375614	0.352652	0.481946	0.345451	0.332702	0.201371	0.364756	0.54264	0.524017	0.494395	0.207151	0.509481	0.591168	0.512602	0.684152	0.876912	0.630588	0.553163	0.722934	0.484011	0.402933	0.32941	0.370327	0.36015	0.406529	0.13624	0.0127639	0.04483	0.243108	0.343307	0.47721	0.412098	0.441503	0.451801	0.388497	0.340229	0.352132	0.323566
TAG	0.0784061	0.137857	0.213185	0.133563	0.22312	0.584387	0.361225	0.274298	0.239804	0.296877	0.238759	0.291726	0.175606	0.188714	0.318509	0.317296	0.254009	0.278521	0.42663	0.140385	0.14087	0.410966	0.291864	0.258929	0.293749	0.2349	0.372137	0.360552	0.311214	0.405914	0.398183	0.323388	0.362858	0.42348	0.316036	0.303619	0.264551	0.199161	0.225164	0.159104	0.408117	0.452014	0.272461	0.369786	0.424208	0.313919	0.289035	0.0871447	0.330656
TAG	0.0993834	0.164446	0.0209036	0.249087	0.432287	0.526748	0.321364	0.285594	0.356265	0.372024	0.463536	0.403744	0.276085	0.241709	0.353828	0.292743	0.274408	0.307279	0.295913	0.199406	0.207826	0.240196	0.243332	0.304593	0.33438	0.453666	0.262463	0.505783	0.55004	0.421361	0.415165	0.466882	0.272586	0.345322	0.348034	0.38458	0.216749	0.304467	0.14236	0.22086	0.250936	0.162441	0.446498	0.247833	0.425202	0.514288	0.300986	0.192795	0.239816
TAG	0.154211	0.37613	0.180048	0.0781553	0.248742	0.655182	0.320475	0.219802	0.215147	0.405607	0.341087	0.241714	0.238539	0.419999	0.10866	0.231168	0.223088	0.248279	0.307711	0.124896	0.34694	0.378641	0.292199	0.421647	0.471423	0.400574	0.405976	0.491672	0.74084	0.53068	0.505286	0.299857	0.319355	0.292087	0.279639	0.425411	0.221907	0.203452	0.226558	0.231414	0.177999	0.231975	0.479098	0.315293	0.501633	0.400253	0.404704	0.0258316	0.374161
TAG	0.259587	0.0049972	0.245507	0.157145	0.29844	0.468342	0.435307	0.226192	0.135341	0.333809	0.343643	0.1982	0.207661	0.264384	0.289572	0.372643	0.275762	0.305644	0.264754	0.358726	0.393241	0.351758	0.45128	0.367901	0.533058	0.356094	0.47551	0.598404	0.54796	0.367051	0.351122	0.460721	0.311792	0.275091	0.435768	0.364732	0.129431	0.291649	0.306725	0.363574	0.398128	0.4483	0.208673	0.40753	0.471442	0.472485	0.38428	0.419258	0.296397
TAG	0.230608	0.0780331	0.0855492	0.253062	0.133514	0.315999	0.180166	0.315405	0.190066	0.270427	0.320724	0.173536	0.189648	0.0135547	0.218262	0.277714	0.101191	0.277473	0.135564	0.243476	0.120825	0.46648	0.307153	0.180796	0.284991	0.274368	0.20205	0.296063	0.138764	0.26573	0.269357	0.274302	0.342338	0.175547	0.442763	0.193281	0.270382	0.186109	0.154341	0.192547	0.216291	0.223097	0.0917841	0.341452	0.377902	0.369337	0.409195	0.175332	0.176858
TAG	0.245341	0.266883	0.184448	0.160246	0.365163	0.479979	0.155052	0.192761	0.260663	0.542129	0.43602	0.247872	0.108943	0.108934	0.258965	0.417969	0.19786	0.171169	0.353234	0.388397	0.353241	0.456282	0.361759	0.45297	0.525309	0.363361	0.187422	0.367425	0.557903	0.44627	0.324334	0.293079	0.221869	0.0889	0.0921495	0.185115	0.35101	0.385089	0.448553	0.268447	0.103202	0.0991677	0.337678	0.396516	0.45947	0.595898	0.554128	0.53147	0.492067
TAG	0.115562	0.187803	0.177699	0.0963609	0.315091	0.113462	0.270451	0.33739	0.20801	0.0267046	0.104391	0.202586	0.064652	0.221359	0.101825	0.179817	0.193641	0.215308	0.200738	0.190627	0.216294	0.286462	0.36294	0.0693081	0.15953	0.0691323	0.168388	0.180117	0.14491	0.448009	0.633442	0.363084	0.354226	0.03447	0.455011	0.482128	0.238754	0.159259	0.163939	0.207536	0.394414	0.490083	0.447953	0.334287	0.46823	0.295876	0.139148	0.14267	0.292481
TAG	0.00106798	0.0821518	0.0118161	0.0153529	0.261159	0.163935	0.270964	0.262333	0.176393	0.172801	0.121898	0.260872	0.138602	0.172393	0.182554	0.235386	0.232963	0.322892	0.263999	0.381336	0.389826	0.443172	0.152041	0.160306	0.389545	0.272777	0.330918	0.211859	0.238376	0.322049	0.39377	0.314988	0.40976	0.313749	0.335649	0.424801	0.179875	0.201875	0.136726	0.175466	0.268196	0.190444	0.290401	0.246146	0.237397	0.493409	0.173311	0.189026	0.20769
TAG	-0.0878328	0.158503	0.0674991	0.193359	0.375635	0.314324	0.330003	0.128189	0.267867	0.284083	0.347364	0.164908	0.258752	0.318197	0.24626	0.320507	0.131329	0.251694	0.250951	0.194867	0.144408	0.331431	0.305953	0.193727	0.320389	0.348548	0.307229	0.31134	0.351331	0.615082	0.536056	0.482869	0.304014	0.267722	0.31983	0.473193	0.172055	0.131321	0.205925	0.245552	0.316609	0.323045	0.48981	0.306512	0.356091	0.415283	0.276842	0.175576	0.188882
TAG	-0.0283411	0.221873	0.152196	0.23338	0.258358	0.52544	0.341551	0.283848	0.428218	0.294484	0.361396	0.169989	0.0598171	0.178494	0.111841	0.167507	0.364996	0.411547	0.414201	0.324851	0.20583	0.358247	0.281224	0.335872	0.527615	0.480592	0.463211	0.440034	0.471284	0.406786	0.458702	0.442418	0.209109	0.166031	0.229733	0.385108	0.33425	0.347083	0.285161	0.311361	0.311608	0.174681	0.348176	0.324956	0.309884	0.293021	0.320358	0.471299	0.352859
TAG	0.261842	0.128454	0.252285	0.197436	0.250831	0.298766	0.320018	0.211812	0.191666	0.314546	0.130803	0.402845	0.219885	0.215707	0.187614	0.256521	0.267522	0.218918	0.253509	0.295296	0.274784	0.503772	0.270102	0.166421	0.267873	0.30805	0.283228	0.354668	0.539581	0.506787	0.299585	0.375365	0.331986	0.281851	0.367669	0.409487	0.357772	0.153872	0.175198	0.182266	0.372613	0.565676	0.489819	0.402119	0.295784	0.269706	0.282028	0.209264	0.319844
TAG	0.0527333	0.17219	-0.0538301	0.101632	0.163784	0.35208	0.376945	0.094454	0.185967	0.296491	0.20857	0.368804	-0.04085	0.13789	0.190429	0.270679	0.134058	0.22307	0.356965	0.309791	0.201946	0.324241	0.20609	0.358194	0.297483	0.229015	0.16546	0.241546	0.555929	0.550096	0.401612	0.37193	0.183094	0.191782	0.418964	0.417869	0.209865	-0.00262511	0.214832	0.264601	0.378889	0.342392	0.352819	0.280887	0.186928	0.237851	0.369563	0.240233	0.210888
TAG	0.234087	0.163422	0.141799	0.104129	0.33139	0.504087	0.362014	0.31777	0.17166	0.269775	0.261446	0.311419	0.328878	0.0722992	0.243497	0.440103	0.41615	0.418526	0.289575	0.332107	0.349676	0.487275	0.258048	0.250934	0.431258	0.38863	0.424937	0.553854	0.405797	0.660044	0.509988	0.469293	0.187069	0.250921	0.349343	0.407183	0.21064	0.0402638	0.159133	0.322348	0.269831	0.566494	0.557073	0.541019	0.380871	0.416805	0.277344	0.129563	0.305347
TAG	0.114266	0.262955	0.0942114	0.123377	0.10705	0.392925	0.324647	0.15517	0.15174	0.33105	0.263523	0.274964	0.209415	0.229197	0.21108	0.0661081	0.202966	0.0537505	0.291416	0.237109	0.152784	0.318126	0.224249	0.421953	0.355654	0.245261	-0.01654	0.235925	0.308068	0.378195	0.376616	0.371518	0.359689	0.0552715	0.235369	0.175289	0.141682	0.29666	0.0253388	0.253767	0.0682355	0.172421	0.300319	0.238093	0.271624	0.425094	0.394701	0.0785861	0.112105
TAG	0.164745	0.274097	0.167115	0.0906706	0.469942	0.581848	0.240926	0.24078	0.305164	0.289696	0.262039	0.145659	0.154227	0.0670037	0.192783	0.19381	0.395996	0.244949	0.239189	0.390248	0.35015	0.286489	0.411954	0.43267	0.592291	0.256004	0.272588	0.366144	0.368176	0.30527	0.1958	0.183767	0.258454	0.188925	0.191717	0.231656	0.309659	0.0890709	0.205443	0.19626	0.130758	0.132176	0.369715	0.263899	0.316564	0.402695	0.434311	0.44063	0.401517
TAG	-0.150813	0.0566552	0.108387	0.238753	0.131858	0.226262	0.0502128	0.161628	0.112376	0.00294456	0.0832023	0.0373808	0.0222578	0.261687	0.208351	0.22918	0.107402	0.13223	0.00278932	0.056344	0.175076	0.358655	0.148629	0.152676	0.161127	-0.111534	0.173203	0.17675	0.123775	0.316091	0.361533	0.271168	0.266366	0.112744	0.31164	0.279456	0.284986	0.287347	0.105104	0.18873	0.426597	0.263556	0.199661	0.25669	0.272138	0.408376	0.269934	0.219508	0.0753917
TAG	0.156102	0.270915	-0.00317818	0.253655	0.157541	0.392308	0.280658	0.147126	0.15533	0.444738	0.328091	0.151212	0.13985	0.219015	0.242338	0.134072	0.133052	0.0312459	0.115702	0.227229	0.312423	0.299268	0.292021	0.322811	0.251254	0.092547	0.138868	0.237108	0.258376	0.25261	0.422234	0.353326	0.24303	0.410323	0.365948	0.319397	0.189121	0.221427	0.234472	0.11412	0.117939	0.36333	0.441041	0.423009	0.490318	0.314166	0.282955	0.240254	0.172412
TAG	0.146992	0.284525	0.154741	0.127938	0.160049	0.524744	0.364114	0.0796422	0.186031	0.393295	0.323524	0.250831	0.354072	0.150584	0.064852	0.358623	0.263152	0.313326	0.268873	0.42574	0.524407	0.521354	0.48094	0.251825	0.27164	0.235593	0.373569	0.513755	0.553331	0.521463	0.547668	0.294367	0.257882	0.0802552	0.402021	0.364025	0.445928	0.287338	0.338747	0.248919	0.274991	0.347749	0.469146	0.519491	0.460912	0.447424	0.610496	0.41132	0.38061
TAG	0.0753914	0.158962	0.137937	0.194157	0.279885	0.213192	0.239462	0.1833	0.227825	0.145744	0.170877	-0.0557445	0.0591643	0.173473	0.304931	0.196812	0.174364	0.320418	0.133859	0.231249	0.125987	0.221165	0.0472529	0.288176	0.156709	0.147268	0.199516	0.188977	0.0860619	0.38205	0.163395	0.0981817	0.159547	0.142417	0.172934	0.0201621	0.218623	0.308947	0.281276	0.229622	0.386471	0.205003	0.227642	0.278782	0.388979	0.404464	0.305574	0.243281	0.14698
TAG	0.17907	0.0834588	0.0285239	0.227055	0.267371	0.441808	0.43948	0.392116	0.409455	0.33345	0.346707	0.303308	0.162718	0.27367	0.148353	0.242512	0.102398	0.26386	0.210687	0.206394	0.193615	0.220766	0.446025	0.254094	0.5028	0.497274	0.26372	0.412791	0.269068	0.509671	0.373293	0.416487	0.134303	0.281202	0.311972	0.275619	0.0891313	0.167128	0.312714	0.167793	0.394885	0.350069	0.231683	0.452349	0.230341	0.505969	0.331479	0.319922	0.340692
TAG	0.0785392	0.175821	0.212182	0.0975028	0.213227	0.377848	0.303233	0.192323	0.261269	0.258988	0.248955	0.11489	0.0365317	0.228479	0.259426	0.148238	0.0701616	0.207414	0.366003	0.264121	0.0986558	0.291604	0.231255	0.389658	0.494989	0.36967	0.38613	0.373041	0.284445	0.497535	0.544083	0.439673	0.393357	0.341163	0.336581	0.348492	0.107627	-0.0527343	0.0225356	0.176929	0.315858	0.401288	0.422453	0.435412	0.431669	0.327614	0.189588	0.308241	0.232422
TAG	0.0495517	0.219458	0.249349	0.159056	0.20925	0.303478	0.294868	0.0450703	0.349456	0.27161	0.153409	0.171628	0.124992	0.269079	0.162721	0.254425	0.221953	0.178179	0.0737652	0.241094	0.230474	0.298042	0.370255	0.450642	0.216756	0.238389	0.266645	0.171916	0.463474	0.499388	0.307625	0.161629	0.0894307	0.276943	0.237016	0.359995	0.150729	0.112463	0.107562	0.128879	0.361096	0.427426	0.294376	0.389549	0.356248	0.379096	0.314843	0.142232	0.38983
TAG	0.103441	0.120074	0.141108	0.100341	0.249824	0.29155	0.245013	0.216905	0.235562	0.351159	0.188893	0.250336	0.200899	0.171245	0.278705	0.351368	0.282687	0.374157	0.155573	0.231398	0.298872	0.417009	0.360806	0.265404	0.307469	0.255023	0.248574	0.376464	0.254898	0.48658	0.599635	0.403915	0.380589	0.215865	0.133078	0.415258	0.190483	0.206853	0.18126	0.238036	0.344755	0.160183	0.252529	0.421552	0.364971	0.493985	0.213422	0.267048	0.336773
TAG	0.137266	0.0973717	0.069153	0.19298	0.110538	0.31705	0.16325	0.211453	0.00709378	0.0513562	0.207579	0.151221	0.104998	0.1169	0.212593	0.243455	0.219775	0.234803	0.0585209	0.246676	0.356412	0.433496	0.295337	0.253497	0.176583	0.153655	0.0760764	0.301961	0.223879	0.343049	0.483065	0.452423	0.169855	0.0633057	0.270155	0.297035	0.240671	0.152406	0.26838	0.30154	0.306097	0.394271	0.308372	0.461461	0.421703	0.396881	0.348516	0.103005	0.160048
TAG	0.122925	0.179009	0.144349	0.10331	0.337649	0.13516	0.244165	0.199197	0.234531	0.0496402	0.197851	0.106708	0.238077	-0.0105583	0.180681	0.190567	0.185098	0.183365	0.203837	0.134446	0.217119	0.423694	0.243992	0.120302	0.264271	0.150664	0.217541	0.12215	0.401183	0.494374	0.256494	0.260117	0.300764	0.205497	0.299586	0.524891	0.341236	0.321008	0.129938	0.325997	0.356887	0.4421	0.257271	0.27312	0.281727	0.354675	0.397881	0.35421	0.332345
TAG	0.0916016	0.168133	0.0971372	0.000964744	0.234612	0.492944	0.443573	0.293509	0.40514	0.323374	0.277077	0.326883	0.149712	0.135928	0.321352	0.293006	0.30035	0.372672	0.476439	0.42795	0.320176	0.252545	0.47963	0.41186	0.478163	0.575658	0.670077	0.590191	0.547881	0.504523	0.42654	0.512946	0.168166	0.118242	0.478034	0.440023	0.409347	0.22505	0.196402	0.247834	0.418759	0.576065	0.511076	0.448379	0.365699	0.347062	0.509628	0.467304	0.466444
TAG	0.0404498	0.154969	-0.0141368	0.220744	0.278972	0.379911	0.280034	0.306333	0.380927	0.308799	0.237055	0.233678	0.0573449	0.065176	0.305958	0.405645	0.0861055	0.272301	0.327353	0.222078	0.249212	0.4003	0.289892	0.366393	0.244709	0.311093	0.30946	0.298512	0.467985	0.442061	0.489229	0.417089	0.165505	0.226159	0.192501	0.356752	0.374356	0.204694	0.268526	0.166529	0.297358	0.440216	0.230458	0.318799	0.341762	0.283754	0.309671	0.542551	0.369377
TAG	0.31045	0.138415	0.0121211	0.300129	0.284278	0.389278	0.325455	0.112197	0.295835	0.501091	0.384098	0.207432	0.0529751	0.409058	0.110772	0.236861	0.37295	0.306258	0.439283	0.248265	0.470664	0.383206	0.211487	0.447522	0.485529	0.346178	0.335516	0.458838	0.568889	0.372075	0.344662	0.301261	0.165248	0.0769903	0.143054	0.209929	0.293245	0.43763	0.392202	0.313746	0.292323	0.26945	0.278459	0.321486	0.355743	0.54482	0.510608	0.523372	0.43009
TAG	0.0902994	0.258178	0.0287324	0.0460657	0.0644704	0.324038	0.189577	0.0723741	0.234216	0.371605	0.174291	0.248871	0.18041	0.154655	0.19629	0.144043	0.478412	0.329465	0.424664	0.261343	0.386905	0.325066	0.370129	0.235979	0.356324	0.270245	0.259232	0.524672	0.420798	0.48224	0.639753	0.399821	0.143354	0.369597	0.280957	0.517094	0.305768	0.171972	0.246403	0.178455	0.362572	0.213326	0.491823	0.345381	0.376847	0.372351	0.352103	0.358284	0.293997
TAG	0.0380947	0.21846	0.320656	0.333406	0.219992	0.308124	0.275773	0.109028	0.187114	0.252516	0.19624	0.0616423	0.219999	0.175754	0.390336	0.328419	0.275106	0.19614	0.394907	0.312965	0.278513	0.2902	0.350638	0.366195	0.311428	0.316996	0.405504	0.36825	0.283264	0.483899	0.627292	0.220438	0.31365	0.247346	0.22644	0.474733	0.25041	0.0697521	0.168365	0.140771	0.214891	0.307867	0.153322	0.441893	0.310192	0.278751	0.292864	0.227774	0.167279
TAG	0.287516	0.182904	0.311488	0.314714	0.237247	0.244802	0.174735	0.0254896	0.170383	0.155427	0.248519	-0.0178754	0.0699727	0.157066	0.172446	0.368052	0.397509	0.214434	0.194875	0.26366	0.310697	0.0978559	0.380822	0.25173	0.100054	0.101018	0.278793	0.311362	0.433801	0.386533	0.396059	0.350322	0.0624609	0.214827	0.128779	0.341357	0.312347	0.257617	0.263128	0.130283	0.228989	0.522593	0.222687	0.424971	0.425523	0.499776	0.477706	0.253363	0.230519
TAG	0.0112189	0.160759	0.254241	0.19878	0.215018	0.429949	0.284121	0.325385	0.101542	0.2019	0.212735	0.206843	0.224459	0.132201	0.218379	0.240213	0.383666	0.19807	0.105452	0.312544	0.288997	0.256998	0.371179	0.251003	0.325922	0.324101	0.246749	0.317648	0.38647	0.320625	0.327049	0.389165	0.218949	0.0510019	0.271556	0.386017	0.184917	0.323391	0.358516	0.267556	0.424855	0.682569	0.369429	0.403443	0.397828	0.368261	0.109295	0.468455	0.425717
TAG	0.0536344	0.254504	-0.0835604	0.108268	0.306614	0.408705	0.186542	0.198299	0.0887009	0.248788	0.152382	0.22395	0.0391888	0.178244	0.400008	0.118499	0.197527	0.276864	0.209504	0.33372	0.193864	0.140825	0.347303	0.34497	0.468577	0.227502	0.331724	0.229844	0.20135	0.456361	0.369224	0.407631	0.281187	0.188131	0.387664	0.191281	0.0651856	0.125629	0.245314	0.276936	0.213584	0.233582	0.250266	0.376335	0.341312	0.169601	0.350406	0.320835	0.134012
TAG	0.0176801	0.147096	0.208644	0.110798	0.21732	0.298641	0.352364	0.20058	0.241972	0.380274	0.238142	0.178854	0.0734756	0.276713	0.228728	0.382675	0.230934	0.123506	0.200213	0.105161	0.261328	0.2998	0.4519	0.433802	0.345895	0.261869	0.189118	0.300107	0.293785	0.456302	0.320924	0.341779	0.135331	0.162968	0.33975	0.442613	0.325149	0.154208	0.167006	0.201369	0.401406	0.38644	0.333739	0.381373	0.458273	0.424675	0.234674	0.297027	0.31983
TAG	0.105365	0.124163	0.149321	0.09822	0.373235	0.347399	0.307506	0.205253	0.143096	0.131583	0.279956	0.181145	0.102141	0.058877	0.209266	0.420915	0.267486	0.241339	0.131643	0.130938	0.20169	0.33966	0.415374	0.222771	0.516013	0.389903	0.41	0.340266	0.315147	0.540793	0.526581	0.302817	0.208373	0.229223	0.291284	0.443765	0.362889	0.173808	0.0391084	0.428752	0.412621	0.467709	0.414637	0.375258	0.427755	0.259803	0.305636	0.304002	0.408809
TAG	0.132139	0.19673	0.191305	0.0170407	0.288953	0.353753	0.325669	0.139229	0.215776	0.169915	0.210619	0.294926	0.116379	0.186331	0.0851745	0.128738	0.155984	0.169748	0.275367	0.307976	0.329431	0.430257	0.362473	0.269468	0.423861	0.240902	0.222723	0.514595	0.407409	0.404865	0.433863	0.456331	0.295336	0.236312	0.288989	0.41065	0.279416	0.312614	0.37995	0.255652	0.307683	0.300496	0.355533	0.332801	0.354468	0.308139	0.346842	0.386116	0.302069
TAG	0.0843083	0.128257	0.249784	0.182544	0.20173	0.209495	0.333764	0.133911	0.412835	0.296977	0.428101	0.342048	0.0882902	0.252379	0.240069	0.257049	0.0658383	0.335225	0.193367	0.23812	0.230862	0.337621	0.304652	0.402399	0.279716	0.30752	0.219944	0.391043	0.452398	0.29473	0.430194	0.221502	0.330477	0.265621	0.260098	0.259916	0.13206	0.328516	0.24168	0.146895	0.332303	0.16799	0.331527	0.438722	0.169651	0.381636	0.380378	0.210086	0.282559
TAG	0.220473	0.136779	0.138504	0.165858	0.434458	0.449818	0.518779	0.037947	0.192642	0.251166	0.202274	0.314401	0.17326	0.188999	0.0618374	0.189891	0.178096	0.193304	0.124562	0.270637	0.273912	0.404724	0.220966	0.294118	0.0873127	0.260308	0.223599	0.271816	0.194225	0.31095	0.524178	0.341696	0.211325	0.217961	0.203348	0.407604	0.132026	0.17476	0.118746	0.0426346	0.187497	0.289354	0.344114	0.3455	0.367927	0.346463	0.456067	0.165576	0.269707
TAG	-0.029986	0.115628	0.198804	0.0387493	0.199845	0.399259	0.265264	0.311322	0.115669	0.237426	0.355004	0.187895	0.202846	0.329844	0.230105	0.226103	0.0249932	0.317253	0.0174587	0.203657	0.369014	0.263459	0.378788	0.241022	0.46575	0.236394	0.273598	0.263808	0.287697	0.377517	0.528336	0.504003	0.30501	0.0501469	0.35012	0.313595	0.187511	0.0995538	0.135283	0.270111	0.540013	0.369167	0.316388	0.376509	0.383006	0.215228	0.290756	0.248049	0.437662
TAG	0.185419	0.220624	0.151205	0.126976	0.230464	0.36433	0.319433	0.12054	0.222805	0.332618	0.262882	0.18622	0.237802	0.210584	0.157796	0.155728	0.0907412	0.0422382	0.0579638	0.158724	0.195901	0.310512	0.433809	0.28077	0.362461	0.269293	0.284568	0.142379	0.26597	0.408722	0.347165	0.338286	0.200029	0.0757001	0.174681	0.165537	0.124433	0.0913709	0.0645533	0.283169	0.0780218	0.19995	0.188477	0.436622	0.276192	0.384771	0.272242	0.25847	0.071548
TAG	0.424592	0.318842	0.280154	0.336536	0.367835	0.391543	0.28707	0.233809	0.0773677	0.348834	0.32304	0.16965	0.0329683	0.207879	0.118601	0.151359	0.29679	0.333616	0.331433	0.0968159	0.192032	0.244109	0.352279	0.370738	0.385572	0.31214	0.354032	0.29097	0.393015	0.391577	0.492227	0.145931	0.148712	0.202199	0.269755	0.229794	0.231726	0.240047	0.00301079	0.290735	0.0752286	0.130154	0.205357	0.310899	0.382608	0.316352	0.481752	0.387157	0.358521
TAG	0.135215	0.0825034	0.068869	0.0196738	0.130918	0.320056	0.254769	0.276209	0.172623	0.0932853	-0.00335338	0.110334	0.106105	0.0754199	0.217398	0.185157	0.0546376	0.139367	-0.0284229	0.0807002	0.188336	0.418755	0.400484	0.298926	0.367915	0.2385	0.125635	0.0139866	0.168102	0.276986	0.283459	0.141011	0.195591	0.104097	0.322712	0.317562	0.132059	0.0614753	0.0705907	0.126024	0.193891	0.241561	0.242933	0.265614	0.238953	0.243418	0.305176	0.170687	0.125184
TAG	0.120979	0.159596	0.171032	0.180423	0.15275	0.256709	0.213637	0.179326	0.223965	0.0431115	-0.00643037	0.196961	0.168596	0.177023	0.111924	0.291559	0.086516	0.236386	0.0609395	0.277406	0.199205	0.397243	0.266839	0.135117	0.113864	0.157169	0.08891	0.247348	0.090596	0.37664	0.21629	0.292915	0.108869	0.147159	0.45199	0.318777	0.263214	0.268481	0.326194	0.240176	0.316724	0.197731	0.316685	0.249552	0.229565	0.355474	0.273332	0.17736	0.233874
TAG	0.1226	0.258001	0.0975564	0.0505607	0.192468	0.135931	0.0857745	0.137594	0.112362	0.21809	0.214136	0.17971	0.222106	0.199792	0.234913	0.396432	0.131781	0.200821	0.0516968	0.267322	0.17063	0.0977608	0.220309	0.364596	0.222215	0.161323	0.00222164	0.229852	0.139078	0.382036	0.319454	0.42956	0.250635	0.233664	0.216196	0.219374	0.244185	0.172502	0.149728	0.135469	0.323741	0.210927	0.130263	0.240826	0.236869	0.203494	0.174082	-0.0221423	0.179308
TAG	0.0841993	0.108275	0.198351	0.0926286	0.338205	0.250734	0.559457	0.216067	0.315254	0.222305	0.275047	0.0416157	0.0975222	0.209118	0.287454	0.231604	0.134836	0.210279	0.0533675	0.207517	0.296606	0.347546	0.130313	0.35692	0.279979	0.131131	0.339177	0.312659	0.380228	0.307175	0.397726	0.124015	0.109622	0.219343	0.216464	0.225175	0.229862	0.101299	0.190787	0.191281	0.387946	0.369388	0.297977	0.234292	0.191036	0.313474	0.368747	0.239493	0.33412
TAG	0.110763	0.298711	0.254174	0.112956	0.273494	0.293347	0.382485	0.0753863	0.20228	0.211069	0.323806	0.215926	0.140119	0.182503	0.264425	0.119931	0.271453	0.0852443	0.282478	0.284285	0.250101	0.420836	0.313063	0.287089	0.375848	0.0906086	0.172769	0.28239	0.43677	0.372115	0.480661	0.379893	0.11538	0.17665	0.238475	0.178046	0.239297	0.3042	0.0793766	0.28469	0.20225	0.260834	0.213645	0.417347	0.324793	0.441674	0.329751	0.326838	0.283424
TAG	0.0845361	0.102745	0.234164	0.199398	0.190071	0.449586	0.365991	0.379839	0.126834	0.253865	0.245972	0.250643	0.174183	0.145403	0.251529	0.238688	0.118893	0.265822	0.415477	0.123163	0.354194	0.287336	0.297125	0.354151	0.22933	0.275044	0.425346	0.416226	0.305007	0.460943	0.47959	0.388177	0.190494	0.205271	0.314578	0.469252	0.215493	0.173642	0.3862	0.208883	0.482862	0.258641	0.388877	0.468088	0.443327	0.423847	0.364756	0.157142	0.405062
TAG	0.304594	0.157944	0.112507	0.266063	0.353424	0.282901	0.209931	0.175457	0.112823	0.204148	0.0282684	0.275745	0.0681876	0.0816832	0.125188	0.346788	0.242942	0.314583	0.280743	0.118489	0.305512	0.317768	0.241379	0.391126	0.352378	0.157392	0.270286	0.145879	0.240762	0.39867	0.440718	0.428296	0.269233	0.405643	0.361967	0.370231	0.259028	0.000205642	0.278148	0.0835524	0.382571	0.300492	0.382008	0.314713	0.279529	0.399635	0.395141	0.177186	0.279325
TAG	0.18787	0.034732	0.00894763	0.082388	0.237881	0.325842	0.304446	0.337613	-0.0124477	0.0308871	0.0952398	0.227596	0.275919	0.101761	0.130971	0.0651791	0.0650228	0.112514	-0.0179197	0.264832	0.271043	0.236601	0.368466	0.266991	0.350082	0.0530709	0.166369	0.289356	0.199168	0.446989	0.27381	0.386161	0.413326	0.225985	0.199838	0.144041	0.268662	0.140558	0.0887844	0.312098	0.228969	0.10139	0.315479	0.25595	0.267864	0.314526	0.322942	0.25287	0.166855
TAG	0.031362	0.100784	0.168317	0.203929	0.0251768	0.219034	0.22687	0.241983	0.163718	0.103874	0.135775	0.0893072	0.203678	0.00187918	0.102075	0.175291	0.396655	0.205938	0.157341	0.248414	0.372409	0.3614	0.316962	0.393604	0.259445	0.115047	0.326177	0.327451	0.321445	0.342769	0.435938	0.347912	0.0220702	0.0452063	0.321994	0.470114	0.467989	0.491117	0.178101	0.197517	0.318813	0.455513	0.361949	0.253202	0.248327	0.199252	0.385907	0.164963	0.318364
TAG	0.105313	0.182292	0.0837778	0.196129	0.352541	0.337467	0.379866	0.109651	0.300505	0.289251	0.425024	0.202229	-0.0410232	0.137381	0.0532829	0.349047	0.302406	0.211234	0.286264	0.241466	0.218628	0.287194	0.366881	0.246353	0.306535	0.370729	0.313799	0.298906	0.304144	0.572711	0.372645	0.222964	0.0322999	0.11213	0.0646272	0.176296	0.308189	0.453756	0.299568	0.218944	0.163652	0.176415	0.175659	0.287794	0.317856	0.373539	0.323156	0.439605	0.45711
TAG	0.0312668	0.294618	0.070046	0.0955107	0.362834	0.393521	0.351963	0.298113	0.287788	0.381304	0.262247	0.272988	0.117112	0.303819	0.0913253	0.0706923	0.304958	0.316963	0.177647	0.308295	0.231248	0.392528	0.360695	0.388962	0.413234	0.420053	0.254595	0.304016	0.465286	0.405436	0.519573	0.37208	-0.0154723	0.242976	0.29648	0.355958	0.185144	0.225302	0.231438	0.303931	0.233396	0.392915	0.368976	0.371381	0.345853	0.246052	0.320968	0.22392	0.231759
TAG	-0.153249	0.100965	0.117895	0.208277	0.0436686	0.0622445	0.160674	0.149966	0.215562	0.096442	0.121032	0.129143	0.0713918	0.141456	0.222026	0.210052	0.0543959	0.198777	0.168732	0.156573	0.279494	0.193139	0.0417259	0.411339	0.340846	0.134372	0.0890429	0.0691892	0.0673718	0.320205	0.362514	0.336396	0.199526	0.0930468	0.273701	0.419069	0.352235	0.199577	0.277906	0.224422	0.293803	0.313782	0.0742481	0.161655	0.328064	0.214919	0.129353	0.226596	0.158779
TAG	0.201903	0.205743	0.289227	0.178178	0.400012	0.430079	0.294531	0.281454	0.0780888	0.289026	0.10204	0.280361	0.124154	0.142584	0.221312	0.307705	0.274083	0.331136	0.411599	0.23773	0.472057	0.326132	0.435006	0.23857	0.455906	0.408352	0.283168	0.481478	0.441044	0.31617	0.525817	0.233035	0.275184	0.0365918	0.376922	0.242964	0.317908	0.294809	0.237792	0.111429	0.245586	0.355819	0.371254	0.205324	0.353693	0.381838	0.394891	0.248192	0.302186
TAG	0.135604	0.225253	0.121119	0.130257	0.28118	0.355203	0.365877	0.25831	0.205376	0.141128	0.204468	0.103307	0.0442815	0.181194	0.217493	0.265344	0.16938	0.22744	0.2256	0.371448	0.340562	0.369687	0.380936	0.488421	0.386435	0.293172	0.23151	0.204003	0.354633	0.369908	0.352929	0.214939	0.300077	0.20806	0.411576	0.303919	0.385493	0.208494	0.260635	0.27506	0.185553	0.147914	0.276463	0.207892	0.279433	0.204659	0.324864	0.335788	0.302164
TAG	0.187262	0.207169	0.120634	0.0979055	0.258079	0.357341	0.254829	0.151446	0.179674	0.118122	0.190505	0.230729	0.0564001	0.102785	0.183	0.176549	0.183619	0.186385	0.192379	0.174488	0.145461	0.401601	0.196265	0.221576	0.22354	0.422149	0.15542	0.341948	0.318579	0.485637	0.361464	0.389096	0.148098	0.125089	0.267573	0.235564	0.266111	0.112683	0.233775	0.100587	0.311458	0.314447	0.166029	0.261172	0.241769	0.349326	0.233864	0.159331	0.115206
TAG	-0.0343006	0.152769	0.259077	0.0764155	0.290029	0.238662	0.228071	0.200496	0.148197	0.10686	0.251127	0.139243	0.19088	0.0569945	0.257218	0.264112	0.256577	0.179635	0.23243	0.255547	0.326494	0.404174	0.359652	0.289537	0.0246081	0.136023	0.172084	0.140243	0.251727	0.411833	0.384151	0.423586	0.126638	0.21072	0.213491	0.49087	0.353989	0.27391	0.369286	0.115308	0.324783	0.484228	0.359115	0.462918	0.564933	0.320109	0.374662	0.10174	0.276615
TAG	0.185008	0.270135	0.18402	0.3011	0.23938	0.351139	0.395788	0.090311	0.154435	0.295249	0.307645	0.300855	0.22202	0.27389	0.239497	0.327399	0.266121	0.330144	0.162756	0.373251	0.34195	0.246598	0.229891	0.270739	0.368702	0.331443	0.257947	0.351455	0.257952	0.449173	0.40235	0.371457	0.188036	0.206816	0.149419	0.334763	0.263064	0.20164	0.163305	0.221772	0.260248	0.209696	0.382727	0.341256	0.232227	0.364272	0.343411	0.250765	0.321772
TAG	0.199839	0.235204	0.381926	0.106699	0.17543	0.362166	0.35319	0.27194	0.158766	0.44308	0.449361	0.224695	0.183786	0.333272	0.255056	0.199406	0.108666	0.204682	0.287196	0.435038	0.371202	0.472928	0.281028	0.378505	0.304368	0.19487	0.405958	0.328874	0.470386	0.425315	0.536866	0.358711	0.319533	0.28982	0.365086	0.272229	0.277425	0.102377	0.159367	0.261845	0.241973	0.399492	0.310954	0.306723	0.287331	0.477268	0.412691	0.269142	0.36372
TAG	0.199015	0.319884	0.261787	0.131545	0.332934	0.262145	0.429163	0.133864	0.262334	0.422753	0.458758	0.241182	0.260133	0.0236369	0.274439	0.287542	0.24583	0.237696	0.339677	0.407369	0.317603	0.39001	0.357393	0.398068	0.591329	0.349972	0.499973	0.437441	0.433727	0.489601	0.372973	0.249139	0.0853892	0.425507	0.324899	0.361889	0.186159	0.259093	0.244924	0.289733	0.405171	0.418299	0.385617	0.497115	0.300808	0.27085	0.437009	0.333624	0.460307
TAG	0.202992	0.252582	0.204255	0.231167	0.19279	0.31588	0.391496	0.257745	0.302288	0.149254	0.185929	0.0876245	0.0177248	0.0784423	0.118456	0.200769	0.0870889	0.25812	0.26583	0.202636	0.114246	0.441266	0.161682	0.237377	0.107578	0.00552598	0.378398	0.102552	0.25105	0.408894	0.450218	0.314715	0.149598	0.0436867	0.212394	0.260359	0.21782	0.378832	0.36665	0.282429	0.257434	0.129454	0.0998142	0.409632	0.397037	0.311486	0.536802	0.352114	0.114773
TAG	0.274265	0.398464	0.421478	0.304466	0.331315	0.650919	0.339734	0.332276	0.444489	0.4124	0.371573	0.230793	0.117429	0.276057	0.208952	0.245428	0.362096	0.365754	0.30395	0.297126	0.507939	0.377215	0.358052	0.235445	0.316225	0.179147	0.280587	0.465465	0.515339	0.607217	0.325732	0.252775	0.34313	0.184382	0.319563	0.388511	0.268104	0.407665	0.388787	0.195256	0.296472	0.333889	0.148779	0.485467	0.527832	0.687664	0.552011	0.401088	0.475044
TAG	-0.0254467	0.120136	0.201173	0.0744504	0.254203	0.422386	0.3401	0.125492	0.32302	0.178541	0.273026	0.161888	0.099473	0.18443	0.281113	0.325262	0.271363	0.39439	0.277808	0.227479	0.106168	0.403388	-0.0396102	0.226744	0.569665	0.428525	0.413022	0.431208	0.40374	0.496976	0.402849	0.196481	0.40494	0.328562	0.308757	0.283362	0.239875	0.0760656	0.158507	0.279503	0.444584	0.409939	0.308442	0.355264	0.356835	0.289888	0.218327	0.390842	0.355938
TAG	0.187174	0.0918296	0.11353	0.221032	0.251979	0.187723	0.1396	0.244275	0.117363	-0.0147176	0.00571026	0.0918455	0.0682862	0.131373	0.144542	0.334072	0.390122	0.15503	0.107002	0.211287	0.295276	0.337392	0.11818	0.282565	0.14329	0.0950765	0.234738	0.150019	0.158855	0.302109	0.498086	0.425373	0.142605	0.110918	0.305702	0.443187	0.360506	0.230859	0.217488	0.223796	0.376773	0.360906	0.437209	0.559387	0.420348	0.251915	0.263621	0.126154	0.211394
TAG	0.0675012	0.110013	0.0187896	0.188212	0.371746	0.387158	0.379192	0.385094	0.347077	0.41209	0.191769	0.1634	0.127048	0.19942	0.0940221	0.331927	0.288504	0.473133	0.359817	0.373866	0.391492	0.22557	0.242264	0.449681	0.63181	0.511169	0.567643	0.527385	0.51967	0.709482	0.481042	0.24122	0.185711	0.230125	0.351327	0.393398	0.17602	0.310066	0.252571	0.412319	0.339396	0.570536	0.329527	0.401231	0.240992	0.308921	0.312789	0.420356	0.555653
TAG	0.0147547	-0.105976	0.0329148	-0.023319	0.196799	0.245356	0.197603	0.284005	0.219453	0.113747	0.166937	0.09344	-0.079617	0.0863779	0.233316	0.173327	0.146573	0.0939976	0.0323165	0.0628843	0.259319	0.535203	0.0977538	0.21258	0.333231	0.10239	0.0828361	0.114339	0.182725	0.331921	0.205303	-0.0956969	0.25026	0.0974748	-0.0347728	0.259694	0.279409	0.286068	0.335455	0.395874	0.406455	0.153864	0.106962	0.186395	0.0566703	0.218538	0.375861	0.271334	0.312369
TAG	-0.0538112	0.14877	0.0763384	-0.0711388	-0.0354738	0.296466	0.137138	0.192613	0.0544687	0.0140152	0.161108	0.100299	0.0328111	0.154369	0.0961259	0.0920915	0.0765419	0.0904058	-0.00358837	0.11487	0.221673	0.185136	0.0920552	-0.067929	0.145228	0.140946	0.0765278	0.0691773	0.0724432	0.128908	0.109338	0.275364	0.229587	0.163222	0.294232	0.257705	0.311837	0.341703	0.143017	0.355764	0.33754	0.279299	0.129716	0.198251	0.203235	0.242	0.121398	0.158256	0.0955371
TAG	-0.106275	0.0888214	0.0455401	0.00447738	0.0612769	0.248324	0.0326205	0.121123	0.0183222	0.149727	0.00783798	0.198991	0.112315	0.0766812	0.0147622	0.032836	0.0376491	-0.00598606	0.132575	0.00623111	0.0611705	-0.107994	0.11728	0.0168463	0.107911	0.0906212	0.00191697	0.160701	-0.0205485	-0.0368284	0.118108	0.0555984	0.0386429	0.125834	0.218139	0.242146	0.136799	0.0424378	0.212921	0.202254	0.212971	0.213695	0.106599	0.201678	0.157345	0.256473	0.33339	0.205481	0.3313
TAG	0.026104	0.0230588	0.13763	0.1292	0.164259	0.089253	0.101928	0.143814	0.09234	-0.018059	-0.0192568	0.0217783	0.152584	0.00291406	0.096123	0.213541	0.139342	0.0431054	0.184828	0.00676549	0.312626	0.203427	0.254374	0.0859877	0.283159	0.152661	0.195875	0.124632	-0.0134751	0.0985692	0.279961	0.280972	0.343393	0.310168	0.42668	0.309449	0.214651	0.295867	0.247325	0.163924	0.276588	0.179541	0.107231	-0.0813674	0.172298	0.13736	0.112668	0.351169	0.386091
TAG	0.128915	0.217274	0.0213295	0.191679	0.159458	0.298262	0.106946	0.103282	0.0785812	0.0957094	0.0661682	0.071256	0.146768	-0.0383883	0.0212891	0.0876294	0.0610203	0.062124	0.0790494	0.162119	0.0942762	0.0521746	0.154444	0.16761	0.165084	0.232771	0.0782743	0.134662	0.160563	0.281559	0.0808755	0.165324	0.198802	0.19149	0.0741392	0.133163	0.202774	0.376198	0.280791	0.227645	0.130473	0.267909	0.29095	0.166856	0.198213	0.203962	0.224451	0.0416174	0.0901832
TAG	0.00920471	0.0568679	-0.163211	0.0560262	0.152131	0.14384	0.0686774	0.10614	0.0728676	0.1026	-0.0993063	0.0770777	0.075608	0.166373	0.027855	0.0621474	-0.0712243	-0.026509	-0.0858842	-0.00351844	0.0886587	0.0878582	0.134842	0.0741772	0.102659	0.200699	0.106109	0.0596551	0.0676738	0.171323	0.118916	0.0764574	0.150498	0.0174677	0.106234	0.152051	0.167446	0.125885	0.266579	0.123562	0.156274	0.043215	0.0466693	0.0238059	0.106815	0.0858407	-0.026839	0.0557495	0.0910857
TAG	0.0180465	0.11266	0.17903	0.130571	0.345647	0.47696	0.228373	0.16603	0.106669	-0.0458125	0.0673816	0.164372	0.0760025	0.1227	0.0814663	0.305891	0.211346	0.309801	0.171423	0.327054	0.142996	0.233339	0.155053	0.134301	0.23755	0.0971983	0.153098	-0.0433652	-0.0358852	0.0347274	0.1225	0.258053	0.385119	0.278552	0.180257	0.376883	0.387073	0.210126	0.390575	0.272857	0.112686	0.227275	0.244642	0.207037	0.226954	0.371874	0.411582	0.189105	0.275233
TAG	0.0181004	0.00424087	0.156263	0.117934	0.0679585	0.0918348	0.119238	0.00416453	-0.0670121	-0.067174	0.0126048	0.11971	-0.0388738	-0.145672	0.0864844	-0.0349194	0.033326	0.105689	0.153505	0.167656	0.137345	0.22557	0.18686	0.296431	0.105636	0.247539	-0.0031201	0.129451	0.0557273	0.0758981	0.23632	0.243463	0.344215	0.14494	0.341599	0.254374	0.324965	0.396539	0.258577	0.233989	0.349465	0.117309	-0.0294248	0.112905	0.171678	0.143687	0.0981039	0.308153	0.136199
TAG	-0.0225341	0.0788224	0.171249	0.210225	0.142862	0.233634	0.195879	0.248635	0.069009	0.0613249	0.0863447	0.168808	-0.0161872	0.0686025	0.0796062	0.208722	0.21752	0.221485	0.0653221	0.206588	0.182604	0.194948	0.271396	0.178172	0.104747	0.172964	0.274139	0.14332	0.21699	0.112082	0.109103	0.203715	0.180555	0.287126	0.245267	0.256542	0.34695	0.277502	0.328344	0.237563	0.171814	0.239415	0.301813	0.170272	0.135184	0.289745	0.184967	0.131081	-0.00185909
TAG	0.159035	0.157235	-0.0763461	-0.0134728	-0.109174	-0.0158178	0.0093129	-0.0762976	0.0493852	0.0566341	-0.0456033	0.114294	-0.0728281	0.133703	0.0608358	-0.0540639	0.052828	-0.0345739	0.0217793	0.011874	0.16685	-0.0745014	0.0745123	0.0194521	0.0353968	0.071469	0.125393	0.129329	0.288544	0.27137	0.117845	0.067858	0.114821	0.228939	0.191732	0.0433316	0.355887	0.215378	0.350307	0.280103	0.198881	0.143602	0.322762	-0.0320824	0.0872114	0.190258	-0.0175653	0.054142	0.107134
TAG	0.147541	-0.134378	0.0235585	0.0289198	0.166087	0.141871	0.272246	0.139695	0.0960534	-0.00748531	0.0963519	-0.183555	0.0433251	0.0411591	0.0631416	0.0320508	0.195628	0.200324	0.0537492	0.0391612	0.0585544	0.0229632	0.169171	0.0833491	0.161477	0.0805647	-0.0782441	0.0121906	0.0132106	0.00713047	0.0939876	0.0747472	0.159349	0.0766046	0.207711	0.218033	0.348007	0.350021	0.399839	0.302191	0.212459	0.24356	0.178274	0.169643	0.197634	0.188904	0.130268	0.183496	0.0972768
TAG	-0.0556878	0.0815177	0.134577	-0.0949309	0.0190172	0.105921	-0.0310057	-0.0463339	0.0696334	0.004827	0.11612	-0.111739	-0.107995	-0.0133705	0.0805931	0.0117519	0.00656014	0.158807	0.0821258	0.0616643	0.0445293	0.100657	0.0116577	0.125767	-0.115811	-0.059366	-0.0480903	0.055778	0.0319234	0.131379	0.0194634	0.0821519	0.252215	0.0948732	0.125955	0.291397	0.295445	0.3698	0.223514	0.247085	0.227695	0.296023	0.149959	0.0683664	0.111845	0.0758089	0.129043	0.143764	0.0446798
TAG	-0.0113126	0.0520887	-0.00143667	0.142702	0.367558	0.297283	0.231674	0.123313	0.0699461	0.102524	0.0150807	0.144857	0.0393178	0.0469551	0.083445	-0.0123118	0.0854232	0.0730005	0.283213	0.0975135	0.281489	0.184751	0.104413	0.107958	0.285321	0.156518	0.181027	0.244068	0.0548591	-0.101801	-0.00500532	0.25678	0.203186	0.125246	0.305905	0.238296	0.23842	0.373508	0.109145	0.176134	0.278805	0.313237	0.208155	-0.0180134	0.144323	0.129703	0.230846	0.205127	0.341636
TAG	0.0305489	0.105106	0.1459	0.195736	0.186931	0.295224	0.215471	0.114729	0.0242363	0.0172689	0.1242	0.125499	-0.00598114	0.110249	0.037109	0.0971834	0.130127	0.119702	0.0926686	0.0914737	0.103774	0.0485448	0.126458	0.216566	0.123079	0.220462	0.0177813	0.0576655	-0.0184034	0.0583076	0.112335	0.0794057	0.261907	0.247986	0.160151	0.170707	0.211493	0.0915552	0.205071	0.16941	0.201507	0.113652	0.153749	0.188763	0.17763	0.213268	0.0421803	0.234195	0.244851
TAG	-0.194544	0.203886	0.063549	0.146262	0.128187	0.106838	0.180161	0.159981	0.297213	0.0489805	-0.0409878	0.149292	0.0339415	0.0264672	-0.109621	-0.0411536	0.00188827	0.00426564	0.0351343	-0.0036094	0.0461323	0.150145	0.0461607	0.162835	0.161393	0.149698	-0.0693527	-0.147069	0.24367	-0.105777	0.147877	0.0886738	0.0507959	0.0113947	0.159595	0.11747	0.0342628	0.187808	0.101834	0.0849402	0.171983	-0.0107347	-0.00294935	0.217976	-0.0310942	0.151118	0.0928886	0.0472126	0.207635
TAG	0.0623871	-0.0122674	0.0508633	0.0135376	0.0643083	-0.096545	-0.0593399	0.165862	0.127397	-0.0281312	0.138036	0.181461	-0.045437	0.00762093	-0.133532	-0.0314162	-0.0251038	0.0366849	0.0460909	0.00882332	0.0394618	0.00316479	0.00439831	-0.170823	-0.157854	0.058479	0.0933967	0.0760742	0.122242	0.0599462	0.163809	0.110056	0.183468	-0.0972392	0.132873	0.149007	0.293802	0.257249	0.276601	0.306467	0.0850025	0.253075	0.109165	0.160259	0.172843	0.118106	0.128274	0.123247	-0.278364
TAG	0.16783	-0.0132255	0.0510877	0.0125126	0.0943842	-0.0093942	0.175508	0.0899416	0.144583	-0.0485697	-0.0143966	0.0589983	0.0349917	0.0333147	0.0812334	0.0943677	0.172164	0.0179215	-0.0552846	0.0875764	0.116541	0.123086	0.0260587	0.0489668	0.028672	0.0488781	0.144077	0.123236	0.0453289	0.0913799	0.0317097	0.0553789	0.0355874	0.120038	0.270348	0.0964673	0.1074	-0.0115521	0.221158	0.34193	0.0492983	0.30776	0.153981	0.137887	0.119131	0.263639	0.129268	0.291252	0.103679
TAG	-0.00159949	-0.0558522	0.119195	0.242051	0.0564118	0.0293488	-0.0824481	0.0418746	-0.0165524	0.0420763	0.00248745	-0.06593	0.0195198	0.131795	0.0728007	0.0371233	0.131941	-0.00546621	0.0696106	-0.0526978	0.090183	0.0346492	0.0408682	0.126584	-0.0187888	0.0544506	0.227454	-0.0320245	-0.069326	0.214362	0.0782551	0.116421	0.2886	0.204857	0.302461	0.103695	0.206351	0.308884	0.148375	0.13103	0.242729	0.279123	0.139255	0.0780775	0.100116	-0.0522125	0.0746642	0.272171	-0.0559533
TAG	-0.0652276	0.10142	-0.0286983	0.0364421	0.0534399	0.200804	0.175066	0.145849	0.0778876	0.0522578	-0.069038	-0.0977518	0.21608	-0.120191	0.131422	0.268691	0.181929	0.0371415	0.0724525	0.0653372	0.196988	0.0578838	0.159284	0.237672	0.0560551	0.106576	0.188525	0.185334	0.00780483	0.115141	0.192581	0.119454	0.261678	0.257611	0.151815	0.215068	0.200602	0.229747	0.228484	0.18307	0.172327	0.184842	0.187226	0.0897029	0.0642155	0.108735	0.0209514	0.102365	0.187556
TAG	0.024981	0.0378386	0.102024	0.121482	0.00507102	0.192575	0.183881	0.114477	0.111227	0.0594732	0.0854159	0.0936936	-0.0378575	0.101234	0.190031	0.207473	0.0714068	0.0976713	0.0560208	0.0671904	0.192369	0.19791	0.0704928	0.286868	0.150051	0.198524	-0.0959411	0.0603654	0.0361049	0.0275653	0.113804	0.195346	0.21706	0.149064	0.40842	0.148767	0.227758	0.320606	0.195668	0.109603	0.274157	0.213132	0.293235	0.187285	0.0944159	0.217294	0.281466	0.34221	0.0231713
TAG	-0.0222316	0.132864	0.174865	0.0832249	0.178852	0.17181	0.1443	0.0486666	-0.0607688	0.00583143	0.117292	0.0825808	0.0068815	0.175674	0.115647	0.0583986	0.0664845	0.213688	0.0697673	0.0480839	0.000943654	0.109541	0.0824983	-0.0412509	0.239508	0.0905737	0.0853829	0.19115	-0.0219754	0.22004	0.096449	0.142514	0.0352112	0.165623	0.481534	0.198963	0.293286	0.167985	0.222981	0.190224	0.37866	0.115465	0.175895	0.227924	0.139635	0.12562	0.0872016	0.110495	0.12161
TAG	-0.0956511	0.109102	0.00868287	0.086789	0.000888721	0.139235	0.173235	0.11042	-0.0564409	0.0583577	0.141545	0.113766	0.130096	0.21358	-0.0237686	0.111535	-0.0244784	0.116181	-0.0391535	0.182385	0.0587198	0.139013	0.0242846	0.0124687	0.0351627	0.0828822	0.136529	0.0135122	0.13398	0.0691044	0.00374752	0.270043	0.218648	0.205875	0.355944	0.161176	0.231866	0.220767	0.28311	0.376428	0.263559	0.238354	0.169635	0.0615252	0.116255	0.0895194	0.189956	0.106894	0.1344
TAG	0.0861728	0.0208321	0.0137628	-0.0037543	-0.0164686	0.219765	0.200584	0.0286118	0.0972368	0.0553347	0.0307122	-0.0331726	0.0335956	-0.0146799	0.0438473	0.0465919	-0.0687051	-0.057191	-0.0652604	0.059761	-0.0920934	0.145043	0.00812705	0.0254909	0.00582913	0.185944	-0.0659348	0.0260134	0.0741099	0.113364	-0.120849	0.0823351	0.14133	0.169709	0.0195838	0.108058	0.141773	0.0918237	0.181597	0.167026	0.218467	0.135975	-0.00250981	0.150408	0.0218274	0.210128	0.186061	0.0277557	0.0308892
TAG	-0.0952332	0.105863	0.119352	0.040817	0.100244	0.104832	0.200654	0.085401	0.0947915	0.13154	0.0646461	0.0941349	0.099826	0.0774495	-0.11104	0.130402	0.0334855	0.0584239	0.248402	0.119113	0.158579	0.144838	0.134851	0.0629652	0.274299	0.0530262	0.0378844	0.0358894	0.0795352	0.0441751	0.137972	0.186816	0.231507	0.0852879	0.115078	0.156394	0.232511	0.297045	0.300289	0.191305	0.268156	0.395579	0.0260963	0.171434	0.0938709	0.175823	0.071605	0.158212	0.120635
TAG	0.096439	0.0805126	0.207123	0.031732	0.152384	0.101145	0.0754495	0.0338628	0.127091	0.0421546	0.0365915	0.127246	-0.0896952	0.183026	0.0224975	0.0276019	0.0568341	0.147865	-0.0267677	0.021575	0.171779	0.167877	-0.0160656	0.117554	0.106653	0.0939311	0.129981	0.0971762	-0.00709421	0.0561453	0.0423091	0.153363	0.23529	0.179894	0.243574	0.257737	0.192117	0.185705	0.21456	0.133692	0.188604	0.139053	0.2238	0.0458299	0.180198	0.139438	0.0567597	-0.0811692	0.151507
TAG	0.0891334	-0.0788297	0.0176704	0.184003	-0.00419822	0.12097	0.154908	0.134067	0.2813	0.0336725	-0.168219	0.0166315	0.0948057	0.213763	0.0536478	0.0351954	0.152922	0.210063	0.0474253	0.20415	0.107886	0.113767	0.149813	0.206653	0.0354304	0.117212	0.0846832	0.240842	0.135546	0.00592846	0.0481987	0.149123	0.245445	0.144991	0.196471	0.269271	0.207813	0.328572	0.348627	0.221537	0.260043	0.277102	0.18918	0.206471	0.215551	0.203922	0.255713	-0.00287669	0.0274913
TAG	0.00781295	-0.0179803	0.0923042	0.000948574	0.301759	-0.113361	0.20033	0.0743186	-0.0406185	-0.120205	-0.072298	0.214951	0.137848	0.101857	0.0411241	0.191366	0.182879	-0.0882958	0.172086	0.168147	0.140933	0.229603	0.118225	0.0873233	0.100686	0.0783992	0.104356	-0.136575	0.182684	0.0597078	0.0417384	0.0724078	0.126272	0.255992	0.0708351	0.184873	0.236607	0.203425	0.219477	0.173876	-0.05839	0.23618	0.206843	0.175886	0.0648331	0.198235	0.198902	0.0311726	0.121996
TAG	-0.0292038	-0.00700402	0.0220142	0.32344	0.272862	0.395443	0.192815	0.291482	0.320761	0.0383093	0.0891291	-0.0213988	-0.0145999	-0.0438483	0.0534547	-0.0688574	0.158947	0.0850479	0.206716	0.222315	0.0922906	0.210205	0.26691	0.123328	-0.0145905	0.0540341	0.0750368	0.0688814	0.0361589	0.0475659	-0.00121724	0.0356759	0.12914	0.142746	0.0552287	0.346947	0.287388	0.310242	0.383049	0.28967	0.421128	0.273737	0.17781	0.26651	0.240309	0.449593	0.497605	0.255927	-0.0744275
TAG	-0.0550031	-0.0609541	0.0430159	0.277203	0.209107	0.239791	0.163191	0.0589905	0.257342	0.160152	-0.0310018	0.114182	-0.0140549	-0.0113027	0.04024	0.146297	0.305794	0.0687384	0.134248	0.0510609	0.129639	0.210259	0.145538	0.232328	0.0561345	-0.034395	0.19239	0.0897769	0.117509	0.135785	0.253734	0.277779	0.314691	0.220722	0.200377	0.298628	0.407473	0.468973	0.348778	0.42666	0.33632	0.292806	0.356193	0.0656855	0.272772	0.253785	0.298142	0.230751	0.0924073
TAG	0.119675	0.147388	0.0340843	0.193194	0.277633	0.211439	0.238422	0.168755	-0.0898439	0.0568972	0.0907186	0.134589	0.113882	0.176619	0.0761788	0.0279418	0.0410522	0.210731	-0.00652226	0.29628	0.0923361	0.0993848	0.142219	0.266708	0.0148827	0.143405	0.148486	0.0728659	0.069916	0.0423409	0.144654	0.300793	0.0206777	0.148756	0.130286	0.206145	0.159827	0.200716	0.117056	0.168507	0.239077	0.141796	0.0149013	0.0862294	0.199045	0.0677559	0.0768428	0.164792	0.0933117
TAG	0.0147257	0.15326	0.0618102	0.131086	0.214284	0.0589313	0.154443	0.128977	0.00236563	0.112092	0.0565738	0.16839	0.0562561	0.0765538	-0.00290417	0.0792266	0.0596154	0.129143	0.0971096	0.0584326	0.276382	0.155188	0.0937871	0.216061	0.123936	0.0803102	0.0919561	0.0959411	-0.0844233	0.0594248	0.106942	0.181914	0.181904	0.243212	0.222664	0.30634	0.253842	0.151129	0.111511	0.0621898	0.180796	0.208959	0.0841128	-0.00834264	0.130533	0.190683	0.199549	0.118474	0.036042
TAG	-0.0656734	0.0580063	-0.00148247	0.132458	0.0616178	0.177435	0.0666175	0.0977718	0.0547159	0.163086	-0.0777016	0.0372887	0.0218793	0.0748129	0.0935944	0.239123	0.196849	0.23879	0.0185417	0.121553	0.123713	0.331597	0.138526	0.141311	0.147928	0.228488	0.190078	0.109967	0.177712	0.0411739	0.219106	0.189335	0.289879	0.289453	0.311445	0.40371	0.301651	0.177056	0.158975	0.252354	0.275022	0.164624	0.0891919	0.0942025	0.202394	0.241908	0.107961	0.222125	0.140116
TAG	0.0372925	0.106991	0.227088	0.0982452	0.285963	0.317945	0.223394	-0.0146967	-0.0829248	0.0529496	0.0457872	-0.0146003	0.100927	0.162846	0.131426	-0.0437423	0.155051	0.110074	0.18506	0.291697	0.196051	0.249678	0.287277	0.15052	0.352569	0.38799	0.177403	-0.0108632	0.146363	0.147887	0.225732	0.393126	0.372215	0.445534	0.499803	0.226956	0.340112	0.280444	0.306308	0.236006	0.139638	0.172658	0.0290448	0.145102	0.00625176	0.0379986	0.126687	0.109297	0.372942
TAG	0.0829225	0.0485664	0.109022	0.149441	0.246012	0.159709	0.0117876	0.127495	0.0349001	0.106231	-0.0818234	0.194064	0.0353831	0.141262	0.0602349	0.210123	0.163683	0.0260125	0.0120193	-0.0301241	0.0308465	0.0927081	0.0565374	0.160183	-0.00351146	0.192107	0.0926292	0.125086	0.00771725	0.0330161	-0.0327802	0.0727146	0.154596	0.176022	0.196297	0.152213	0.156273	0.469154	0.286134	0.111293	0.373955	0.305975	0.221087	0.0780855	0.0857752	0.226871	0.138107	0.152377	0.169246
TAG	-0.0209309	0.231364	0.119626	0.246196	0.219795	0.260876	0.231064	0.109853	-0.0207792	0.0439366	0.0772341	0.144631	0.0386213	0.0473677	0.108904	0.141946	0.11789	0.216197	-0.00303498	0.197791	0.168797	0.100205	0.175571	0.117741	-0.0112112	0.0561829	0.170444	0.367029	0.0449684	0.0666862	-0.00457095	0.159624	0.343893	0.130095	0.1979	0.263164	0.339225	0.387282	0.443649	0.250165	0.231174	0.239424	0.208451	0.291098	0.342484	0.235706	0.34068	0.229939	0.0295028
TAG	0.00988855	0.0637549	0.0697673	0.131602	0.0890505	0.138476	0.464569	0.0625602	0.00471367	0.084702	0.0941785	0.157697	0.0476531	0.054694	-0.0507999	0.110342	0.0545651	0.185999	0.0596098	0.135419	0.0916273	0.0815039	0.12807	0.126715	-0.0485263	0.0477072	0.143676	0.0892848	0.205765	0.018192	0.0291518	-0.00935387	0.138397	0.242194	0.115933	0.0672722	0.332601	0.384585	0.398003	0.414526	0.264131	0.189354	0.386138	0.116806	0.286674	0.166466	0.309955	0.185622	0.171103
TAG	-0.149119	-0.0714988	0.0626462	0.138327	0.119769	0.0576254	0.149011	0.221746	0.206337	-0.0347958	0.0317826	0.0245108	-0.0721645	0.0289191	0.210293	0.177154	0.045715	0.176573	-0.0917086	0.0376959	0.0792802	0.396366	0.00180832	0.0613719	0.11084	-0.060625	0.0529728	-0.043344	-0.0666253	0.114233	0.101954	0.086278	0.210431	0.146325	0.162025	0.225021	0.153845	0.147934	0.250616	0.185027	0.320798	0.0384974	0.164327	0.176871	0.140661	0.184841	0.240251	0.190469	0.0737698
TAG	0.117435	0.00958568	0.156882	0.0257378	0.141578	0.113118	-0.0282956	-0.069406	-0.00586019	-0.063623	0.00371041	-0.0506571	-0.0684472	0.031009	0.0712535	-0.0758273	0.013629	-0.0509205	-0.099938	0.161534	0.164638	-0.0126773	0.0441339	-0.0724902	0.0419569	0.0764562	0.0999343	-0.0667244	0.176351	0.0370894	0.128335	0.23633	0.370366	0.122155	0.241833	0.168636	0.13427	0.345731	0.343646	0.184913	0.1709	0.211444	0.13547	0.128211	0.0337164	0.302612	0.163663	0.182015	-0.00811862
TAG	-0.0952502	-0.0499725	0.0879417	0.386019	0.359854	0.283185	0.185854	0.308988	0.245183	0.0857731	0.0303814	-0.0762977	-0.0184662	0.0383862	0.223399	0.141337	0.182479	0.199408	0.0825714	0.0717152	0.120901	-0.051499	0.125046	0.162683	0.0776909	0.154876	0.12809	0.172954	-0.150454	0.00427626	0.0793597	0.0683398	0.36389	0.0238089	0.352656	0.326076	0.316855	0.303069	0.342904	0.416989	0.366798	0.362687	0.252222	0.305569	0.301789	0.213282	0.366716	0.165558	0.11182
TAG	-0.0900383	0.111684	0.0521861	0.150198	0.198014	0.19383	0.135427	0.0535351	-0.0738248	0.0907696	-0.0702215	0.113351	0.101912	0.107318	0.0826386	0.0244535	0.0631317	0.12964	0.119935	0.0343	0.078469	0.176362	0.167338	0.0927124	0.0799036	0.134801	0.0292464	-0.0710847	-0.0367626	0.096158	0.136365	0.167785	0.336411	0.287421	0.300874	0.306094	0.247448	0.0837486	0.25331	0.0743743	0.210149	0.258572	-0.030248	0.142296	0.188055	0.121722	0.206622	0.173074	-0.0407127
TAG	0.0174978	-0.0342014	0.0287022	0.102458	0.147445	0.0673319	0.185697	0.178787	-0.0328261	0.0674325	0.0436317	0.122979	-0.000854995	-0.0199864	0.0524594	0.0212186	-0.00796447	0.0203124	-0.0387882	0.121044	0.16475	0.181632	0.0803118	0.132447	0.291549	0.24849	0.0650468	0.0794182	0.192577	0.103964	0.310492	0.140717	0.263737	0.198283	0.175288	0.167422	0.21857	0.255446	0.170698	0.34756	0.167515	0.207398	0.192423	0.1512	0.0695159	0.0835919	0.0804722	0.113735	0.105887
TAG	0.206739	0.038236	0.173497	0.147948	0.336226	0.242094	0.142116	0.153979	0.166742	-0.00969186	0.150972	0.071686	0.102842	0.0868362	0.0632996	0.164387	0.117661	-0.0473096	0.170675	0.173397	0.105014	0.130871	0.143479	0.219068	0.157439	0.243335	0.0352409	0.00881072	0.0659648	0.0810012	0.20493	0.090249	0.216844	0.218559	0.317329	0.273446	0.251973	0.325289	0.262538	0.350805	0.207983	0.107967	0.277518	0.0724968	0.134218	0.163568	0.227774	0.0998152	0.000712816
TAG	0.0148817	-0.0486371	0.094136	0.214138	0.235077	0.178904	0.217542	0.0718822	0.119737	0.133866	-0.133698	-0.0743893	-0.0327726	0.0236088	0.111021	0.0993195	0.119581	0.12216	0.117687	0.159407	0.117484	0.210236	0.219422	0.238085	0.153667	0.154859	0.0997373	0.0717689	0.101917	0.093987	0.163089	0.122451	0.201245	0.358931	0.296782	0.365284	0.171225	0.345092	0.235654	0.192461	0.216758	0.188827	0.183163	0.201892	0.160232	0.192541	0.234063	0.260354	0.228047
TAG	0.0828585	-0.0839015	0.193566	0.0866071	0.129024	0.133468	0.153836	0.144888	0.17263	-0.0457421	-0.173289	0.00213798	-0.00171657	0.0895939	0.148416	-0.0472274	0.0668877	-0.0500314	0.158589	0.166009	0.140903	0.323692	0.126866	0.179777	0.101298	0.0736825	0.0203596	-0.0212192	-0.0201966	-0.0395253	0.102413	0.124702	0.266196	0.175432	0.104158	0.217873	0.174364	0.280779	0.194741	0.327703	0.274491	0.345392	0.0573661	0.153251	0.172268	0.190515	0.246142	0.184309	0.0820275
TAG	0.12209	0.0424842	0.10472	0.0778943	0.170988	0.308935	0.391265	0.141213	0.274941	0.116081	0.0993433	-0.010182	-0.0545773	0.00422896	0.15149	0.112733	0.0335502	0.0822013	0.0877084	0.0447955	0.154418	0.0817726	0.110848	0.227528	0.104669	0.064505	-0.0125562	0.126657	0.0870872	0.124101	0.127285	0.262552	0.107684	0.199972	0.124854	0.262368	0.334017	0.435879	0.126669	0.368237	0.341213	0.199608	0.334282	0.236569	0.236584	0.318181	0.298746	-0.00234801	-0.0136586
TAG	-0.0124311	-0.0732864	0.0852272	0.278234	0.246929	0.274474	0.168552	-0.0527619	0.0438492	0.138485	0.0542051	-0.0404047	-0.0330919	0.133495	0.0550834	0.286652	0.306524	0.170778	0.176127	0.230241	0.20284	0.251013	0.174313	0.18277	-0.00143458	0.083694	0.12617	0.09713	0.132069	0.116899	0.0795211	0.146696	0.244148	0.264272	0.142004	0.315387	0.331115	0.573527	0.30358	0.370601	0.287127	0.193645	0.443705	0.252846	0.319992	0.272993	0.307598	0.340916	0.0324325
TAG	-0.0597611	0.135695	0.171953	0.165446	0.212129	0.207679	0.225426	0.154387	-0.0260379	0.0507614	0.0215598	0.0154205	0.133318	0.134333	0.140152	0.0731355	-0.0674711	-0.0167822	0.288445	-0.0744944	0.14803	0.109452	0.236044	0.0236354	0.0741284	0.0791594	0.141678	0.0782952	0.123423	0.012362	0.105612	0.224531	0.132779	0.1322	0.206762	0.331233	0.228993	0.227916	0.382588	0.304474	0.274135	0.0113907	0.0366096	0.26429	0.162929	0.365795	0.30599	0.161972	0.113153
TAG	0.00644985	-0.0825396	0.0519387	0.110945	0.169417	0.320443	0.0966606	0.0960702	0.0958729	0.0214992	0.0758102	0.151467	-0.156224	-0.0343285	0.126678	0.0894108	0.102626	0.074571	0.19017	0.0713758	0.00513509	0.186642	0.082504	0.0142189	0.0411596	0.0320848	0.0587571	0.240818	0.0275028	0.0801774	0.133181	0.190967	0.0956818	0.207613	0.142685	0.13446	0.208729	0.272121	0.33962	0.215312	0.205867	0.289931	0.297626	0.274878	0.264602	0.186272	0.0792185	0.284693	0.0315281
TAG	-0.0565419	0.00676503	-0.00132488	0.145997	0.045838	0.154476	0.105514	0.0905168	0.134531	0.186999	-0.0573743	0.0391636	0.155627	0.135897	0.0431468	0.0893569	0.08057	0.1717	0.109296	-0.0256388	0.204613	-0.0454651	-0.0218183	0.143982	0.012467	-0.0566559	0.172143	0.113383	0.165821	-0.0847997	-0.0374561	0.147576	-0.0251948	0.165868	-0.005836	0.0225163	0.285619	0.296099	0.29209	0.322708	0.177601	0.0413944	0.233758	0.170325	0.118141	0.227282	0.0252632	0.121985	0.122279
TAG	-0.0324623	0.0336635	-0.0212825	0.137744	0.0487414	0.13185	0.241525	0.0487197	0.0876797	0.131397	-0.0225435	0.194857	0.107578	0.0234589	0.123972	0.181291	0.0126945	0.173629	0.236636	0.170207	0.103616	0.233621	0.0664803	0.133782	0.10163	0.218413	0.0779442	-0.00894173	0.120873	0.131078	0.088907	0.183134	0.329382	0.3156	0.34017	0.279763	0.297595	0.291962	0.238357	0.165097	0.341626	0.172112	0.222565	0.161294	0.100903	0.150792	0.0942032	0.101166	0.202862
TAG	0.0678668	-0.0971368	-0.0250418	-0.00402558	0.0476922	0.113875	0.0895113	0.0938099	0.0337564	0.153989	0.174021	-0.0347523	0.147763	0.198308	-0.00124582	0.0426288	0.0369425	-0.00108216	0.0278568	0.121916	0.0599078	0.0954385	0.112621	0.00424532	0.00331017	-0.121961	0.165139	0.134636	0.0289776	0.0160957	-0.0487017	0.165397	0.0642091	0.280058	0.175517	0.295029	0.252549	0.0966283	0.171092	0.168889	0.186225	0.139143	0.141094	0.224818	0.207142	0.204877	0.108057	0.196942	-0.0127343
TAG	-0.0573251	0.039177	0.0590205	0.0472164	0.254811	0.244299	0.210535	0.160261	0.118008	0.0292887	0.0631792	-0.0184385	0.0105039	0.0671161	0.075804	0.037923	0.225402	0.10192	0.247943	0.15413	0.0616164	0.0357989	0.0794363	0.190044	0.166676	0.131965	0.00565737	-0.0675081	0.246556	0.00961451	0.0955649	0.185525	0.176997	0.307886	0.328184	0.177099	0.250836	0.156237	0.288834	0.179538	0.171977	0.159922	0.0946167	0.0828762	0.0615889	0.125276	0.101036	0.212023	0.174177
TAG	0.0170326	0.0337904	0.0727478	0.0903078	0.164351	0.300424	0.200332	0.14412	0.0492281	-0.0412621	0.122659	0.00817529	0.00443622	0.125319	0.027807	0.0571229	0.10877	0.120291	0.00986649	0.113455	0.125254	0.147143	0.109141	0.0686859	0.208084	0.218824	0.201599	0.179892	0.0617156	0.0202092	0.155581	0.22032	0.185723	0.14398	0.193297	0.283571	0.356734	0.386044	0.332711	0.277886	0.193007	0.156846	0.166401	0.316547	0.0972374	0.160488	0.359902	0.169209	0.250577
TAG	-0.00552102	0.0845419	0.215209	0.15219	0.330249	0.239042	0.165038	0.152681	0.0217853	0.101876	-0.0131396	0.062621	-0.0245198	0.0644804	0.0864838	-0.0181092	0.121592	-0.00113896	0.066564	0.0221127	0.182171	0.111726	0.267821	0.308479	0.12774	0.105985	0.111899	0.0440296	0.0954474	0.0247932	0.0251077	0.113196	0.243831	0.127523	0.12101	0.231377	0.409422	0.342387	0.255032	0.206267	0.263269	0.240171	0.160893	0.175749	0.156352	0.193222	0.330355	0.219833	0.172807
TAG	0.175339	-0.0657856	0.0327947	0.256639	0.190697	0.0703539	0.136477	0.131174	0.249921	-0.00923656	0.0605139	0.151431	0.0218241	-0.0568444	0.0186029	0.176648	-0.047629	0.136189	0.168933	0.0436795	0.158938	-0.0542172	0.0563752	0.0670834	0.1255	0.0781155	-0.047165	-0.00287767	0.136426	0.14718	0.032979	0.210861	0.137479	0.116571	0.13381	0.162907	0.342372	0.210361	0.258288	0.268033	0.191599	0.245445	0.120203	0.126259	0.0609915	0.181122	0.176191	0.0407338	0.0912351
TAG	0.00114389	-0.0363425	-0.0119904	0.0968233	-0.0704399	0.227794	0.00481191	0.0727891	0.103366	-0.034224	0.0937022	-0.0387402	0.0120889	-0.0590899	0.0390954	0.0387435	0.0319453	0.0339411	0.0490764	-0.00177964	-0.0173715	0.100962	0.0206845	0.0954608	0.0222495	0.069415	-0.0429313	-0.00254878	0.0814155	-0.0878393	0.125985	-0.0537392	0.130933	0.139474	0.155395	0.056169	0.0742282	0.082689	0.198222	0.275043	0.189399	0.102527	0.125758	0.107827	0.0572331	-0.00618041	0.107035	0.0754627	0.167653
TAG	-0.0901884	-0.0128215	-0.103622	0.0306866	0.141785	0.0917192	0.0850005	0.0663524	-0.11816	0.108813	0.0783494	0.0454149	0.088398	0.246692	-0.110163	0.102394	0.158866	-0.0394662	0.0191296	-0.0269405	0.100915	0.0837906	0.136505	0.183516	0.158077	0.153821	0.0495165	0.0870719	0.154018	0.0286392	0.103063	0.172855	0.217525	0.342641	0.251623	0.167719	0.221587	0.261388	0.424079	0.120561	0.115266	0.241999	0.160695	0.111134	0.0715652	0.167341	0.134962	0.290925	0.151871
TAG	0.0370734	-0.0239902	0.0953013	0.0647287	-0.0693247	0.0508709	-0.0068144	-0.0155607	-0.029704	-0.0113415	-0.0238647	-0.0499613	0.103322	0.0775505	0.012101	-0.0457218	-0.10618	0.0427661	-0.00970339	0.0112877	0.157475	0.0860322	0.092703	0.00581161	0.0420801	-0.00845282	0.121801	0.0672753	0.154594	0.264913	0.145618	0.106962	0.353941	0.195086	0.179353	0.249282	0.182016	0.305835	0.21537	0.146386	0.0537413	0.242807	0.163506	0.127835	0.197843	0.110602	0.0894781	0.128	0.136955
TAG	0.135681	0.0672425	0.0684658	0.200468	0.0141313	0.206228	0.102947	0.236551	0.0179766	0.0246746	-0.170644	-0.0820488	0.13613	0.0395291	0.142523	0.102921	-0.0189848	-0.0489133	0.0609149	0.161861	0.189282	0.178987	0.0473686	0.0778351	0.0186779	0.120085	0.0690152	-0.016522	0.0806969	0.0452966	-0.0317733	0.211254	0.272765	0.153982	0.154856	0.206058	0.340348	0.229927	0.250427	0.296711	0.156277	0.292049	0.204255	0.234053	0.22461	0.200953	0.109369	0.174883	0.0686021
TAG	0.116517	0.105592	0.0544142	-0.00831505	0.085325	0.191741	0.193157	0.0361188	0.142228	-0.0391665	-2.14433e-05	-0.0007355	0.0268345	-0.00881481	-0.0319427	0.0387354	0.0830063	0.118262	-0.0591863	0.174829	0.0416032	0.0455032	0.158246	0.0836214	0.2308	0.0460355	0.0430432	0.194032	0.017003	0.0587731	0.180271	0.0285478	0.241371	0.261304	0.103526	0.345488	0.367491	0.267294	0.245688	0.226387	0.122406	0.289563	0.172179	0.205727	0.0439896	0.093757	0.236847	0.107563	0.272638
TAG	0.0984279	0.0416063	0.0180515	0.0536899	0.177376	0.051476	0.179378	0.0626415	0.038352	-0.0109153	0.0278981	0.0994074	0.125027	0.00817876	0.190246	0.113974	-0.0450917	0.0274399	0.0674079	0.193155	0.101654	0.121107	0.0148292	0.00586438	0.0919525	0.0853783	0.0414088	0.0930071	0.0926121	0.0300252	0.111931	0.168459	0.180158	0.176642	0.0833416	0.216599	0.158221	0.214076	0.196871	0.341293	0.211962	0.285488	0.0397694	0.156724	0.194198	-0.0201186	0.126389	0.185689	0.126383
TAG	-0.0484591	0.134533	-0.0435898	0.202937	0.247167	0.320761	0.274201	0.0723879	0.0998826	0.168622	0.0918132	0.134401	0.131973	-0.0307358	0.177253	0.0754271	0.0800826	0.0985077	0.0650869	0.0113396	0.128877	0.197067	0.0761586	0.0713909	-0.000584085	-0.0603241	0.0729002	0.104354	-0.0427712	0.115823	0.0307011	0.0946419	0.26278	0.273441	0.185577	0.28443	0.430877	0.319386	0.414542	0.33268	0.33449	0.267524	0.285229	0.337235	0.195657	0.193598	0.489878	0.307334	0.0773003
TAG	0.105932	0.0392072	0.026508	0.0494207	0.308403	0.135775	0.269759	0.123594	-0.0818436	-0.0153168	0.11232	0.0653217	0.180747	0.0760331	0.0997173	0.0742592	0.225529	0.0750105	0.0926657	0.0957112	0.267604	0.201209	0.126171	0.118713	0.0521265	0.274281	0.207108	0.108579	0.0849221	0.139971	0.144169	0.203522	0.258686	0.248019	0.371634	0.281527	0.246911	0.333518	0.335791	0.179503	0.209618	0.178633	0.0116475	0.229635	0.28459	0.211615	0.100261	0.141107	0.0976862
TAG	0.021812	0.0316594	0.191532	0.361604	0.191308	0.323719	0.238374	0.0845374	0.0832848	-0.0122514	-0.0293523	0.0140719	0.184192	0.0669635	0.162767	0.0682352	0.101305	0.252211	0.156376	0.170704	0.108238	0.201055	0.209148	0.391178	0.179322	0.232106	0.0916153	0.0844951	0.0283412	0.0738749	0.0607191	0.0931384	0.197607	0.249015	0.17282	0.398555	0.283383	0.462085	0.435322	0.418865	0.29102	0.29666	0.291093	0.224892	0.0685521	0.324496	0.340675	0.347625	0.249033
TAG	-0.00153366	0.0613137	0.244494	0.125911	0.20888	0.262198	0.174949	0.353723	0.0973273	0.00178077	-0.043003	0.0423975	0.1185	0.0990013	0.128236	0.117453	0.102374	0.147654	0.139118	0.114909	0.0341981	0.105206	0.0996189	0.117705	-0.102847	-0.0387969	0.210915	0.136135	0.0303788	0.00739218	0.0254575	0.110279	0.178459	0.19678	0.119232	0.242331	0.244133	0.40478	0.419224	0.433601	0.378458	0.214178	0.293701	0.145544	0.163048	0.330051	0.337257	0.409153	0.151185
TAG	-0.138861	-0.0509964	0.126603	0.241238	0.141483	0.129087	0.156528	0.193486	0.0607671	0.0904116	0.00549947	0.0889748	0.0820847	-0.0526594	0.166821	0.207312	0.107735	0.061101	0.0411749	0.149406	0.138655	0.16108	0.202374	0.171862	0.0732821	0.226403	0.0602354	0.0815936	0.0283413	0.0831734	0.159018	0.139554	0.221486	0.130269	0.295028	0.264424	0.149973	0.422119	0.187129	0.255527	0.140188	0.120182	0.04486	0.199534	0.079637	0.237533	0.294983	0.20861	0.237766
TAG	0.0293283	0.0251655	0.0531124	0.185601	0.238924	0.0949187	0.216071	-0.00704175	-0.062703	-0.00323365	0.098756	0.005034	0.0956595	0.00753951	0.0791501	0.00163362	0.0722965	0.12924	0.235977	0.099683	0.0886982	0.242297	0.220518	0.13219	0.272174	0.253545	0.0618563	0.0348892	0.0301236	-0.0426239	0.12661	0.0861365	0.261275	0.336567	0.147476	0.0805676	0.236209	0.237233	0.303875	0.227517	0.0956943	0.189636	0.0637298	0.0744106	0.196383	0.0952534	0.149829	0.199237	0.11914
TAG	0.0914468	0.152894	-0.0321955	0.0924243	0.0988745	0.125694	0.124147	0.170926	0.00562056	0.1725	0.0868241	0.0388259	0.0880994	0.0927763	0.0636356	0.151648	0.0583404	-0.0815576	-0.0615062	-0.0306419	0.13614	0.0589293	-0.0461856	0.00319365	-0.018458	0.155988	0.228867	0.0878748	0.0895035	0.108951	0.154097	0.0477465	0.118869	0.0342856	0.263616	0.179107	0.084491	0.123255	0.0557462	0.143161	0.259402	0.21393	0.294883	0.0824408	0.0635637	0.0649239	0.0974207	0.0165066	0.249879
TAG	-0.00518211	-0.0321487	-0.0366571	0.0669194	0.105471	0.0498137	0.113466	0.000911165	0.0914044	-0.0447744	0.00232834	0.0682716	0.00197209	0.116801	0.10794	0.0992463	0.10998	0.151958	0.00715667	0.0725946	0.0945788	0.0674113	0.0120184	0.253059	0.215367	0.16781	0.0560437	0.0118901	0.126048	0.188969	0.209391	0.18097	0.0966692	0.165801	0.210329	0.117843	0.217891	0.192947	0.156684	0.295291	0.184847	0.0911732	0.292531	0.178078	0.108612	0.134689	0.0629165	0.106777	0.156932
TAG	-0.0400784	0.0275237	0.0388869	0.165992	0.276477	0.230583	0.188951	0.215863	0.0926458	0.0108858	0.056396	-0.00149309	-0.072033	-0.0691249	0.123723	0.135521	0.0504693	0.0779653	0.0826632	0.00483828	0.146956	0.05452	0.226414	0.208479	0.150365	0.178179	0.0113112	0.0300037	0.027472	0.041442	0.0588827	0.204112	0.166381	0.269626	0.340855	0.282697	0.23154	0.251425	0.278623	0.34021	0.0795281	0.220887	0.192691	0.236809	0.0829528	0.172796	0.14017	0.143678	0.0710656
TAG	0.0563138	-0.0839814	0.161551	0.283235	0.198363	0.0717807	0.0754789	0.0635066	0.0128239	0.225069	0.0887418	0.00252223	0.0614354	0.0477073	-0.0210431	0.133267	0.0714888	0.0982959	0.0318309	0.0772092	0.0982878	-0.0426801	0.0887406	0.216489	0.0157886	0.0338808	0.137103	-0.0111856	0.0105506	0.177863	0.106273	0.147114	0.149726	0.203838	0.247803	0.297738	0.198391	0.335095	0.345331	0.264148	0.195295	0.0685888	0.0412549	0.181417	0.0850869	0.212777	0.228551	0.169046	0.0309718
TAG	0.0919102	-0.00128059	0.079304	0.057218	0.0264981	0.143376	0.0618003	0.0664449	0.207095	-0.0605529	0.00194306	-0.0311885	0.0852809	0.0375475	0.0159787	0.00261441	0.0383481	0.091872	0.0360233	0.030551	0.118319	0.126504	0.0717572	0.0767402	0.114737	0.18463	0.158583	0.124778	0.0174965	0.216522	0.153375	0.00636452	0.382618	0.121012	0.188653	0.251815	0.233195	0.357972	0.314267	0.196531	0.112161	0.270503	0.176308	0.13892	0.152932	0.202515	0.00306421	0.151809	-0.0165398
TAG	-0.0708918	0.0990413	0.154951	-0.0518535	-0.0842893	0.086703	0.160237	0.0843576	-0.0187632	0.00548731	-0.0085013	0.216224	0.0642371	-0.00476384	0.0368073	0.0732279	0.0101583	0.114606	-0.00570938	0.123055	0.0187579	0.105437	0.0804589	0.0453056	0.0650759	0.0450702	-0.00848097	0.098661	0.0545825	0.07053	0.0817448	0.139709	0.0515137	0.108111	0.116073	0.208157	0.161026	0.13058	0.0327302	0.179426	0.150899	-0.0121631	0.203759	0.022717	-0.0275451	0.0661723	0.0918924	0.0277886	0.0358606
TAG	-0.060343	0.00855456	-0.0325359	0.0104209	0.0400982	0.14046	0.0468883	0.133003	0.160224	-0.0723607	0.13651	0.0472073	0.0435942	0.0640081	0.248961	0.108032	0.0434113	0.0762702	-0.129929	-0.0179667	0.215357	0.100105	-0.0364787	0.0734765	0.0327592	0.0500947	0.0913337	-0.0260744	-0.0340604	0.0497213	0.00387607	-0.0123284	0.0477195	0.152855	0.201704	0.116947	0.142625	0.282746	0.209108	0.14828	0.410321	0.148367	0.0975202	0.1568	0.26244	0.0499493	0.0155779	-0.0333801	0.214603
TAG	-0.160899	0.143805	0.145903	0.12378	0.134221	0.313012	0.234566	0.14578	-0.032258	-0.0995174	-0.153387	-0.00968011	-0.00304526	0.147627	0.175872	0.054961	0.0807657	0.229306	0.208637	0.210709	-0.0140496	0.0781777	0.351628	0.204412	0.165995	0.31951	0.111147	-0.0870725	0.081373	-0.00623954	0.113335	0.143711	0.177662	0.213292	0.125252	0.298468	0.20805	0.320483	0.211646	0.368271	0.236914	0.302237	0.241855	0.355395	0.141262	0.265566	0.119027	0.189005	0.0423204
TAG	-0.0274071	-0.0530807	0.0582533	0.0892564	0.244803	0.363261	0.270408	0.131643	0.0869273	0.0615205	0.0536428	0.00241158	0.0276208	0.0851059	0.244343	0.049342	0.18235	0.183054	-0.0201636	0.190243	-0.0281995	0.173351	0.0829372	0.155238	0.0509627	0.0501143	0.158787	0.0955113	0.118074	0.0416363	-0.0405641	0.172227	0.30942	0.0419763	0.0288771	0.237841	0.355425	0.353463	0.474996	0.358099	0.202691	0.12581	0.229585	0.293867	0.255467	0.274789	0.264875	0.125074	0.0288885
TAG	-0.183256	0.072199	0.0923263	0.293659	0.353081	0.273908	0.174696	0.304869	0.229834	0.0917351	-0.0746316	0.119681	0.162483	0.142014	0.0814825	0.0229845	0.0724123	0.272136	0.157459	0.210597	0.0065756	0.06755	0.210115	0.226353	0.172568	0.0233597	0.241352	0.000843524	-0.015457	0.0693855	-0.151724	0.0245549	0.250384	0.0654303	0.125629	0.206412	0.505397	0.564835	0.408488	0.412513	0.293894	0.252423	0.314498	0.306964	0.229976	0.38869	0.178557	0.199118	0.0382708
TAG	-0.0144751	0.0422991	0.200068	0.047008	0.194458	0.136679	0.125268	0.137818	0.0852555	0.0304449	-0.0770684	0.0108792	0.0616255	0.0925793	0.0477687	0.141392	0.16069	0.00178161	0.211541	0.0536275	0.106476	0.0513391	0.128389	0.106149	0.107674	0.0256779	0.0495189	0.0541565	0.0849106	0.0221903	0.17894	0.284791	0.325563	0.357088	0.272092	0.252077	0.329179	0.167006	0.418494	0.309493	0.232243	0.267599	0.126826	0.231064	0.218739	0.221692	0.179151	0.0270756	0.0607982
TAG	0.0262984	0.178075	0.145971	0.0798422	0.137299	0.275702	0.0655502	0.0836911	0.253851	-0.00274515	-0.0287052	-0.0445957	0.137939	0.179572	0.0643889	0.149227	0.11947	0.000142529	-0.0282025	0.145984	0.165077	0.103747	0.140049	0.172166	0.139746	0.205823	0.0434878	0.094856	0.0213962	0.026778	-0.00866839	0.16207	0.299535	0.284645	0.076084	0.095597	0.0638819	0.224959	0.285545	0.207697	0.0966726	0.117547	0.00274025	0.0688081	0.116204	0.00971238	0.128445	0.132073	0.0502377
TAG	0.0146014	0.00619412	0.169449	0.0887191	0.167838	0.36044	0.258125	0.159393	0.0566186	0.0212747	-0.0177516	0.0203497	0.073192	0.112713	0.168225	0.379113	0.192639	0.155187	0.160807	0.364328	0.255247	0.237473	0.321178	0.196516	0.336231	0.279095	0.189389	0.166643	0.0795214	0.170913	0.238058	0.253663	0.260183	0.317951	0.368858	0.335223	0.35047	0.240776	0.180349	0.252591	0.239128	0.0814931	0.151479	0.167829	0.23964	0.222064	0.169249	0.254108	0.251658
TAG	-0.121293	0.0375213	0.102604	0.0986024	0.0940419	0.183247	-0.0343917	0.197604	0.110355	-0.0675902	0.0640342	0.104123	0.128212	0.0116911	0.0216519	0.213604	-0.0341902	0.0718994	0.130035	0.0502716	0.0341324	0.273551	0.108568	0.163551	0.137319	0.0759733	0.105854	0.11434	0.179902	0.0132685	0.0818414	0.0882098	0.209951	0.239938	0.232719	0.179785	0.242604	0.317878	0.261268	0.283305	0.107112	0.163403	0.117618	0.112058	0.0747203	0.17389	0.211126	0.162779	0.162735
TAG	0.0127164	0.0374161	0.0728403	0.091442	0.0253647	0.158813	0.19866	0.019053	-0.0321955	0.0218687	0.0749554	-0.00409617	-0.0338969	0.210701	0.124483	0.0229439	-0.0619871	0.108146	0.0693904	0.109103	0.203531	0.241725	-0.0181401	0.21381	0.246262	0.0940199	0.108545	-0.0101809	0.141891	0.0744822	-0.01429	0.0594933	0.150354	0.119162	0.0404715	0.129324	0.249129	0.279587	0.173719	0.247177	0.285937	0.135573	0.0379284	0.0581821	0.0809275	-0.0565881	0.00618159	0.150266	0.149661
TAG	-0.0127265	0.0196834	0.194722	0.112949	0.189463	0.362327	0.176204	0.172323	0.0474375	0.0960392	0.0763032	-0.0399273	-0.00536551	0.089895	0.0897896	0.296453	-0.0317867	0.137032	0.14823	0.15606	0.258948	0.146086	0.198706	0.305613	0.335043	0.335204	0.14859	0.139389	0.131911	0.145201	0.299969	0.121758	0.179164	0.41339	0.40812	0.224195	0.327733	0.116901	0.250185	0.277132	0.300131	0.146084	0.0323118	0.102976	0.0997518	0.160351	0.248488	0.0618061	0.329695
TAG	-0.000169128	-0.109628	0.0166335	0.0754452	0.0503671	0.146468	0.151617	0.0926008	0.140748	0.0750014	0.0970629	-0.0518478	-0.0377671	0.0531978	0.0515991	0.177778	0.0130965	-0.100229	0.0431586	0.0290055	0.0719188	0.0298109	0.00940877	-0.0178049	0.00775189	0.0309821	0.119747	0.188646	0.0313036	0.0300381	0.0880447	0.162123	0.0710649	0.0948365	0.156216	0.139794	0.128083	0.213058	0.214185	0.141282	0.235362	0.209199	0.097712	0.0767505	0.226123	0.125932	0.16718	-0.00197841	0.15671
TAG	0.114568	-0.0834205	0.0631463	0.181473	0.146448	0.250933	0.106324	0.26388	0.208781	-0.0495737	0.0750721	0.100201	0.110786	0.18773	0.100194	0.145614	0.0893636	0.168823	-0.0415908	0.108217	0.0158019	-0.0067508	0.134737	0.149522	0.0790508	0.0457434	-0.0206702	0.158274	0.0571206	0.0492174	-0.00682593	0.0906679	-0.0991526	0.201784	0.18708	0.11975	0.21333	0.340672	0.385016	0.347809	0.143747	0.156702	0.34752	0.241502	0.254469	0.0987063	0.212257	0.321057	0.166672
TAG	-0.0125699	-0.0241009	0.120547	0.257749	0.196604	0.214469	0.314405	0.0139014	0.0688571	0.188469	-0.0124301	-0.0459246	-0.026481	0.0350819	0.260177	0.0934936	0.138021	0.148744	0.0792879	0.294761	0.151366	0.122413	0.200258	0.0840715	0.165306	-0.0120763	0.048902	0.0751733	0.113116	0.153622	0.215043	0.204563	0.218621	0.347084	0.233007	0.272496	0.367366	0.29506	0.27657	0.258208	0.401676	0.192902	0.270447	0.143667	0.242111	0.241017	0.320546	0.188004	0.0772122
TAG	-0.00274709	-0.0725242	0.0698949	0.220736	0.0761542	0.125091	0.0671065	0.0109006	0.116475	0.0526319	0.0786449	-0.0291691	0.0957745	0.0479677	0.140752	0.0959521	0.0329944	0.00521009	-0.0430553	0.153018	0.215044	0.128135	0.0745607	0.0327805	0.122586	0.154214	0.181762	0.105514	-0.0038332	0.283505	0.0962717	0.195742	0.210781	0.238238	0.195856	0.321122	0.312954	0.366618	0.305029	0.180141	0.186575	0.127581	0.109941	0.0138516	0.109558	0.112055	0.0601393	0.116719	0.0861577
TAG	-0.0980209	0.12438	-0.127866	0.165737	0.185304	0.312875	0.148925	0.220057	0.0647171	-0.0445905	0.0862509	-0.0528915	-0.0296907	0.0909069	0.0621324	-0.00942257	0.162225	0.0688716	0.081649	0.128892	0.16764	0.193608	0.268854	0.119429	0.163059	0.258201	0.0541419	0.0592829	0.033208	-0.0798219	0.160349	0.146318	0.149589	0.192059	0.377432	0.260605	0.221594	0.162703	0.15943	0.21094	0.164218	0.230679	0.0612191	0.421437	0.0930969	0.207056	0.138662	0.142463	0.067631
TAG	-0.109092	0.0326997	0.0371816	0.0938932	0.0350658	0.247801	0.192764	0.194782	0.171247	-0.030905	0.0372961	0.0067424	-0.0110955	0.111826	0.0607477	0.0371267	0.173999	0.0695298	0.164489	0.176278	0.12634	0.0970602	0.110201	0.13172	0.0855313	0.0240671	0.0787897	0.065404	-0.0168941	0.0836506	-0.00109587	0.132936	0.0562947	0.129975	0.16489	0.249585	0.261762	0.317391	0.336354	0.282183	0.287593	0.129338	0.231331	0.198914	0.196084	0.243156	0.194444	0.306581	0.0121713
TAG	-0.00361611	0.0118669	0.147022	0.209004	0.190946	0.209779	0.190008	0.167658	-0.0601991	0.0749176	0.0638487	0.0428677	0.168969	0.00710459	0.217938	0.180611	0.257128	-0.0104211	0.062683	-0.0726546	0.0567184	0.10623	0.129261	0.194645	0.141848	0.147683	0.206842	0.0520267	0.0508865	-0.0725737	-0.0601412	0.0177989	0.216368	0.282217	0.159815	0.388744	0.126384	0.285201	0.298866	0.254461	0.22852	0.119574	0.206355	0.294576	0.118382	0.103319	0.145891	0.219385	0.123395
TAG	-0.0698903	0.119943	0.0574617	-0.0761004	0.0928288	0.128898	-0.0711615	0.0416833	-0.116965	0.119018	-0.044772	-0.0427494	0.071903	0.115287	0.172482	0.0524496	0.0161664	0.0731442	0.0450303	0.051413	0.299792	0.0702192	0.0953045	-0.0665127	0.15127	0.0856525	0.177068	0.183885	0.18921	0.132016	0.0411679	0.19489	0.218341	0.278031	0.306225	0.289511	0.316098	0.287158	0.262133	0.368258	0.181705	0.265473	0.206977	0.297782	0.0934646	0.0930937	0.174228	0.0545596	0.0198828
TAG	0.0685958	0.0421802	-0.011256	-0.00841867	0.1205	0.287378	0.138005	0.116688	0.154571	0.0460654	-0.14395	0.222822	-0.0356715	0.0662362	-0.0435515	0.162395	0.102221	0.143288	0.0566074	0.239919	0.0723175	0.10516	0.220146	0.20209	0.160937	0.0273162	0.0160534	0.136182	0.0862298	0.202807	0.245568	0.000233186	0.114258	0.213812	-0.0173753	0.299655	0.0631622	0.0994124	0.215546	0.345941	0.204947	0.174842	0.202758	0.0804571	0.248426	0.166394	0.357241	0.0987192	0.138589
TAG	-0.00432345	-0.0383616	-0.110037	-0.0285207	0.0491486	0.0717995	0.0342492	0.244671	0.0582457	-0.00637724	-0.0238852	-0.0678565	0.0721924	0.128716	-0.0895342	0.0430417	0.0877001	-0.0175522	0.069998	-0.063491	0.0266398	0.0338985	0.165394	0.197033	-0.0271197	0.0673061	0.11406	-0.0423617	0.0773822	0.0470245	0.184143	0.0802881	0.0408833	0.151956	0.179735	0.00442018	-0.0795392	0.134241	0.154981	0.127066	-0.0389448	0.196667	0.117943	0.0605334	0.184786	0.120409	0.12504	0.165653	0.123183
TAG	0.112294	0.184665	0.161397	0.139499	0.398966	0.372124	0.411079	0.101425	-0.0428694	-0.113273	0.00632769	0.132946	0.105194	0.0124466	0.1384	0.135427	0.209288	0.232044	0.075796	0.206332	0.244359	0.336253	0.324389	0.392671	0.325724	0.338089	0.142367	0.08068	0.0648521	0.0822855	0.17499	0.138545	0.368194	0.534122	0.490913	0.199783	0.414003	0.355932	0.128123	0.297455	0.257061	0.101193	0.031968	-0.101936	-0.0802738	0.260458	0.117954	0.30391	0.318647
TAG	-0.0690633	0.145044	-0.0149186	0.0555488	0.0688293	0.0910944	0.240347	0.131811	0.0297196	0.116444	-0.0641268	0.128947	-0.00125153	0.107198	0.106968	-0.033996	0.0467182	0.0274863	0.13331	0.0964573	0.0952677	-0.0414691	0.0852001	0.0843371	0.0640074	0.129333	0.0951052	0.106362	-0.0118926	0.0569656	0.206008	0.133196	0.194446	0.126334	0.312343	0.0661888	0.276212	0.155426	0.291888	0.219831	0.157121	0.268163	-0.0349332	-0.0959601	0.0671556	0.160198	0.178393	0.106341	0.0806086
TAG	0.2869	0.0940292	0.208012	0.153187	0.24731	0.0739047	0.235299	0.230511	0.0708468	-0.016268	0.212883	-0.0074292	-0.0485661	0.168425	0.245133	0.131092	0.0579387	0.178417	0.164561	0.15151	0.040569	0.0537678	0.0786396	0.169579	0.0815737	0.113052	0.0703574	0.11507	-0.0382391	0.161413	0.082028	0.169272	0.0706202	0.0763053	0.19946	0.294184	0.410234	0.148507	0.232446	0.0646015	0.116242	0.094241	0.193679	0.231213	0.201593	0.171761	0.243845	0.184309	0.188474
TAG	0.0983041	-0.0938033	-0.0010021	0.118561	0.16311	0.150953	0.28179	0.028552	0.00507349	0.0175222	0.0444382	-0.008515	0.070218	0.0623824	-0.0766359	0.021912	0.163902	0.221871	-0.121637	0.165799	0.127407	0.276652	0.333331	0.200467	0.0853372	0.0609596	0.0993549	0.0718422	0.0719786	0.0304191	0.0322653	0.175566	0.12429	0.265178	0.233868	0.199854	0.439932	0.250504	0.47601	0.184617	0.0951832	0.242331	0.17972	0.119459	0.148697	0.149988	0.186241	0.225144	0.16259
TAG	0.0173575	-0.0184689	0.0310632	0.173015	0.2129	0.305091	0.13562	0.0239004	0.0524675	-0.0524239	0.0601109	-0.00765265	0.0912576	0.0439364	0.170096	0.118191	0.0813304	0.279968	0.193468	0.166412	0.154105	0.109772	0.197383	0.135496	0.343037	-0.0175953	0.198179	-0.0508656	0.0850155	0.092776	0.136556	0.142753	0.153811	0.0767741	0.177315	0.265033	0.280389	0.155699	0.263204	0.195372	0.125712	0.0471509	0.138318	0.187714	0.0936443	0.151934	0.106305	0.221764	0.108651
TAG	0.0702053	0.0661267	0.145849	0.0811272	0.18186	0.0982743	0.171403	0.140623	-0.0255207	0.115512	0.0642685	-0.0518717	0.0698411	-0.0273436	0.13473	0.145979	0.0103823	0.183335	0.194888	0.12473	0.2351	-0.0224067	0.191359	0.158074	0.217235	0.23955	0.121478	0.196352	0.222443	0.219666	0.1347	0.221538	0.254538	0.28502	0.332421	0.226301	0.455721	0.262504	0.245311	0.364408	0.19142	0.26146	0.282945	0.140875	0.0753629	0.178274	0.126293	0.097407	0.223619
TAG	-0.103928	0.133028	0.0406428	0.174808	0.0756222	0.222979	0.259303	0.197248	0.103647	0.207814	0.0376859	0.10942	-0.0525597	0.158273	0.0372523	-0.0891263	0.0834083	0.15037	0.163312	0.122618	-0.0470301	0.0433877	0.144404	0.0964074	0.0491989	-0.0744207	0.0138638	0.111102	0.0946898	0.0674832	0.00338741	0.143717	0.010644	0.248786	0.0919195	0.274703	0.162663	0.321089	0.322835	0.386502	0.273278	0.10051	0.141335	0.207235	0.143485	0.10647	0.117868	0.100876	-0.0551353
TAG	-0.0128022	0.0860063	-0.0208175	0.147566	0.0262429	0.118375	0.0571906	0.163134	0.0140776	0.0839955	0.0256006	-0.088168	0.0356551	0.0215027	-0.0383543	0.0742611	0.0178339	-0.0479529	0.183607	0.0719157	0.142865	0.074432	0.129558	0.100992	0.0738284	0.0799874	0.0602813	0.0342016	0.172429	0.0839908	0.15199	0.0996434	0.112676	0.0378313	0.0226158	0.15769	-0.00597585	0.138891	0.131026	0.24222	0.161944	0.311357	0.135201	0.174331	0.198064	0.137647	0.21823	0.143953	0.0741406
TAG	0.0127155	0.0240035	0.00565876	0.160523	0.0738883	0.205114	0.00829481	0.33808	0.15712	0.220987	-0.0158728	0.115911	0.0373135	0.290516	0.264238	0.0344688	0.0794828	0.0123796	-0.0178502	0.130682	0.16327	0.234671	0.240358	0.198009	0.170279	0.0754811	0.0209965	0.0595506	0.159591	0.0482497	0.102636	0.190788	0.164504	0.173953	0.25804	0.334016	0.294911	0.345429	0.309508	0.304968	0.321869	0.307994	0.166993	0.295108	0.174216	0.239639	0.266784	0.0291703	0.200276
TAG	0.0142796	0.0831896	-0.0251317	0.265654	0.330847	0.222832	0.303135	0.0907767	0.0410509	0.0461744	0.114519	0.158066	0.00965991	0.0842188	0.100369	0.0572724	0.157441	0.166251	-0.050965	0.185566	0.175415	0.182335	0.316142	0.148405	0.369205	0.284625	0.0923901	0.146084	0.0960242	-0.051383	0.223116	0.131952	0.12653	0.257941	0.199409	0.361964	0.313766	0.216581	0.241736	0.184624	0.140629	0.286068	0.086729	0.140315	0.16114	0.182578	0.338062	0.320937	0.183411
TAG	0.00216376	0.0638763	0.0783903	0.0613645	0.0102036	0.112424	0.107894	0.118169	0.126679	0.0808997	0.205071	-0.0190587	0.0537393	-0.0913979	0.0332098	-0.0785071	0.121282	0.0123286	0.0235582	0.105629	0.0229151	0.198302	0.104968	-0.0108667	-0.127394	0.144489	-0.0566992	0.166001	0.106733	0.0809977	0.16576	0.15588	0.17979	0.247716	0.0981516	0.115834	0.328465	0.274473	0.278098	0.247031	0.245677	0.101233	0.144656	0.0921444	0.160514	0.258482	0.394971	0.385893	0.00133069
TAG	-0.0637015	0.00943883	0.209938	0.209213	0.241665	0.292526	0.183903	0.21876	0.187369	0.0781272	0.108223	0.00191043	-0.108078	0.0686723	0.173559	0.0329733	-0.0508897	0.0807458	0.0175517	0.135637	0.172015	0.297084	0.117158	0.101609	0.0141134	-0.0974879	0.132749	0.128535	0.0707122	-0.142359	0.00447538	0.146319	0.140518	0.190963	0.164362	0.179254	0.363203	0.31898	0.291674	0.541586	0.386116	0.298657	0.394845	0.295727	0.213003	0.261168	0.346611	0.262463	0.205023
TAG	-0.049293	-0.0262833	0.0852505	0.198296	0.263032	0.269804	0.173165	0.0296416	0.207984	-0.0198028	0.0453991	-0.0375391	0.158639	0.249774	0.142791	0.183355	0.0922664	0.0388008	0.108814	0.09208	0.45993	0.233727	0.138792	0.193566	0.164169	0.114285	0.0313438	0.140143	0.107315	0.0543711	0.112618	0.0194498	0.298688	0.155996	0.155595	0.165873	0.47868	0.314461	0.180426	0.404568	0.0503882	0.0755488	0.352331	0.0926047	0.172956	0.0248775	0.210198	0.167164	0.0737945
TAG	-0.129693	0.0887485	0.181773	0.154022	0.40577	0.236958	0.180425	0.170444	0.00289033	0.0536108	0.0478144	-0.103418	0.204353	0.0673904	0.143922	0.0991179	0.0906857	0.157755	0.120171	0.106195	0.139025	0.143459	0.287339	0.212512	0.198695	0.206057	0.0690176	-0.0493108	-0.0244006	0.103606	0.0374534	-0.0564497	0.18228	0.118252	0.191103	0.219875	0.341502	0.260476	0.192654	0.134538	0.190498	0.117194	0.145709	0.205326	0.0939455	0.186897	0.29777	0.135681	0.123131
TAG	0.0238826	0.00567237	0.116924	0.097166	0.180485	0.266537	0.0154266	0.199613	0.148509	0.051227	-0.0228518	0.190635	0.0928277	0.0380687	0.118027	0.164049	0.0438447	0.00755125	0.0497536	0.0678324	0.0995714	0.171159	0.202295	0.056004	0.216214	0.0946784	0.0470568	0.171971	0.0965134	0.0603902	0.1018	0.1806	0.2755	0.153009	0.122876	0.322463	0.12295	0.148329	0.233521	0.137773	0.132879	0.300484	0.151454	0.0153501	0.105108	0.0786677	0.229467	0.0489352	0.0454413
TAG	0.106679	0.119702	0.0955856	0.139689	0.0636335	0.050307	-0.0498292	0.0199166	0.149018	0.129926	0.0202105	-0.0903375	0.101971	0.179586	0.122999	0.128395	0.209308	0.0668893	-0.0312232	0.149894	0.0707759	-0.0247253	0.129359	-0.0270872	0.0599586	-0.0306822	0.0975466	0.187976	0.0800578	0.259875	0.0484344	0.222718	0.100651	0.248064	0.222	0.14302	0.201327	0.155169	0.225937	0.241466	0.229293	0.109828	0.20555	0.0894438	0.134081	0.0917617	0.1251	0.0715063	0.0766141
TAG	-0.023368	0.122712	0.127815	0.177801	0.312451	-0.0838264	0.106184	0.122946	-0.0154448	0.0948864	0.184185	0.121566	0.107434	0.00576599	0.0880974	0.184544	0.0607389	0.216131	0.00398685	0.141751	0.242015	0.0029476	0.171048	0.132097	0.347879	0.186571	0.211485	-0.0574009	0.117674	0.0659419	0.140998	0.117375	0.283711	0.244068	0.297766	0.200621	0.271083	0.228537	0.15564	0.215688	0.0788529	0.232399	0.232309	0.0421535	0.196346	0.146908	0.00844925	0.241304	0.286027
TAG	0.0583161	0.0394321	0.166604	0.14576	0.25833	0.237056	0.0308359	0.21775	0.264795	0.0622018	0.0667551	-0.0364507	0.0611914	0.135412	-0.0399723	0.120455	0.146093	0.0137528	0.257878	0.00885467	-0.0266018	0.238985	0.279239	0.122505	0.0950657	0.177642	0.0876982	0.236751	-0.0680604	0.0910686	0.0276737	0.145951	0.281015	0.257921	0.208116	0.23149	0.455176	0.405123	0.380356	0.430768	0.37969	0.278577	0.396423	0.20361	0.276037	0.249435	0.345169	0.185077	0.131411
TAG	0.0602634	0.040822	0.125025	0.16828	0.202106	0.17332	0.138631	-0.0475537	0.0991998	0.0905567	-0.0895407	0.103752	0.0016614	0.0959815	0.085249	0.0550963	0.0474526	0.105929	0.0133379	0.108686	0.181614	0.119554	0.189273	0.112996	-0.125503	0.0160636	0.116342	0.0742575	0.0948527	-0.0432993	0.287935	0.102611	0.0677486	0.0928995	-0.0423681	0.321888	0.119217	0.361017	0.243577	0.202643	0.27085	0.387898	0.147756	0.125207	0.270383	0.202529	0.323762	0.130222	0.308366
[truncated: 11,713 more rows]
[truncated: 302 more columns]
