# Supplementary material for: Multi-molecular hyperspectral PRM-SRS microscopy
Source: Nat Commun. 2024 Feb 21;15:1599. doi: 10.1038/s41467-024-45576-6 (PMC10881988; doi:10.1038/s41467-024-45576-6)
Supplement: Supplementary file 4 — Source Data [file 41467_2024_45576_MOESM4_ESM.zip › Main_Figures/Fig_6 fatbody images/Intensity Profiles Fatbody Lipid Subtype.csv]

TAG	Lysosome	PE	2850cm-1
136.75	1.75	0	9.917
143.442	2.361	0	11.722
151.803	2.883	1.76	13.547
153.227	1.93	0	15.018
161.832	1.452	0	17.582
168.96	1.012	0	20.804
160.348	1.249	0	23.908
173.085	1.525	0	25.626
197.956	1.144	0	24.593
192.851	1.111	0	22.456
139.724	1	0	19.278
111.09	1.003	0	17.893
134.057	1.002	0	18.613
79.607	1.654	0	16.887
42.72	21.57	0	16.053
65.433	97.626	0	15.86
72.673	24.016	0	14.681
71.356	3.252	0	13.923
105.341	1.976	0	13.177
84.195	1.333	21.186	11.79
65.455	1.402	8.639	11.055
98.596	7.157	0	13.146
158.081	10.428	0	18.617
200.799	3.729	0	28.134
203.041	1	0	43.03
203.824	1	0	60.288
215.307	1	0	73.734
228.03	1	0	82.839
233.593	0.833	0	88.441
231.601	0.245	9.343	87.35
234.589	0.96	33.755	77.88
225.793	0.528	15.187	60.332
217.224	0.987	4.934	42.17
197.734	0.884	2.245	24.426
168.64	0.994	63.121	14.844
117.907	0.72	90.502	9.945
69.727	0.999	96.061	8.735
85.485	0.349	54.547	8.437
88.112	0.919	79.544	8.842
83.687	1	74.577	8.956
79.773	0.396	67.429	8.875
98.341	0.821	73.279	11.271
125.054	0.532	74.065	13.254
157.146	0.599	92.739	14.805
176.686	0.824	113.49	22.625
196.458	0.499	104.024	27.49
201.815	0.909	72.21	20.938
183.317	0.8	25.657	12.717
161.716	0.502	20.418	10.652
143.756	0.852	47.035	11.454
168.233	0.693	51.928	11.675
150.834	0.366	59.275	11.163
125.042	0.6	104.857	10.61
149.784	0.051	176.209	10.635
154.511	0.29	176.42	10.789
181.336	0.468	147.923	10.143
184.895	0.18	133.158	10.125
184.044	0.966	107.672	11.643
156.745	0.627	70.546	13.139
168.417	0.038	58.873	18.434
206.74	0.82	70.073	28.671
213.912	0.719	76.779	40.549
215.516	0.535	62.415	61.015
222.024	0.864	73.303	74.324
229.095	0.397	44.283	79.418
230.388	0.447	43.819	84.781
238.427	0.471	67.802	86.082
246.194	0.016	86.503	89.036
241.939	0.642	58.5	95.947
240.608	0.738	13.29	102.305
240.168	0.059	0	111.643
241.768	0.402	0	120.631
245.714	0.512	0	126.832
245.272	0.36	0	131.365
247.366	0.929	0	134.763
245.506	0.594	0	138.619
241.999	0.654	0	139.926
241.531	0.882	0	140.593
246.242	0.006	0	139.697
245.063	0.519	0	140.333
247.421	0.989	0	143.158
251.328	0.195	0	146.31
249.571	0.403	0	148.243
244.815	0.382	0	149.293
239.067	0.014	0	149.224
242.366	0.596	0	148.462
245.183	0.431	0	146.702
245.371	0.59	0	146.556
245.506	0.912	0	148.056
246.601	0.258	0	149.894
247.065	0.361	0	149.616
246.193	0.974	0	148.306
245.38	0.535	0	151.396
248.326	0.609	0	154.58
248.137	0.649	0	156.182
245.859	0.192	0	157.863
251.185	0.6	0	161.023
252.322	0.86	0	165.101
249.421	0.193	0	167.779
250.492	0.967	0	169.33
248.416	0.35	0	176.659
247.129	0.06	0	188.85
251.853	0.744	0	186.674
250.513	0.476	0	177.975
252.63	0.733	0	176.295
250.611	0.912	0	178.963
249.865	0.443	0	178.665
247.665	0.69	0	179.781
247.305	0.994	0	183.64
248.483	0.434	0	185.733
247.588	0.565	0	184.728
246.86	0.46	0	185.172
246.931	0.148	0	184.832
245.875	0.496	0	184.901
246.834	0.269	0	181.82
246.494	0.392	0	178.594
247.621	0.895	0	177.777
248.42	0.28	0	179.548
252.633	0.22	0	177.914
248.922	0.812	0	175.999
246.959	0.514	0	175.435
246.117	0.771	0	172.611
245.192	0.879	0	169.516
247.072	0.354	0	168.784
248.732	0.646	0	170.511
249.063	0.121	0	170.346
249.559	0.229	0	177.942
247.589	0.925	0	182.347
246.974	0.351	0	175.284
247.259	0.103	0	178.351
247.193	0.544	0	179.715
244.957	0.314	0	174.403
243.143	0.616	0	167.125
241.262	0.731	0	161.39
241.398	0.504	0	155.263
243.979	0.852	0	155.646
245.971	0.856	0	156.05
246.523	0.513	0	150.797
246.418	0.824	10.04	147.635
248.841	0.683	26.606	144.918
248.213	0.31	7.055	147.112
244.797	0.557	0	150.373
242.076	0.107	0	148.187
243.278	0.292	0	148.923
245.177	0.959	0	147.765
246.285	0.256	0	145.261
246.881	0.998	0	137.15
245.632	0.666	0	124.631
244.501	0.358	0	114.524
242.179	0.816	0	106.124
239.383	0.775	0	92.706
238.572	0.509	0	86.136
234.497	0.808	0	85.932
223.281	0.382	0	86.12
211.349	0.391	0	70.793
199.602	0.872	0	54.48
205.575	0.462	0	42.192
214.72	0.639	0	45.537
216.568	0.742	0	57.889
216.2	0.152	0	69.551
217.683	0.41	0	74.358
219.223	0.569	0	73.36
217.125	0.404	0	62.702
209.392	0.997	8.549	48.947
185.793	0.754	26.955	37.489
160.447	0.939	36.595	20.55
122.273	0.901	33.338	11.338
64.001	1.04	0	8.525
14.813	12.147	0	8.695
7.093	73.585	0	8.085
0	109.1	32.379	7.999
37.8	99.278	42.107	12.14
67.942	121.845	46.423	22.772
83.706	97.774	48.264	29.322
89.467	82.022	57.428	34.269
92.652	55.546	64.425	36.972
96.512	63.588	64.363	38.141
83.197	64.689	61.702	38.464
77.553	60.894	56.551	38.539
95.03	42.996	68.436	37.751
110.885	19.755	116.141	38.844
96.82	32.533	138.414	40.31
79.2	52.77	144.09	40.812
78.733	64.217	156.19	39.028
78.594	72.553	144.234	39.743
80.306	89.968	153.029	43.221
76.232	55.2	171.802	45.774
61.893	107.217	174.901	46.175
77.838	127.97	164.581	44.403
93.36	110.008	117.591	39.243
103.991	72.25	172.544	29.526
108.049	26.13	196.617	18.009
60.458	19.875	80.365	10.122
13.259	19.921	13.78	11.069
2.923	14.84	26.954	10.57
49.505	5.058	24.931	13.2
124.708	1.74	3.269	13.865
170.191	3.942	0	20.947
182.889	44.215	2.134	25.265
177.778	15.395	0	30.415
173.16	2.149	0	33.46
179.061	4.705	0	37.398
180.486	39.384	0	43.612
168.338	51.243	0	43.079
150.947	9.663	0	37.456
138.742	2.886	0	32.67
114.357	2.257	0	25.489
69.827	1.16	7.328	16.23
26.213	1.512	20.545	7.459
2.33	1.932	0	5.671
0	0.958	0	5.543
0	3.14	0	5.868
0	51.769	0	7.074
0	119.378	0	5.731
0	98.526	0	5.79
0	7.486	4.934	5.215
0	2.481	17.304	5.577
4.505	1.53	1.325	7.451
14.338	1.074	0	5.474
27.41	1.171	0	6.274
11.126	0.558	0	7.314
2.256	3.767	0	6.541
0	21.712	0	6.063
0	49.424	18.771	5.718
0	30.279	19.236	6.167
0	3.199	16.479	7.35
0	2.128	41.831	8.35
0	1.615	51.551	8.843
0	0.667	48.231	8.927
0	0.253	72.649	9.754
0	0.662	118.622	9.887
0	0.822	124.044	9.918
0	0.274	82.32	9.387
0	0.948	35.32	7.777
0	0.346	0	6.1
0	1	0.073	6.321
0	0.709	9.114	6.001
0	0.968	0.991	5.816
0	0.889	0	6.234
0	0.832	0	6.355
0	0.475	0	5.711
0	0.751	0	5.219
0	0.296	0	4.772
0	0.334	0	4.512
0	0.466	0	4.571
0	0.083	0	4.596
0	0.526	0	5.349
0	0.5	0	5.5
