# Supplementary material for: Multi-molecular hyperspectral PRM-SRS microscopy
Source: Nat Commun. 2024 Feb 21;15:1599. doi: 10.1038/s41467-024-45576-6 (PMC10881988; doi:10.1038/s41467-024-45576-6)
Supplement: Supplementary file 4 — Source Data [file 41467_2024_45576_MOESM4_ESM.zip › Main_Figures/Fig_6 fatbody images/Raw Spectra Fatbody Lipid Subtype.csv]

TAG	0.106216474918373	0.0814326307707523	0.106216474918373	0.102675925754427	0.0955948274265353	0.134540868229939	0.106216474918373	0.102675925754427	0.0849731799346981	0.0920542782625896	0.106216474918373	0.123919220738101	0.155784163213613	0.131000319065993	0.134540868229939	0.123919220738101	0.191189654853071	0.318649424755118	0.722272029444934	0.651461046166018	0.5417040220837	0.577109513723158	0.552325669575537	0.619596103690507	0.616055554526561	0.662082693657856	0.651461046166018	0.630217751182344	0.555866218739483	0.336352170574846	0.262000638131986	0.272622285623823	0.187649105689125	0.173486909033342	0.201811302344908	0.205351851508854	0.159324712377559	0.120378671574156	0.145162515721776	0.102675925754427	0.134540868229939	0.131000319065993	0.14162196655783	0.0955948274265353	0.159324712377559	0.113297573246264	0.109757024082318	0.14162196655783	0.0885137290986438
TAG	0.106216474918373	0.113297573246264	0.109757024082318	0.145162515721776	0.109757024082318	0.0991353765904811	0.102675925754427	0.0885137290986438	0.0778920816068066	0.11683812241021	0.0743515324428608	0.109757024082318	0.0955948274265353	0.113297573246264	0.106216474918373	0.11683812241021	0.191189654853071	0.315108875591172	0.619596103690507	0.555866218739483	0.502757981280297	0.495676882952405	0.545244571247646	0.534622923755809	0.527541825427917	0.534622923755809	0.51692017793608	0.520460727100026	0.456730842149002	0.304487228099335	0.240757343148311	0.198270753180962	0.194730204017016	0.123919220738101	0.152243614049667	0.169946359869396	0.14162196655783	0.113297573246264	0.120378671574156	0.102675925754427	0.0778920816068066	0.152243614049667	0.102675925754427	0.0814326307707523	0.123919220738101	0.106216474918373	0.120378671574156	0.145162515721776	0.106216474918373
TAG	0.0991353765904811	0.0885137290986438	0.131000319065993	0.134540868229939	0.127459769902047	0.127459769902047	0.0955948274265353	0.0991353765904811	0.0814326307707523	0.123919220738101	0.0920542782625896	0.102675925754427	0.131000319065993	0.109757024082318	0.138081417393884	0.131000319065993	0.173486909033342	0.339892719738792	0.679785439477585	0.612515005362615	0.562947317067375	0.591271710378941	0.534622923755809	0.570028415395266	0.605433907034724	0.594812259542886	0.591271710378941	0.573568964559212	0.463811940476894	0.322189973919063	0.251378990640148	0.23367624482042	0.152243614049667	0.173486909033342	0.134540868229939	0.152243614049667	0.155784163213613	0.113297573246264	0.134540868229939	0.0814326307707523	0.131000319065993	0.0955948274265353	0.131000319065993	0.113297573246264	0.106216474918373	0.152243614049667	0.0637298849510235	0.0849731799346981	0.102675925754427
TAG	0.0955948274265353	0.127459769902047	0.113297573246264	0.0849731799346981	0.109757024082318	0.0885137290986438	0.0849731799346981	0.0920542782625896	0.0920542782625896	0.0672704341149693	0.106216474918373	0.11683812241021	0.0814326307707523	0.0920542782625896	0.0778920816068066	0.113297573246264	0.191189654853071	0.329271072246955	0.708109832789151	0.655001595329964	0.51692017793608	0.616055554526561	0.573568964559212	0.594812259542886	0.598352808706832	0.598352808706832	0.580650062887103	0.587731161214995	0.495676882952405	0.346973818066684	0.293865580607497	0.237216793984365	0.184108556525179	0.162865261541505	0.173486909033342	0.16640581070545	0.145162515721776	0.123919220738101	0.0955948274265353	0.123919220738101	0.106216474918373	0.106216474918373	0.138081417393884	0.0920542782625896	0.0991353765904811	0.106216474918373	0.106216474918373	0.152243614049667	0.134540868229939
TAG	0.0991353765904811	0.131000319065993	0.14162196655783	0.127459769902047	0.134540868229939	0.14162196655783	0.120378671574156	0.0708109832789151	0.0778920816068066	0.102675925754427	0.120378671574156	0.109757024082318	0.120378671574156	0.11683812241021	0.131000319065993	0.127459769902047	0.194730204017016	0.396541506361924	0.863893996002764	0.743515324428608	0.640839398674181	0.679785439477585	0.623136652854452	0.686866537805476	0.708109832789151	0.708109832789151	0.690407086969422	0.704569283625205	0.630217751182344	0.40008205552587	0.357595465558521	0.293865580607497	0.198270753180962	0.194730204017016	0.173486909033342	0.187649105689125	0.180568007361233	0.102675925754427	0.0778920816068066	0.120378671574156	0.109757024082318	0.145162515721776	0.109757024082318	0.127459769902047	0.0991353765904811	0.0991353765904811	0.0849731799346981	0.127459769902047	0.145162515721776
TAG	0.106216474918373	0.113297573246264	0.113297573246264	0.162865261541505	0.131000319065993	0.159324712377559	0.123919220738101	0.0885137290986438	0.106216474918373	0.109757024082318	0.106216474918373	0.106216474918373	0.131000319065993	0.123919220738101	0.123919220738101	0.145162515721776	0.169946359869396	0.40008205552587	0.913461684298004	0.817866856871469	0.651461046166018	0.686866537805476	0.725812578608879	0.771839717740174	0.768299168576228	0.771839717740174	0.786001914395957	0.768299168576228	0.669163791985747	0.40008205552587	0.357595465558521	0.28324393311566	0.219514048164637	0.187649105689125	0.184108556525179	0.16640581070545	0.177027458197288	0.138081417393884	0.109757024082318	0.120378671574156	0.113297573246264	0.120378671574156	0.0849731799346981	0.0991353765904811	0.145162515721776	0.0920542782625896	0.14162196655783	0.109757024082318	0.11683812241021
TAG	0.0885137290986438	0.127459769902047	0.0991353765904811	0.134540868229939	0.152243614049667	0.102675925754427	0.120378671574156	0.113297573246264	0.113297573246264	0.106216474918373	0.0849731799346981	0.123919220738101	0.14162196655783	0.11683812241021	0.155784163213613	0.155784163213613	0.223054597328582	0.403622604689816	0.924083331789841	0.796623561887794	0.690407086969422	0.679785439477585	0.708109832789151	0.754136971920445	0.768299168576228	0.7505964227565	0.77538026690412	0.786001914395957	0.647920497002073	0.393000957197979	0.336352170574846	0.293865580607497	0.173486909033342	0.162865261541505	0.180568007361233	0.191189654853071	0.177027458197288	0.152243614049667	0.138081417393884	0.120378671574156	0.145162515721776	0.102675925754427	0.138081417393884	0.102675925754427	0.102675925754427	0.106216474918373	0.0955948274265353	0.102675925754427	0.106216474918373
TAG	0.0920542782625896	0.113297573246264	0.134540868229939	0.120378671574156	0.0991353765904811	0.120378671574156	0.131000319065993	0.0849731799346981	0.120378671574156	0.106216474918373	0.106216474918373	0.138081417393884	0.0920542782625896	0.113297573246264	0.138081417393884	0.187649105689125	0.262000638131986	0.382379309706141	0.842650701019089	0.739974775264662	0.665623242821801	0.690407086969422	0.686866537805476	0.711650381953096	0.711650381953096	0.739974775264662	0.761218070248337	0.701028734461259	0.573568964559212	0.385919858870087	0.329271072246955	0.279703383951714	0.226595146492528	0.208892400672799	0.152243614049667	0.198270753180962	0.169946359869396	0.159324712377559	0.148703064885722	0.11683812241021	0.102675925754427	0.11683812241021	0.109757024082318	0.120378671574156	0.11683812241021	0.0743515324428608	0.113297573246264	0.0814326307707523	0.127459769902047
TAG	0.145162515721776	0.134540868229939	0.14162196655783	0.145162515721776	0.14162196655783	0.120378671574156	0.11683812241021	0.131000319065993	0.11683812241021	0.138081417393884	0.0814326307707523	0.102675925754427	0.162865261541505	0.14162196655783	0.102675925754427	0.134540868229939	0.272622285623823	0.364676563886413	0.771839717740174	0.662082693657856	0.63375830034629	0.605433907034724	0.616055554526561	0.640839398674181	0.655001595329964	0.640839398674181	0.640839398674181	0.647920497002073	0.545244571247646	0.346973818066684	0.304487228099335	0.25846008896804	0.159324712377559	0.173486909033342	0.201811302344908	0.184108556525179	0.159324712377559	0.134540868229939	0.0885137290986438	0.102675925754427	0.152243614049667	0.11683812241021	0.11683812241021	0.11683812241021	0.131000319065993	0.102675925754427	0.102675925754427	0.169946359869396	0.127459769902047
TAG	0.106216474918373	0.11683812241021	0.0991353765904811	0.131000319065993	0.109757024082318	0.138081417393884	0.120378671574156	0.0920542782625896	0.134540868229939	0.113297573246264	0.173486909033342	0.109757024082318	0.127459769902047	0.123919220738101	0.120378671574156	0.14162196655783	0.162865261541505	0.343433268902738	0.640839398674181	0.584190612051049	0.534622923755809	0.524001276263971	0.56648786623132	0.555866218739483	0.555866218739483	0.584190612051049	0.559406767903429	0.559406767903429	0.449649743821111	0.318649424755118	0.272622285623823	0.23367624482042	0.180568007361233	0.162865261541505	0.14162196655783	0.162865261541505	0.145162515721776	0.16640581070545	0.0814326307707523	0.109757024082318	0.106216474918373	0.113297573246264	0.134540868229939	0.102675925754427	0.131000319065993	0.11683812241021	0.11683812241021	0.120378671574156	0.123919220738101
TAG	0.106216474918373	0.120378671574156	0.102675925754427	0.102675925754427	0.123919220738101	0.11683812241021	0.0849731799346981	0.102675925754427	0.0991353765904811	0.11683812241021	0.134540868229939	0.0814326307707523	0.0885137290986438	0.127459769902047	0.102675925754427	0.148703064885722	0.184108556525179	0.290325031443552	0.598352808706832	0.552325669575537	0.474433587968731	0.488595784624514	0.446109194657165	0.506298530444243	0.485055235460568	0.499217432116351	0.488595784624514	0.513379628772134	0.442568645493219	0.297406129771443	0.265541187295931	0.223054597328582	0.159324712377559	0.155784163213613	0.159324712377559	0.159324712377559	0.138081417393884	0.138081417393884	0.145162515721776	0.0991353765904811	0.0920542782625896	0.120378671574156	0.109757024082318	0.123919220738101	0.0920542782625896	0.123919220738101	0.134540868229939	0.127459769902047	0.123919220738101
TAG	0.0955948274265353	0.113297573246264	0.138081417393884	0.106216474918373	0.109757024082318	0.113297573246264	0.11683812241021	0.109757024082318	0.127459769902047	0.102675925754427	0.134540868229939	0.0955948274265353	0.138081417393884	0.16640581070545	0.127459769902047	0.152243614049667	0.169946359869396	0.336352170574846	0.796623561887794	0.704569283625205	0.605433907034724	0.662082693657856	0.637298849510235	0.608974456198669	0.690407086969422	0.651461046166018	0.662082693657856	0.679785439477585	0.548785120411592	0.414244252181653	0.339892719738792	0.293865580607497	0.208892400672799	0.191189654853071	0.198270753180962	0.198270753180962	0.184108556525179	0.145162515721776	0.131000319065993	0.131000319065993	0.127459769902047	0.131000319065993	0.11683812241021	0.11683812241021	0.155784163213613	0.11683812241021	0.113297573246264	0.155784163213613	0.159324712377559
TAG	0.162865261541505	0.102675925754427	0.148703064885722	0.169946359869396	0.123919220738101	0.123919220738101	0.113297573246264	0.123919220738101	0.14162196655783	0.11683812241021	0.113297573246264	0.152243614049667	0.159324712377559	0.109757024082318	0.148703064885722	0.184108556525179	0.226595146492528	0.417784801345599	0.885137290986438	0.793083012723849	0.655001595329964	0.718731480280988	0.708109832789151	0.697488185297313	0.757677521084391	0.739974775264662	0.747055873592554	0.764758619412283	0.612515005362615	0.393000957197979	0.332811621410901	0.244297892312257	0.205351851508854	0.173486909033342	0.194730204017016	0.25846008896804	0.169946359869396	0.14162196655783	0.152243614049667	0.123919220738101	0.138081417393884	0.134540868229939	0.152243614049667	0.127459769902047	0.0991353765904811	0.0743515324428608	0.11683812241021	0.162865261541505	0.152243614049667
TAG	0.138081417393884	0.113297573246264	0.159324712377559	0.11683812241021	0.155784163213613	0.169946359869396	0.113297573246264	0.120378671574156	0.0955948274265353	0.106216474918373	0.138081417393884	0.138081417393884	0.145162515721776	0.187649105689125	0.173486909033342	0.159324712377559	0.23367624482042	0.477974137132677	1.06924584751162	0.927623880953787	0.80016411105174	0.828488504363306	0.82494795519936	0.793083012723849	0.856812897674872	0.839110151855143	0.913461684298004	0.895758938478275	0.718731480280988	0.470893038804785	0.385919858870087	0.364676563886413	0.226595146492528	0.215973499000691	0.184108556525179	0.244297892312257	0.226595146492528	0.131000319065993	0.152243614049667	0.134540868229939	0.0991353765904811	0.113297573246264	0.131000319065993	0.123919220738101	0.113297573246264	0.0955948274265353	0.131000319065993	0.162865261541505	0.134540868229939
TAG	0.127459769902047	0.113297573246264	0.120378671574156	0.131000319065993	0.11683812241021	0.127459769902047	0.109757024082318	0.0920542782625896	0.155784163213613	0.11683812241021	0.113297573246264	0.109757024082318	0.134540868229939	0.145162515721776	0.127459769902047	0.177027458197288	0.265541187295931	0.467352489640839	1.09402969165924	0.945326626773516	0.849731799346981	0.860353446838818	0.870975094330655	0.909921135134058	0.91700223346195	0.927623880953787	0.96656992175719	0.938245528445624	0.789542463559903	0.49213633378846	0.417784801345599	0.322189973919063	0.290325031443552	0.219514048164637	0.208892400672799	0.230135695656474	0.208892400672799	0.173486909033342	0.127459769902047	0.113297573246264	0.127459769902047	0.134540868229939	0.102675925754427	0.0955948274265353	0.123919220738101	0.0955948274265353	0.106216474918373	0.113297573246264	0.113297573246264
TAG	0.0885137290986438	0.159324712377559	0.138081417393884	0.180568007361233	0.152243614049667	0.145162515721776	0.106216474918373	0.0920542782625896	0.145162515721776	0.152243614049667	0.148703064885722	0.109757024082318	0.145162515721776	0.120378671574156	0.16640581070545	0.187649105689125	0.240757343148311	0.509839079608188	1.07278639667556	0.945326626773516	0.832029053527252	0.863893996002764	0.906380585970113	0.863893996002764	0.899299487642221	0.91700223346195	0.924083331789841	0.984272667576919	0.77538026690412	0.49213633378846	0.40008205552587	0.329271072246955	0.311568326427226	0.177027458197288	0.212432949836745	0.194730204017016	0.240757343148311	0.155784163213613	0.155784163213613	0.127459769902047	0.159324712377559	0.123919220738101	0.16640581070545	0.131000319065993	0.0920542782625896	0.0991353765904811	0.131000319065993	0.131000319065993	0.138081417393884
TAG	0.102675925754427	0.152243614049667	0.127459769902047	0.16640581070545	0.177027458197288	0.131000319065993	0.113297573246264	0.106216474918373	0.120378671574156	0.120378671574156	0.148703064885722	0.14162196655783	0.134540868229939	0.127459769902047	0.145162515721776	0.169946359869396	0.265541187295931	0.488595784624514	1.17900287159394	1.00197541339665	0.885137290986438	0.881596741822492	0.867434545166709	0.867434545166709	0.948867175937462	0.94178607760957	0.945326626773516	0.913461684298004	0.796623561887794	0.5417040220837	0.382379309706141	0.346973818066684	0.251378990640148	0.201811302344908	0.194730204017016	0.223054597328582	0.205351851508854	0.14162196655783	0.11683812241021	0.102675925754427	0.123919220738101	0.14162196655783	0.131000319065993	0.102675925754427	0.0920542782625896	0.109757024082318	0.0885137290986438	0.127459769902047	0.131000319065993
TAG	0.127459769902047	0.16640581070545	0.127459769902047	0.180568007361233	0.155784163213613	0.16640581070545	0.120378671574156	0.14162196655783	0.109757024082318	0.109757024082318	0.145162515721776	0.0885137290986438	0.14162196655783	0.152243614049667	0.127459769902047	0.173486909033342	0.247838441476203	0.534622923755809	1.19316506824972	1.00905651172454	0.846191250183035	0.913461684298004	0.906380585970113	0.878056192658547	0.924083331789841	0.94178607760957	0.948867175937462	0.955948274265353	0.814326307707523	0.49213633378846	0.421325350509545	0.322189973919063	0.276162834787769	0.201811302344908	0.226595146492528	0.237216793984365	0.205351851508854	0.152243614049667	0.131000319065993	0.127459769902047	0.127459769902047	0.11683812241021	0.120378671574156	0.14162196655783	0.134540868229939	0.127459769902047	0.120378671574156	0.123919220738101	0.134540868229939
TAG	0.131000319065993	0.169946359869396	0.159324712377559	0.131000319065993	0.148703064885722	0.152243614049667	0.145162515721776	0.148703064885722	0.11683812241021	0.0672704341149693	0.134540868229939	0.102675925754427	0.134540868229939	0.159324712377559	0.180568007361233	0.173486909033342	0.244297892312257	0.488595784624514	1.20024616657761	1.00551596256059	0.849731799346981	0.931164430117733	0.913461684298004	0.878056192658547	0.96656992175719	0.973651020085082	0.938245528445624	0.963029372593245	0.803704660215686	0.49213633378846	0.417784801345599	0.332811621410901	0.240757343148311	0.230135695656474	0.198270753180962	0.25846008896804	0.223054597328582	0.159324712377559	0.173486909033342	0.0849731799346981	0.134540868229939	0.152243614049667	0.106216474918373	0.131000319065993	0.138081417393884	0.109757024082318	0.0743515324428608	0.127459769902047	0.106216474918373
TAG	0.113297573246264	0.113297573246264	0.138081417393884	0.145162515721776	0.138081417393884	0.127459769902047	0.0814326307707523	0.109757024082318	0.0778920816068066	0.14162196655783	0.113297573246264	0.173486909033342	0.123919220738101	0.155784163213613	0.134540868229939	0.173486909033342	0.247838441476203	0.513379628772134	1.18608396992183	0.998434864232702	0.874515643494601	0.874515643494601	0.874515643494601	0.860353446838818	0.973651020085082	0.931164430117733	0.984272667576919	0.888677840150384	0.761218070248337	0.520460727100026	0.417784801345599	0.343433268902738	0.240757343148311	0.180568007361233	0.215973499000691	0.265541187295931	0.23367624482042	0.208892400672799	0.106216474918373	0.11683812241021	0.127459769902047	0.106216474918373	0.106216474918373	0.106216474918373	0.120378671574156	0.0955948274265353	0.120378671574156	0.120378671574156	0.11683812241021
TAG	0.120378671574156	0.102675925754427	0.127459769902047	0.145162515721776	0.14162196655783	0.11683812241021	0.113297573246264	0.102675925754427	0.11683812241021	0.0955948274265353	0.106216474918373	0.11683812241021	0.131000319065993	0.16640581070545	0.173486909033342	0.14162196655783	0.240757343148311	0.481514686296622	1.1294351832987	0.980732118412973	0.835569602691198	0.874515643494601	0.885137290986438	0.856812897674872	0.924083331789841	0.945326626773516	0.927623880953787	0.909921135134058	0.77538026690412	0.506298530444243	0.449649743821111	0.343433268902738	0.25846008896804	0.205351851508854	0.205351851508854	0.28324393311566	0.23367624482042	0.16640581070545	0.109757024082318	0.0885137290986438	0.16640581070545	0.109757024082318	0.106216474918373	0.0991353765904811	0.138081417393884	0.0672704341149693	0.148703064885722	0.109757024082318	0.134540868229939
TAG	0.120378671574156	0.11683812241021	0.120378671574156	0.145162515721776	0.123919220738101	0.14162196655783	0.102675925754427	0.113297573246264	0.109757024082318	0.0601893357870778	0.0955948274265353	0.0814326307707523	0.106216474918373	0.14162196655783	0.162865261541505	0.155784163213613	0.247838441476203	0.446109194657165	1.15067847828237	0.973651020085082	0.77538026690412	0.853272348510926	0.803704660215686	0.885137290986438	0.881596741822492	0.867434545166709	0.952407725101407	0.874515643494601	0.7505964227565	0.456730842149002	0.407163153853762	0.297406129771443	0.251378990640148	0.205351851508854	0.177027458197288	0.223054597328582	0.215973499000691	0.120378671574156	0.138081417393884	0.131000319065993	0.102675925754427	0.123919220738101	0.0920542782625896	0.123919220738101	0.11683812241021	0.120378671574156	0.152243614049667	0.113297573246264	0.152243614049667
TAG	0.127459769902047	0.155784163213613	0.148703064885722	0.123919220738101	0.131000319065993	0.155784163213613	0.16640581070545	0.127459769902047	0.123919220738101	0.138081417393884	0.131000319065993	0.145162515721776	0.131000319065993	0.148703064885722	0.138081417393884	0.173486909033342	0.223054597328582	0.435487547165328	1.03384035587216	0.899299487642221	0.761218070248337	0.821407406035415	0.846191250183035	0.835569602691198	0.878056192658547	0.881596741822492	0.846191250183035	0.853272348510926	0.711650381953096	0.460271391312948	0.389460408034033	0.30802777726328	0.198270753180962	0.208892400672799	0.198270753180962	0.226595146492528	0.198270753180962	0.138081417393884	0.120378671574156	0.120378671574156	0.145162515721776	0.106216474918373	0.0920542782625896	0.106216474918373	0.0814326307707523	0.0849731799346981	0.145162515721776	0.138081417393884	0.106216474918373
TAG	0.102675925754427	0.148703064885722	0.162865261541505	0.177027458197288	0.120378671574156	0.138081417393884	0.0955948274265353	0.102675925754427	0.0778920816068066	0.113297573246264	0.120378671574156	0.134540868229939	0.131000319065993	0.113297573246264	0.152243614049667	0.177027458197288	0.198270753180962	0.446109194657165	0.977191569249028	0.853272348510926	0.732893676936771	0.757677521084391	0.782461365232011	0.786001914395957	0.82494795519936	0.832029053527252	0.842650701019089	0.842650701019089	0.690407086969422	0.446109194657165	0.382379309706141	0.300946678935389	0.244297892312257	0.180568007361233	0.208892400672799	0.219514048164637	0.205351851508854	0.145162515721776	0.11683812241021	0.109757024082318	0.145162515721776	0.106216474918373	0.113297573246264	0.11683812241021	0.11683812241021	0.0920542782625896	0.127459769902047	0.134540868229939	0.138081417393884
TAG	0.0708109832789151	0.120378671574156	0.106216474918373	0.120378671574156	0.145162515721776	0.180568007361233	0.14162196655783	0.102675925754427	0.102675925754427	0.14162196655783	0.131000319065993	0.0955948274265353	0.148703064885722	0.148703064885722	0.131000319065993	0.180568007361233	0.240757343148311	0.414244252181653	0.991353765904811	0.842650701019089	0.679785439477585	0.764758619412283	0.732893676936771	0.803704660215686	0.80016411105174	0.821407406035415	0.817866856871469	0.796623561887794	0.662082693657856	0.42486589967349	0.382379309706141	0.304487228099335	0.212432949836745	0.180568007361233	0.191189654853071	0.219514048164637	0.198270753180962	0.155784163213613	0.14162196655783	0.138081417393884	0.0778920816068066	0.152243614049667	0.134540868229939	0.0991353765904811	0.14162196655783	0.131000319065993	0.138081417393884	0.102675925754427	0.102675925754427
TAG	0.0885137290986438	0.11683812241021	0.102675925754427	0.16640581070545	0.106216474918373	0.11683812241021	0.127459769902047	0.109757024082318	0.0991353765904811	0.131000319065993	0.0849731799346981	0.0708109832789151	0.159324712377559	0.109757024082318	0.120378671574156	0.187649105689125	0.244297892312257	0.389460408034033	0.867434545166709	0.771839717740174	0.68332598864153	0.672704341149693	0.7505964227565	0.708109832789151	0.736434226100717	0.747055873592554	0.793083012723849	0.778920816068066	0.644379947838127	0.40008205552587	0.332811621410901	0.297406129771443	0.251378990640148	0.198270753180962	0.180568007361233	0.230135695656474	0.198270753180962	0.145162515721776	0.131000319065993	0.155784163213613	0.14162196655783	0.109757024082318	0.113297573246264	0.123919220738101	0.0920542782625896	0.109757024082318	0.127459769902047	0.134540868229939	0.0885137290986438
TAG	0.102675925754427	0.120378671574156	0.162865261541505	0.131000319065993	0.113297573246264	0.123919220738101	0.106216474918373	0.127459769902047	0.106216474918373	0.106216474918373	0.159324712377559	0.123919220738101	0.120378671574156	0.14162196655783	0.120378671574156	0.162865261541505	0.201811302344908	0.357595465558521	0.828488504363306	0.732893676936771	0.559406767903429	0.640839398674181	0.65854214449391	0.655001595329964	0.686866537805476	0.676244890313639	0.679785439477585	0.665623242821801	0.562947317067375	0.364676563886413	0.318649424755118	0.254919539804094	0.191189654853071	0.191189654853071	0.187649105689125	0.187649105689125	0.173486909033342	0.14162196655783	0.109757024082318	0.131000319065993	0.159324712377559	0.102675925754427	0.123919220738101	0.102675925754427	0.123919220738101	0.102675925754427	0.127459769902047	0.102675925754427	0.127459769902047
TAG	0.127459769902047	0.120378671574156	0.120378671574156	0.123919220738101	0.145162515721776	0.152243614049667	0.0920542782625896	0.11683812241021	0.123919220738101	0.0991353765904811	0.162865261541505	0.113297573246264	0.109757024082318	0.127459769902047	0.148703064885722	0.14162196655783	0.194730204017016	0.354054916394575	0.672704341149693	0.630217751182344	0.520460727100026	0.531082374591863	0.548785120411592	0.545244571247646	0.619596103690507	0.587731161214995	0.608974456198669	0.612515005362615	0.488595784624514	0.336352170574846	0.276162834787769	0.251378990640148	0.208892400672799	0.134540868229939	0.145162515721776	0.208892400672799	0.184108556525179	0.152243614049667	0.123919220738101	0.127459769902047	0.106216474918373	0.148703064885722	0.0920542782625896	0.113297573246264	0.155784163213613	0.109757024082318	0.11683812241021	0.123919220738101	0.127459769902047
TAG	0.123919220738101	0.123919220738101	0.145162515721776	0.106216474918373	0.159324712377559	0.148703064885722	0.106216474918373	0.0814326307707523	0.155784163213613	0.155784163213613	0.109757024082318	0.14162196655783	0.11683812241021	0.131000319065993	0.131000319065993	0.159324712377559	0.244297892312257	0.456730842149002	1.01613761005243	0.842650701019089	0.7505964227565	0.725812578608879	0.747055873592554	0.782461365232011	0.771839717740174	0.793083012723849	0.807245209379632	0.821407406035415	0.672704341149693	0.421325350509545	0.329271072246955	0.265541187295931	0.205351851508854	0.201811302344908	0.198270753180962	0.23367624482042	0.159324712377559	0.16640581070545	0.113297573246264	0.14162196655783	0.152243614049667	0.113297573246264	0.0955948274265353	0.127459769902047	0.0991353765904811	0.14162196655783	0.11683812241021	0.14162196655783	0.162865261541505
TAG	0.106216474918373	0.134540868229939	0.0814326307707523	0.113297573246264	0.138081417393884	0.109757024082318	0.0814326307707523	0.109757024082318	0.120378671574156	0.109757024082318	0.120378671574156	0.131000319065993	0.131000319065993	0.152243614049667	0.16640581070545	0.180568007361233	0.230135695656474	0.477974137132677	1.05508365085583	0.902840036806167	0.7505964227565	0.771839717740174	0.796623561887794	0.789542463559903	0.814326307707523	0.842650701019089	0.849731799346981	0.832029053527252	0.711650381953096	0.463811940476894	0.396541506361924	0.304487228099335	0.223054597328582	0.191189654853071	0.16640581070545	0.187649105689125	0.184108556525179	0.131000319065993	0.145162515721776	0.109757024082318	0.0885137290986438	0.123919220738101	0.0849731799346981	0.127459769902047	0.11683812241021	0.127459769902047	0.127459769902047	0.109757024082318	0.127459769902047
TAG	0.127459769902047	0.155784163213613	0.11683812241021	0.14162196655783	0.159324712377559	0.14162196655783	0.145162515721776	0.11683812241021	0.109757024082318	0.134540868229939	0.0708109832789151	0.0920542782625896	0.131000319065993	0.11683812241021	0.152243614049667	0.145162515721776	0.251378990640148	0.463811940476894	1.10819188831502	0.927623880953787	0.754136971920445	0.814326307707523	0.846191250183035	0.867434545166709	0.867434545166709	0.828488504363306	0.849731799346981	0.909921135134058	0.739974775264662	0.446109194657165	0.378838760542196	0.30802777726328	0.247838441476203	0.177027458197288	0.215973499000691	0.198270753180962	0.215973499000691	0.14162196655783	0.11683812241021	0.106216474918373	0.109757024082318	0.0778920816068066	0.0885137290986438	0.0920542782625896	0.14162196655783	0.0955948274265353	0.127459769902047	0.11683812241021	0.159324712377559
TAG	0.0849731799346981	0.102675925754427	0.148703064885722	0.159324712377559	0.11683812241021	0.138081417393884	0.113297573246264	0.0885137290986438	0.123919220738101	0.127459769902047	0.0991353765904811	0.113297573246264	0.109757024082318	0.14162196655783	0.148703064885722	0.145162515721776	0.240757343148311	0.495676882952405	1.07986749500345	0.977191569249028	0.761218070248337	0.839110151855143	0.870975094330655	0.863893996002764	0.853272348510926	0.888677840150384	0.931164430117733	0.909921135134058	0.764758619412283	0.506298530444243	0.42486589967349	0.346973818066684	0.240757343148311	0.212432949836745	0.180568007361233	0.254919539804094	0.184108556525179	0.148703064885722	0.152243614049667	0.131000319065993	0.0885137290986438	0.109757024082318	0.0991353765904811	0.145162515721776	0.0955948274265353	0.131000319065993	0.0814326307707523	0.127459769902047	0.145162515721776
TAG	0.120378671574156	0.0955948274265353	0.148703064885722	0.11683812241021	0.127459769902047	0.138081417393884	0.106216474918373	0.113297573246264	0.0885137290986438	0.145162515721776	0.11683812241021	0.148703064885722	0.14162196655783	0.120378671574156	0.127459769902047	0.177027458197288	0.272622285623823	0.502757981280297	1.20378671574156	1.01967815921638	0.846191250183035	0.878056192658547	0.895758938478275	0.931164430117733	0.91700223346195	0.948867175937462	0.994894315068756	0.945326626773516	0.810785758543577	0.495676882952405	0.371757662214304	0.329271072246955	0.293865580607497	0.226595146492528	0.194730204017016	0.254919539804094	0.194730204017016	0.145162515721776	0.106216474918373	0.120378671574156	0.0743515324428608	0.120378671574156	0.102675925754427	0.120378671574156	0.11683812241021	0.109757024082318	0.0991353765904811	0.0955948274265353	0.0814326307707523
TAG	0.11683812241021	0.134540868229939	0.113297573246264	0.123919220738101	0.145162515721776	0.138081417393884	0.0991353765904811	0.0885137290986438	0.109757024082318	0.106216474918373	0.120378671574156	0.138081417393884	0.0743515324428608	0.138081417393884	0.14162196655783	0.152243614049667	0.265541187295931	0.509839079608188	1.22148946156128	1.08694859333135	0.878056192658547	0.913461684298004	0.948867175937462	0.963029372593245	0.927623880953787	0.948867175937462	0.980732118412973	1.00197541339665	0.856812897674872	0.5417040220837	0.435487547165328	0.368217113050358	0.251378990640148	0.240757343148311	0.230135695656474	0.25846008896804	0.215973499000691	0.134540868229939	0.162865261541505	0.0991353765904811	0.106216474918373	0.155784163213613	0.11683812241021	0.0920542782625896	0.102675925754427	0.120378671574156	0.109757024082318	0.0955948274265353	0.123919220738101
TAG	0.131000319065993	0.0991353765904811	0.120378671574156	0.152243614049667	0.155784163213613	0.127459769902047	0.11683812241021	0.102675925754427	0.11683812241021	0.0708109832789151	0.0708109832789151	0.11683812241021	0.127459769902047	0.11683812241021	0.14162196655783	0.155784163213613	0.251378990640148	0.548785120411592	1.29584099400415	1.08694859333135	0.895758938478275	0.938245528445624	0.931164430117733	0.948867175937462	0.973651020085082	1.04800255252794	1.03738090503611	0.987813216740865	0.874515643494601	0.538163472919754	0.428406448837436	0.343433268902738	0.23367624482042	0.208892400672799	0.194730204017016	0.226595146492528	0.219514048164637	0.173486909033342	0.123919220738101	0.120378671574156	0.134540868229939	0.106216474918373	0.123919220738101	0.0991353765904811	0.106216474918373	0.11683812241021	0.0991353765904811	0.109757024082318	0.138081417393884
TAG	0.0849731799346981	0.134540868229939	0.169946359869396	0.0885137290986438	0.152243614049667	0.127459769902047	0.11683812241021	0.11683812241021	0.0955948274265353	0.0778920816068066	0.102675925754427	0.123919220738101	0.0955948274265353	0.11683812241021	0.169946359869396	0.120378671574156	0.230135695656474	0.506298530444243	1.23565165821707	1.08694859333135	0.934704979281679	0.931164430117733	0.948867175937462	0.991353765904811	0.970110470921136	1.00905651172454	1.05154310169189	0.980732118412973	0.828488504363306	0.531082374591863	0.431946998001382	0.368217113050358	0.269081736459877	0.191189654853071	0.223054597328582	0.272622285623823	0.230135695656474	0.162865261541505	0.109757024082318	0.0955948274265353	0.134540868229939	0.11683812241021	0.109757024082318	0.0885137290986438	0.123919220738101	0.106216474918373	0.0637298849510235	0.106216474918373	0.0991353765904811
TAG	0.148703064885722	0.0814326307707523	0.113297573246264	0.120378671574156	0.152243614049667	0.138081417393884	0.123919220738101	0.131000319065993	0.11683812241021	0.102675925754427	0.0778920816068066	0.0991353765904811	0.11683812241021	0.0955948274265353	0.155784163213613	0.169946359869396	0.254919539804094	0.524001276263971	1.26397605152863	1.10111078998713	0.913461684298004	0.934704979281679	0.955948274265353	0.931164430117733	0.970110470921136	0.973651020085082	1.06570529834767	1.02321870838032	0.817866856871469	0.531082374591863	0.42486589967349	0.325730523083009	0.244297892312257	0.198270753180962	0.198270753180962	0.219514048164637	0.223054597328582	0.155784163213613	0.134540868229939	0.138081417393884	0.120378671574156	0.0708109832789151	0.102675925754427	0.120378671574156	0.113297573246264	0.0991353765904811	0.056648786623132	0.0885137290986438	0.106216474918373
TAG	0.113297573246264	0.14162196655783	0.152243614049667	0.120378671574156	0.169946359869396	0.138081417393884	0.0991353765904811	0.127459769902047	0.0814326307707523	0.0991353765904811	0.127459769902047	0.138081417393884	0.173486909033342	0.127459769902047	0.169946359869396	0.131000319065993	0.247838441476203	0.524001276263971	1.24273275654496	1.06924584751162	0.874515643494601	0.94178607760957	0.959488823429299	0.952407725101407	0.987813216740865	1.00905651172454	1.01967815921638	1.00905651172454	0.846191250183035	0.552325669575537	0.467352489640839	0.35051436723063	0.279703383951714	0.177027458197288	0.191189654853071	0.191189654853071	0.198270753180962	0.159324712377559	0.0955948274265353	0.0885137290986438	0.0814326307707523	0.113297573246264	0.113297573246264	0.11683812241021	0.0885137290986438	0.11683812241021	0.11683812241021	0.0708109832789151	0.0708109832789151
TAG	0.131000319065993	0.14162196655783	0.109757024082318	0.173486909033342	0.0991353765904811	0.148703064885722	0.131000319065993	0.127459769902047	0.106216474918373	0.0955948274265353	0.0849731799346981	0.0849731799346981	0.14162196655783	0.0778920816068066	0.159324712377559	0.16640581070545	0.237216793984365	0.49213633378846	1.27459769902047	1.07986749500345	0.909921135134058	0.909921135134058	0.924083331789841	0.973651020085082	0.987813216740865	1.00197541339665	1.03738090503611	1.00905651172454	0.863893996002764	0.5417040220837	0.453190292985056	0.357595465558521	0.300946678935389	0.247838441476203	0.219514048164637	0.244297892312257	0.201811302344908	0.127459769902047	0.14162196655783	0.0849731799346981	0.0672704341149693	0.138081417393884	0.0991353765904811	0.0991353765904811	0.0672704341149693	0.0920542782625896	0.0955948274265353	0.113297573246264	0.102675925754427
TAG	0.0991353765904811	0.131000319065993	0.0920542782625896	0.113297573246264	0.109757024082318	0.0743515324428608	0.113297573246264	0.0955948274265353	0.131000319065993	0.0849731799346981	0.11683812241021	0.123919220738101	0.106216474918373	0.109757024082318	0.138081417393884	0.159324712377559	0.237216793984365	0.499217432116351	1.22857055988918	1.05508365085583	0.899299487642221	0.913461684298004	0.906380585970113	0.948867175937462	0.987813216740865	1.03384035587216	1.05508365085583	1.01613761005243	0.80016411105174	0.577109513723158	0.421325350509545	0.357595465558521	0.215973499000691	0.219514048164637	0.212432949836745	0.226595146492528	0.177027458197288	0.162865261541505	0.123919220738101	0.109757024082318	0.138081417393884	0.120378671574156	0.148703064885722	0.102675925754427	0.14162196655783	0.0849731799346981	0.131000319065993	0.0920542782625896	0.102675925754427
TAG	0.0885137290986438	0.102675925754427	0.127459769902047	0.14162196655783	0.155784163213613	0.127459769902047	0.106216474918373	0.0814326307707523	0.113297573246264	0.0991353765904811	0.0920542782625896	0.102675925754427	0.123919220738101	0.123919220738101	0.0708109832789151	0.123919220738101	0.251378990640148	0.477974137132677	1.23565165821707	1.044462003364	0.835569602691198	0.885137290986438	0.888677840150384	0.96656992175719	0.952407725101407	0.987813216740865	1.01613761005243	1.01259706088849	0.839110151855143	0.538163472919754	0.435487547165328	0.339892719738792	0.265541187295931	0.173486909033342	0.212432949836745	0.23367624482042	0.223054597328582	0.177027458197288	0.120378671574156	0.14162196655783	0.109757024082318	0.0778920816068066	0.056648786623132	0.0708109832789151	0.109757024082318	0.11683812241021	0.0955948274265353	0.106216474918373	0.0778920816068066
TAG	0.131000319065993	0.14162196655783	0.127459769902047	0.138081417393884	0.145162515721776	0.127459769902047	0.123919220738101	0.120378671574156	0.14162196655783	0.127459769902047	0.0955948274265353	0.0708109832789151	0.145162515721776	0.113297573246264	0.0991353765904811	0.162865261541505	0.223054597328582	0.467352489640839	1.16130012577421	1.03029980670821	0.810785758543577	0.881596741822492	0.874515643494601	0.874515643494601	0.920542782625896	0.934704979281679	0.994894315068756	0.927623880953787	0.77538026690412	0.570028415395266	0.403622604689816	0.364676563886413	0.254919539804094	0.205351851508854	0.219514048164637	0.269081736459877	0.198270753180962	0.131000319065993	0.0920542782625896	0.138081417393884	0.0885137290986438	0.11683812241021	0.109757024082318	0.106216474918373	0.113297573246264	0.0885137290986438	0.0885137290986438	0.106216474918373	0.11683812241021
TAG	0.11683812241021	0.109757024082318	0.14162196655783	0.145162515721776	0.155784163213613	0.138081417393884	0.145162515721776	0.138081417393884	0.0743515324428608	0.102675925754427	0.0885137290986438	0.127459769902047	0.0885137290986438	0.106216474918373	0.180568007361233	0.127459769902047	0.226595146492528	0.446109194657165	1.09402969165924	0.948867175937462	0.793083012723849	0.82494795519936	0.839110151855143	0.863893996002764	0.867434545166709	0.860353446838818	0.931164430117733	0.885137290986438	0.764758619412283	0.49213633378846	0.364676563886413	0.35051436723063	0.237216793984365	0.25846008896804	0.184108556525179	0.226595146492528	0.244297892312257	0.159324712377559	0.127459769902047	0.109757024082318	0.102675925754427	0.106216474918373	0.123919220738101	0.106216474918373	0.0920542782625896	0.109757024082318	0.11683812241021	0.0920542782625896	0.11683812241021
TAG	0.134540868229939	0.127459769902047	0.109757024082318	0.16640581070545	0.14162196655783	0.131000319065993	0.159324712377559	0.127459769902047	0.138081417393884	0.0991353765904811	0.113297573246264	0.123919220738101	0.127459769902047	0.109757024082318	0.152243614049667	0.16640581070545	0.208892400672799	0.449649743821111	1.05862420001978	0.91700223346195	0.754136971920445	0.814326307707523	0.832029053527252	0.817866856871469	0.821407406035415	0.878056192658547	0.863893996002764	0.839110151855143	0.718731480280988	0.470893038804785	0.393000957197979	0.293865580607497	0.240757343148311	0.180568007361233	0.272622285623823	0.240757343148311	0.159324712377559	0.120378671574156	0.127459769902047	0.127459769902047	0.138081417393884	0.106216474918373	0.102675925754427	0.0743515324428608	0.102675925754427	0.106216474918373	0.113297573246264	0.106216474918373	0.106216474918373
TAG	0.145162515721776	0.131000319065993	0.131000319065993	0.127459769902047	0.123919220738101	0.14162196655783	0.120378671574156	0.127459769902047	0.138081417393884	0.11683812241021	0.131000319065993	0.127459769902047	0.0955948274265353	0.123919220738101	0.155784163213613	0.173486909033342	0.247838441476203	0.439028096329273	1.02675925754427	0.82494795519936	0.711650381953096	0.732893676936771	0.764758619412283	0.80016411105174	0.739974775264662	0.768299168576228	0.80016411105174	0.817866856871469	0.672704341149693	0.421325350509545	0.343433268902738	0.272622285623823	0.187649105689125	0.16640581070545	0.169946359869396	0.173486909033342	0.194730204017016	0.138081417393884	0.11683812241021	0.14162196655783	0.106216474918373	0.0601893357870778	0.0814326307707523	0.0708109832789151	0.127459769902047	0.123919220738101	0.11683812241021	0.113297573246264	0.127459769902047
TAG	0.11683812241021	0.131000319065993	0.0955948274265353	0.138081417393884	0.131000319065993	0.106216474918373	0.0778920816068066	0.11683812241021	0.120378671574156	0.0991353765904811	0.106216474918373	0.0955948274265353	0.113297573246264	0.120378671574156	0.145162515721776	0.169946359869396	0.208892400672799	0.385919858870087	0.856812897674872	0.743515324428608	0.612515005362615	0.640839398674181	0.665623242821801	0.697488185297313	0.718731480280988	0.644379947838127	0.704569283625205	0.768299168576228	0.601893357870778	0.389460408034033	0.329271072246955	0.272622285623823	0.187649105689125	0.162865261541505	0.191189654853071	0.187649105689125	0.145162515721776	0.102675925754427	0.138081417393884	0.109757024082318	0.109757024082318	0.102675925754427	0.0920542782625896	0.113297573246264	0.120378671574156	0.0955948274265353	0.109757024082318	0.138081417393884	0.0955948274265353
TAG	0.113297573246264	0.11683812241021	0.120378671574156	0.123919220738101	0.102675925754427	0.102675925754427	0.0991353765904811	0.123919220738101	0.102675925754427	0.0885137290986438	0.0991353765904811	0.113297573246264	0.106216474918373	0.134540868229939	0.131000319065993	0.0991353765904811	0.138081417393884	0.251378990640148	0.481514686296622	0.407163153853762	0.343433268902738	0.407163153853762	0.385919858870087	0.385919858870087	0.37529821137825	0.40008205552587	0.407163153853762	0.42486589967349	0.30802777726328	0.230135695656474	0.205351851508854	0.16640581070545	0.131000319065993	0.131000319065993	0.138081417393884	0.201811302344908	0.134540868229939	0.0920542782625896	0.134540868229939	0.120378671574156	0.109757024082318	0.0920542782625896	0.162865261541505	0.134540868229939	0.120378671574156	0.113297573246264	0.0991353765904811	0.109757024082318	0.102675925754427
TAG	0.11683812241021	0.056648786623132	0.109757024082318	0.0920542782625896	0.0955948274265353	0.0743515324428608	0.0885137290986438	0.0672704341149693	0.0955948274265353	0.0955948274265353	0.0849731799346981	0.0672704341149693	0.0601893357870778	0.0672704341149693	0.11683812241021	0.0955948274265353	0.177027458197288	0.322189973919063	0.665623242821801	0.538163472919754	0.49213633378846	0.495676882952405	0.477974137132677	0.506298530444243	0.531082374591863	0.520460727100026	0.520460727100026	0.608974456198669	0.456730842149002	0.315108875591172	0.226595146492528	0.23367624482042	0.155784163213613	0.106216474918373	0.159324712377559	0.169946359869396	0.162865261541505	0.102675925754427	0.102675925754427	0.0743515324428608	0.0920542782625896	0.102675925754427	0.109757024082318	0.0814326307707523	0.0955948274265353	0.109757024082318	0.123919220738101	0.106216474918373	0.120378671574156
TAG	0.0991353765904811	0.106216474918373	0.120378671574156	0.14162196655783	0.131000319065993	0.056648786623132	0.148703064885722	0.109757024082318	0.0672704341149693	0.102675925754427	0.0920542782625896	0.0849731799346981	0.0672704341149693	0.0672704341149693	0.106216474918373	0.113297573246264	0.184108556525179	0.318649424755118	0.768299168576228	0.647920497002073	0.527541825427917	0.570028415395266	0.612515005362615	0.630217751182344	0.644379947838127	0.623136652854452	0.637298849510235	0.637298849510235	0.531082374591863	0.357595465558521	0.28324393311566	0.237216793984365	0.16640581070545	0.148703064885722	0.173486909033342	0.173486909033342	0.155784163213613	0.138081417393884	0.0920542782625896	0.127459769902047	0.0743515324428608	0.0885137290986438	0.102675925754427	0.102675925754427	0.113297573246264	0.0743515324428608	0.0778920816068066	0.0991353765904811	0.113297573246264
TAG	0.113297573246264	0.106216474918373	0.102675925754427	0.102675925754427	0.138081417393884	0.0778920816068066	0.127459769902047	0.0743515324428608	0.0849731799346981	0.0955948274265353	0.0708109832789151	0.0955948274265353	0.109757024082318	0.0708109832789151	0.131000319065993	0.127459769902047	0.187649105689125	0.35051436723063	0.899299487642221	0.725812578608879	0.655001595329964	0.697488185297313	0.722272029444934	0.715190931117042	0.704569283625205	0.761218070248337	0.732893676936771	0.77538026690412	0.647920497002073	0.37529821137825	0.339892719738792	0.262000638131986	0.194730204017016	0.138081417393884	0.162865261541505	0.215973499000691	0.162865261541505	0.0991353765904811	0.127459769902047	0.0849731799346981	0.0991353765904811	0.0955948274265353	0.042486589967349	0.123919220738101	0.0637298849510235	0.109757024082318	0.109757024082318	0.123919220738101	0.113297573246264
TAG	0.0778920816068066	0.120378671574156	0.138081417393884	0.0955948274265353	0.123919220738101	0.0955948274265353	0.0955948274265353	0.11683812241021	0.0885137290986438	0.0814326307707523	0.0955948274265353	0.109757024082318	0.0885137290986438	0.134540868229939	0.134540868229939	0.0955948274265353	0.215973499000691	0.428406448837436	0.980732118412973	0.878056192658547	0.732893676936771	0.7505964227565	0.747055873592554	0.80016411105174	0.814326307707523	0.789542463559903	0.793083012723849	0.849731799346981	0.676244890313639	0.456730842149002	0.343433268902738	0.293865580607497	0.230135695656474	0.184108556525179	0.169946359869396	0.148703064885722	0.205351851508854	0.173486909033342	0.102675925754427	0.0955948274265353	0.0743515324428608	0.127459769902047	0.102675925754427	0.106216474918373	0.109757024082318	0.131000319065993	0.127459769902047	0.127459769902047	0.123919220738101
TAG	0.0743515324428608	0.127459769902047	0.131000319065993	0.127459769902047	0.0920542782625896	0.113297573246264	0.106216474918373	0.0814326307707523	0.0920542782625896	0.127459769902047	0.102675925754427	0.0920542782625896	0.0814326307707523	0.113297573246264	0.0955948274265353	0.11683812241021	0.177027458197288	0.499217432116351	1.044462003364	0.952407725101407	0.761218070248337	0.874515643494601	0.817866856871469	0.885137290986438	0.885137290986438	0.895758938478275	0.881596741822492	0.91700223346195	0.715190931117042	0.481514686296622	0.40008205552587	0.30802777726328	0.254919539804094	0.198270753180962	0.191189654853071	0.212432949836745	0.215973499000691	0.123919220738101	0.131000319065993	0.11683812241021	0.109757024082318	0.0991353765904811	0.0708109832789151	0.106216474918373	0.11683812241021	0.0991353765904811	0.127459769902047	0.123919220738101	0.106216474918373
TAG	0.0743515324428608	0.0920542782625896	0.14162196655783	0.127459769902047	0.159324712377559	0.0920542782625896	0.102675925754427	0.102675925754427	0.0885137290986438	0.131000319065993	0.0991353765904811	0.106216474918373	0.109757024082318	0.120378671574156	0.169946359869396	0.145162515721776	0.201811302344908	0.474433587968731	1.10111078998713	1.01613761005243	0.771839717740174	0.853272348510926	0.828488504363306	0.899299487642221	0.94178607760957	0.959488823429299	0.924083331789841	0.934704979281679	0.747055873592554	0.485055235460568	0.371757662214304	0.364676563886413	0.226595146492528	0.162865261541505	0.237216793984365	0.240757343148311	0.187649105689125	0.155784163213613	0.109757024082318	0.0955948274265353	0.0708109832789151	0.102675925754427	0.106216474918373	0.0920542782625896	0.106216474918373	0.0955948274265353	0.123919220738101	0.123919220738101	0.131000319065993
TAG	0.120378671574156	0.120378671574156	0.0814326307707523	0.155784163213613	0.145162515721776	0.155784163213613	0.127459769902047	0.113297573246264	0.0920542782625896	0.106216474918373	0.127459769902047	0.0955948274265353	0.123919220738101	0.145162515721776	0.109757024082318	0.16640581070545	0.223054597328582	0.477974137132677	1.13651628162659	1.00905651172454	0.870975094330655	0.888677840150384	0.839110151855143	0.963029372593245	0.906380585970113	0.938245528445624	0.96656992175719	0.994894315068756	0.77538026690412	0.488595784624514	0.40008205552587	0.336352170574846	0.208892400672799	0.219514048164637	0.184108556525179	0.205351851508854	0.23367624482042	0.109757024082318	0.0920542782625896	0.0849731799346981	0.148703064885722	0.0991353765904811	0.120378671574156	0.0991353765904811	0.0920542782625896	0.0955948274265353	0.0955948274265353	0.11683812241021	0.0885137290986438
TAG	0.0849731799346981	0.169946359869396	0.120378671574156	0.159324712377559	0.14162196655783	0.127459769902047	0.0814326307707523	0.0778920816068066	0.0849731799346981	0.123919220738101	0.0708109832789151	0.0920542782625896	0.102675925754427	0.131000319065993	0.113297573246264	0.162865261541505	0.265541187295931	0.495676882952405	1.17546232242999	1.03029980670821	0.888677840150384	0.89221838931433	0.895758938478275	0.955948274265353	0.91700223346195	0.991353765904811	0.987813216740865	0.977191569249028	0.803704660215686	0.531082374591863	0.393000957197979	0.318649424755118	0.215973499000691	0.208892400672799	0.198270753180962	0.240757343148311	0.184108556525179	0.145162515721776	0.138081417393884	0.123919220738101	0.0849731799346981	0.0814326307707523	0.102675925754427	0.0672704341149693	0.0814326307707523	0.148703064885722	0.0672704341149693	0.0708109832789151	0.14162196655783
TAG	0.0955948274265353	0.0920542782625896	0.0955948274265353	0.123919220738101	0.113297573246264	0.0991353765904811	0.102675925754427	0.0672704341149693	0.11683812241021	0.0672704341149693	0.113297573246264	0.127459769902047	0.123919220738101	0.0920542782625896	0.113297573246264	0.134540868229939	0.226595146492528	0.485055235460568	1.26751660069258	1.09757024082318	0.895758938478275	0.984272667576919	0.931164430117733	1.01613761005243	0.94178607760957	1.00197541339665	1.06924584751162	0.991353765904811	0.828488504363306	0.559406767903429	0.446109194657165	0.382379309706141	0.262000638131986	0.187649105689125	0.201811302344908	0.254919539804094	0.223054597328582	0.173486909033342	0.123919220738101	0.123919220738101	0.14162196655783	0.109757024082318	0.123919220738101	0.0637298849510235	0.102675925754427	0.0955948274265353	0.0955948274265353	0.0920542782625896	0.0885137290986438
TAG	0.109757024082318	0.11683812241021	0.11683812241021	0.106216474918373	0.145162515721776	0.145162515721776	0.102675925754427	0.0991353765904811	0.0637298849510235	0.0778920816068066	0.0637298849510235	0.0814326307707523	0.134540868229939	0.0991353765904811	0.120378671574156	0.148703064885722	0.23367624482042	0.573568964559212	1.30646264149598	1.11527298664291	0.970110470921136	1.00197541339665	1.00197541339665	1.07278639667556	0.998434864232702	1.07986749500345	1.05508365085583	1.02675925754427	0.899299487642221	0.573568964559212	0.439028096329273	0.393000957197979	0.251378990640148	0.201811302344908	0.191189654853071	0.240757343148311	0.226595146492528	0.187649105689125	0.123919220738101	0.0920542782625896	0.0991353765904811	0.113297573246264	0.0920542782625896	0.0991353765904811	0.0814326307707523	0.106216474918373	0.0814326307707523	0.11683812241021	0.0814326307707523
TAG	0.148703064885722	0.14162196655783	0.148703064885722	0.155784163213613	0.102675925754427	0.0885137290986438	0.106216474918373	0.123919220738101	0.106216474918373	0.0743515324428608	0.0885137290986438	0.0955948274265353	0.0991353765904811	0.0814326307707523	0.138081417393884	0.138081417393884	0.269081736459877	0.538163472919754	1.38435472310279	1.18608396992183	0.96656992175719	1.01967815921638	1.03384035587216	1.07986749500345	1.01259706088849	1.15067847828237	1.06216474918373	1.16130012577421	0.863893996002764	0.591271710378941	0.467352489640839	0.361136014722467	0.251378990640148	0.169946359869396	0.155784163213613	0.25846008896804	0.201811302344908	0.159324712377559	0.123919220738101	0.0849731799346981	0.109757024082318	0.11683812241021	0.113297573246264	0.113297573246264	0.0708109832789151	0.0955948274265353	0.109757024082318	0.0778920816068066	0.102675925754427
TAG	0.0955948274265353	0.0849731799346981	0.138081417393884	0.14162196655783	0.148703064885722	0.14162196655783	0.106216474918373	0.0743515324428608	0.120378671574156	0.0991353765904811	0.11683812241021	0.0991353765904811	0.0778920816068066	0.155784163213613	0.152243614049667	0.173486909033342	0.215973499000691	0.605433907034724	1.36311142811911	1.21794891239734	0.963029372593245	1.01967815921638	1.044462003364	1.07278639667556	1.09757024082318	1.09757024082318	1.15421902744632	1.14713792911842	0.885137290986438	0.555866218739483	0.495676882952405	0.336352170574846	0.262000638131986	0.205351851508854	0.180568007361233	0.230135695656474	0.219514048164637	0.152243614049667	0.138081417393884	0.127459769902047	0.102675925754427	0.0778920816068066	0.102675925754427	0.0920542782625896	0.0955948274265353	0.120378671574156	0.0743515324428608	0.11683812241021	0.0955948274265353
TAG	0.134540868229939	0.11683812241021	0.102675925754427	0.14162196655783	0.138081417393884	0.138081417393884	0.127459769902047	0.106216474918373	0.0743515324428608	0.0849731799346981	0.113297573246264	0.0849731799346981	0.109757024082318	0.120378671574156	0.0920542782625896	0.162865261541505	0.262000638131986	0.531082374591863	1.33478703480755	1.1683812241021	0.94178607760957	0.980732118412973	0.973651020085082	1.03384035587216	1.05508365085583	1.08694859333135	1.12589463413475	1.11173243747897	0.821407406035415	0.587731161214995	0.449649743821111	0.368217113050358	0.237216793984365	0.208892400672799	0.201811302344908	0.251378990640148	0.205351851508854	0.127459769902047	0.127459769902047	0.11683812241021	0.109757024082318	0.0849731799346981	0.0920542782625896	0.120378671574156	0.0778920816068066	0.0991353765904811	0.120378671574156	0.0885137290986438	0.106216474918373
TAG	0.138081417393884	0.134540868229939	0.134540868229939	0.134540868229939	0.120378671574156	0.120378671574156	0.109757024082318	0.0955948274265353	0.102675925754427	0.106216474918373	0.0991353765904811	0.109757024082318	0.145162515721776	0.123919220738101	0.173486909033342	0.148703064885722	0.269081736459877	0.509839079608188	1.26751660069258	1.09757024082318	0.924083331789841	0.998434864232702	0.970110470921136	1.01613761005243	1.00905651172454	1.07632694583951	1.1223540849708	1.05508365085583	0.885137290986438	0.545244571247646	0.460271391312948	0.37529821137825	0.25846008896804	0.215973499000691	0.219514048164637	0.187649105689125	0.194730204017016	0.11683812241021	0.145162515721776	0.127459769902047	0.056648786623132	0.0955948274265353	0.120378671574156	0.109757024082318	0.0991353765904811	0.0920542782625896	0.113297573246264	0.131000319065993	0.0778920816068066
TAG	0.113297573246264	0.102675925754427	0.138081417393884	0.120378671574156	0.152243614049667	0.138081417393884	0.120378671574156	0.109757024082318	0.0849731799346981	0.109757024082318	0.109757024082318	0.0991353765904811	0.0991353765904811	0.113297573246264	0.138081417393884	0.180568007361233	0.244297892312257	0.506298530444243	1.25689495320074	1.11173243747897	0.899299487642221	0.948867175937462	0.984272667576919	0.973651020085082	0.924083331789841	1.05862420001978	1.04092145420005	0.994894315068756	0.867434545166709	0.548785120411592	0.446109194657165	0.396541506361924	0.247838441476203	0.187649105689125	0.226595146492528	0.237216793984365	0.191189654853071	0.14162196655783	0.155784163213613	0.0920542782625896	0.109757024082318	0.120378671574156	0.0672704341149693	0.109757024082318	0.131000319065993	0.109757024082318	0.0849731799346981	0.11683812241021	0.0991353765904811
TAG	0.109757024082318	0.131000319065993	0.138081417393884	0.134540868229939	0.109757024082318	0.102675925754427	0.0991353765904811	0.0849731799346981	0.0920542782625896	0.0955948274265353	0.109757024082318	0.102675925754427	0.0920542782625896	0.148703064885722	0.131000319065993	0.187649105689125	0.237216793984365	0.49213633378846	1.20378671574156	0.994894315068756	0.881596741822492	0.899299487642221	0.874515643494601	0.913461684298004	0.934704979281679	0.902840036806167	0.973651020085082	1.01613761005243	0.835569602691198	0.506298530444243	0.407163153853762	0.346973818066684	0.244297892312257	0.215973499000691	0.205351851508854	0.262000638131986	0.173486909033342	0.152243614049667	0.11683812241021	0.0991353765904811	0.0885137290986438	0.0885137290986438	0.0778920816068066	0.109757024082318	0.0743515324428608	0.0601893357870778	0.0814326307707523	0.102675925754427	0.0708109832789151
TAG	0.0991353765904811	0.120378671574156	0.14162196655783	0.148703064885722	0.11683812241021	0.134540868229939	0.0743515324428608	0.0708109832789151	0.102675925754427	0.0708109832789151	0.138081417393884	0.138081417393884	0.113297573246264	0.134540868229939	0.0814326307707523	0.162865261541505	0.219514048164637	0.524001276263971	1.14359737995448	0.96656992175719	0.885137290986438	0.878056192658547	0.849731799346981	0.913461684298004	0.94178607760957	0.955948274265353	0.920542782625896	0.952407725101407	0.807245209379632	0.509839079608188	0.393000957197979	0.339892719738792	0.254919539804094	0.184108556525179	0.212432949836745	0.223054597328582	0.184108556525179	0.14162196655783	0.102675925754427	0.123919220738101	0.120378671574156	0.120378671574156	0.109757024082318	0.120378671574156	0.0849731799346981	0.102675925754427	0.0849731799346981	0.11683812241021	0.0991353765904811
TAG	0.11683812241021	0.138081417393884	0.120378671574156	0.127459769902047	0.148703064885722	0.123919220738101	0.11683812241021	0.0672704341149693	0.0814326307707523	0.0849731799346981	0.0885137290986438	0.0849731799346981	0.0991353765904811	0.0991353765904811	0.120378671574156	0.148703064885722	0.226595146492528	0.456730842149002	1.03384035587216	0.91700223346195	0.761218070248337	0.867434545166709	0.810785758543577	0.853272348510926	0.853272348510926	0.902840036806167	0.874515643494601	0.874515643494601	0.77538026690412	0.449649743821111	0.403622604689816	0.290325031443552	0.23367624482042	0.177027458197288	0.155784163213613	0.215973499000691	0.177027458197288	0.155784163213613	0.120378671574156	0.102675925754427	0.127459769902047	0.11683812241021	0.113297573246264	0.127459769902047	0.0955948274265353	0.113297573246264	0.102675925754427	0.109757024082318	0.113297573246264
TAG	0.0955948274265353	0.120378671574156	0.0778920816068066	0.134540868229939	0.0920542782625896	0.0991353765904811	0.120378671574156	0.0531082374591863	0.113297573246264	0.0955948274265353	0.134540868229939	0.131000319065993	0.127459769902047	0.113297573246264	0.173486909033342	0.162865261541505	0.212432949836745	0.477974137132677	0.931164430117733	0.870975094330655	0.732893676936771	0.732893676936771	0.793083012723849	0.793083012723849	0.743515324428608	0.856812897674872	0.821407406035415	0.821407406035415	0.647920497002073	0.460271391312948	0.354054916394575	0.279703383951714	0.251378990640148	0.219514048164637	0.198270753180962	0.194730204017016	0.16640581070545	0.109757024082318	0.120378671574156	0.131000319065993	0.0778920816068066	0.106216474918373	0.0991353765904811	0.127459769902047	0.127459769902047	0.11683812241021	0.131000319065993	0.123919220738101	0.113297573246264
TAG	0.120378671574156	0.11683812241021	0.134540868229939	0.131000319065993	0.14162196655783	0.138081417393884	0.106216474918373	0.0778920816068066	0.152243614049667	0.123919220738101	0.152243614049667	0.0920542782625896	0.120378671574156	0.138081417393884	0.145162515721776	0.152243614049667	0.215973499000691	0.378838760542196	0.860353446838818	0.764758619412283	0.693947636133368	0.68332598864153	0.704569283625205	0.747055873592554	0.718731480280988	0.708109832789151	0.725812578608879	0.722272029444934	0.601893357870778	0.393000957197979	0.339892719738792	0.318649424755118	0.240757343148311	0.173486909033342	0.138081417393884	0.177027458197288	0.215973499000691	0.109757024082318	0.145162515721776	0.0778920816068066	0.134540868229939	0.109757024082318	0.0814326307707523	0.0920542782625896	0.138081417393884	0.148703064885722	0.134540868229939	0.127459769902047	0.134540868229939
TAG	0.0991353765904811	0.0814326307707523	0.0672704341149693	0.11683812241021	0.177027458197288	0.109757024082318	0.109757024082318	0.0920542782625896	0.11683812241021	0.145162515721776	0.0920542782625896	0.106216474918373	0.120378671574156	0.11683812241021	0.109757024082318	0.123919220738101	0.219514048164637	0.336352170574846	0.77538026690412	0.68332598864153	0.594812259542886	0.594812259542886	0.591271710378941	0.644379947838127	0.672704341149693	0.655001595329964	0.65854214449391	0.669163791985747	0.509839079608188	0.382379309706141	0.286784482279606	0.262000638131986	0.212432949836745	0.152243614049667	0.208892400672799	0.205351851508854	0.152243614049667	0.109757024082318	0.131000319065993	0.127459769902047	0.0991353765904811	0.127459769902047	0.0991353765904811	0.120378671574156	0.113297573246264	0.0849731799346981	0.0743515324428608	0.11683812241021	0.134540868229939
TAG	0.109757024082318	0.106216474918373	0.138081417393884	0.0814326307707523	0.0778920816068066	0.106216474918373	0.0955948274265353	0.131000319065993	0.120378671574156	0.0955948274265353	0.0849731799346981	0.102675925754427	0.0849731799346981	0.0814326307707523	0.134540868229939	0.127459769902047	0.145162515721776	0.322189973919063	0.718731480280988	0.619596103690507	0.562947317067375	0.524001276263971	0.587731161214995	0.584190612051049	0.626677202018398	0.598352808706832	0.626677202018398	0.619596103690507	0.538163472919754	0.354054916394575	0.28324393311566	0.23367624482042	0.159324712377559	0.162865261541505	0.145162515721776	0.208892400672799	0.131000319065993	0.162865261541505	0.0814326307707523	0.106216474918373	0.120378671574156	0.0955948274265353	0.131000319065993	0.0955948274265353	0.0849731799346981	0.0672704341149693	0.131000319065993	0.11683812241021	0.127459769902047
TAG	0.109757024082318	0.120378671574156	0.0991353765904811	0.145162515721776	0.11683812241021	0.11683812241021	0.0920542782625896	0.109757024082318	0.106216474918373	0.0991353765904811	0.109757024082318	0.109757024082318	0.0743515324428608	0.102675925754427	0.120378671574156	0.127459769902047	0.237216793984365	0.361136014722467	0.786001914395957	0.743515324428608	0.608974456198669	0.640839398674181	0.608974456198669	0.63375830034629	0.647920497002073	0.630217751182344	0.65854214449391	0.676244890313639	0.555866218739483	0.371757662214304	0.354054916394575	0.262000638131986	0.198270753180962	0.145162515721776	0.120378671574156	0.180568007361233	0.162865261541505	0.14162196655783	0.0849731799346981	0.0920542782625896	0.0991353765904811	0.106216474918373	0.106216474918373	0.123919220738101	0.123919220738101	0.0743515324428608	0.138081417393884	0.148703064885722	0.145162515721776
TAG	0.123919220738101	0.14162196655783	0.0991353765904811	0.145162515721776	0.148703064885722	0.120378671574156	0.0849731799346981	0.113297573246264	0.109757024082318	0.0991353765904811	0.102675925754427	0.134540868229939	0.123919220738101	0.123919220738101	0.123919220738101	0.138081417393884	0.177027458197288	0.361136014722467	0.832029053527252	0.736434226100717	0.626677202018398	0.669163791985747	0.676244890313639	0.686866537805476	0.701028734461259	0.68332598864153	0.711650381953096	0.718731480280988	0.608974456198669	0.435487547165328	0.354054916394575	0.293865580607497	0.230135695656474	0.177027458197288	0.162865261541505	0.226595146492528	0.177027458197288	0.169946359869396	0.127459769902047	0.152243614049667	0.0955948274265353	0.0814326307707523	0.11683812241021	0.123919220738101	0.0991353765904811	0.11683812241021	0.138081417393884	0.127459769902047	0.113297573246264
TAG	0.134540868229939	0.123919220738101	0.145162515721776	0.148703064885722	0.131000319065993	0.127459769902047	0.0849731799346981	0.0991353765904811	0.113297573246264	0.127459769902047	0.0920542782625896	0.0885137290986438	0.0778920816068066	0.102675925754427	0.109757024082318	0.134540868229939	0.244297892312257	0.417784801345599	0.863893996002764	0.82494795519936	0.655001595329964	0.68332598864153	0.701028734461259	0.739974775264662	0.771839717740174	0.732893676936771	0.803704660215686	0.754136971920445	0.605433907034724	0.410703703017707	0.368217113050358	0.28324393311566	0.237216793984365	0.208892400672799	0.205351851508854	0.251378990640148	0.180568007361233	0.138081417393884	0.145162515721776	0.14162196655783	0.123919220738101	0.123919220738101	0.0991353765904811	0.0920542782625896	0.123919220738101	0.113297573246264	0.120378671574156	0.0885137290986438	0.0955948274265353
TAG	0.138081417393884	0.0849731799346981	0.127459769902047	0.109757024082318	0.152243614049667	0.11683812241021	0.11683812241021	0.127459769902047	0.11683812241021	0.0885137290986438	0.0743515324428608	0.134540868229939	0.0885137290986438	0.123919220738101	0.134540868229939	0.148703064885722	0.205351851508854	0.417784801345599	0.870975094330655	0.817866856871469	0.701028734461259	0.729353127772825	0.736434226100717	0.743515324428608	0.754136971920445	0.793083012723849	0.793083012723849	0.803704660215686	0.598352808706832	0.453190292985056	0.364676563886413	0.311568326427226	0.269081736459877	0.187649105689125	0.201811302344908	0.201811302344908	0.208892400672799	0.155784163213613	0.123919220738101	0.0991353765904811	0.138081417393884	0.11683812241021	0.148703064885722	0.0885137290986438	0.11683812241021	0.123919220738101	0.120378671574156	0.123919220738101	0.123919220738101
TAG	0.0672704341149693	0.102675925754427	0.109757024082318	0.120378671574156	0.155784163213613	0.148703064885722	0.0849731799346981	0.113297573246264	0.109757024082318	0.123919220738101	0.11683812241021	0.120378671574156	0.0778920816068066	0.120378671574156	0.127459769902047	0.138081417393884	0.251378990640148	0.389460408034033	0.899299487642221	0.77538026690412	0.669163791985747	0.693947636133368	0.704569283625205	0.722272029444934	0.729353127772825	0.789542463559903	0.771839717740174	0.764758619412283	0.608974456198669	0.407163153853762	0.336352170574846	0.290325031443552	0.215973499000691	0.191189654853071	0.205351851508854	0.198270753180962	0.155784163213613	0.16640581070545	0.0991353765904811	0.0849731799346981	0.113297573246264	0.127459769902047	0.0955948274265353	0.0991353765904811	0.127459769902047	0.0991353765904811	0.0708109832789151	0.145162515721776	0.0885137290986438
TAG	0.123919220738101	0.123919220738101	0.0955948274265353	0.0814326307707523	0.0991353765904811	0.120378671574156	0.0885137290986438	0.138081417393884	0.0955948274265353	0.102675925754427	0.11683812241021	0.0885137290986438	0.138081417393884	0.148703064885722	0.102675925754427	0.155784163213613	0.201811302344908	0.364676563886413	0.803704660215686	0.701028734461259	0.647920497002073	0.669163791985747	0.640839398674181	0.669163791985747	0.655001595329964	0.665623242821801	0.665623242821801	0.690407086969422	0.552325669575537	0.385919858870087	0.339892719738792	0.290325031443552	0.226595146492528	0.159324712377559	0.201811302344908	0.184108556525179	0.120378671574156	0.152243614049667	0.11683812241021	0.106216474918373	0.0885137290986438	0.102675925754427	0.0955948274265353	0.11683812241021	0.0920542782625896	0.0991353765904811	0.148703064885722	0.0955948274265353	0.148703064885722
TAG	0.106216474918373	0.134540868229939	0.127459769902047	0.131000319065993	0.162865261541505	0.0991353765904811	0.134540868229939	0.127459769902047	0.0601893357870778	0.102675925754427	0.113297573246264	0.11683812241021	0.113297573246264	0.0955948274265353	0.134540868229939	0.0920542782625896	0.223054597328582	0.396541506361924	0.810785758543577	0.747055873592554	0.591271710378941	0.647920497002073	0.672704341149693	0.669163791985747	0.690407086969422	0.697488185297313	0.701028734461259	0.665623242821801	0.538163472919754	0.428406448837436	0.332811621410901	0.25846008896804	0.208892400672799	0.184108556525179	0.169946359869396	0.169946359869396	0.180568007361233	0.162865261541505	0.138081417393884	0.0955948274265353	0.106216474918373	0.113297573246264	0.11683812241021	0.0920542782625896	0.0991353765904811	0.138081417393884	0.0991353765904811	0.0991353765904811	0.120378671574156
TAG	0.120378671574156	0.106216474918373	0.134540868229939	0.138081417393884	0.131000319065993	0.113297573246264	0.113297573246264	0.11683812241021	0.120378671574156	0.138081417393884	0.152243614049667	0.106216474918373	0.0991353765904811	0.109757024082318	0.14162196655783	0.127459769902047	0.194730204017016	0.378838760542196	0.853272348510926	0.782461365232011	0.626677202018398	0.676244890313639	0.68332598864153	0.715190931117042	0.729353127772825	0.736434226100717	0.704569283625205	0.725812578608879	0.626677202018398	0.389460408034033	0.339892719738792	0.265541187295931	0.187649105689125	0.187649105689125	0.208892400672799	0.198270753180962	0.198270753180962	0.127459769902047	0.0920542782625896	0.123919220738101	0.109757024082318	0.102675925754427	0.145162515721776	0.123919220738101	0.0920542782625896	0.152243614049667	0.120378671574156	0.120378671574156	0.102675925754427
TAG	0.14162196655783	0.134540868229939	0.123919220738101	0.0849731799346981	0.127459769902047	0.138081417393884	0.102675925754427	0.0885137290986438	0.0991353765904811	0.120378671574156	0.0991353765904811	0.123919220738101	0.131000319065993	0.127459769902047	0.16640581070545	0.180568007361233	0.191189654853071	0.354054916394575	0.849731799346981	0.690407086969422	0.594812259542886	0.637298849510235	0.616055554526561	0.644379947838127	0.65854214449391	0.637298849510235	0.679785439477585	0.718731480280988	0.56648786623132	0.343433268902738	0.332811621410901	0.25846008896804	0.191189654853071	0.145162515721776	0.148703064885722	0.212432949836745	0.162865261541505	0.148703064885722	0.0920542782625896	0.0885137290986438	0.109757024082318	0.113297573246264	0.155784163213613	0.134540868229939	0.145162515721776	0.138081417393884	0.11683812241021	0.159324712377559	0.120378671574156
TAG	0.148703064885722	0.120378671574156	0.159324712377559	0.106216474918373	0.109757024082318	0.138081417393884	0.0955948274265353	0.109757024082318	0.11683812241021	0.134540868229939	0.123919220738101	0.109757024082318	0.173486909033342	0.14162196655783	0.113297573246264	0.155784163213613	0.177027458197288	0.343433268902738	0.65854214449391	0.573568964559212	0.548785120411592	0.559406767903429	0.531082374591863	0.56648786623132	0.570028415395266	0.598352808706832	0.598352808706832	0.56648786623132	0.49213633378846	0.332811621410901	0.254919539804094	0.25846008896804	0.177027458197288	0.159324712377559	0.148703064885722	0.177027458197288	0.134540868229939	0.14162196655783	0.14162196655783	0.109757024082318	0.138081417393884	0.113297573246264	0.152243614049667	0.127459769902047	0.145162515721776	0.0849731799346981	0.131000319065993	0.11683812241021	0.102675925754427
TAG	0.0743515324428608	0.109757024082318	0.120378671574156	0.0991353765904811	0.123919220738101	0.11683812241021	0.123919220738101	0.11683812241021	0.102675925754427	0.0778920816068066	0.106216474918373	0.102675925754427	0.0955948274265353	0.123919220738101	0.106216474918373	0.148703064885722	0.162865261541505	0.329271072246955	0.676244890313639	0.626677202018398	0.509839079608188	0.559406767903429	0.499217432116351	0.570028415395266	0.548785120411592	0.548785120411592	0.584190612051049	0.548785120411592	0.435487547165328	0.354054916394575	0.251378990640148	0.223054597328582	0.177027458197288	0.134540868229939	0.134540868229939	0.169946359869396	0.0991353765904811	0.152243614049667	0.16640581070545	0.159324712377559	0.11683812241021	0.0814326307707523	0.0814326307707523	0.0991353765904811	0.120378671574156	0.106216474918373	0.102675925754427	0.145162515721776	0.11683812241021
TAG	0.109757024082318	0.113297573246264	0.138081417393884	0.109757024082318	0.159324712377559	0.11683812241021	0.134540868229939	0.0814326307707523	0.120378671574156	0.0885137290986438	0.109757024082318	0.102675925754427	0.0920542782625896	0.113297573246264	0.0885137290986438	0.159324712377559	0.169946359869396	0.37529821137825	0.796623561887794	0.708109832789151	0.552325669575537	0.587731161214995	0.591271710378941	0.591271710378941	0.612515005362615	0.647920497002073	0.637298849510235	0.655001595329964	0.538163472919754	0.37529821137825	0.276162834787769	0.262000638131986	0.180568007361233	0.134540868229939	0.169946359869396	0.191189654853071	0.173486909033342	0.134540868229939	0.14162196655783	0.0637298849510235	0.0849731799346981	0.0778920816068066	0.131000319065993	0.131000319065993	0.145162515721776	0.0637298849510235	0.109757024082318	0.11683812241021	0.138081417393884
TAG	0.0637298849510235	0.16640581070545	0.127459769902047	0.113297573246264	0.0885137290986438	0.0778920816068066	0.0849731799346981	0.106216474918373	0.109757024082318	0.0955948274265353	0.0920542782625896	0.131000319065993	0.0920542782625896	0.0849731799346981	0.106216474918373	0.152243614049667	0.205351851508854	0.361136014722467	0.82494795519936	0.715190931117042	0.623136652854452	0.619596103690507	0.630217751182344	0.655001595329964	0.637298849510235	0.662082693657856	0.697488185297313	0.655001595329964	0.608974456198669	0.318649424755118	0.28324393311566	0.230135695656474	0.191189654853071	0.159324712377559	0.169946359869396	0.180568007361233	0.169946359869396	0.106216474918373	0.138081417393884	0.102675925754427	0.0885137290986438	0.127459769902047	0.148703064885722	0.0955948274265353	0.0991353765904811	0.0920542782625896	0.113297573246264	0.109757024082318	0.120378671574156
TAG	0.127459769902047	0.109757024082318	0.11683812241021	0.138081417393884	0.134540868229939	0.0955948274265353	0.106216474918373	0.123919220738101	0.187649105689125	0.11683812241021	0.120378671574156	0.138081417393884	0.120378671574156	0.106216474918373	0.145162515721776	0.106216474918373	0.219514048164637	0.42486589967349	0.817866856871469	0.743515324428608	0.637298849510235	0.647920497002073	0.655001595329964	0.697488185297313	0.655001595329964	0.711650381953096	0.711650381953096	0.729353127772825	0.56648786623132	0.40008205552587	0.339892719738792	0.297406129771443	0.208892400672799	0.123919220738101	0.16640581070545	0.215973499000691	0.187649105689125	0.138081417393884	0.11683812241021	0.0920542782625896	0.0955948274265353	0.113297573246264	0.11683812241021	0.0955948274265353	0.120378671574156	0.120378671574156	0.145162515721776	0.127459769902047	0.187649105689125
TAG	0.113297573246264	0.0885137290986438	0.148703064885722	0.113297573246264	0.127459769902047	0.148703064885722	0.159324712377559	0.131000319065993	0.102675925754427	0.113297573246264	0.155784163213613	0.138081417393884	0.113297573246264	0.11683812241021	0.138081417393884	0.162865261541505	0.208892400672799	0.407163153853762	0.863893996002764	0.747055873592554	0.608974456198669	0.651461046166018	0.68332598864153	0.701028734461259	0.715190931117042	0.697488185297313	0.715190931117042	0.743515324428608	0.580650062887103	0.389460408034033	0.315108875591172	0.276162834787769	0.215973499000691	0.162865261541505	0.169946359869396	0.230135695656474	0.223054597328582	0.134540868229939	0.113297573246264	0.113297573246264	0.0920542782625896	0.120378671574156	0.134540868229939	0.134540868229939	0.109757024082318	0.0991353765904811	0.113297573246264	0.127459769902047	0.131000319065993
TAG	0.120378671574156	0.102675925754427	0.123919220738101	0.138081417393884	0.113297573246264	0.106216474918373	0.102675925754427	0.106216474918373	0.0920542782625896	0.11683812241021	0.145162515721776	0.0920542782625896	0.127459769902047	0.162865261541505	0.14162196655783	0.184108556525179	0.223054597328582	0.339892719738792	0.842650701019089	0.697488185297313	0.623136652854452	0.619596103690507	0.662082693657856	0.711650381953096	0.669163791985747	0.679785439477585	0.718731480280988	0.690407086969422	0.594812259542886	0.389460408034033	0.322189973919063	0.244297892312257	0.223054597328582	0.208892400672799	0.16640581070545	0.169946359869396	0.145162515721776	0.169946359869396	0.106216474918373	0.102675925754427	0.14162196655783	0.14162196655783	0.113297573246264	0.0955948274265353	0.0991353765904811	0.148703064885722	0.14162196655783	0.123919220738101	0.102675925754427
TAG	0.123919220738101	0.0885137290986438	0.134540868229939	0.127459769902047	0.0955948274265353	0.123919220738101	0.134540868229939	0.11683812241021	0.131000319065993	0.14162196655783	0.109757024082318	0.127459769902047	0.148703064885722	0.0778920816068066	0.127459769902047	0.134540868229939	0.226595146492528	0.339892719738792	0.77538026690412	0.693947636133368	0.573568964559212	0.651461046166018	0.655001595329964	0.644379947838127	0.676244890313639	0.679785439477585	0.701028734461259	0.669163791985747	0.570028415395266	0.393000957197979	0.311568326427226	0.23367624482042	0.212432949836745	0.187649105689125	0.134540868229939	0.194730204017016	0.16640581070545	0.14162196655783	0.0849731799346981	0.0920542782625896	0.0885137290986438	0.11683812241021	0.113297573246264	0.0849731799346981	0.127459769902047	0.0991353765904811	0.0955948274265353	0.14162196655783	0.152243614049667
TAG	0.123919220738101	0.0955948274265353	0.0849731799346981	0.134540868229939	0.159324712377559	0.0955948274265353	0.113297573246264	0.0920542782625896	0.109757024082318	0.145162515721776	0.106216474918373	0.113297573246264	0.106216474918373	0.14162196655783	0.155784163213613	0.145162515721776	0.177027458197288	0.364676563886413	0.796623561887794	0.669163791985747	0.616055554526561	0.616055554526561	0.619596103690507	0.655001595329964	0.644379947838127	0.701028734461259	0.679785439477585	0.651461046166018	0.559406767903429	0.346973818066684	0.297406129771443	0.240757343148311	0.187649105689125	0.14162196655783	0.187649105689125	0.184108556525179	0.138081417393884	0.11683812241021	0.11683812241021	0.0955948274265353	0.113297573246264	0.120378671574156	0.162865261541505	0.120378671574156	0.113297573246264	0.127459769902047	0.106216474918373	0.120378671574156	0.0885137290986438
TAG	0.109757024082318	0.145162515721776	0.123919220738101	0.162865261541505	0.138081417393884	0.0955948274265353	0.120378671574156	0.0955948274265353	0.123919220738101	0.11683812241021	0.14162196655783	0.152243614049667	0.127459769902047	0.131000319065993	0.131000319065993	0.16640581070545	0.219514048164637	0.382379309706141	0.786001914395957	0.722272029444934	0.555866218739483	0.655001595329964	0.601893357870778	0.651461046166018	0.637298849510235	0.665623242821801	0.676244890313639	0.623136652854452	0.538163472919754	0.343433268902738	0.279703383951714	0.269081736459877	0.191189654853071	0.173486909033342	0.180568007361233	0.194730204017016	0.169946359869396	0.16640581070545	0.131000319065993	0.134540868229939	0.109757024082318	0.109757024082318	0.145162515721776	0.0991353765904811	0.0885137290986438	0.131000319065993	0.0849731799346981	0.11683812241021	0.159324712377559
TAG	0.123919220738101	0.102675925754427	0.0885137290986438	0.131000319065993	0.138081417393884	0.159324712377559	0.138081417393884	0.134540868229939	0.0920542782625896	0.0814326307707523	0.113297573246264	0.120378671574156	0.127459769902047	0.177027458197288	0.120378671574156	0.138081417393884	0.230135695656474	0.315108875591172	0.754136971920445	0.655001595329964	0.552325669575537	0.570028415395266	0.623136652854452	0.647920497002073	0.612515005362615	0.584190612051049	0.637298849510235	0.601893357870778	0.477974137132677	0.354054916394575	0.304487228099335	0.247838441476203	0.212432949836745	0.177027458197288	0.201811302344908	0.226595146492528	0.184108556525179	0.138081417393884	0.109757024082318	0.11683812241021	0.123919220738101	0.120378671574156	0.127459769902047	0.11683812241021	0.0991353765904811	0.127459769902047	0.148703064885722	0.134540868229939	0.159324712377559
TAG	0.11683812241021	0.102675925754427	0.109757024082318	0.134540868229939	0.113297573246264	0.148703064885722	0.109757024082318	0.0955948274265353	0.113297573246264	0.0849731799346981	0.109757024082318	0.120378671574156	0.106216474918373	0.109757024082318	0.169946359869396	0.138081417393884	0.187649105689125	0.318649424755118	0.679785439477585	0.616055554526561	0.524001276263971	0.531082374591863	0.527541825427917	0.584190612051049	0.5417040220837	0.56648786623132	0.594812259542886	0.594812259542886	0.474433587968731	0.354054916394575	0.300946678935389	0.215973499000691	0.173486909033342	0.152243614049667	0.173486909033342	0.184108556525179	0.184108556525179	0.120378671574156	0.134540868229939	0.113297573246264	0.106216474918373	0.194730204017016	0.109757024082318	0.106216474918373	0.14162196655783	0.134540868229939	0.14162196655783	0.127459769902047	0.162865261541505
TAG	0.102675925754427	0.123919220738101	0.120378671574156	0.109757024082318	0.14162196655783	0.14162196655783	0.0920542782625896	0.0920542782625896	0.120378671574156	0.11683812241021	0.134540868229939	0.0991353765904811	0.123919220738101	0.11683812241021	0.106216474918373	0.11683812241021	0.191189654853071	0.325730523083009	0.587731161214995	0.534622923755809	0.42486589967349	0.453190292985056	0.467352489640839	0.499217432116351	0.49213633378846	0.499217432116351	0.502757981280297	0.513379628772134	0.431946998001382	0.265541187295931	0.262000638131986	0.230135695656474	0.177027458197288	0.155784163213613	0.14162196655783	0.159324712377559	0.198270753180962	0.148703064885722	0.138081417393884	0.127459769902047	0.106216474918373	0.148703064885722	0.138081417393884	0.134540868229939	0.138081417393884	0.11683812241021	0.127459769902047	0.131000319065993	0.131000319065993
TAG	0.109757024082318	0.0991353765904811	0.123919220738101	0.131000319065993	0.106216474918373	0.120378671574156	0.138081417393884	0.155784163213613	0.127459769902047	0.102675925754427	0.127459769902047	0.127459769902047	0.0955948274265353	0.134540868229939	0.0991353765904811	0.127459769902047	0.201811302344908	0.343433268902738	0.747055873592554	0.662082693657856	0.524001276263971	0.619596103690507	0.570028415395266	0.612515005362615	0.612515005362615	0.651461046166018	0.644379947838127	0.68332598864153	0.548785120411592	0.35051436723063	0.286784482279606	0.279703383951714	0.212432949836745	0.16640581070545	0.177027458197288	0.177027458197288	0.187649105689125	0.109757024082318	0.106216474918373	0.109757024082318	0.138081417393884	0.0814326307707523	0.109757024082318	0.127459769902047	0.0955948274265353	0.11683812241021	0.0920542782625896	0.0885137290986438	0.131000319065993
TAG	0.0955948274265353	0.0814326307707523	0.102675925754427	0.11683812241021	0.131000319065993	0.145162515721776	0.0991353765904811	0.0814326307707523	0.11683812241021	0.11683812241021	0.127459769902047	0.148703064885722	0.120378671574156	0.134540868229939	0.102675925754427	0.14162196655783	0.191189654853071	0.396541506361924	0.878056192658547	0.778920816068066	0.651461046166018	0.686866537805476	0.669163791985747	0.711650381953096	0.701028734461259	0.736434226100717	0.793083012723849	0.789542463559903	0.647920497002073	0.446109194657165	0.315108875591172	0.265541187295931	0.187649105689125	0.177027458197288	0.169946359869396	0.205351851508854	0.16640581070545	0.102675925754427	0.134540868229939	0.0955948274265353	0.14162196655783	0.0743515324428608	0.120378671574156	0.134540868229939	0.0920542782625896	0.0955948274265353	0.109757024082318	0.102675925754427	0.11683812241021
TAG	0.0920542782625896	0.0991353765904811	0.148703064885722	0.127459769902047	0.14162196655783	0.138081417393884	0.113297573246264	0.123919220738101	0.162865261541505	0.0991353765904811	0.127459769902047	0.123919220738101	0.113297573246264	0.134540868229939	0.0991353765904811	0.148703064885722	0.226595146492528	0.442568645493219	0.984272667576919	0.810785758543577	0.697488185297313	0.732893676936771	0.754136971920445	0.807245209379632	0.77538026690412	0.828488504363306	0.849731799346981	0.814326307707523	0.697488185297313	0.442568645493219	0.343433268902738	0.293865580607497	0.23367624482042	0.194730204017016	0.177027458197288	0.16640581070545	0.177027458197288	0.159324712377559	0.113297573246264	0.127459769902047	0.120378671574156	0.0920542782625896	0.0991353765904811	0.11683812241021	0.0885137290986438	0.0991353765904811	0.0743515324428608	0.109757024082318	0.11683812241021
TAG	0.0885137290986438	0.109757024082318	0.152243614049667	0.16640581070545	0.127459769902047	0.106216474918373	0.11683812241021	0.131000319065993	0.106216474918373	0.123919220738101	0.145162515721776	0.127459769902047	0.120378671574156	0.16640581070545	0.14162196655783	0.113297573246264	0.212432949836745	0.431946998001382	0.959488823429299	0.863893996002764	0.725812578608879	0.764758619412283	0.718731480280988	0.771839717740174	0.789542463559903	0.810785758543577	0.867434545166709	0.810785758543577	0.715190931117042	0.439028096329273	0.336352170574846	0.293865580607497	0.177027458197288	0.187649105689125	0.205351851508854	0.226595146492528	0.162865261541505	0.162865261541505	0.102675925754427	0.0849731799346981	0.113297573246264	0.109757024082318	0.0955948274265353	0.127459769902047	0.120378671574156	0.159324712377559	0.120378671574156	0.0885137290986438	0.102675925754427
TAG	0.0955948274265353	0.113297573246264	0.127459769902047	0.145162515721776	0.148703064885722	0.120378671574156	0.0920542782625896	0.0920542782625896	0.0885137290986438	0.11683812241021	0.138081417393884	0.0991353765904811	0.127459769902047	0.148703064885722	0.0991353765904811	0.134540868229939	0.208892400672799	0.421325350509545	0.902840036806167	0.82494795519936	0.697488185297313	0.715190931117042	0.722272029444934	0.732893676936771	0.757677521084391	0.736434226100717	0.729353127772825	0.764758619412283	0.619596103690507	0.389460408034033	0.346973818066684	0.286784482279606	0.169946359869396	0.226595146492528	0.194730204017016	0.191189654853071	0.191189654853071	0.152243614049667	0.109757024082318	0.127459769902047	0.152243614049667	0.123919220738101	0.0849731799346981	0.123919220738101	0.0991353765904811	0.127459769902047	0.14162196655783	0.138081417393884	0.131000319065993
TAG	0.0885137290986438	0.109757024082318	0.162865261541505	0.14162196655783	0.159324712377559	0.173486909033342	0.0672704341149693	0.14162196655783	0.148703064885722	0.0849731799346981	0.106216474918373	0.11683812241021	0.109757024082318	0.138081417393884	0.162865261541505	0.152243614049667	0.23367624482042	0.453190292985056	1.04092145420005	0.91700223346195	0.761218070248337	0.807245209379632	0.789542463559903	0.846191250183035	0.835569602691198	0.867434545166709	0.863893996002764	0.881596741822492	0.693947636133368	0.439028096329273	0.393000957197979	0.325730523083009	0.215973499000691	0.198270753180962	0.187649105689125	0.208892400672799	0.230135695656474	0.127459769902047	0.120378671574156	0.0778920816068066	0.138081417393884	0.123919220738101	0.145162515721776	0.145162515721776	0.0460271391312948	0.109757024082318	0.11683812241021	0.106216474918373	0.134540868229939
TAG	0.152243614049667	0.16640581070545	0.148703064885722	0.120378671574156	0.155784163213613	0.152243614049667	0.123919220738101	0.120378671574156	0.127459769902047	0.0920542782625896	0.138081417393884	0.169946359869396	0.169946359869396	0.159324712377559	0.148703064885722	0.152243614049667	0.25846008896804	0.456730842149002	1.04092145420005	0.91700223346195	0.778920816068066	0.77538026690412	0.80016411105174	0.849731799346981	0.817866856871469	0.863893996002764	0.821407406035415	0.863893996002764	0.722272029444934	0.495676882952405	0.431946998001382	0.311568326427226	0.265541187295931	0.212432949836745	0.194730204017016	0.237216793984365	0.223054597328582	0.169946359869396	0.0955948274265353	0.138081417393884	0.145162515721776	0.138081417393884	0.113297573246264	0.102675925754427	0.0814326307707523	0.138081417393884	0.127459769902047	0.148703064885722	0.148703064885722
TAG	0.134540868229939	0.0991353765904811	0.11683812241021	0.14162196655783	0.159324712377559	0.0955948274265353	0.106216474918373	0.16640581070545	0.131000319065993	0.102675925754427	0.14162196655783	0.138081417393884	0.131000319065993	0.14162196655783	0.138081417393884	0.155784163213613	0.240757343148311	0.389460408034033	0.793083012723849	0.669163791985747	0.605433907034724	0.580650062887103	0.598352808706832	0.637298849510235	0.655001595329964	0.665623242821801	0.637298849510235	0.619596103690507	0.545244571247646	0.40008205552587	0.318649424755118	0.293865580607497	0.212432949836745	0.16640581070545	0.194730204017016	0.187649105689125	0.194730204017016	0.205351851508854	0.173486909033342	0.120378671574156	0.127459769902047	0.109757024082318	0.109757024082318	0.145162515721776	0.120378671574156	0.127459769902047	0.138081417393884	0.134540868229939	0.123919220738101
TAG	0.134540868229939	0.127459769902047	0.123919220738101	0.138081417393884	0.0920542782625896	0.106216474918373	0.11683812241021	0.123919220738101	0.11683812241021	0.113297573246264	0.127459769902047	0.134540868229939	0.138081417393884	0.155784163213613	0.134540868229939	0.177027458197288	0.23367624482042	0.343433268902738	0.739974775264662	0.651461046166018	0.552325669575537	0.598352808706832	0.552325669575537	0.591271710378941	0.601893357870778	0.647920497002073	0.601893357870778	0.608974456198669	0.485055235460568	0.339892719738792	0.265541187295931	0.244297892312257	0.240757343148311	0.215973499000691	0.169946359869396	0.184108556525179	0.184108556525179	0.138081417393884	0.14162196655783	0.109757024082318	0.123919220738101	0.127459769902047	0.131000319065993	0.123919220738101	0.159324712377559	0.120378671574156	0.180568007361233	0.152243614049667	0.162865261541505
TAG	0.148703064885722	0.102675925754427	0.127459769902047	0.120378671574156	0.148703064885722	0.120378671574156	0.11683812241021	0.106216474918373	0.134540868229939	0.0991353765904811	0.127459769902047	0.131000319065993	0.14162196655783	0.155784163213613	0.113297573246264	0.159324712377559	0.208892400672799	0.339892719738792	0.732893676936771	0.651461046166018	0.562947317067375	0.580650062887103	0.56648786623132	0.665623242821801	0.662082693657856	0.686866537805476	0.630217751182344	0.63375830034629	0.555866218739483	0.378838760542196	0.269081736459877	0.276162834787769	0.237216793984365	0.155784163213613	0.198270753180962	0.212432949836745	0.173486909033342	0.14162196655783	0.113297573246264	0.155784163213613	0.155784163213613	0.162865261541505	0.152243614049667	0.106216474918373	0.138081417393884	0.145162515721776	0.131000319065993	0.145162515721776	0.162865261541505
TAG	0.131000319065993	0.0991353765904811	0.123919220738101	0.120378671574156	0.131000319065993	0.120378671574156	0.106216474918373	0.106216474918373	0.0885137290986438	0.0672704341149693	0.106216474918373	0.0885137290986438	0.145162515721776	0.113297573246264	0.11683812241021	0.138081417393884	0.208892400672799	0.368217113050358	0.768299168576228	0.729353127772825	0.612515005362615	0.655001595329964	0.644379947838127	0.669163791985747	0.68332598864153	0.665623242821801	0.644379947838127	0.697488185297313	0.538163472919754	0.371757662214304	0.332811621410901	0.279703383951714	0.198270753180962	0.162865261541505	0.173486909033342	0.198270753180962	0.180568007361233	0.123919220738101	0.127459769902047	0.138081417393884	0.123919220738101	0.11683812241021	0.138081417393884	0.123919220738101	0.145162515721776	0.123919220738101	0.145162515721776	0.11683812241021	0.106216474918373
TAG	0.0991353765904811	0.0814326307707523	0.11683812241021	0.11683812241021	0.0991353765904811	0.138081417393884	0.120378671574156	0.127459769902047	0.0955948274265353	0.102675925754427	0.0885137290986438	0.109757024082318	0.152243614049667	0.0778920816068066	0.152243614049667	0.155784163213613	0.187649105689125	0.37529821137825	0.835569602691198	0.771839717740174	0.647920497002073	0.679785439477585	0.647920497002073	0.739974775264662	0.729353127772825	0.739974775264662	0.778920816068066	0.722272029444934	0.612515005362615	0.414244252181653	0.300946678935389	0.286784482279606	0.230135695656474	0.212432949836745	0.169946359869396	0.191189654853071	0.198270753180962	0.127459769902047	0.14162196655783	0.123919220738101	0.0920542782625896	0.145162515721776	0.138081417393884	0.102675925754427	0.145162515721776	0.106216474918373	0.0885137290986438	0.138081417393884	0.11683812241021
TAG	0.106216474918373	0.0955948274265353	0.145162515721776	0.120378671574156	0.102675925754427	0.0920542782625896	0.0849731799346981	0.131000319065993	0.0920542782625896	0.0814326307707523	0.11683812241021	0.109757024082318	0.102675925754427	0.134540868229939	0.113297573246264	0.127459769902047	0.198270753180962	0.322189973919063	0.686866537805476	0.584190612051049	0.509839079608188	0.527541825427917	0.559406767903429	0.580650062887103	0.555866218739483	0.598352808706832	0.570028415395266	0.573568964559212	0.470893038804785	0.311568326427226	0.265541187295931	0.244297892312257	0.191189654853071	0.134540868229939	0.148703064885722	0.223054597328582	0.138081417393884	0.11683812241021	0.14162196655783	0.127459769902047	0.0885137290986438	0.0778920816068066	0.11683812241021	0.113297573246264	0.14162196655783	0.131000319065993	0.138081417393884	0.113297573246264	0.152243614049667
TAG	0.106216474918373	0.0849731799346981	0.138081417393884	0.11683812241021	0.123919220738101	0.120378671574156	0.131000319065993	0.0920542782625896	0.113297573246264	0.0743515324428608	0.0743515324428608	0.152243614049667	0.0885137290986438	0.0885137290986438	0.127459769902047	0.109757024082318	0.191189654853071	0.346973818066684	0.732893676936771	0.65854214449391	0.587731161214995	0.584190612051049	0.608974456198669	0.63375830034629	0.640839398674181	0.644379947838127	0.616055554526561	0.601893357870778	0.502757981280297	0.339892719738792	0.286784482279606	0.198270753180962	0.205351851508854	0.127459769902047	0.134540868229939	0.162865261541505	0.131000319065993	0.148703064885722	0.0920542782625896	0.0955948274265353	0.0672704341149693	0.173486909033342	0.0920542782625896	0.0708109832789151	0.120378671574156	0.106216474918373	0.106216474918373	0.0955948274265353	0.131000319065993
TAG	0.131000319065993	0.106216474918373	0.134540868229939	0.11683812241021	0.106216474918373	0.138081417393884	0.113297573246264	0.11683812241021	0.0920542782625896	0.138081417393884	0.106216474918373	0.0849731799346981	0.11683812241021	0.106216474918373	0.131000319065993	0.187649105689125	0.215973499000691	0.37529821137825	0.754136971920445	0.662082693657856	0.626677202018398	0.637298849510235	0.605433907034724	0.630217751182344	0.605433907034724	0.63375830034629	0.665623242821801	0.612515005362615	0.509839079608188	0.371757662214304	0.272622285623823	0.240757343148311	0.191189654853071	0.187649105689125	0.123919220738101	0.187649105689125	0.169946359869396	0.0920542782625896	0.11683812241021	0.0991353765904811	0.131000319065993	0.0920542782625896	0.14162196655783	0.102675925754427	0.109757024082318	0.138081417393884	0.0920542782625896	0.113297573246264	0.0991353765904811
TAG	0.120378671574156	0.127459769902047	0.145162515721776	0.106216474918373	0.0955948274265353	0.109757024082318	0.0743515324428608	0.0955948274265353	0.109757024082318	0.120378671574156	0.0955948274265353	0.127459769902047	0.102675925754427	0.14162196655783	0.131000319065993	0.123919220738101	0.180568007361233	0.318649424755118	0.665623242821801	0.616055554526561	0.470893038804785	0.527541825427917	0.538163472919754	0.538163472919754	0.56648786623132	0.573568964559212	0.559406767903429	0.531082374591863	0.467352489640839	0.318649424755118	0.262000638131986	0.247838441476203	0.180568007361233	0.169946359869396	0.148703064885722	0.169946359869396	0.138081417393884	0.0778920816068066	0.0920542782625896	0.148703064885722	0.123919220738101	0.109757024082318	0.127459769902047	0.127459769902047	0.109757024082318	0.102675925754427	0.0955948274265353	0.0708109832789151	0.148703064885722
TAG	0.102675925754427	0.0885137290986438	0.106216474918373	0.109757024082318	0.120378671574156	0.102675925754427	0.11683812241021	0.0955948274265353	0.0743515324428608	0.0814326307707523	0.102675925754427	0.127459769902047	0.131000319065993	0.0814326307707523	0.11683812241021	0.127459769902047	0.194730204017016	0.354054916394575	0.764758619412283	0.665623242821801	0.608974456198669	0.591271710378941	0.555866218739483	0.640839398674181	0.619596103690507	0.68332598864153	0.644379947838127	0.662082693657856	0.573568964559212	0.378838760542196	0.343433268902738	0.254919539804094	0.212432949836745	0.177027458197288	0.162865261541505	0.194730204017016	0.113297573246264	0.11683812241021	0.0743515324428608	0.102675925754427	0.109757024082318	0.120378671574156	0.0849731799346981	0.106216474918373	0.0991353765904811	0.0920542782625896	0.0885137290986438	0.14162196655783	0.106216474918373
TAG	0.113297573246264	0.0814326307707523	0.106216474918373	0.155784163213613	0.123919220738101	0.148703064885722	0.0955948274265353	0.0920542782625896	0.106216474918373	0.102675925754427	0.0849731799346981	0.0991353765904811	0.0955948274265353	0.131000319065993	0.138081417393884	0.191189654853071	0.180568007361233	0.393000957197979	0.870975094330655	0.778920816068066	0.637298849510235	0.672704341149693	0.693947636133368	0.732893676936771	0.722272029444934	0.747055873592554	0.793083012723849	0.711650381953096	0.608974456198669	0.40008205552587	0.357595465558521	0.290325031443552	0.201811302344908	0.194730204017016	0.198270753180962	0.155784163213613	0.14162196655783	0.145162515721776	0.120378671574156	0.127459769902047	0.127459769902047	0.0955948274265353	0.0955948274265353	0.123919220738101	0.109757024082318	0.102675925754427	0.109757024082318	0.0955948274265353	0.145162515721776
TAG	0.0991353765904811	0.145162515721776	0.127459769902047	0.102675925754427	0.180568007361233	0.0920542782625896	0.127459769902047	0.0920542782625896	0.0814326307707523	0.0920542782625896	0.106216474918373	0.120378671574156	0.109757024082318	0.131000319065993	0.123919220738101	0.16640581070545	0.208892400672799	0.40008205552587	0.913461684298004	0.80016411105174	0.708109832789151	0.697488185297313	0.704569283625205	0.754136971920445	0.80016411105174	0.754136971920445	0.77538026690412	0.747055873592554	0.626677202018398	0.403622604689816	0.371757662214304	0.244297892312257	0.191189654853071	0.194730204017016	0.184108556525179	0.201811302344908	0.187649105689125	0.16640581070545	0.113297573246264	0.113297573246264	0.106216474918373	0.11683812241021	0.109757024082318	0.0991353765904811	0.0849731799346981	0.134540868229939	0.0955948274265353	0.0991353765904811	0.11683812241021
TAG	0.113297573246264	0.134540868229939	0.159324712377559	0.106216474918373	0.0849731799346981	0.106216474918373	0.14162196655783	0.0885137290986438	0.0955948274265353	0.123919220738101	0.0955948274265353	0.134540868229939	0.14162196655783	0.106216474918373	0.145162515721776	0.145162515721776	0.247838441476203	0.37529821137825	0.835569602691198	0.757677521084391	0.672704341149693	0.672704341149693	0.65854214449391	0.708109832789151	0.718731480280988	0.729353127772825	0.708109832789151	0.672704341149693	0.570028415395266	0.393000957197979	0.357595465558521	0.262000638131986	0.198270753180962	0.201811302344908	0.162865261541505	0.187649105689125	0.187649105689125	0.155784163213613	0.131000319065993	0.113297573246264	0.0885137290986438	0.0955948274265353	0.0778920816068066	0.102675925754427	0.113297573246264	0.0955948274265353	0.134540868229939	0.113297573246264	0.134540868229939
TAG	0.0955948274265353	0.106216474918373	0.134540868229939	0.120378671574156	0.131000319065993	0.120378671574156	0.102675925754427	0.113297573246264	0.102675925754427	0.123919220738101	0.0920542782625896	0.155784163213613	0.134540868229939	0.159324712377559	0.109757024082318	0.134540868229939	0.215973499000691	0.354054916394575	0.77538026690412	0.690407086969422	0.619596103690507	0.570028415395266	0.630217751182344	0.619596103690507	0.651461046166018	0.655001595329964	0.679785439477585	0.644379947838127	0.548785120411592	0.325730523083009	0.293865580607497	0.25846008896804	0.162865261541505	0.169946359869396	0.145162515721776	0.208892400672799	0.184108556525179	0.14162196655783	0.0920542782625896	0.145162515721776	0.109757024082318	0.11683812241021	0.120378671574156	0.0885137290986438	0.123919220738101	0.102675925754427	0.123919220738101	0.145162515721776	0.138081417393884
TAG	0.11683812241021	0.113297573246264	0.106216474918373	0.11683812241021	0.0991353765904811	0.131000319065993	0.0991353765904811	0.0955948274265353	0.11683812241021	0.113297573246264	0.131000319065993	0.113297573246264	0.134540868229939	0.0814326307707523	0.11683812241021	0.134540868229939	0.194730204017016	0.332811621410901	0.669163791985747	0.56648786623132	0.534622923755809	0.509839079608188	0.545244571247646	0.545244571247646	0.538163472919754	0.608974456198669	0.5417040220837	0.524001276263971	0.460271391312948	0.318649424755118	0.265541187295931	0.212432949836745	0.208892400672799	0.187649105689125	0.14162196655783	0.169946359869396	0.152243614049667	0.148703064885722	0.106216474918373	0.134540868229939	0.0920542782625896	0.0991353765904811	0.106216474918373	0.0955948274265353	0.102675925754427	0.127459769902047	0.0920542782625896	0.127459769902047	0.152243614049667
TAG	0.134540868229939	0.177027458197288	0.145162515721776	0.155784163213613	0.11683812241021	0.145162515721776	0.11683812241021	0.123919220738101	0.0920542782625896	0.120378671574156	0.120378671574156	0.109757024082318	0.134540868229939	0.109757024082318	0.109757024082318	0.131000319065993	0.215973499000691	0.40008205552587	0.7505964227565	0.65854214449391	0.559406767903429	0.63375830034629	0.616055554526561	0.612515005362615	0.65854214449391	0.686866537805476	0.619596103690507	0.679785439477585	0.538163472919754	0.35051436723063	0.311568326427226	0.244297892312257	0.201811302344908	0.155784163213613	0.194730204017016	0.187649105689125	0.16640581070545	0.14162196655783	0.145162515721776	0.123919220738101	0.120378671574156	0.120378671574156	0.152243614049667	0.0920542782625896	0.127459769902047	0.109757024082318	0.173486909033342	0.152243614049667	0.173486909033342
TAG	0.131000319065993	0.145162515721776	0.159324712377559	0.113297573246264	0.113297573246264	0.14162196655783	0.14162196655783	0.145162515721776	0.134540868229939	0.0885137290986438	0.127459769902047	0.131000319065993	0.152243614049667	0.159324712377559	0.159324712377559	0.162865261541505	0.223054597328582	0.410703703017707	0.948867175937462	0.768299168576228	0.732893676936771	0.686866537805476	0.736434226100717	0.693947636133368	0.708109832789151	0.722272029444934	0.77538026690412	0.782461365232011	0.612515005362615	0.449649743821111	0.318649424755118	0.304487228099335	0.23367624482042	0.226595146492528	0.187649105689125	0.215973499000691	0.212432949836745	0.134540868229939	0.131000319065993	0.0955948274265353	0.106216474918373	0.109757024082318	0.134540868229939	0.123919220738101	0.138081417393884	0.0920542782625896	0.109757024082318	0.138081417393884	0.123919220738101
TAG	0.14162196655783	0.0955948274265353	0.14162196655783	0.138081417393884	0.102675925754427	0.134540868229939	0.138081417393884	0.131000319065993	0.155784163213613	0.152243614049667	0.123919220738101	0.123919220738101	0.123919220738101	0.159324712377559	0.180568007361233	0.198270753180962	0.25846008896804	0.435487547165328	1.03029980670821	0.839110151855143	0.764758619412283	0.793083012723849	0.757677521084391	0.821407406035415	0.810785758543577	0.870975094330655	0.835569602691198	0.828488504363306	0.708109832789151	0.449649743821111	0.371757662214304	0.272622285623823	0.226595146492528	0.205351851508854	0.208892400672799	0.198270753180962	0.219514048164637	0.159324712377559	0.0991353765904811	0.106216474918373	0.14162196655783	0.177027458197288	0.138081417393884	0.0955948274265353	0.123919220738101	0.102675925754427	0.120378671574156	0.123919220738101	0.131000319065993
TAG	0.0849731799346981	0.11683812241021	0.14162196655783	0.138081417393884	0.127459769902047	0.145162515721776	0.0920542782625896	0.102675925754427	0.148703064885722	0.138081417393884	0.148703064885722	0.109757024082318	0.159324712377559	0.127459769902047	0.162865261541505	0.180568007361233	0.226595146492528	0.520460727100026	1.044462003364	0.870975094330655	0.789542463559903	0.807245209379632	0.860353446838818	0.82494795519936	0.860353446838818	0.863893996002764	0.888677840150384	0.870975094330655	0.757677521084391	0.49213633378846	0.389460408034033	0.28324393311566	0.279703383951714	0.215973499000691	0.237216793984365	0.205351851508854	0.219514048164637	0.14162196655783	0.102675925754427	0.131000319065993	0.138081417393884	0.123919220738101	0.134540868229939	0.138081417393884	0.106216474918373	0.109757024082318	0.11683812241021	0.138081417393884	0.113297573246264
TAG	0.148703064885722	0.145162515721776	0.127459769902047	0.138081417393884	0.14162196655783	0.131000319065993	0.120378671574156	0.106216474918373	0.138081417393884	0.0814326307707523	0.127459769902047	0.123919220738101	0.152243614049667	0.159324712377559	0.162865261541505	0.169946359869396	0.244297892312257	0.49213633378846	1.11173243747897	0.931164430117733	0.828488504363306	0.856812897674872	0.842650701019089	0.863893996002764	0.91700223346195	0.863893996002764	0.906380585970113	0.888677840150384	0.7505964227565	0.488595784624514	0.396541506361924	0.332811621410901	0.23367624482042	0.208892400672799	0.173486909033342	0.272622285623823	0.219514048164637	0.159324712377559	0.14162196655783	0.145162515721776	0.11683812241021	0.131000319065993	0.0920542782625896	0.134540868229939	0.123919220738101	0.11683812241021	0.11683812241021	0.11683812241021	0.159324712377559
TAG	0.177027458197288	0.162865261541505	0.113297573246264	0.180568007361233	0.14162196655783	0.159324712377559	0.123919220738101	0.11683812241021	0.0991353765904811	0.0955948274265353	0.138081417393884	0.120378671574156	0.127459769902047	0.152243614049667	0.145162515721776	0.184108556525179	0.208892400672799	0.506298530444243	1.12589463413475	0.96656992175719	0.768299168576228	0.881596741822492	0.856812897674872	0.846191250183035	0.945326626773516	0.938245528445624	0.913461684298004	0.913461684298004	0.768299168576228	0.467352489640839	0.42486589967349	0.322189973919063	0.272622285623823	0.208892400672799	0.177027458197288	0.237216793984365	0.208892400672799	0.123919220738101	0.123919220738101	0.0885137290986438	0.152243614049667	0.145162515721776	0.14162196655783	0.113297573246264	0.11683812241021	0.102675925754427	0.102675925754427	0.145162515721776	0.123919220738101
TAG	0.138081417393884	0.11683812241021	0.14162196655783	0.145162515721776	0.138081417393884	0.113297573246264	0.134540868229939	0.145162515721776	0.109757024082318	0.11683812241021	0.155784163213613	0.127459769902047	0.0920542782625896	0.152243614049667	0.155784163213613	0.177027458197288	0.272622285623823	0.506298530444243	1.1683812241021	0.987813216740865	0.782461365232011	0.899299487642221	0.867434545166709	0.874515643494601	0.94178607760957	0.909921135134058	0.955948274265353	0.955948274265353	0.77538026690412	0.51692017793608	0.431946998001382	0.357595465558521	0.251378990640148	0.194730204017016	0.198270753180962	0.290325031443552	0.244297892312257	0.177027458197288	0.134540868229939	0.0991353765904811	0.106216474918373	0.173486909033342	0.0920542782625896	0.127459769902047	0.106216474918373	0.11683812241021	0.0955948274265353	0.102675925754427	0.120378671574156
TAG	0.134540868229939	0.113297573246264	0.113297573246264	0.169946359869396	0.145162515721776	0.138081417393884	0.113297573246264	0.11683812241021	0.138081417393884	0.127459769902047	0.106216474918373	0.113297573246264	0.127459769902047	0.127459769902047	0.11683812241021	0.184108556525179	0.276162834787769	0.49213633378846	1.10465133915107	0.973651020085082	0.832029053527252	0.863893996002764	0.863893996002764	0.867434545166709	0.934704979281679	0.927623880953787	0.94178607760957	0.913461684298004	0.743515324428608	0.488595784624514	0.393000957197979	0.311568326427226	0.230135695656474	0.187649105689125	0.184108556525179	0.254919539804094	0.208892400672799	0.14162196655783	0.138081417393884	0.102675925754427	0.120378671574156	0.11683812241021	0.109757024082318	0.109757024082318	0.11683812241021	0.106216474918373	0.11683812241021	0.11683812241021	0.123919220738101
TAG	0.145162515721776	0.0991353765904811	0.134540868229939	0.159324712377559	0.123919220738101	0.127459769902047	0.127459769902047	0.0885137290986438	0.106216474918373	0.0920542782625896	0.0778920816068066	0.148703064885722	0.169946359869396	0.120378671574156	0.16640581070545	0.145162515721776	0.230135695656474	0.49213633378846	1.11527298664291	0.948867175937462	0.846191250183035	0.867434545166709	0.881596741822492	0.881596741822492	0.899299487642221	0.938245528445624	0.924083331789841	0.902840036806167	0.754136971920445	0.495676882952405	0.421325350509545	0.329271072246955	0.254919539804094	0.191189654853071	0.173486909033342	0.262000638131986	0.226595146492528	0.16640581070545	0.0955948274265353	0.109757024082318	0.173486909033342	0.127459769902047	0.120378671574156	0.0920542782625896	0.14162196655783	0.0637298849510235	0.148703064885722	0.113297573246264	0.109757024082318
TAG	0.120378671574156	0.131000319065993	0.0920542782625896	0.152243614049667	0.152243614049667	0.162865261541505	0.138081417393884	0.0991353765904811	0.109757024082318	0.0672704341149693	0.11683812241021	0.0885137290986438	0.106216474918373	0.123919220738101	0.177027458197288	0.173486909033342	0.237216793984365	0.460271391312948	1.15421902744632	0.924083331789841	0.786001914395957	0.867434545166709	0.80016411105174	0.860353446838818	0.878056192658547	0.931164430117733	0.920542782625896	0.878056192658547	0.732893676936771	0.502757981280297	0.403622604689816	0.329271072246955	0.237216793984365	0.25846008896804	0.194730204017016	0.223054597328582	0.187649105689125	0.159324712377559	0.11683812241021	0.109757024082318	0.120378671574156	0.134540868229939	0.0991353765904811	0.0743515324428608	0.11683812241021	0.102675925754427	0.148703064885722	0.138081417393884	0.14162196655783
TAG	0.138081417393884	0.127459769902047	0.131000319065993	0.127459769902047	0.152243614049667	0.145162515721776	0.0920542782625896	0.113297573246264	0.14162196655783	0.14162196655783	0.134540868229939	0.123919220738101	0.187649105689125	0.123919220738101	0.123919220738101	0.173486909033342	0.223054597328582	0.442568645493219	1.07278639667556	0.881596741822492	0.782461365232011	0.835569602691198	0.842650701019089	0.821407406035415	0.867434545166709	0.895758938478275	0.846191250183035	0.786001914395957	0.722272029444934	0.439028096329273	0.354054916394575	0.311568326427226	0.230135695656474	0.215973499000691	0.16640581070545	0.230135695656474	0.187649105689125	0.145162515721776	0.123919220738101	0.109757024082318	0.120378671574156	0.131000319065993	0.0920542782625896	0.120378671574156	0.0991353765904811	0.145162515721776	0.131000319065993	0.0955948274265353	0.123919220738101
TAG	0.113297573246264	0.155784163213613	0.159324712377559	0.169946359869396	0.134540868229939	0.145162515721776	0.127459769902047	0.11683812241021	0.148703064885722	0.109757024082318	0.113297573246264	0.0885137290986438	0.138081417393884	0.145162515721776	0.131000319065993	0.145162515721776	0.223054597328582	0.463811940476894	1.00905651172454	0.860353446838818	0.768299168576228	0.754136971920445	0.782461365232011	0.796623561887794	0.807245209379632	0.835569602691198	0.860353446838818	0.839110151855143	0.732893676936771	0.470893038804785	0.410703703017707	0.318649424755118	0.25846008896804	0.201811302344908	0.184108556525179	0.205351851508854	0.187649105689125	0.148703064885722	0.145162515721776	0.131000319065993	0.127459769902047	0.11683812241021	0.123919220738101	0.138081417393884	0.102675925754427	0.0991353765904811	0.123919220738101	0.14162196655783	0.173486909033342
TAG	0.123919220738101	0.11683812241021	0.134540868229939	0.0849731799346981	0.169946359869396	0.138081417393884	0.145162515721776	0.155784163213613	0.11683812241021	0.11683812241021	0.134540868229939	0.11683812241021	0.148703064885722	0.148703064885722	0.131000319065993	0.169946359869396	0.237216793984365	0.431946998001382	0.973651020085082	0.867434545166709	0.704569283625205	0.736434226100717	0.757677521084391	0.768299168576228	0.786001914395957	0.821407406035415	0.814326307707523	0.842650701019089	0.644379947838127	0.485055235460568	0.403622604689816	0.329271072246955	0.240757343148311	0.180568007361233	0.201811302344908	0.205351851508854	0.14162196655783	0.145162515721776	0.113297573246264	0.134540868229939	0.0920542782625896	0.120378671574156	0.102675925754427	0.0920542782625896	0.131000319065993	0.0849731799346981	0.148703064885722	0.138081417393884	0.127459769902047
TAG	0.127459769902047	0.123919220738101	0.131000319065993	0.106216474918373	0.14162196655783	0.155784163213613	0.131000319065993	0.113297573246264	0.0814326307707523	0.138081417393884	0.0991353765904811	0.120378671574156	0.134540868229939	0.0814326307707523	0.11683812241021	0.14162196655783	0.219514048164637	0.393000957197979	0.874515643494601	0.732893676936771	0.679785439477585	0.711650381953096	0.729353127772825	0.715190931117042	0.736434226100717	0.757677521084391	0.764758619412283	0.725812578608879	0.640839398674181	0.371757662214304	0.35051436723063	0.290325031443552	0.215973499000691	0.219514048164637	0.194730204017016	0.223054597328582	0.205351851508854	0.145162515721776	0.127459769902047	0.109757024082318	0.123919220738101	0.11683812241021	0.123919220738101	0.127459769902047	0.134540868229939	0.120378671574156	0.152243614049667	0.11683812241021	0.0778920816068066
TAG	0.14162196655783	0.0920542782625896	0.120378671574156	0.106216474918373	0.120378671574156	0.127459769902047	0.113297573246264	0.11683812241021	0.131000319065993	0.14162196655783	0.148703064885722	0.0991353765904811	0.0849731799346981	0.113297573246264	0.123919220738101	0.162865261541505	0.219514048164637	0.346973818066684	0.793083012723849	0.679785439477585	0.598352808706832	0.619596103690507	0.644379947838127	0.623136652854452	0.651461046166018	0.662082693657856	0.693947636133368	0.63375830034629	0.616055554526561	0.378838760542196	0.304487228099335	0.251378990640148	0.212432949836745	0.177027458197288	0.201811302344908	0.177027458197288	0.162865261541505	0.138081417393884	0.11683812241021	0.11683812241021	0.148703064885722	0.0778920816068066	0.0814326307707523	0.113297573246264	0.113297573246264	0.11683812241021	0.127459769902047	0.109757024082318	0.134540868229939
TAG	0.145162515721776	0.0920542782625896	0.131000319065993	0.152243614049667	0.11683812241021	0.138081417393884	0.113297573246264	0.109757024082318	0.106216474918373	0.106216474918373	0.134540868229939	0.113297573246264	0.14162196655783	0.11683812241021	0.120378671574156	0.11683812241021	0.191189654853071	0.325730523083009	0.669163791985747	0.591271710378941	0.531082374591863	0.531082374591863	0.545244571247646	0.531082374591863	0.605433907034724	0.562947317067375	0.552325669575537	0.605433907034724	0.502757981280297	0.343433268902738	0.247838441476203	0.237216793984365	0.187649105689125	0.14162196655783	0.162865261541505	0.247838441476203	0.162865261541505	0.127459769902047	0.109757024082318	0.0920542782625896	0.0955948274265353	0.152243614049667	0.102675925754427	0.113297573246264	0.0920542782625896	0.123919220738101	0.109757024082318	0.109757024082318	0.159324712377559
TAG	0.0778920816068066	0.134540868229939	0.113297573246264	0.123919220738101	0.145162515721776	0.134540868229939	0.0885137290986438	0.102675925754427	0.127459769902047	0.0849731799346981	0.0920542782625896	0.138081417393884	0.11683812241021	0.0955948274265353	0.109757024082318	0.155784163213613	0.180568007361233	0.311568326427226	0.782461365232011	0.690407086969422	0.591271710378941	0.591271710378941	0.591271710378941	0.616055554526561	0.626677202018398	0.594812259542886	0.647920497002073	0.612515005362615	0.538163472919754	0.410703703017707	0.297406129771443	0.28324393311566	0.201811302344908	0.152243614049667	0.155784163213613	0.16640581070545	0.159324712377559	0.131000319065993	0.134540868229939	0.14162196655783	0.145162515721776	0.113297573246264	0.173486909033342	0.123919220738101	0.145162515721776	0.106216474918373	0.11683812241021	0.145162515721776	0.131000319065993
TAG	0.102675925754427	0.127459769902047	0.0920542782625896	0.102675925754427	0.120378671574156	0.152243614049667	0.11683812241021	0.0849731799346981	0.106216474918373	0.123919220738101	0.138081417393884	0.134540868229939	0.145162515721776	0.145162515721776	0.106216474918373	0.145162515721776	0.187649105689125	0.318649424755118	0.747055873592554	0.644379947838127	0.548785120411592	0.555866218739483	0.584190612051049	0.584190612051049	0.651461046166018	0.630217751182344	0.63375830034629	0.651461046166018	0.520460727100026	0.389460408034033	0.286784482279606	0.279703383951714	0.184108556525179	0.152243614049667	0.205351851508854	0.198270753180962	0.177027458197288	0.145162515721776	0.109757024082318	0.169946359869396	0.0885137290986438	0.131000319065993	0.113297573246264	0.127459769902047	0.102675925754427	0.11683812241021	0.131000319065993	0.145162515721776	0.109757024082318
TAG	0.14162196655783	0.127459769902047	0.109757024082318	0.131000319065993	0.16640581070545	0.14162196655783	0.0955948274265353	0.102675925754427	0.138081417393884	0.155784163213613	0.131000319065993	0.155784163213613	0.145162515721776	0.134540868229939	0.159324712377559	0.159324712377559	0.265541187295931	0.442568645493219	1.00551596256059	0.846191250183035	0.725812578608879	0.693947636133368	0.761218070248337	0.743515324428608	0.768299168576228	0.803704660215686	0.828488504363306	0.849731799346981	0.672704341149693	0.446109194657165	0.339892719738792	0.262000638131986	0.226595146492528	0.187649105689125	0.173486909033342	0.215973499000691	0.155784163213613	0.152243614049667	0.152243614049667	0.131000319065993	0.155784163213613	0.127459769902047	0.134540868229939	0.11683812241021	0.123919220738101	0.120378671574156	0.11683812241021	0.120378671574156	0.194730204017016
TAG	0.148703064885722	0.131000319065993	0.0708109832789151	0.120378671574156	0.14162196655783	0.109757024082318	0.123919220738101	0.102675925754427	0.0991353765904811	0.113297573246264	0.102675925754427	0.173486909033342	0.134540868229939	0.16640581070545	0.131000319065993	0.201811302344908	0.247838441476203	0.488595784624514	1.0834080441674	0.913461684298004	0.768299168576228	0.771839717740174	0.821407406035415	0.782461365232011	0.870975094330655	0.860353446838818	0.874515643494601	0.832029053527252	0.736434226100717	0.453190292985056	0.385919858870087	0.304487228099335	0.215973499000691	0.198270753180962	0.180568007361233	0.212432949836745	0.184108556525179	0.127459769902047	0.120378671574156	0.134540868229939	0.102675925754427	0.134540868229939	0.0814326307707523	0.102675925754427	0.113297573246264	0.11683812241021	0.127459769902047	0.113297573246264	0.106216474918373
TAG	0.123919220738101	0.127459769902047	0.138081417393884	0.155784163213613	0.148703064885722	0.123919220738101	0.120378671574156	0.120378671574156	0.120378671574156	0.0920542782625896	0.0920542782625896	0.134540868229939	0.102675925754427	0.127459769902047	0.162865261541505	0.159324712377559	0.247838441476203	0.481514686296622	1.13651628162659	0.955948274265353	0.786001914395957	0.835569602691198	0.842650701019089	0.91700223346195	0.878056192658547	0.867434545166709	0.878056192658547	0.931164430117733	0.7505964227565	0.49213633378846	0.382379309706141	0.361136014722467	0.237216793984365	0.184108556525179	0.208892400672799	0.247838441476203	0.226595146492528	0.131000319065993	0.148703064885722	0.0991353765904811	0.0991353765904811	0.109757024082318	0.113297573246264	0.0920542782625896	0.106216474918373	0.109757024082318	0.109757024082318	0.11683812241021	0.138081417393884
TAG	0.0849731799346981	0.131000319065993	0.155784163213613	0.177027458197288	0.152243614049667	0.131000319065993	0.0991353765904811	0.0955948274265353	0.11683812241021	0.131000319065993	0.0955948274265353	0.123919220738101	0.127459769902047	0.145162515721776	0.169946359869396	0.169946359869396	0.205351851508854	0.485055235460568	1.19316506824972	0.994894315068756	0.849731799346981	0.895758938478275	0.902840036806167	0.902840036806167	0.902840036806167	0.931164430117733	0.963029372593245	0.948867175937462	0.778920816068066	0.509839079608188	0.403622604689816	0.30802777726328	0.244297892312257	0.215973499000691	0.230135695656474	0.230135695656474	0.180568007361233	0.148703064885722	0.123919220738101	0.109757024082318	0.0991353765904811	0.102675925754427	0.123919220738101	0.159324712377559	0.102675925754427	0.106216474918373	0.056648786623132	0.0991353765904811	0.145162515721776
TAG	0.11683812241021	0.11683812241021	0.14162196655783	0.0991353765904811	0.0991353765904811	0.131000319065993	0.11683812241021	0.106216474918373	0.0885137290986438	0.123919220738101	0.109757024082318	0.106216474918373	0.113297573246264	0.138081417393884	0.152243614049667	0.187649105689125	0.254919539804094	0.531082374591863	1.22148946156128	1.04092145420005	0.867434545166709	0.902840036806167	0.909921135134058	0.948867175937462	0.977191569249028	0.945326626773516	0.991353765904811	0.955948274265353	0.796623561887794	0.481514686296622	0.407163153853762	0.368217113050358	0.23367624482042	0.237216793984365	0.215973499000691	0.254919539804094	0.205351851508854	0.148703064885722	0.145162515721776	0.113297573246264	0.0920542782625896	0.102675925754427	0.123919220738101	0.138081417393884	0.106216474918373	0.11683812241021	0.127459769902047	0.0955948274265353	0.0885137290986438
TAG	0.120378671574156	0.11683812241021	0.120378671574156	0.134540868229939	0.152243614049667	0.120378671574156	0.120378671574156	0.123919220738101	0.0920542782625896	0.113297573246264	0.0991353765904811	0.11683812241021	0.11683812241021	0.113297573246264	0.148703064885722	0.152243614049667	0.262000638131986	0.477974137132677	1.28167879734836	1.06216474918373	0.895758938478275	0.927623880953787	0.931164430117733	0.977191569249028	0.987813216740865	0.987813216740865	1.00551596256059	0.984272667576919	0.867434545166709	0.534622923755809	0.449649743821111	0.354054916394575	0.265541187295931	0.205351851508854	0.191189654853071	0.219514048164637	0.194730204017016	0.14162196655783	0.14162196655783	0.11683812241021	0.109757024082318	0.120378671574156	0.11683812241021	0.11683812241021	0.113297573246264	0.106216474918373	0.102675925754427	0.0814326307707523	0.131000319065993
TAG	0.102675925754427	0.109757024082318	0.106216474918373	0.145162515721776	0.177027458197288	0.155784163213613	0.11683812241021	0.0743515324428608	0.14162196655783	0.0885137290986438	0.0955948274265353	0.152243614049667	0.131000319065993	0.123919220738101	0.134540868229939	0.152243614049667	0.230135695656474	0.548785120411592	1.27105714985653	1.07986749500345	0.906380585970113	0.91700223346195	0.96656992175719	0.980732118412973	0.980732118412973	1.04800255252794	1.044462003364	1.00905651172454	0.82494795519936	0.51692017793608	0.410703703017707	0.339892719738792	0.254919539804094	0.177027458197288	0.212432949836745	0.247838441476203	0.205351851508854	0.162865261541505	0.152243614049667	0.0955948274265353	0.127459769902047	0.102675925754427	0.109757024082318	0.134540868229939	0.106216474918373	0.0955948274265353	0.106216474918373	0.127459769902047	0.0920542782625896
TAG	0.102675925754427	0.0955948274265353	0.138081417393884	0.106216474918373	0.14162196655783	0.11683812241021	0.0991353765904811	0.109757024082318	0.0955948274265353	0.0778920816068066	0.0955948274265353	0.0991353765904811	0.0637298849510235	0.120378671574156	0.155784163213613	0.109757024082318	0.226595146492528	0.545244571247646	1.25689495320074	1.10819188831502	0.91700223346195	0.924083331789841	0.991353765904811	1.00197541339665	1.01259706088849	1.03738090503611	1.044462003364	0.991353765904811	0.860353446838818	0.531082374591863	0.439028096329273	0.343433268902738	0.25846008896804	0.201811302344908	0.208892400672799	0.262000638131986	0.223054597328582	0.14162196655783	0.0920542782625896	0.113297573246264	0.134540868229939	0.0814326307707523	0.120378671574156	0.0778920816068066	0.11683812241021	0.120378671574156	0.0849731799346981	0.109757024082318	0.0955948274265353
TAG	0.11683812241021	0.11683812241021	0.127459769902047	0.169946359869396	0.169946359869396	0.138081417393884	0.131000319065993	0.106216474918373	0.0885137290986438	0.0708109832789151	0.109757024082318	0.0955948274265353	0.131000319065993	0.123919220738101	0.138081417393884	0.152243614049667	0.265541187295931	0.545244571247646	1.21794891239734	1.11527298664291	0.934704979281679	0.909921135134058	0.987813216740865	0.991353765904811	0.980732118412973	1.00197541339665	1.06216474918373	1.02675925754427	0.839110151855143	0.5417040220837	0.421325350509545	0.28324393311566	0.223054597328582	0.187649105689125	0.187649105689125	0.240757343148311	0.23367624482042	0.162865261541505	0.11683812241021	0.11683812241021	0.113297573246264	0.120378671574156	0.0955948274265353	0.109757024082318	0.120378671574156	0.0743515324428608	0.0460271391312948	0.056648786623132	0.102675925754427
TAG	0.127459769902047	0.131000319065993	0.159324712377559	0.11683812241021	0.212432949836745	0.11683812241021	0.109757024082318	0.0991353765904811	0.11683812241021	0.120378671574156	0.123919220738101	0.109757024082318	0.0814326307707523	0.138081417393884	0.145162515721776	0.120378671574156	0.286784482279606	0.520460727100026	1.2073272649055	1.08694859333135	0.895758938478275	0.924083331789841	0.977191569249028	0.959488823429299	0.984272667576919	0.998434864232702	1.06216474918373	1.02675925754427	0.849731799346981	0.559406767903429	0.456730842149002	0.300946678935389	0.279703383951714	0.198270753180962	0.223054597328582	0.254919539804094	0.198270753180962	0.127459769902047	0.056648786623132	0.102675925754427	0.0955948274265353	0.113297573246264	0.11683812241021	0.0991353765904811	0.0885137290986438	0.0885137290986438	0.120378671574156	0.0920542782625896	0.113297573246264
TAG	0.11683812241021	0.131000319065993	0.102675925754427	0.155784163213613	0.134540868229939	0.127459769902047	0.11683812241021	0.0849731799346981	0.0955948274265353	0.120378671574156	0.109757024082318	0.113297573246264	0.131000319065993	0.109757024082318	0.145162515721776	0.155784163213613	0.23367624482042	0.509839079608188	1.23565165821707	1.05508365085583	0.913461684298004	0.885137290986438	0.959488823429299	0.96656992175719	0.963029372593245	0.998434864232702	1.00551596256059	0.994894315068756	0.842650701019089	0.531082374591863	0.488595784624514	0.339892719738792	0.28324393311566	0.240757343148311	0.180568007361233	0.265541187295931	0.201811302344908	0.148703064885722	0.14162196655783	0.109757024082318	0.0991353765904811	0.0849731799346981	0.0920542782625896	0.106216474918373	0.0885137290986438	0.106216474918373	0.106216474918373	0.102675925754427	0.11683812241021
TAG	0.0708109832789151	0.102675925754427	0.0885137290986438	0.145162515721776	0.120378671574156	0.109757024082318	0.109757024082318	0.0601893357870778	0.134540868229939	0.0849731799346981	0.0885137290986438	0.127459769902047	0.109757024082318	0.0991353765904811	0.127459769902047	0.127459769902047	0.254919539804094	0.506298530444243	1.24981385487285	1.06216474918373	0.94178607760957	0.870975094330655	0.899299487642221	0.970110470921136	0.963029372593245	0.959488823429299	1.03384035587216	1.03738090503611	0.789542463559903	0.548785120411592	0.439028096329273	0.35051436723063	0.219514048164637	0.191189654853071	0.230135695656474	0.205351851508854	0.198270753180962	0.180568007361233	0.127459769902047	0.0849731799346981	0.109757024082318	0.134540868229939	0.120378671574156	0.120378671574156	0.145162515721776	0.0743515324428608	0.0955948274265353	0.0885137290986438	0.0885137290986438
TAG	0.0955948274265353	0.0991353765904811	0.152243614049667	0.134540868229939	0.152243614049667	0.106216474918373	0.0885137290986438	0.0920542782625896	0.0920542782625896	0.120378671574156	0.0849731799346981	0.123919220738101	0.120378671574156	0.106216474918373	0.131000319065993	0.145162515721776	0.208892400672799	0.513379628772134	1.22503001072523	1.03738090503611	0.885137290986438	0.924083331789841	0.913461684298004	0.945326626773516	0.959488823429299	0.984272667576919	1.01613761005243	0.987813216740865	0.782461365232011	0.520460727100026	0.407163153853762	0.368217113050358	0.262000638131986	0.173486909033342	0.215973499000691	0.244297892312257	0.212432949836745	0.134540868229939	0.120378671574156	0.134540868229939	0.0955948274265353	0.106216474918373	0.0708109832789151	0.0814326307707523	0.0991353765904811	0.102675925754427	0.0955948274265353	0.0849731799346981	0.109757024082318
TAG	0.109757024082318	0.109757024082318	0.148703064885722	0.134540868229939	0.120378671574156	0.102675925754427	0.155784163213613	0.11683812241021	0.131000319065993	0.106216474918373	0.127459769902047	0.0743515324428608	0.162865261541505	0.106216474918373	0.113297573246264	0.16640581070545	0.247838441476203	0.474433587968731	1.21086781406945	1.03384035587216	0.828488504363306	0.89221838931433	0.924083331789841	0.931164430117733	0.934704979281679	0.952407725101407	0.945326626773516	0.987813216740865	0.810785758543577	0.524001276263971	0.42486589967349	0.382379309706141	0.251378990640148	0.173486909033342	0.184108556525179	0.25846008896804	0.194730204017016	0.127459769902047	0.120378671574156	0.109757024082318	0.0955948274265353	0.113297573246264	0.0991353765904811	0.113297573246264	0.0778920816068066	0.102675925754427	0.0955948274265353	0.138081417393884	0.102675925754427
TAG	0.109757024082318	0.106216474918373	0.120378671574156	0.169946359869396	0.123919220738101	0.14162196655783	0.148703064885722	0.123919220738101	0.0920542782625896	0.0920542782625896	0.11683812241021	0.106216474918373	0.11683812241021	0.120378671574156	0.155784163213613	0.14162196655783	0.237216793984365	0.474433587968731	1.10819188831502	0.998434864232702	0.807245209379632	0.860353446838818	0.832029053527252	0.878056192658547	0.89221838931433	0.878056192658547	0.94178607760957	0.924083331789841	0.754136971920445	0.499217432116351	0.42486589967349	0.318649424755118	0.223054597328582	0.237216793984365	0.187649105689125	0.219514048164637	0.180568007361233	0.123919220738101	0.148703064885722	0.123919220738101	0.0849731799346981	0.106216474918373	0.131000319065993	0.109757024082318	0.0849731799346981	0.127459769902047	0.0637298849510235	0.138081417393884	0.138081417393884
TAG	0.152243614049667	0.131000319065993	0.123919220738101	0.148703064885722	0.14162196655783	0.145162515721776	0.131000319065993	0.134540868229939	0.113297573246264	0.134540868229939	0.0885137290986438	0.113297573246264	0.127459769902047	0.113297573246264	0.134540868229939	0.16640581070545	0.212432949836745	0.463811940476894	1.09757024082318	0.920542782625896	0.789542463559903	0.817866856871469	0.842650701019089	0.828488504363306	0.810785758543577	0.846191250183035	0.860353446838818	0.835569602691198	0.708109832789151	0.477974137132677	0.382379309706141	0.300946678935389	0.219514048164637	0.162865261541505	0.208892400672799	0.23367624482042	0.16640581070545	0.134540868229939	0.123919220738101	0.0991353765904811	0.148703064885722	0.0920542782625896	0.109757024082318	0.0814326307707523	0.109757024082318	0.0743515324428608	0.0885137290986438	0.120378671574156	0.0849731799346981
TAG	0.0991353765904811	0.11683812241021	0.113297573246264	0.102675925754427	0.145162515721776	0.145162515721776	0.148703064885722	0.0991353765904811	0.113297573246264	0.102675925754427	0.162865261541505	0.120378671574156	0.138081417393884	0.123919220738101	0.134540868229939	0.198270753180962	0.194730204017016	0.417784801345599	1.01613761005243	0.860353446838818	0.711650381953096	0.757677521084391	0.768299168576228	0.793083012723849	0.732893676936771	0.810785758543577	0.793083012723849	0.835569602691198	0.655001595329964	0.393000957197979	0.357595465558521	0.286784482279606	0.212432949836745	0.148703064885722	0.159324712377559	0.191189654853071	0.191189654853071	0.113297573246264	0.120378671574156	0.109757024082318	0.0743515324428608	0.0991353765904811	0.127459769902047	0.123919220738101	0.123919220738101	0.11683812241021	0.102675925754427	0.102675925754427	0.152243614049667
TAG	0.113297573246264	0.109757024082318	0.113297573246264	0.134540868229939	0.123919220738101	0.11683812241021	0.0849731799346981	0.102675925754427	0.0991353765904811	0.11683812241021	0.113297573246264	0.109757024082318	0.0991353765904811	0.127459769902047	0.127459769902047	0.155784163213613	0.187649105689125	0.414244252181653	0.888677840150384	0.757677521084391	0.662082693657856	0.65854214449391	0.65854214449391	0.672704341149693	0.722272029444934	0.690407086969422	0.708109832789151	0.736434226100717	0.598352808706832	0.37529821137825	0.318649424755118	0.240757343148311	0.201811302344908	0.159324712377559	0.180568007361233	0.191189654853071	0.145162515721776	0.11683812241021	0.0991353765904811	0.113297573246264	0.106216474918373	0.113297573246264	0.120378671574156	0.102675925754427	0.109757024082318	0.109757024082318	0.0991353765904811	0.113297573246264	0.159324712377559
TAG	0.0885137290986438	0.0955948274265353	0.102675925754427	0.138081417393884	0.131000319065993	0.123919220738101	0.145162515721776	0.0991353765904811	0.169946359869396	0.0955948274265353	0.113297573246264	0.14162196655783	0.155784163213613	0.145162515721776	0.155784163213613	0.184108556525179	0.198270753180962	0.343433268902738	0.747055873592554	0.637298849510235	0.5417040220837	0.548785120411592	0.56648786623132	0.616055554526561	0.594812259542886	0.562947317067375	0.637298849510235	0.612515005362615	0.520460727100026	0.378838760542196	0.290325031443552	0.226595146492528	0.180568007361233	0.138081417393884	0.162865261541505	0.201811302344908	0.152243614049667	0.148703064885722	0.123919220738101	0.0955948274265353	0.120378671574156	0.120378671574156	0.106216474918373	0.0991353765904811	0.106216474918373	0.177027458197288	0.0955948274265353	0.0778920816068066	0.102675925754427
TAG	0.0778920816068066	0.0849731799346981	0.0991353765904811	0.0814326307707523	0.109757024082318	0.0920542782625896	0.0637298849510235	0.0637298849510235	0.0601893357870778	0.0601893357870778	0.106216474918373	0.0920542782625896	0.0743515324428608	0.106216474918373	0.0920542782625896	0.0991353765904811	0.138081417393884	0.354054916394575	0.725812578608879	0.601893357870778	0.531082374591863	0.555866218739483	0.548785120411592	0.573568964559212	0.612515005362615	0.591271710378941	0.584190612051049	0.63375830034629	0.51692017793608	0.332811621410901	0.293865580607497	0.215973499000691	0.159324712377559	0.14162196655783	0.152243614049667	0.177027458197288	0.102675925754427	0.0885137290986438	0.0991353765904811	0.0920542782625896	0.11683812241021	0.106216474918373	0.0743515324428608	0.138081417393884	0.0708109832789151	0.106216474918373	0.0814326307707523	0.0991353765904811	0.134540868229939
TAG	0.0814326307707523	0.0814326307707523	0.106216474918373	0.0778920816068066	0.131000319065993	0.0778920816068066	0.120378671574156	0.0637298849510235	0.0885137290986438	0.0849731799346981	0.152243614049667	0.0743515324428608	0.0849731799346981	0.0637298849510235	0.127459769902047	0.106216474918373	0.184108556525179	0.354054916394575	0.793083012723849	0.68332598864153	0.570028415395266	0.608974456198669	0.619596103690507	0.672704341149693	0.662082693657856	0.686866537805476	0.65854214449391	0.665623242821801	0.555866218739483	0.385919858870087	0.311568326427226	0.226595146492528	0.169946359869396	0.191189654853071	0.201811302344908	0.191189654853071	0.16640581070545	0.14162196655783	0.109757024082318	0.109757024082318	0.0991353765904811	0.0955948274265353	0.11683812241021	0.0849731799346981	0.145162515721776	0.0849731799346981	0.0955948274265353	0.120378671574156	0.123919220738101
TAG	0.0708109832789151	0.0955948274265353	0.138081417393884	0.11683812241021	0.155784163213613	0.109757024082318	0.0849731799346981	0.0743515324428608	0.0885137290986438	0.0955948274265353	0.0601893357870778	0.0991353765904811	0.0743515324428608	0.102675925754427	0.127459769902047	0.113297573246264	0.148703064885722	0.37529821137825	0.828488504363306	0.729353127772825	0.626677202018398	0.669163791985747	0.662082693657856	0.65854214449391	0.701028734461259	0.711650381953096	0.739974775264662	0.68332598864153	0.594812259542886	0.389460408034033	0.290325031443552	0.240757343148311	0.187649105689125	0.155784163213613	0.134540868229939	0.212432949836745	0.120378671574156	0.138081417393884	0.0849731799346981	0.0885137290986438	0.131000319065993	0.0814326307707523	0.106216474918373	0.106216474918373	0.0672704341149693	0.109757024082318	0.0955948274265353	0.0601893357870778	0.109757024082318
TAG	0.113297573246264	0.113297573246264	0.0955948274265353	0.120378671574156	0.120378671574156	0.0778920816068066	0.0814326307707523	0.11683812241021	0.042486589967349	0.113297573246264	0.106216474918373	0.102675925754427	0.120378671574156	0.0778920816068066	0.0885137290986438	0.0885137290986438	0.173486909033342	0.417784801345599	0.895758938478275	0.771839717740174	0.672704341149693	0.701028734461259	0.701028734461259	0.739974775264662	0.704569283625205	0.761218070248337	0.747055873592554	0.782461365232011	0.637298849510235	0.403622604689816	0.339892719738792	0.247838441476203	0.180568007361233	0.180568007361233	0.169946359869396	0.226595146492528	0.155784163213613	0.0885137290986438	0.134540868229939	0.0672704341149693	0.127459769902047	0.109757024082318	0.056648786623132	0.102675925754427	0.113297573246264	0.0778920816068066	0.0672704341149693	0.109757024082318	0.102675925754427
TAG	0.106216474918373	0.127459769902047	0.113297573246264	0.120378671574156	0.127459769902047	0.113297573246264	0.106216474918373	0.0885137290986438	0.0637298849510235	0.0778920816068066	0.0814326307707523	0.113297573246264	0.0991353765904811	0.0955948274265353	0.131000319065993	0.120378671574156	0.191189654853071	0.442568645493219	1.00197541339665	0.878056192658547	0.757677521084391	0.768299168576228	0.789542463559903	0.821407406035415	0.832029053527252	0.80016411105174	0.80016411105174	0.867434545166709	0.644379947838127	0.435487547165328	0.339892719738792	0.329271072246955	0.205351851508854	0.180568007361233	0.180568007361233	0.180568007361233	0.187649105689125	0.159324712377559	0.131000319065993	0.0601893357870778	0.0920542782625896	0.0991353765904811	0.11683812241021	0.109757024082318	0.123919220738101	0.127459769902047	0.0991353765904811	0.0708109832789151	0.0672704341149693
TAG	0.0849731799346981	0.120378671574156	0.120378671574156	0.162865261541505	0.106216474918373	0.0885137290986438	0.145162515721776	0.0814326307707523	0.0849731799346981	0.11683812241021	0.0708109832789151	0.127459769902047	0.0849731799346981	0.127459769902047	0.138081417393884	0.123919220738101	0.177027458197288	0.509839079608188	1.06924584751162	0.984272667576919	0.754136971920445	0.828488504363306	0.860353446838818	0.881596741822492	0.94178607760957	0.91700223346195	0.878056192658547	0.924083331789841	0.732893676936771	0.506298530444243	0.417784801345599	0.322189973919063	0.244297892312257	0.201811302344908	0.205351851508854	0.226595146492528	0.198270753180962	0.145162515721776	0.109757024082318	0.123919220738101	0.109757024082318	0.0778920816068066	0.11683812241021	0.109757024082318	0.0743515324428608	0.127459769902047	0.0814326307707523	0.120378671574156	0.120378671574156
TAG	0.102675925754427	0.106216474918373	0.145162515721776	0.14162196655783	0.152243614049667	0.109757024082318	0.0955948274265353	0.123919220738101	0.0955948274265353	0.134540868229939	0.14162196655783	0.0920542782625896	0.148703064885722	0.106216474918373	0.134540868229939	0.169946359869396	0.244297892312257	0.477974137132677	1.13651628162659	1.02321870838032	0.782461365232011	0.870975094330655	0.821407406035415	0.94178607760957	0.927623880953787	0.980732118412973	0.89221838931433	0.973651020085082	0.77538026690412	0.509839079608188	0.396541506361924	0.35051436723063	0.237216793984365	0.205351851508854	0.215973499000691	0.237216793984365	0.173486909033342	0.148703064885722	0.109757024082318	0.0814326307707523	0.0708109832789151	0.0991353765904811	0.120378671574156	0.123919220738101	0.0885137290986438	0.109757024082318	0.123919220738101	0.109757024082318	0.0885137290986438
TAG	0.0991353765904811	0.0849731799346981	0.113297573246264	0.134540868229939	0.145162515721776	0.159324712377559	0.0814326307707523	0.0991353765904811	0.0991353765904811	0.0955948274265353	0.127459769902047	0.0885137290986438	0.113297573246264	0.0991353765904811	0.0955948274265353	0.187649105689125	0.25846008896804	0.488595784624514	1.16130012577421	1.06216474918373	0.863893996002764	0.924083331789841	0.863893996002764	0.963029372593245	0.938245528445624	0.959488823429299	0.977191569249028	0.980732118412973	0.764758619412283	0.502757981280297	0.393000957197979	0.336352170574846	0.223054597328582	0.212432949836745	0.173486909033342	0.223054597328582	0.226595146492528	0.14162196655783	0.138081417393884	0.0955948274265353	0.123919220738101	0.11683812241021	0.131000319065993	0.0955948274265353	0.0991353765904811	0.0885137290986438	0.0708109832789151	0.127459769902047	0.134540868229939
TAG	0.0743515324428608	0.127459769902047	0.145162515721776	0.152243614049667	0.134540868229939	0.0920542782625896	0.0920542782625896	0.0955948274265353	0.11683812241021	0.113297573246264	0.0743515324428608	0.11683812241021	0.127459769902047	0.127459769902047	0.145162515721776	0.16640581070545	0.230135695656474	0.488595784624514	1.23565165821707	1.09048914249529	0.888677840150384	0.91700223346195	0.906380585970113	0.931164430117733	0.952407725101407	1.01967815921638	1.03738090503611	1.01259706088849	0.817866856871469	0.56648786623132	0.42486589967349	0.279703383951714	0.23367624482042	0.205351851508854	0.198270753180962	0.212432949836745	0.177027458197288	0.123919220738101	0.131000319065993	0.0849731799346981	0.113297573246264	0.0849731799346981	0.0708109832789151	0.0672704341149693	0.123919220738101	0.0955948274265353	0.102675925754427	0.0849731799346981	0.102675925754427
TAG	0.106216474918373	0.0849731799346981	0.0955948274265353	0.134540868229939	0.120378671574156	0.120378671574156	0.0778920816068066	0.0885137290986438	0.102675925754427	0.0849731799346981	0.131000319065993	0.0778920816068066	0.11683812241021	0.0991353765904811	0.106216474918373	0.134540868229939	0.244297892312257	0.502757981280297	1.28521934651231	1.09402969165924	0.902840036806167	0.973651020085082	0.91700223346195	1.00905651172454	0.955948274265353	1.02675925754427	1.05862420001978	0.973651020085082	0.842650701019089	0.513379628772134	0.449649743821111	0.346973818066684	0.262000638131986	0.208892400672799	0.230135695656474	0.23367624482042	0.223054597328582	0.198270753180962	0.0849731799346981	0.134540868229939	0.152243614049667	0.109757024082318	0.120378671574156	0.0778920816068066	0.0849731799346981	0.0955948274265353	0.0885137290986438	0.120378671574156	0.0778920816068066
TAG	0.102675925754427	0.106216474918373	0.138081417393884	0.0814326307707523	0.169946359869396	0.138081417393884	0.106216474918373	0.0814326307707523	0.0991353765904811	0.0814326307707523	0.0885137290986438	0.123919220738101	0.11683812241021	0.113297573246264	0.14162196655783	0.120378671574156	0.272622285623823	0.513379628772134	1.31354373982387	1.18962451908577	0.945326626773516	0.977191569249028	1.03738090503611	1.07632694583951	0.973651020085082	1.10465133915107	1.07278639667556	1.044462003364	0.895758938478275	0.580650062887103	0.485055235460568	0.332811621410901	0.269081736459877	0.177027458197288	0.180568007361233	0.269081736459877	0.215973499000691	0.127459769902047	0.120378671574156	0.102675925754427	0.109757024082318	0.123919220738101	0.113297573246264	0.0637298849510235	0.102675925754427	0.0955948274265353	0.0991353765904811	0.0955948274265353	0.0885137290986438
TAG	0.0920542782625896	0.120378671574156	0.11683812241021	0.155784163213613	0.106216474918373	0.127459769902047	0.106216474918373	0.0849731799346981	0.106216474918373	0.0778920816068066	0.0708109832789151	0.0920542782625896	0.14162196655783	0.0885137290986438	0.120378671574156	0.173486909033342	0.28324393311566	0.538163472919754	1.37019252644701	1.23565165821707	1.00197541339665	1.04092145420005	1.04800255252794	1.09402969165924	1.03029980670821	1.15775957661026	1.06216474918373	1.1683812241021	0.895758938478275	0.594812259542886	0.474433587968731	0.371757662214304	0.25846008896804	0.131000319065993	0.230135695656474	0.272622285623823	0.180568007361233	0.14162196655783	0.106216474918373	0.0920542782625896	0.11683812241021	0.134540868229939	0.0743515324428608	0.109757024082318	0.0885137290986438	0.0885137290986438	0.0849731799346981	0.0743515324428608	0.0955948274265353
TAG	0.106216474918373	0.0885137290986438	0.0991353765904811	0.14162196655783	0.14162196655783	0.123919220738101	0.106216474918373	0.0601893357870778	0.127459769902047	0.0708109832789151	0.113297573246264	0.0955948274265353	0.0920542782625896	0.148703064885722	0.180568007361233	0.16640581070545	0.226595146492528	0.573568964559212	1.32770593647966	1.23565165821707	0.998434864232702	1.044462003364	1.04800255252794	1.1223540849708	1.09757024082318	1.10465133915107	1.14359737995448	1.15775957661026	0.899299487642221	0.594812259542886	0.463811940476894	0.346973818066684	0.293865580607497	0.173486909033342	0.226595146492528	0.201811302344908	0.244297892312257	0.16640581070545	0.109757024082318	0.109757024082318	0.120378671574156	0.0885137290986438	0.0849731799346981	0.0885137290986438	0.0672704341149693	0.0849731799346981	0.0885137290986438	0.0885137290986438	0.0778920816068066
TAG	0.11683812241021	0.0991353765904811	0.0672704341149693	0.134540868229939	0.0991353765904811	0.155784163213613	0.127459769902047	0.113297573246264	0.0955948274265353	0.0955948274265353	0.0460271391312948	0.0247838441476203	0.138081417393884	0.123919220738101	0.0920542782625896	0.173486909033342	0.251378990640148	0.584190612051049	1.35603032979122	1.18962451908577	0.980732118412973	0.977191569249028	0.970110470921136	1.07632694583951	1.04092145420005	1.09402969165924	1.10819188831502	1.14005683079053	0.860353446838818	0.570028415395266	0.463811940476894	0.389460408034033	0.262000638131986	0.201811302344908	0.23367624482042	0.23367624482042	0.198270753180962	0.148703064885722	0.134540868229939	0.0991353765904811	0.0743515324428608	0.0601893357870778	0.0920542782625896	0.0885137290986438	0.0920542782625896	0.0778920816068066	0.102675925754427	0.0849731799346981	0.0955948274265353
TAG	0.138081417393884	0.152243614049667	0.131000319065993	0.0743515324428608	0.11683812241021	0.14162196655783	0.0920542782625896	0.0955948274265353	0.123919220738101	0.0920542782625896	0.102675925754427	0.113297573246264	0.106216474918373	0.106216474918373	0.145162515721776	0.177027458197288	0.269081736459877	0.513379628772134	1.2923004448402	1.13297573246264	0.927623880953787	0.980732118412973	1.00197541339665	0.994894315068756	1.00905651172454	1.09402969165924	1.13297573246264	1.06216474918373	0.860353446838818	0.545244571247646	0.410703703017707	0.37529821137825	0.254919539804094	0.177027458197288	0.244297892312257	0.23367624482042	0.169946359869396	0.145162515721776	0.131000319065993	0.127459769902047	0.0708109832789151	0.0743515324428608	0.11683812241021	0.106216474918373	0.123919220738101	0.0601893357870778	0.0743515324428608	0.113297573246264	0.0849731799346981
TAG	0.123919220738101	0.0814326307707523	0.155784163213613	0.102675925754427	0.134540868229939	0.148703064885722	0.113297573246264	0.0885137290986438	0.0955948274265353	0.0531082374591863	0.123919220738101	0.106216474918373	0.11683812241021	0.127459769902047	0.16640581070545	0.148703064885722	0.272622285623823	0.506298530444243	1.28521934651231	1.14005683079053	0.89221838931433	0.973651020085082	0.938245528445624	0.994894315068756	0.987813216740865	1.03384035587216	1.044462003364	1.03738090503611	0.856812897674872	0.573568964559212	0.449649743821111	0.393000957197979	0.25846008896804	0.184108556525179	0.254919539804094	0.23367624482042	0.194730204017016	0.159324712377559	0.152243614049667	0.102675925754427	0.0637298849510235	0.11683812241021	0.0849731799346981	0.0637298849510235	0.0955948274265353	0.11683812241021	0.11683812241021	0.0955948274265353	0.109757024082318
TAG	0.0920542782625896	0.109757024082318	0.16640581070545	0.127459769902047	0.134540868229939	0.127459769902047	0.102675925754427	0.0814326307707523	0.0885137290986438	0.0885137290986438	0.109757024082318	0.106216474918373	0.127459769902047	0.127459769902047	0.131000319065993	0.152243614049667	0.226595146492528	0.470893038804785	1.17546232242999	1.02675925754427	0.849731799346981	0.888677840150384	0.909921135134058	0.924083331789841	0.987813216740865	0.934704979281679	0.991353765904811	0.987813216740865	0.796623561887794	0.527541825427917	0.407163153853762	0.357595465558521	0.276162834787769	0.212432949836745	0.226595146492528	0.251378990640148	0.205351851508854	0.109757024082318	0.152243614049667	0.0920542782625896	0.102675925754427	0.102675925754427	0.106216474918373	0.123919220738101	0.109757024082318	0.0637298849510235	0.0814326307707523	0.0991353765904811	0.11683812241021
TAG	0.0955948274265353	0.102675925754427	0.11683812241021	0.177027458197288	0.102675925754427	0.11683812241021	0.0814326307707523	0.0885137290986438	0.0991353765904811	0.106216474918373	0.113297573246264	0.131000319065993	0.113297573246264	0.120378671574156	0.134540868229939	0.14162196655783	0.223054597328582	0.488595784624514	1.10465133915107	0.96656992175719	0.878056192658547	0.874515643494601	0.863893996002764	0.91700223346195	0.948867175937462	0.938245528445624	0.895758938478275	0.959488823429299	0.768299168576228	0.509839079608188	0.37529821137825	0.339892719738792	0.212432949836745	0.208892400672799	0.184108556525179	0.244297892312257	0.201811302344908	0.0991353765904811	0.0849731799346981	0.109757024082318	0.106216474918373	0.11683812241021	0.106216474918373	0.0708109832789151	0.0672704341149693	0.0920542782625896	0.138081417393884	0.120378671574156	0.0920542782625896
TAG	0.0708109832789151	0.113297573246264	0.127459769902047	0.0955948274265353	0.152243614049667	0.123919220738101	0.102675925754427	0.0672704341149693	0.0885137290986438	0.120378671574156	0.0708109832789151	0.0991353765904811	0.131000319065993	0.11683812241021	0.148703064885722	0.14162196655783	0.223054597328582	0.470893038804785	1.044462003364	0.938245528445624	0.768299168576228	0.839110151855143	0.828488504363306	0.89221838931433	0.839110151855143	0.934704979281679	0.870975094330655	0.874515643494601	0.771839717740174	0.488595784624514	0.414244252181653	0.300946678935389	0.208892400672799	0.201811302344908	0.208892400672799	0.244297892312257	0.184108556525179	0.152243614049667	0.127459769902047	0.106216474918373	0.134540868229939	0.131000319065993	0.123919220738101	0.120378671574156	0.0849731799346981	0.106216474918373	0.0991353765904811	0.134540868229939	0.0955948274265353
TAG	0.106216474918373	0.134540868229939	0.0955948274265353	0.180568007361233	0.134540868229939	0.120378671574156	0.123919220738101	0.0849731799346981	0.0814326307707523	0.148703064885722	0.102675925754427	0.120378671574156	0.138081417393884	0.109757024082318	0.145162515721776	0.155784163213613	0.23367624482042	0.49213633378846	0.973651020085082	0.885137290986438	0.7505964227565	0.793083012723849	0.778920816068066	0.810785758543577	0.803704660215686	0.895758938478275	0.839110151855143	0.885137290986438	0.655001595329964	0.481514686296622	0.346973818066684	0.325730523083009	0.205351851508854	0.198270753180962	0.169946359869396	0.208892400672799	0.152243614049667	0.123919220738101	0.0778920816068066	0.106216474918373	0.0849731799346981	0.11683812241021	0.0920542782625896	0.0672704341149693	0.148703064885722	0.0955948274265353	0.106216474918373	0.131000319065993	0.127459769902047
TAG	0.131000319065993	0.0955948274265353	0.109757024082318	0.120378671574156	0.127459769902047	0.102675925754427	0.0885137290986438	0.0814326307707523	0.0920542782625896	0.155784163213613	0.131000319065993	0.0814326307707523	0.14162196655783	0.127459769902047	0.113297573246264	0.148703064885722	0.226595146492528	0.354054916394575	0.817866856871469	0.736434226100717	0.587731161214995	0.591271710378941	0.626677202018398	0.686866537805476	0.68332598864153	0.711650381953096	0.708109832789151	0.686866537805476	0.573568964559212	0.385919858870087	0.332811621410901	0.262000638131986	0.201811302344908	0.162865261541505	0.180568007361233	0.223054597328582	0.148703064885722	0.134540868229939	0.106216474918373	0.120378671574156	0.109757024082318	0.145162515721776	0.0955948274265353	0.0885137290986438	0.0920542782625896	0.109757024082318	0.109757024082318	0.102675925754427	0.173486909033342
TAG	0.0920542782625896	0.0814326307707523	0.148703064885722	0.0885137290986438	0.109757024082318	0.0814326307707523	0.0920542782625896	0.113297573246264	0.109757024082318	0.0955948274265353	0.106216474918373	0.127459769902047	0.109757024082318	0.0955948274265353	0.14162196655783	0.138081417393884	0.155784163213613	0.325730523083009	0.768299168576228	0.651461046166018	0.601893357870778	0.562947317067375	0.598352808706832	0.644379947838127	0.626677202018398	0.640839398674181	0.651461046166018	0.651461046166018	0.545244571247646	0.40008205552587	0.311568326427226	0.230135695656474	0.177027458197288	0.159324712377559	0.145162515721776	0.169946359869396	0.152243614049667	0.169946359869396	0.0955948274265353	0.0814326307707523	0.106216474918373	0.0920542782625896	0.152243614049667	0.120378671574156	0.0920542782625896	0.0601893357870778	0.127459769902047	0.0920542782625896	0.0955948274265353
TAG	0.109757024082318	0.106216474918373	0.152243614049667	0.102675925754427	0.11683812241021	0.102675925754427	0.123919220738101	0.0920542782625896	0.0991353765904811	0.109757024082318	0.0920542782625896	0.102675925754427	0.0920542782625896	0.14162196655783	0.14162196655783	0.162865261541505	0.237216793984365	0.354054916394575	0.732893676936771	0.63375830034629	0.591271710378941	0.619596103690507	0.580650062887103	0.580650062887103	0.594812259542886	0.647920497002073	0.644379947838127	0.63375830034629	0.509839079608188	0.382379309706141	0.28324393311566	0.262000638131986	0.215973499000691	0.159324712377559	0.131000319065993	0.169946359869396	0.162865261541505	0.120378671574156	0.113297573246264	0.0849731799346981	0.120378671574156	0.0778920816068066	0.120378671574156	0.102675925754427	0.14162196655783	0.11683812241021	0.127459769902047	0.138081417393884	0.127459769902047
TAG	0.0991353765904811	0.102675925754427	0.113297573246264	0.184108556525179	0.145162515721776	0.123919220738101	0.127459769902047	0.0849731799346981	0.109757024082318	0.134540868229939	0.123919220738101	0.134540868229939	0.123919220738101	0.102675925754427	0.123919220738101	0.145162515721776	0.219514048164637	0.361136014722467	0.807245209379632	0.732893676936771	0.630217751182344	0.644379947838127	0.601893357870778	0.655001595329964	0.708109832789151	0.690407086969422	0.711650381953096	0.715190931117042	0.594812259542886	0.410703703017707	0.368217113050358	0.265541187295931	0.201811302344908	0.162865261541505	0.187649105689125	0.205351851508854	0.169946359869396	0.148703064885722	0.155784163213613	0.123919220738101	0.109757024082318	0.106216474918373	0.148703064885722	0.109757024082318	0.123919220738101	0.106216474918373	0.138081417393884	0.134540868229939	0.11683812241021
TAG	0.155784163213613	0.0920542782625896	0.134540868229939	0.0885137290986438	0.138081417393884	0.11683812241021	0.120378671574156	0.106216474918373	0.0637298849510235	0.0920542782625896	0.11683812241021	0.134540868229939	0.0743515324428608	0.113297573246264	0.138081417393884	0.11683812241021	0.23367624482042	0.407163153853762	0.902840036806167	0.793083012723849	0.644379947838127	0.725812578608879	0.711650381953096	0.715190931117042	0.736434226100717	0.757677521084391	0.77538026690412	0.810785758543577	0.655001595329964	0.42486589967349	0.393000957197979	0.265541187295931	0.244297892312257	0.173486909033342	0.201811302344908	0.219514048164637	0.184108556525179	0.14162196655783	0.152243614049667	0.106216474918373	0.127459769902047	0.155784163213613	0.109757024082318	0.0991353765904811	0.0814326307707523	0.113297573246264	0.127459769902047	0.11683812241021	0.11683812241021
TAG	0.0991353765904811	0.123919220738101	0.120378671574156	0.120378671574156	0.0885137290986438	0.134540868229939	0.0743515324428608	0.0920542782625896	0.11683812241021	0.106216474918373	0.131000319065993	0.120378671574156	0.0531082374591863	0.127459769902047	0.123919220738101	0.159324712377559	0.198270753180962	0.364676563886413	0.856812897674872	0.821407406035415	0.679785439477585	0.669163791985747	0.672704341149693	0.757677521084391	0.725812578608879	0.764758619412283	0.757677521084391	0.747055873592554	0.605433907034724	0.410703703017707	0.346973818066684	0.293865580607497	0.177027458197288	0.152243614049667	0.16640581070545	0.219514048164637	0.169946359869396	0.148703064885722	0.106216474918373	0.0920542782625896	0.109757024082318	0.131000319065993	0.0955948274265353	0.102675925754427	0.106216474918373	0.11683812241021	0.0991353765904811	0.11683812241021	0.102675925754427
TAG	0.109757024082318	0.138081417393884	0.14162196655783	0.106216474918373	0.123919220738101	0.145162515721776	0.11683812241021	0.0991353765904811	0.0991353765904811	0.113297573246264	0.127459769902047	0.102675925754427	0.109757024082318	0.127459769902047	0.106216474918373	0.169946359869396	0.205351851508854	0.368217113050358	0.888677840150384	0.768299168576228	0.637298849510235	0.711650381953096	0.676244890313639	0.708109832789151	0.736434226100717	0.708109832789151	0.704569283625205	0.736434226100717	0.616055554526561	0.339892719738792	0.343433268902738	0.254919539804094	0.198270753180962	0.169946359869396	0.198270753180962	0.180568007361233	0.187649105689125	0.155784163213613	0.131000319065993	0.11683812241021	0.0743515324428608	0.102675925754427	0.109757024082318	0.138081417393884	0.0531082374591863	0.109757024082318	0.0991353765904811	0.109757024082318	0.0743515324428608
TAG	0.120378671574156	0.127459769902047	0.123919220738101	0.11683812241021	0.11683812241021	0.120378671574156	0.0814326307707523	0.14162196655783	0.0672704341149693	0.0814326307707523	0.0991353765904811	0.0708109832789151	0.123919220738101	0.0814326307707523	0.16640581070545	0.155784163213613	0.201811302344908	0.37529821137825	0.849731799346981	0.739974775264662	0.651461046166018	0.701028734461259	0.701028734461259	0.669163791985747	0.701028734461259	0.736434226100717	0.68332598864153	0.704569283625205	0.591271710378941	0.396541506361924	0.346973818066684	0.251378990640148	0.205351851508854	0.184108556525179	0.201811302344908	0.208892400672799	0.134540868229939	0.155784163213613	0.0991353765904811	0.113297573246264	0.0672704341149693	0.106216474918373	0.0778920816068066	0.102675925754427	0.120378671574156	0.120378671574156	0.145162515721776	0.109757024082318	0.113297573246264
TAG	0.0920542782625896	0.0991353765904811	0.14162196655783	0.113297573246264	0.159324712377559	0.11683812241021	0.11683812241021	0.123919220738101	0.0814326307707523	0.11683812241021	0.134540868229939	0.120378671574156	0.0920542782625896	0.106216474918373	0.159324712377559	0.123919220738101	0.219514048164637	0.40008205552587	0.856812897674872	0.747055873592554	0.580650062887103	0.655001595329964	0.644379947838127	0.697488185297313	0.711650381953096	0.690407086969422	0.732893676936771	0.722272029444934	0.577109513723158	0.428406448837436	0.325730523083009	0.244297892312257	0.184108556525179	0.162865261541505	0.177027458197288	0.201811302344908	0.215973499000691	0.16640581070545	0.127459769902047	0.113297573246264	0.0920542782625896	0.131000319065993	0.113297573246264	0.169946359869396	0.14162196655783	0.152243614049667	0.14162196655783	0.113297573246264	0.109757024082318
TAG	0.134540868229939	0.11683812241021	0.123919220738101	0.169946359869396	0.120378671574156	0.131000319065993	0.0991353765904811	0.14162196655783	0.0743515324428608	0.106216474918373	0.177027458197288	0.127459769902047	0.0885137290986438	0.102675925754427	0.134540868229939	0.145162515721776	0.191189654853071	0.393000957197979	0.878056192658547	0.786001914395957	0.669163791985747	0.697488185297313	0.676244890313639	0.725812578608879	0.739974775264662	0.793083012723849	0.747055873592554	0.736434226100717	0.679785439477585	0.414244252181653	0.354054916394575	0.290325031443552	0.205351851508854	0.219514048164637	0.237216793984365	0.208892400672799	0.208892400672799	0.120378671574156	0.14162196655783	0.120378671574156	0.14162196655783	0.138081417393884	0.131000319065993	0.109757024082318	0.106216474918373	0.120378671574156	0.106216474918373	0.102675925754427	0.0955948274265353
TAG	0.127459769902047	0.138081417393884	0.113297573246264	0.152243614049667	0.145162515721776	0.123919220738101	0.106216474918373	0.0814326307707523	0.0743515324428608	0.0778920816068066	0.102675925754427	0.145162515721776	0.106216474918373	0.145162515721776	0.138081417393884	0.173486909033342	0.187649105689125	0.378838760542196	0.863893996002764	0.718731480280988	0.623136652854452	0.665623242821801	0.669163791985747	0.704569283625205	0.686866537805476	0.715190931117042	0.715190931117042	0.725812578608879	0.594812259542886	0.42486589967349	0.315108875591172	0.300946678935389	0.194730204017016	0.152243614049667	0.184108556525179	0.198270753180962	0.187649105689125	0.102675925754427	0.0991353765904811	0.127459769902047	0.134540868229939	0.0991353765904811	0.123919220738101	0.134540868229939	0.109757024082318	0.109757024082318	0.0991353765904811	0.127459769902047	0.14162196655783
TAG	0.131000319065993	0.138081417393884	0.14162196655783	0.131000319065993	0.138081417393884	0.131000319065993	0.145162515721776	0.0920542782625896	0.127459769902047	0.159324712377559	0.113297573246264	0.14162196655783	0.0849731799346981	0.131000319065993	0.138081417393884	0.187649105689125	0.223054597328582	0.35051436723063	0.708109832789151	0.601893357870778	0.5417040220837	0.56648786623132	0.527541825427917	0.616055554526561	0.594812259542886	0.584190612051049	0.601893357870778	0.584190612051049	0.527541825427917	0.332811621410901	0.297406129771443	0.262000638131986	0.152243614049667	0.159324712377559	0.169946359869396	0.162865261541505	0.148703064885722	0.120378671574156	0.113297573246264	0.123919220738101	0.123919220738101	0.106216474918373	0.120378671574156	0.120378671574156	0.138081417393884	0.113297573246264	0.127459769902047	0.123919220738101	0.145162515721776
TAG	0.0743515324428608	0.0743515324428608	0.0885137290986438	0.106216474918373	0.0814326307707523	0.109757024082318	0.0991353765904811	0.0814326307707523	0.0814326307707523	0.0920542782625896	0.0708109832789151	0.113297573246264	0.120378671574156	0.106216474918373	0.0885137290986438	0.120378671574156	0.198270753180962	0.293865580607497	0.601893357870778	0.513379628772134	0.446109194657165	0.477974137132677	0.495676882952405	0.477974137132677	0.474433587968731	0.524001276263971	0.49213633378846	0.531082374591863	0.449649743821111	0.325730523083009	0.254919539804094	0.212432949836745	0.191189654853071	0.123919220738101	0.148703064885722	0.198270753180962	0.162865261541505	0.0885137290986438	0.109757024082318	0.0955948274265353	0.0955948274265353	0.113297573246264	0.134540868229939	0.11683812241021	0.102675925754427	0.0849731799346981	0.123919220738101	0.0849731799346981	0.102675925754427
TAG	0.113297573246264	0.0955948274265353	0.120378671574156	0.113297573246264	0.14162196655783	0.134540868229939	0.0991353765904811	0.102675925754427	0.0991353765904811	0.123919220738101	0.106216474918373	0.102675925754427	0.0955948274265353	0.0814326307707523	0.102675925754427	0.162865261541505	0.212432949836745	0.332811621410901	0.697488185297313	0.623136652854452	0.531082374591863	0.56648786623132	0.577109513723158	0.534622923755809	0.580650062887103	0.534622923755809	0.562947317067375	0.5417040220837	0.453190292985056	0.346973818066684	0.293865580607497	0.226595146492528	0.177027458197288	0.191189654853071	0.162865261541505	0.177027458197288	0.173486909033342	0.106216474918373	0.11683812241021	0.0885137290986438	0.0920542782625896	0.0991353765904811	0.120378671574156	0.109757024082318	0.113297573246264	0.11683812241021	0.120378671574156	0.106216474918373	0.145162515721776
TAG	0.0991353765904811	0.109757024082318	0.106216474918373	0.0955948274265353	0.127459769902047	0.152243614049667	0.109757024082318	0.120378671574156	0.11683812241021	0.109757024082318	0.134540868229939	0.109757024082318	0.11683812241021	0.127459769902047	0.102675925754427	0.14162196655783	0.169946359869396	0.339892719738792	0.65854214449391	0.623136652854452	0.460271391312948	0.531082374591863	0.5417040220837	0.5417040220837	0.555866218739483	0.524001276263971	0.534622923755809	0.548785120411592	0.474433587968731	0.343433268902738	0.262000638131986	0.212432949836745	0.169946359869396	0.11683812241021	0.14162196655783	0.14162196655783	0.123919220738101	0.131000319065993	0.134540868229939	0.0955948274265353	0.11683812241021	0.0778920816068066	0.145162515721776	0.0849731799346981	0.138081417393884	0.123919220738101	0.0991353765904811	0.148703064885722	0.148703064885722
TAG	0.127459769902047	0.11683812241021	0.148703064885722	0.102675925754427	0.131000319065993	0.11683812241021	0.123919220738101	0.106216474918373	0.152243614049667	0.0920542782625896	0.120378671574156	0.138081417393884	0.113297573246264	0.127459769902047	0.11683812241021	0.177027458197288	0.194730204017016	0.339892719738792	0.732893676936771	0.672704341149693	0.534622923755809	0.612515005362615	0.559406767903429	0.570028415395266	0.598352808706832	0.608974456198669	0.63375830034629	0.630217751182344	0.49213633378846	0.364676563886413	0.272622285623823	0.215973499000691	0.187649105689125	0.148703064885722	0.152243614049667	0.152243614049667	0.123919220738101	0.0743515324428608	0.123919220738101	0.0778920816068066	0.102675925754427	0.102675925754427	0.106216474918373	0.134540868229939	0.127459769902047	0.109757024082318	0.120378671574156	0.0991353765904811	0.102675925754427
TAG	0.0814326307707523	0.162865261541505	0.0991353765904811	0.0708109832789151	0.11683812241021	0.0920542782625896	0.113297573246264	0.0955948274265353	0.120378671574156	0.0814326307707523	0.0955948274265353	0.120378671574156	0.123919220738101	0.0920542782625896	0.102675925754427	0.169946359869396	0.159324712377559	0.343433268902738	0.814326307707523	0.708109832789151	0.577109513723158	0.63375830034629	0.669163791985747	0.676244890313639	0.598352808706832	0.679785439477585	0.693947636133368	0.676244890313639	0.555866218739483	0.343433268902738	0.276162834787769	0.240757343148311	0.187649105689125	0.155784163213613	0.152243614049667	0.177027458197288	0.159324712377559	0.109757024082318	0.11683812241021	0.11683812241021	0.120378671574156	0.120378671574156	0.113297573246264	0.127459769902047	0.11683812241021	0.109757024082318	0.102675925754427	0.123919220738101	0.0885137290986438
TAG	0.0849731799346981	0.131000319065993	0.11683812241021	0.102675925754427	0.148703064885722	0.123919220738101	0.138081417393884	0.14162196655783	0.102675925754427	0.11683812241021	0.134540868229939	0.120378671574156	0.106216474918373	0.120378671574156	0.159324712377559	0.152243614049667	0.177027458197288	0.40008205552587	0.867434545166709	0.771839717740174	0.655001595329964	0.647920497002073	0.647920497002073	0.68332598864153	0.690407086969422	0.715190931117042	0.711650381953096	0.739974775264662	0.591271710378941	0.393000957197979	0.332811621410901	0.276162834787769	0.212432949836745	0.159324712377559	0.162865261541505	0.212432949836745	0.212432949836745	0.16640581070545	0.0991353765904811	0.109757024082318	0.0955948274265353	0.120378671574156	0.131000319065993	0.145162515721776	0.120378671574156	0.0920542782625896	0.0885137290986438	0.0672704341149693	0.134540868229939
TAG	0.0991353765904811	0.102675925754427	0.11683812241021	0.113297573246264	0.102675925754427	0.123919220738101	0.109757024082318	0.131000319065993	0.120378671574156	0.123919220738101	0.120378671574156	0.106216474918373	0.123919220738101	0.155784163213613	0.14162196655783	0.16640581070545	0.215973499000691	0.389460408034033	0.839110151855143	0.690407086969422	0.630217751182344	0.647920497002073	0.65854214449391	0.739974775264662	0.679785439477585	0.704569283625205	0.725812578608879	0.722272029444934	0.573568964559212	0.364676563886413	0.272622285623823	0.265541187295931	0.212432949836745	0.180568007361233	0.191189654853071	0.247838441476203	0.145162515721776	0.159324712377559	0.0708109832789151	0.131000319065993	0.106216474918373	0.11683812241021	0.109757024082318	0.127459769902047	0.0955948274265353	0.131000319065993	0.134540868229939	0.145162515721776	0.127459769902047
TAG	0.138081417393884	0.106216474918373	0.177027458197288	0.102675925754427	0.0955948274265353	0.159324712377559	0.106216474918373	0.11683812241021	0.138081417393884	0.120378671574156	0.0955948274265353	0.145162515721776	0.131000319065993	0.127459769902047	0.11683812241021	0.16640581070545	0.23367624482042	0.361136014722467	0.832029053527252	0.732893676936771	0.608974456198669	0.665623242821801	0.644379947838127	0.686866537805476	0.672704341149693	0.718731480280988	0.697488185297313	0.65854214449391	0.570028415395266	0.389460408034033	0.346973818066684	0.244297892312257	0.177027458197288	0.169946359869396	0.201811302344908	0.212432949836745	0.177027458197288	0.131000319065993	0.138081417393884	0.134540868229939	0.11683812241021	0.148703064885722	0.123919220738101	0.0743515324428608	0.14162196655783	0.113297573246264	0.11683812241021	0.123919220738101	0.0920542782625896
TAG	0.131000319065993	0.113297573246264	0.0991353765904811	0.162865261541505	0.155784163213613	0.102675925754427	0.131000319065993	0.11683812241021	0.102675925754427	0.106216474918373	0.109757024082318	0.127459769902047	0.138081417393884	0.113297573246264	0.177027458197288	0.123919220738101	0.208892400672799	0.414244252181653	0.82494795519936	0.708109832789151	0.63375830034629	0.647920497002073	0.690407086969422	0.708109832789151	0.676244890313639	0.722272029444934	0.729353127772825	0.711650381953096	0.594812259542886	0.371757662214304	0.286784482279606	0.219514048164637	0.226595146492528	0.16640581070545	0.212432949836745	0.198270753180962	0.173486909033342	0.152243614049667	0.155784163213613	0.0849731799346981	0.0778920816068066	0.127459769902047	0.0920542782625896	0.127459769902047	0.131000319065993	0.106216474918373	0.0991353765904811	0.120378671574156	0.0991353765904811
TAG	0.102675925754427	0.131000319065993	0.184108556525179	0.155784163213613	0.11683812241021	0.0920542782625896	0.134540868229939	0.0955948274265353	0.0849731799346981	0.134540868229939	0.11683812241021	0.145162515721776	0.127459769902047	0.11683812241021	0.0991353765904811	0.194730204017016	0.219514048164637	0.378838760542196	0.828488504363306	0.754136971920445	0.591271710378941	0.672704341149693	0.644379947838127	0.711650381953096	0.701028734461259	0.662082693657856	0.693947636133368	0.676244890313639	0.577109513723158	0.368217113050358	0.318649424755118	0.297406129771443	0.184108556525179	0.173486909033342	0.201811302344908	0.159324712377559	0.148703064885722	0.155784163213613	0.14162196655783	0.113297573246264	0.0885137290986438	0.120378671574156	0.145162515721776	0.131000319065993	0.127459769902047	0.109757024082318	0.113297573246264	0.109757024082318	0.173486909033342
TAG	0.14162196655783	0.113297573246264	0.102675925754427	0.123919220738101	0.131000319065993	0.14162196655783	0.127459769902047	0.159324712377559	0.106216474918373	0.0955948274265353	0.16640581070545	0.11683812241021	0.155784163213613	0.169946359869396	0.127459769902047	0.180568007361233	0.254919539804094	0.364676563886413	0.817866856871469	0.715190931117042	0.580650062887103	0.647920497002073	0.655001595329964	0.679785439477585	0.647920497002073	0.655001595329964	0.68332598864153	0.630217751182344	0.570028415395266	0.410703703017707	0.318649424755118	0.244297892312257	0.247838441476203	0.187649105689125	0.205351851508854	0.208892400672799	0.169946359869396	0.138081417393884	0.120378671574156	0.131000319065993	0.123919220738101	0.113297573246264	0.106216474918373	0.145162515721776	0.11683812241021	0.109757024082318	0.14162196655783	0.152243614049667	0.127459769902047
TAG	0.0920542782625896	0.109757024082318	0.127459769902047	0.152243614049667	0.16640581070545	0.134540868229939	0.138081417393884	0.11683812241021	0.120378671574156	0.106216474918373	0.0814326307707523	0.145162515721776	0.131000319065993	0.138081417393884	0.155784163213613	0.155784163213613	0.208892400672799	0.382379309706141	0.704569283625205	0.647920497002073	0.531082374591863	0.580650062887103	0.605433907034724	0.591271710378941	0.608974456198669	0.587731161214995	0.651461046166018	0.630217751182344	0.502757981280297	0.371757662214304	0.276162834787769	0.25846008896804	0.223054597328582	0.148703064885722	0.208892400672799	0.201811302344908	0.162865261541505	0.102675925754427	0.131000319065993	0.0991353765904811	0.0955948274265353	0.155784163213613	0.123919220738101	0.109757024082318	0.11683812241021	0.120378671574156	0.159324712377559	0.14162196655783	0.159324712377559
TAG	0.0955948274265353	0.11683812241021	0.123919220738101	0.131000319065993	0.134540868229939	0.106216474918373	0.0885137290986438	0.0778920816068066	0.0672704341149693	0.0849731799346981	0.102675925754427	0.0885137290986438	0.162865261541505	0.131000319065993	0.127459769902047	0.148703064885722	0.205351851508854	0.385919858870087	0.828488504363306	0.722272029444934	0.612515005362615	0.619596103690507	0.612515005362615	0.647920497002073	0.662082693657856	0.701028734461259	0.711650381953096	0.715190931117042	0.608974456198669	0.393000957197979	0.332811621410901	0.254919539804094	0.180568007361233	0.123919220738101	0.180568007361233	0.223054597328582	0.155784163213613	0.159324712377559	0.109757024082318	0.0955948274265353	0.131000319065993	0.102675925754427	0.0849731799346981	0.14162196655783	0.0955948274265353	0.159324712377559	0.11683812241021	0.120378671574156	0.134540868229939
TAG	0.0920542782625896	0.11683812241021	0.106216474918373	0.134540868229939	0.138081417393884	0.131000319065993	0.0849731799346981	0.0920542782625896	0.0601893357870778	0.127459769902047	0.145162515721776	0.109757024082318	0.113297573246264	0.134540868229939	0.0991353765904811	0.14162196655783	0.219514048164637	0.339892719738792	0.80016411105174	0.697488185297313	0.630217751182344	0.637298849510235	0.616055554526561	0.637298849510235	0.626677202018398	0.619596103690507	0.65854214449391	0.662082693657856	0.555866218739483	0.329271072246955	0.311568326427226	0.23367624482042	0.16640581070545	0.16640581070545	0.177027458197288	0.173486909033342	0.177027458197288	0.102675925754427	0.106216474918373	0.11683812241021	0.0955948274265353	0.138081417393884	0.0637298849510235	0.120378671574156	0.123919220738101	0.134540868229939	0.102675925754427	0.127459769902047	0.134540868229939
TAG	0.0991353765904811	0.120378671574156	0.0955948274265353	0.127459769902047	0.159324712377559	0.152243614049667	0.134540868229939	0.145162515721776	0.0991353765904811	0.0885137290986438	0.0849731799346981	0.109757024082318	0.0814326307707523	0.131000319065993	0.113297573246264	0.16640581070545	0.208892400672799	0.357595465558521	0.817866856871469	0.679785439477585	0.612515005362615	0.580650062887103	0.637298849510235	0.662082693657856	0.637298849510235	0.704569283625205	0.644379947838127	0.662082693657856	0.548785120411592	0.385919858870087	0.300946678935389	0.25846008896804	0.194730204017016	0.173486909033342	0.177027458197288	0.180568007361233	0.162865261541505	0.155784163213613	0.14162196655783	0.106216474918373	0.131000319065993	0.138081417393884	0.102675925754427	0.120378671574156	0.106216474918373	0.155784163213613	0.131000319065993	0.159324712377559	0.134540868229939
TAG	0.102675925754427	0.123919220738101	0.152243614049667	0.162865261541505	0.134540868229939	0.155784163213613	0.0920542782625896	0.159324712377559	0.120378671574156	0.0991353765904811	0.120378671574156	0.0991353765904811	0.127459769902047	0.113297573246264	0.127459769902047	0.155784163213613	0.205351851508854	0.385919858870087	0.902840036806167	0.771839717740174	0.63375830034629	0.693947636133368	0.701028734461259	0.718731480280988	0.729353127772825	0.754136971920445	0.757677521084391	0.789542463559903	0.626677202018398	0.40008205552587	0.354054916394575	0.262000638131986	0.198270753180962	0.198270753180962	0.215973499000691	0.201811302344908	0.169946359869396	0.134540868229939	0.152243614049667	0.106216474918373	0.127459769902047	0.113297573246264	0.120378671574156	0.152243614049667	0.0814326307707523	0.102675925754427	0.148703064885722	0.127459769902047	0.155784163213613
TAG	0.113297573246264	0.109757024082318	0.120378671574156	0.14162196655783	0.127459769902047	0.131000319065993	0.127459769902047	0.148703064885722	0.134540868229939	0.134540868229939	0.134540868229939	0.155784163213613	0.0991353765904811	0.155784163213613	0.173486909033342	0.169946359869396	0.215973499000691	0.385919858870087	0.888677840150384	0.739974775264662	0.655001595329964	0.704569283625205	0.704569283625205	0.778920816068066	0.757677521084391	0.757677521084391	0.754136971920445	0.722272029444934	0.626677202018398	0.403622604689816	0.346973818066684	0.247838441476203	0.25846008896804	0.223054597328582	0.198270753180962	0.254919539804094	0.208892400672799	0.169946359869396	0.0920542782625896	0.127459769902047	0.120378671574156	0.145162515721776	0.134540868229939	0.120378671574156	0.109757024082318	0.145162515721776	0.152243614049667	0.14162196655783	0.123919220738101
TAG	0.106216474918373	0.11683812241021	0.123919220738101	0.123919220738101	0.106216474918373	0.113297573246264	0.113297573246264	0.145162515721776	0.127459769902047	0.0814326307707523	0.0708109832789151	0.102675925754427	0.113297573246264	0.11683812241021	0.134540868229939	0.0920542782625896	0.205351851508854	0.318649424755118	0.690407086969422	0.591271710378941	0.51692017793608	0.545244571247646	0.587731161214995	0.573568964559212	0.555866218739483	0.608974456198669	0.619596103690507	0.56648786623132	0.474433587968731	0.343433268902738	0.272622285623823	0.265541187295931	0.180568007361233	0.173486909033342	0.127459769902047	0.194730204017016	0.155784163213613	0.120378671574156	0.102675925754427	0.0991353765904811	0.145162515721776	0.113297573246264	0.113297573246264	0.0849731799346981	0.152243614049667	0.11683812241021	0.138081417393884	0.102675925754427	0.120378671574156
TAG	0.120378671574156	0.0920542782625896	0.106216474918373	0.0955948274265353	0.11683812241021	0.0920542782625896	0.0955948274265353	0.11683812241021	0.0920542782625896	0.11683812241021	0.0955948274265353	0.11683812241021	0.127459769902047	0.0885137290986438	0.127459769902047	0.155784163213613	0.208892400672799	0.393000957197979	0.80016411105174	0.782461365232011	0.630217751182344	0.647920497002073	0.655001595329964	0.715190931117042	0.690407086969422	0.739974775264662	0.747055873592554	0.715190931117042	0.623136652854452	0.417784801345599	0.318649424755118	0.254919539804094	0.208892400672799	0.177027458197288	0.205351851508854	0.187649105689125	0.180568007361233	0.148703064885722	0.155784163213613	0.152243614049667	0.0955948274265353	0.14162196655783	0.159324712377559	0.0814326307707523	0.131000319065993	0.127459769902047	0.0920542782625896	0.162865261541505	0.145162515721776
TAG	0.120378671574156	0.0885137290986438	0.134540868229939	0.127459769902047	0.0920542782625896	0.120378671574156	0.138081417393884	0.134540868229939	0.106216474918373	0.113297573246264	0.11683812241021	0.106216474918373	0.0849731799346981	0.0991353765904811	0.109757024082318	0.152243614049667	0.184108556525179	0.368217113050358	0.789542463559903	0.655001595329964	0.555866218739483	0.56648786623132	0.605433907034724	0.587731161214995	0.587731161214995	0.63375830034629	0.577109513723158	0.570028415395266	0.467352489640839	0.325730523083009	0.269081736459877	0.237216793984365	0.187649105689125	0.194730204017016	0.159324712377559	0.187649105689125	0.134540868229939	0.11683812241021	0.123919220738101	0.120378671574156	0.0955948274265353	0.109757024082318	0.113297573246264	0.113297573246264	0.138081417393884	0.0991353765904811	0.11683812241021	0.138081417393884	0.120378671574156
TAG	0.102675925754427	0.0991353765904811	0.109757024082318	0.131000319065993	0.127459769902047	0.148703064885722	0.123919220738101	0.120378671574156	0.0991353765904811	0.0991353765904811	0.0708109832789151	0.113297573246264	0.123919220738101	0.0708109832789151	0.11683812241021	0.138081417393884	0.198270753180962	0.382379309706141	0.786001914395957	0.669163791985747	0.570028415395266	0.608974456198669	0.591271710378941	0.65854214449391	0.651461046166018	0.63375830034629	0.647920497002073	0.644379947838127	0.531082374591863	0.346973818066684	0.279703383951714	0.262000638131986	0.162865261541505	0.134540868229939	0.173486909033342	0.173486909033342	0.169946359869396	0.162865261541505	0.11683812241021	0.0778920816068066	0.113297573246264	0.106216474918373	0.11683812241021	0.14162196655783	0.0885137290986438	0.0743515324428608	0.120378671574156	0.113297573246264	0.138081417393884
TAG	0.0991353765904811	0.0920542782625896	0.148703064885722	0.155784163213613	0.14162196655783	0.145162515721776	0.113297573246264	0.0814326307707523	0.123919220738101	0.0637298849510235	0.0814326307707523	0.127459769902047	0.0955948274265353	0.123919220738101	0.120378671574156	0.159324712377559	0.169946359869396	0.382379309706141	0.839110151855143	0.764758619412283	0.65854214449391	0.679785439477585	0.63375830034629	0.693947636133368	0.697488185297313	0.686866537805476	0.686866537805476	0.669163791985747	0.538163472919754	0.318649424755118	0.304487228099335	0.205351851508854	0.237216793984365	0.131000319065993	0.134540868229939	0.208892400672799	0.148703064885722	0.109757024082318	0.0708109832789151	0.109757024082318	0.102675925754427	0.159324712377559	0.0920542782625896	0.131000319065993	0.123919220738101	0.127459769902047	0.127459769902047	0.106216474918373	0.0955948274265353
TAG	0.123919220738101	0.0849731799346981	0.113297573246264	0.123919220738101	0.131000319065993	0.120378671574156	0.123919220738101	0.109757024082318	0.106216474918373	0.127459769902047	0.0637298849510235	0.113297573246264	0.131000319065993	0.102675925754427	0.106216474918373	0.194730204017016	0.212432949836745	0.417784801345599	0.835569602691198	0.757677521084391	0.665623242821801	0.676244890313639	0.651461046166018	0.693947636133368	0.676244890313639	0.722272029444934	0.747055873592554	0.686866537805476	0.573568964559212	0.378838760542196	0.336352170574846	0.279703383951714	0.205351851508854	0.134540868229939	0.169946359869396	0.173486909033342	0.187649105689125	0.0920542782625896	0.131000319065993	0.14162196655783	0.0920542782625896	0.138081417393884	0.148703064885722	0.0955948274265353	0.14162196655783	0.0920542782625896	0.0955948274265353	0.138081417393884	0.113297573246264
TAG	0.145162515721776	0.127459769902047	0.106216474918373	0.0601893357870778	0.148703064885722	0.127459769902047	0.106216474918373	0.0814326307707523	0.0991353765904811	0.0955948274265353	0.0672704341149693	0.109757024082318	0.11683812241021	0.113297573246264	0.0849731799346981	0.106216474918373	0.237216793984365	0.410703703017707	0.835569602691198	0.743515324428608	0.665623242821801	0.651461046166018	0.708109832789151	0.704569283625205	0.704569283625205	0.704569283625205	0.732893676936771	0.704569283625205	0.555866218739483	0.389460408034033	0.318649424755118	0.269081736459877	0.226595146492528	0.177027458197288	0.14162196655783	0.208892400672799	0.180568007361233	0.180568007361233	0.131000319065993	0.106216474918373	0.102675925754427	0.0778920816068066	0.109757024082318	0.11683812241021	0.162865261541505	0.0955948274265353	0.11683812241021	0.11683812241021	0.127459769902047
TAG	0.113297573246264	0.106216474918373	0.134540868229939	0.113297573246264	0.0885137290986438	0.0672704341149693	0.0814326307707523	0.106216474918373	0.109757024082318	0.0885137290986438	0.102675925754427	0.0849731799346981	0.106216474918373	0.134540868229939	0.109757024082318	0.173486909033342	0.191189654853071	0.354054916394575	0.793083012723849	0.722272029444934	0.577109513723158	0.612515005362615	0.63375830034629	0.616055554526561	0.665623242821801	0.665623242821801	0.647920497002073	0.626677202018398	0.562947317067375	0.371757662214304	0.346973818066684	0.230135695656474	0.187649105689125	0.201811302344908	0.127459769902047	0.201811302344908	0.173486909033342	0.113297573246264	0.0778920816068066	0.106216474918373	0.0991353765904811	0.109757024082318	0.0991353765904811	0.0885137290986438	0.0955948274265353	0.0920542782625896	0.0920542782625896	0.109757024082318	0.120378671574156
TAG	0.11683812241021	0.0955948274265353	0.0991353765904811	0.113297573246264	0.138081417393884	0.14162196655783	0.0814326307707523	0.109757024082318	0.0885137290986438	0.131000319065993	0.106216474918373	0.0849731799346981	0.113297573246264	0.14162196655783	0.134540868229939	0.120378671574156	0.180568007361233	0.385919858870087	0.77538026690412	0.725812578608879	0.626677202018398	0.616055554526561	0.612515005362615	0.651461046166018	0.662082693657856	0.697488185297313	0.665623242821801	0.644379947838127	0.513379628772134	0.403622604689816	0.28324393311566	0.269081736459877	0.226595146492528	0.208892400672799	0.177027458197288	0.191189654853071	0.173486909033342	0.152243614049667	0.120378671574156	0.11683812241021	0.0955948274265353	0.11683812241021	0.0743515324428608	0.120378671574156	0.0920542782625896	0.0814326307707523	0.0849731799346981	0.109757024082318	0.131000319065993
TAG	0.0814326307707523	0.123919220738101	0.109757024082318	0.0991353765904811	0.131000319065993	0.109757024082318	0.0920542782625896	0.106216474918373	0.106216474918373	0.134540868229939	0.113297573246264	0.0885137290986438	0.109757024082318	0.106216474918373	0.109757024082318	0.102675925754427	0.198270753180962	0.343433268902738	0.796623561887794	0.693947636133368	0.573568964559212	0.619596103690507	0.584190612051049	0.598352808706832	0.594812259542886	0.623136652854452	0.637298849510235	0.623136652854452	0.527541825427917	0.361136014722467	0.315108875591172	0.237216793984365	0.201811302344908	0.201811302344908	0.131000319065993	0.169946359869396	0.180568007361233	0.148703064885722	0.109757024082318	0.113297573246264	0.109757024082318	0.0955948274265353	0.145162515721776	0.0849731799346981	0.102675925754427	0.0814326307707523	0.109757024082318	0.14162196655783	0.109757024082318
TAG	0.123919220738101	0.106216474918373	0.120378671574156	0.109757024082318	0.109757024082318	0.152243614049667	0.0885137290986438	0.0778920816068066	0.109757024082318	0.106216474918373	0.120378671574156	0.120378671574156	0.0885137290986438	0.127459769902047	0.0955948274265353	0.102675925754427	0.14162196655783	0.329271072246955	0.65854214449391	0.5417040220837	0.439028096329273	0.527541825427917	0.545244571247646	0.524001276263971	0.548785120411592	0.573568964559212	0.559406767903429	0.538163472919754	0.474433587968731	0.329271072246955	0.262000638131986	0.226595146492528	0.205351851508854	0.155784163213613	0.134540868229939	0.148703064885722	0.159324712377559	0.123919220738101	0.120378671574156	0.131000319065993	0.0955948274265353	0.11683812241021	0.0885137290986438	0.109757024082318	0.0991353765904811	0.0778920816068066	0.0849731799346981	0.0814326307707523	0.131000319065993
TAG	0.0814326307707523	0.123919220738101	0.127459769902047	0.127459769902047	0.106216474918373	0.0991353765904811	0.123919220738101	0.106216474918373	0.0955948274265353	0.0955948274265353	0.14162196655783	0.0991353765904811	0.0991353765904811	0.145162515721776	0.152243614049667	0.134540868229939	0.184108556525179	0.346973818066684	0.80016411105174	0.686866537805476	0.608974456198669	0.630217751182344	0.608974456198669	0.644379947838127	0.644379947838127	0.68332598864153	0.647920497002073	0.662082693657856	0.587731161214995	0.343433268902738	0.354054916394575	0.25846008896804	0.201811302344908	0.184108556525179	0.198270753180962	0.16640581070545	0.169946359869396	0.138081417393884	0.123919220738101	0.113297573246264	0.138081417393884	0.0991353765904811	0.109757024082318	0.152243614049667	0.0708109832789151	0.14162196655783	0.127459769902047	0.102675925754427	0.0991353765904811
TAG	0.113297573246264	0.106216474918373	0.11683812241021	0.102675925754427	0.0708109832789151	0.0991353765904811	0.127459769902047	0.0814326307707523	0.0991353765904811	0.113297573246264	0.113297573246264	0.113297573246264	0.113297573246264	0.0885137290986438	0.109757024082318	0.123919220738101	0.215973499000691	0.30802777726328	0.701028734461259	0.651461046166018	0.591271710378941	0.601893357870778	0.594812259542886	0.647920497002073	0.637298849510235	0.637298849510235	0.601893357870778	0.612515005362615	0.488595784624514	0.343433268902738	0.30802777726328	0.244297892312257	0.215973499000691	0.159324712377559	0.152243614049667	0.162865261541505	0.205351851508854	0.127459769902047	0.145162515721776	0.0991353765904811	0.0778920816068066	0.0955948274265353	0.113297573246264	0.106216474918373	0.0849731799346981	0.106216474918373	0.120378671574156	0.0955948274265353	0.16640581070545
TAG	0.120378671574156	0.0920542782625896	0.145162515721776	0.16640581070545	0.123919220738101	0.120378671574156	0.0920542782625896	0.138081417393884	0.134540868229939	0.14162196655783	0.145162515721776	0.138081417393884	0.145162515721776	0.0991353765904811	0.134540868229939	0.212432949836745	0.254919539804094	0.417784801345599	0.959488823429299	0.817866856871469	0.676244890313639	0.757677521084391	0.708109832789151	0.739974775264662	0.711650381953096	0.789542463559903	0.761218070248337	0.793083012723849	0.686866537805476	0.417784801345599	0.339892719738792	0.286784482279606	0.230135695656474	0.184108556525179	0.201811302344908	0.205351851508854	0.194730204017016	0.127459769902047	0.102675925754427	0.11683812241021	0.102675925754427	0.11683812241021	0.155784163213613	0.134540868229939	0.11683812241021	0.123919220738101	0.113297573246264	0.14162196655783	0.11683812241021
TAG	0.0955948274265353	0.162865261541505	0.14162196655783	0.152243614049667	0.11683812241021	0.14162196655783	0.134540868229939	0.0991353765904811	0.127459769902047	0.11683812241021	0.113297573246264	0.0778920816068066	0.131000319065993	0.180568007361233	0.145162515721776	0.134540868229939	0.240757343148311	0.481514686296622	1.03738090503611	0.885137290986438	0.786001914395957	0.817866856871469	0.793083012723849	0.768299168576228	0.828488504363306	0.849731799346981	0.863893996002764	0.828488504363306	0.711650381953096	0.431946998001382	0.389460408034033	0.318649424755118	0.208892400672799	0.184108556525179	0.177027458197288	0.251378990640148	0.205351851508854	0.16640581070545	0.138081417393884	0.155784163213613	0.0991353765904811	0.123919220738101	0.106216474918373	0.134540868229939	0.134540868229939	0.102675925754427	0.120378671574156	0.106216474918373	0.138081417393884
TAG	0.162865261541505	0.123919220738101	0.109757024082318	0.155784163213613	0.131000319065993	0.138081417393884	0.120378671574156	0.138081417393884	0.109757024082318	0.109757024082318	0.127459769902047	0.11683812241021	0.106216474918373	0.134540868229939	0.127459769902047	0.177027458197288	0.262000638131986	0.495676882952405	1.05154310169189	0.909921135134058	0.757677521084391	0.803704660215686	0.782461365232011	0.810785758543577	0.856812897674872	0.870975094330655	0.835569602691198	0.846191250183035	0.722272029444934	0.456730842149002	0.393000957197979	0.318649424755118	0.251378990640148	0.169946359869396	0.205351851508854	0.223054597328582	0.169946359869396	0.162865261541505	0.134540868229939	0.0672704341149693	0.120378671574156	0.131000319065993	0.0778920816068066	0.120378671574156	0.123919220738101	0.106216474918373	0.0920542782625896	0.145162515721776	0.145162515721776
TAG	0.134540868229939	0.11683812241021	0.0955948274265353	0.127459769902047	0.134540868229939	0.127459769902047	0.123919220738101	0.145162515721776	0.102675925754427	0.138081417393884	0.138081417393884	0.11683812241021	0.120378671574156	0.14162196655783	0.180568007361233	0.169946359869396	0.23367624482042	0.463811940476894	1.1223540849708	0.913461684298004	0.736434226100717	0.803704660215686	0.778920816068066	0.849731799346981	0.874515643494601	0.878056192658547	0.874515643494601	0.920542782625896	0.711650381953096	0.449649743821111	0.403622604689816	0.304487228099335	0.269081736459877	0.184108556525179	0.191189654853071	0.226595146492528	0.240757343148311	0.155784163213613	0.109757024082318	0.0743515324428608	0.0778920816068066	0.148703064885722	0.0885137290986438	0.106216474918373	0.102675925754427	0.120378671574156	0.0991353765904811	0.0849731799346981	0.134540868229939
TAG	0.131000319065993	0.0991353765904811	0.106216474918373	0.148703064885722	0.152243614049667	0.123919220738101	0.138081417393884	0.131000319065993	0.109757024082318	0.102675925754427	0.109757024082318	0.127459769902047	0.120378671574156	0.131000319065993	0.134540868229939	0.194730204017016	0.215973499000691	0.460271391312948	1.03738090503611	0.948867175937462	0.793083012723849	0.856812897674872	0.782461365232011	0.82494795519936	0.89221838931433	0.867434545166709	0.888677840150384	0.878056192658547	0.754136971920445	0.456730842149002	0.389460408034033	0.304487228099335	0.230135695656474	0.169946359869396	0.177027458197288	0.254919539804094	0.212432949836745	0.155784163213613	0.106216474918373	0.106216474918373	0.0885137290986438	0.127459769902047	0.109757024082318	0.109757024082318	0.0920542782625896	0.0849731799346981	0.0920542782625896	0.11683812241021	0.106216474918373
TAG	0.155784163213613	0.159324712377559	0.0814326307707523	0.152243614049667	0.134540868229939	0.131000319065993	0.113297573246264	0.0920542782625896	0.109757024082318	0.109757024082318	0.0920542782625896	0.134540868229939	0.127459769902047	0.138081417393884	0.0955948274265353	0.152243614049667	0.208892400672799	0.474433587968731	1.10819188831502	0.934704979281679	0.789542463559903	0.828488504363306	0.828488504363306	0.874515643494601	0.821407406035415	0.89221838931433	0.920542782625896	0.870975094330655	0.718731480280988	0.446109194657165	0.329271072246955	0.297406129771443	0.23367624482042	0.212432949836745	0.159324712377559	0.223054597328582	0.205351851508854	0.148703064885722	0.11683812241021	0.0920542782625896	0.113297573246264	0.123919220738101	0.120378671574156	0.0991353765904811	0.11683812241021	0.0955948274265353	0.11683812241021	0.134540868229939	0.0814326307707523
TAG	0.123919220738101	0.138081417393884	0.159324712377559	0.134540868229939	0.138081417393884	0.14162196655783	0.120378671574156	0.120378671574156	0.0814326307707523	0.0814326307707523	0.152243614049667	0.0672704341149693	0.138081417393884	0.134540868229939	0.184108556525179	0.169946359869396	0.215973499000691	0.463811940476894	1.06570529834767	0.924083331789841	0.754136971920445	0.814326307707523	0.807245209379632	0.817866856871469	0.842650701019089	0.89221838931433	0.874515643494601	0.821407406035415	0.704569283625205	0.431946998001382	0.393000957197979	0.343433268902738	0.251378990640148	0.223054597328582	0.208892400672799	0.237216793984365	0.184108556525179	0.180568007361233	0.120378671574156	0.11683812241021	0.127459769902047	0.134540868229939	0.109757024082318	0.0637298849510235	0.131000319065993	0.102675925754427	0.138081417393884	0.134540868229939	0.173486909033342
TAG	0.123919220738101	0.123919220738101	0.120378671574156	0.155784163213613	0.138081417393884	0.152243614049667	0.113297573246264	0.106216474918373	0.134540868229939	0.120378671574156	0.127459769902047	0.109757024082318	0.152243614049667	0.123919220738101	0.120378671574156	0.184108556525179	0.230135695656474	0.449649743821111	1.04800255252794	0.867434545166709	0.7505964227565	0.789542463559903	0.803704660215686	0.80016411105174	0.846191250183035	0.89221838931433	0.80016411105174	0.771839717740174	0.708109832789151	0.442568645493219	0.37529821137825	0.318649424755118	0.244297892312257	0.215973499000691	0.198270753180962	0.208892400672799	0.177027458197288	0.162865261541505	0.106216474918373	0.120378671574156	0.0955948274265353	0.109757024082318	0.11683812241021	0.0814326307707523	0.0849731799346981	0.14162196655783	0.0920542782625896	0.106216474918373	0.159324712377559
TAG	0.109757024082318	0.138081417393884	0.127459769902047	0.152243614049667	0.152243614049667	0.169946359869396	0.123919220738101	0.123919220738101	0.14162196655783	0.109757024082318	0.109757024082318	0.109757024082318	0.138081417393884	0.145162515721776	0.148703064885722	0.180568007361233	0.240757343148311	0.467352489640839	0.973651020085082	0.828488504363306	0.715190931117042	0.736434226100717	0.754136971920445	0.757677521084391	0.757677521084391	0.803704660215686	0.796623561887794	0.842650701019089	0.665623242821801	0.431946998001382	0.382379309706141	0.293865580607497	0.279703383951714	0.219514048164637	0.184108556525179	0.240757343148311	0.194730204017016	0.155784163213613	0.155784163213613	0.131000319065993	0.120378671574156	0.127459769902047	0.131000319065993	0.148703064885722	0.11683812241021	0.11683812241021	0.131000319065993	0.127459769902047	0.123919220738101
TAG	0.0743515324428608	0.131000319065993	0.145162515721776	0.106216474918373	0.16640581070545	0.14162196655783	0.127459769902047	0.127459769902047	0.0885137290986438	0.11683812241021	0.113297573246264	0.127459769902047	0.134540868229939	0.14162196655783	0.120378671574156	0.169946359869396	0.215973499000691	0.428406448837436	0.902840036806167	0.817866856871469	0.690407086969422	0.732893676936771	0.704569283625205	0.722272029444934	0.768299168576228	0.786001914395957	0.807245209379632	0.764758619412283	0.626677202018398	0.474433587968731	0.382379309706141	0.297406129771443	0.244297892312257	0.177027458197288	0.215973499000691	0.23367624482042	0.184108556525179	0.134540868229939	0.113297573246264	0.11683812241021	0.0920542782625896	0.145162515721776	0.113297573246264	0.102675925754427	0.134540868229939	0.127459769902047	0.127459769902047	0.0991353765904811	0.134540868229939
TAG	0.0991353765904811	0.0955948274265353	0.113297573246264	0.127459769902047	0.120378671574156	0.134540868229939	0.106216474918373	0.134540868229939	0.109757024082318	0.123919220738101	0.106216474918373	0.0778920816068066	0.0885137290986438	0.123919220738101	0.0778920816068066	0.127459769902047	0.177027458197288	0.304487228099335	0.626677202018398	0.591271710378941	0.453190292985056	0.527541825427917	0.513379628772134	0.545244571247646	0.538163472919754	0.520460727100026	0.548785120411592	0.527541825427917	0.456730842149002	0.272622285623823	0.254919539804094	0.215973499000691	0.184108556525179	0.131000319065993	0.14162196655783	0.159324712377559	0.109757024082318	0.106216474918373	0.11683812241021	0.102675925754427	0.0955948274265353	0.102675925754427	0.0849731799346981	0.0849731799346981	0.109757024082318	0.0849731799346981	0.138081417393884	0.148703064885722	0.109757024082318
TAG	0.123919220738101	0.120378671574156	0.127459769902047	0.127459769902047	0.120378671574156	0.11683812241021	0.0814326307707523	0.120378671574156	0.113297573246264	0.102675925754427	0.0814326307707523	0.106216474918373	0.109757024082318	0.109757024082318	0.155784163213613	0.162865261541505	0.155784163213613	0.336352170574846	0.722272029444934	0.594812259542886	0.506298530444243	0.562947317067375	0.559406767903429	0.534622923755809	0.601893357870778	0.608974456198669	0.598352808706832	0.570028415395266	0.463811940476894	0.322189973919063	0.286784482279606	0.223054597328582	0.187649105689125	0.173486909033342	0.162865261541505	0.159324712377559	0.16640581070545	0.0955948274265353	0.120378671574156	0.113297573246264	0.0885137290986438	0.109757024082318	0.120378671574156	0.134540868229939	0.138081417393884	0.11683812241021	0.102675925754427	0.123919220738101	0.127459769902047
TAG	0.113297573246264	0.113297573246264	0.106216474918373	0.159324712377559	0.109757024082318	0.123919220738101	0.0814326307707523	0.106216474918373	0.106216474918373	0.120378671574156	0.127459769902047	0.148703064885722	0.11683812241021	0.102675925754427	0.145162515721776	0.159324712377559	0.205351851508854	0.361136014722467	0.895758938478275	0.778920816068066	0.644379947838127	0.672704341149693	0.679785439477585	0.669163791985747	0.7505964227565	0.704569283625205	0.711650381953096	0.704569283625205	0.591271710378941	0.456730842149002	0.332811621410901	0.262000638131986	0.208892400672799	0.155784163213613	0.14162196655783	0.169946359869396	0.148703064885722	0.159324712377559	0.11683812241021	0.123919220738101	0.127459769902047	0.0920542782625896	0.14162196655783	0.106216474918373	0.102675925754427	0.0955948274265353	0.131000319065993	0.113297573246264	0.106216474918373
TAG	0.134540868229939	0.138081417393884	0.123919220738101	0.145162515721776	0.11683812241021	0.162865261541505	0.127459769902047	0.123919220738101	0.0920542782625896	0.123919220738101	0.138081417393884	0.145162515721776	0.177027458197288	0.134540868229939	0.162865261541505	0.162865261541505	0.215973499000691	0.37529821137825	0.817866856871469	0.715190931117042	0.591271710378941	0.644379947838127	0.637298849510235	0.616055554526561	0.711650381953096	0.676244890313639	0.701028734461259	0.708109832789151	0.580650062887103	0.40008205552587	0.30802777726328	0.290325031443552	0.201811302344908	0.169946359869396	0.187649105689125	0.219514048164637	0.180568007361233	0.120378671574156	0.0885137290986438	0.173486909033342	0.109757024082318	0.134540868229939	0.113297573246264	0.102675925754427	0.0778920816068066	0.131000319065993	0.109757024082318	0.145162515721776	0.134540868229939
TAG	0.102675925754427	0.127459769902047	0.120378671574156	0.123919220738101	0.0955948274265353	0.148703064885722	0.0991353765904811	0.14162196655783	0.0991353765904811	0.127459769902047	0.120378671574156	0.11683812241021	0.0955948274265353	0.152243614049667	0.127459769902047	0.177027458197288	0.223054597328582	0.354054916394575	0.764758619412283	0.580650062887103	0.495676882952405	0.573568964559212	0.591271710378941	0.616055554526561	0.594812259542886	0.63375830034629	0.63375830034629	0.637298849510235	0.527541825427917	0.329271072246955	0.272622285623823	0.212432949836745	0.177027458197288	0.184108556525179	0.169946359869396	0.148703064885722	0.148703064885722	0.14162196655783	0.0991353765904811	0.120378671574156	0.120378671574156	0.109757024082318	0.134540868229939	0.106216474918373	0.0991353765904811	0.113297573246264	0.127459769902047	0.177027458197288	0.134540868229939
TAG	0.106216474918373	0.102675925754427	0.0991353765904811	0.0920542782625896	0.120378671574156	0.11683812241021	0.14162196655783	0.0814326307707523	0.0991353765904811	0.0778920816068066	0.0955948274265353	0.134540868229939	0.0955948274265353	0.120378671574156	0.127459769902047	0.0991353765904811	0.162865261541505	0.28324393311566	0.616055554526561	0.513379628772134	0.499217432116351	0.481514686296622	0.481514686296622	0.509839079608188	0.520460727100026	0.531082374591863	0.502757981280297	0.531082374591863	0.396541506361924	0.290325031443552	0.293865580607497	0.194730204017016	0.198270753180962	0.152243614049667	0.134540868229939	0.194730204017016	0.159324712377559	0.131000319065993	0.120378671574156	0.123919220738101	0.106216474918373	0.131000319065993	0.138081417393884	0.127459769902047	0.0849731799346981	0.102675925754427	0.109757024082318	0.109757024082318	0.138081417393884
TAG	0.0955948274265353	0.0955948274265353	0.145162515721776	0.131000319065993	0.0955948274265353	0.113297573246264	0.11683812241021	0.127459769902047	0.0955948274265353	0.109757024082318	0.102675925754427	0.113297573246264	0.0991353765904811	0.134540868229939	0.123919220738101	0.148703064885722	0.159324712377559	0.325730523083009	0.669163791985747	0.598352808706832	0.509839079608188	0.552325669575537	0.502757981280297	0.531082374591863	0.520460727100026	0.584190612051049	0.580650062887103	0.584190612051049	0.467352489640839	0.300946678935389	0.286784482279606	0.244297892312257	0.173486909033342	0.162865261541505	0.173486909033342	0.184108556525179	0.145162515721776	0.155784163213613	0.0849731799346981	0.113297573246264	0.131000319065993	0.127459769902047	0.134540868229939	0.0991353765904811	0.131000319065993	0.134540868229939	0.127459769902047	0.113297573246264	0.152243614049667
TAG	0.11683812241021	0.0885137290986438	0.11683812241021	0.14162196655783	0.138081417393884	0.102675925754427	0.0991353765904811	0.134540868229939	0.0885137290986438	0.113297573246264	0.106216474918373	0.131000319065993	0.131000319065993	0.113297573246264	0.134540868229939	0.123919220738101	0.194730204017016	0.339892719738792	0.676244890313639	0.5417040220837	0.453190292985056	0.495676882952405	0.481514686296622	0.538163472919754	0.509839079608188	0.49213633378846	0.538163472919754	0.495676882952405	0.460271391312948	0.272622285623823	0.25846008896804	0.198270753180962	0.173486909033342	0.102675925754427	0.152243614049667	0.162865261541505	0.127459769902047	0.131000319065993	0.131000319065993	0.127459769902047	0.102675925754427	0.127459769902047	0.102675925754427	0.148703064885722	0.127459769902047	0.123919220738101	0.138081417393884	0.11683812241021	0.155784163213613
TAG	0.138081417393884	0.120378671574156	0.127459769902047	0.162865261541505	0.162865261541505	0.145162515721776	0.0991353765904811	0.113297573246264	0.102675925754427	0.109757024082318	0.106216474918373	0.127459769902047	0.155784163213613	0.123919220738101	0.191189654853071	0.177027458197288	0.230135695656474	0.474433587968731	0.977191569249028	0.814326307707523	0.662082693657856	0.619596103690507	0.637298849510235	0.672704341149693	0.690407086969422	0.771839717740174	0.732893676936771	0.757677521084391	0.605433907034724	0.396541506361924	0.315108875591172	0.269081736459877	0.208892400672799	0.180568007361233	0.159324712377559	0.205351851508854	0.187649105689125	0.145162515721776	0.127459769902047	0.127459769902047	0.155784163213613	0.109757024082318	0.16640581070545	0.127459769902047	0.11683812241021	0.145162515721776	0.11683812241021	0.11683812241021	0.123919220738101
TAG	0.102675925754427	0.11683812241021	0.14162196655783	0.138081417393884	0.127459769902047	0.11683812241021	0.127459769902047	0.0814326307707523	0.123919220738101	0.138081417393884	0.109757024082318	0.159324712377559	0.131000319065993	0.123919220738101	0.131000319065993	0.187649105689125	0.240757343148311	0.453190292985056	1.05862420001978	0.895758938478275	0.732893676936771	0.764758619412283	0.796623561887794	0.764758619412283	0.828488504363306	0.860353446838818	0.846191250183035	0.860353446838818	0.679785439477585	0.453190292985056	0.407163153853762	0.304487228099335	0.23367624482042	0.184108556525179	0.205351851508854	0.276162834787769	0.169946359869396	0.134540868229939	0.127459769902047	0.138081417393884	0.11683812241021	0.0991353765904811	0.0920542782625896	0.123919220738101	0.0991353765904811	0.0991353765904811	0.0991353765904811	0.109757024082318	0.155784163213613
TAG	0.109757024082318	0.16640581070545	0.134540868229939	0.148703064885722	0.145162515721776	0.14162196655783	0.109757024082318	0.131000319065993	0.127459769902047	0.0991353765904811	0.138081417393884	0.120378671574156	0.0778920816068066	0.131000319065993	0.169946359869396	0.16640581070545	0.272622285623823	0.474433587968731	1.07986749500345	0.94178607760957	0.80016411105174	0.803704660215686	0.80016411105174	0.870975094330655	0.842650701019089	0.902840036806167	0.863893996002764	0.938245528445624	0.747055873592554	0.49213633378846	0.378838760542196	0.329271072246955	0.244297892312257	0.180568007361233	0.230135695656474	0.208892400672799	0.187649105689125	0.138081417393884	0.138081417393884	0.102675925754427	0.11683812241021	0.109757024082318	0.14162196655783	0.0991353765904811	0.109757024082318	0.11683812241021	0.120378671574156	0.113297573246264	0.155784163213613
TAG	0.0955948274265353	0.120378671574156	0.162865261541505	0.173486909033342	0.173486909033342	0.131000319065993	0.120378671574156	0.109757024082318	0.0991353765904811	0.109757024082318	0.123919220738101	0.102675925754427	0.152243614049667	0.138081417393884	0.148703064885722	0.191189654853071	0.226595146492528	0.477974137132677	1.16484067493815	1.03029980670821	0.867434545166709	0.906380585970113	0.906380585970113	0.895758938478275	0.913461684298004	0.927623880953787	0.938245528445624	0.934704979281679	0.82494795519936	0.520460727100026	0.421325350509545	0.315108875591172	0.240757343148311	0.177027458197288	0.219514048164637	0.198270753180962	0.180568007361233	0.162865261541505	0.113297573246264	0.134540868229939	0.11683812241021	0.0672704341149693	0.0991353765904811	0.127459769902047	0.113297573246264	0.106216474918373	0.0991353765904811	0.0991353765904811	0.120378671574156
TAG	0.127459769902047	0.0991353765904811	0.148703064885722	0.162865261541505	0.11683812241021	0.208892400672799	0.127459769902047	0.120378671574156	0.0743515324428608	0.102675925754427	0.0955948274265353	0.113297573246264	0.138081417393884	0.134540868229939	0.152243614049667	0.148703064885722	0.262000638131986	0.524001276263971	1.23565165821707	1.03738090503611	0.835569602691198	0.885137290986438	0.938245528445624	0.959488823429299	0.977191569249028	0.945326626773516	0.955948274265353	0.945326626773516	0.796623561887794	0.524001276263971	0.410703703017707	0.361136014722467	0.254919539804094	0.198270753180962	0.198270753180962	0.230135695656474	0.219514048164637	0.148703064885722	0.145162515721776	0.0849731799346981	0.113297573246264	0.131000319065993	0.11683812241021	0.109757024082318	0.120378671574156	0.102675925754427	0.0955948274265353	0.0849731799346981	0.0955948274265353
TAG	0.106216474918373	0.123919220738101	0.106216474918373	0.134540868229939	0.14162196655783	0.138081417393884	0.106216474918373	0.0955948274265353	0.109757024082318	0.0778920816068066	0.0778920816068066	0.148703064885722	0.134540868229939	0.109757024082318	0.155784163213613	0.169946359869396	0.251378990640148	0.509839079608188	1.25689495320074	1.02675925754427	0.853272348510926	0.895758938478275	0.94178607760957	0.955948274265353	0.952407725101407	0.994894315068756	1.00197541339665	0.963029372593245	0.82494795519936	0.488595784624514	0.421325350509545	0.354054916394575	0.279703383951714	0.177027458197288	0.191189654853071	0.251378990640148	0.169946359869396	0.173486909033342	0.123919220738101	0.109757024082318	0.131000319065993	0.0920542782625896	0.131000319065993	0.106216474918373	0.0885137290986438	0.0814326307707523	0.131000319065993	0.0778920816068066	0.0991353765904811
TAG	0.0531082374591863	0.0920542782625896	0.127459769902047	0.131000319065993	0.127459769902047	0.134540868229939	0.155784163213613	0.0814326307707523	0.102675925754427	0.106216474918373	0.109757024082318	0.0672704341149693	0.0991353765904811	0.127459769902047	0.131000319065993	0.159324712377559	0.254919539804094	0.506298530444243	1.2533544040368	1.05154310169189	0.913461684298004	0.867434545166709	0.94178607760957	0.994894315068756	0.977191569249028	0.994894315068756	1.00905651172454	0.973651020085082	0.807245209379632	0.51692017793608	0.40008205552587	0.35051436723063	0.269081736459877	0.184108556525179	0.208892400672799	0.237216793984365	0.219514048164637	0.177027458197288	0.109757024082318	0.102675925754427	0.109757024082318	0.106216474918373	0.11683812241021	0.102675925754427	0.0849731799346981	0.0778920816068066	0.0814326307707523	0.11683812241021	0.109757024082318
TAG	0.113297573246264	0.0743515324428608	0.120378671574156	0.131000319065993	0.138081417393884	0.127459769902047	0.113297573246264	0.0849731799346981	0.113297573246264	0.106216474918373	0.0778920816068066	0.0814326307707523	0.0920542782625896	0.123919220738101	0.134540868229939	0.180568007361233	0.230135695656474	0.524001276263971	1.31708428898782	1.09757024082318	0.906380585970113	0.934704979281679	0.973651020085082	0.94178607760957	1.00905651172454	1.05508365085583	1.03738090503611	1.01967815921638	0.82494795519936	0.509839079608188	0.410703703017707	0.354054916394575	0.244297892312257	0.194730204017016	0.173486909033342	0.244297892312257	0.180568007361233	0.127459769902047	0.0849731799346981	0.120378671574156	0.162865261541505	0.0708109832789151	0.123919220738101	0.106216474918373	0.113297573246264	0.138081417393884	0.0885137290986438	0.0991353765904811	0.0955948274265353
TAG	0.11683812241021	0.131000319065993	0.127459769902047	0.169946359869396	0.159324712377559	0.145162515721776	0.148703064885722	0.109757024082318	0.106216474918373	0.0885137290986438	0.106216474918373	0.11683812241021	0.0778920816068066	0.14162196655783	0.127459769902047	0.219514048164637	0.237216793984365	0.555866218739483	1.24273275654496	1.09402969165924	0.945326626773516	0.920542782625896	0.963029372593245	0.991353765904811	0.959488823429299	1.00197541339665	1.00905651172454	0.987813216740865	0.835569602691198	0.527541825427917	0.42486589967349	0.329271072246955	0.223054597328582	0.208892400672799	0.169946359869396	0.244297892312257	0.223054597328582	0.148703064885722	0.120378671574156	0.0885137290986438	0.11683812241021	0.0849731799346981	0.113297573246264	0.123919220738101	0.109757024082318	0.0708109832789151	0.0672704341149693	0.0849731799346981	0.0778920816068066
TAG	0.106216474918373	0.120378671574156	0.123919220738101	0.131000319065993	0.177027458197288	0.127459769902047	0.127459769902047	0.0991353765904811	0.11683812241021	0.109757024082318	0.0991353765904811	0.113297573246264	0.0672704341149693	0.138081417393884	0.14162196655783	0.152243614049667	0.25846008896804	0.527541825427917	1.18254342075788	1.05862420001978	0.856812897674872	0.895758938478275	0.977191569249028	0.948867175937462	0.96656992175719	0.973651020085082	1.00905651172454	1.01259706088849	0.82494795519936	0.538163472919754	0.439028096329273	0.322189973919063	0.240757343148311	0.201811302344908	0.223054597328582	0.23367624482042	0.223054597328582	0.127459769902047	0.0814326307707523	0.127459769902047	0.0885137290986438	0.106216474918373	0.145162515721776	0.120378671574156	0.148703064885722	0.0708109832789151	0.0814326307707523	0.0955948274265353	0.123919220738101
TAG	0.138081417393884	0.106216474918373	0.148703064885722	0.159324712377559	0.123919220738101	0.127459769902047	0.0991353765904811	0.0991353765904811	0.0849731799346981	0.106216474918373	0.0920542782625896	0.102675925754427	0.145162515721776	0.138081417393884	0.187649105689125	0.145162515721776	0.25846008896804	0.513379628772134	1.24981385487285	1.03384035587216	0.874515643494601	0.909921135134058	0.927623880953787	0.927623880953787	0.984272667576919	1.00197541339665	0.952407725101407	1.02675925754427	0.814326307707523	0.502757981280297	0.446109194657165	0.329271072246955	0.262000638131986	0.184108556525179	0.247838441476203	0.219514048164637	0.219514048164637	0.148703064885722	0.120378671574156	0.11683812241021	0.120378671574156	0.0920542782625896	0.0955948274265353	0.0814326307707523	0.11683812241021	0.0814326307707523	0.120378671574156	0.0885137290986438	0.106216474918373
TAG	0.0955948274265353	0.123919220738101	0.123919220738101	0.11683812241021	0.106216474918373	0.0991353765904811	0.123919220738101	0.0354054916394575	0.109757024082318	0.0955948274265353	0.0955948274265353	0.123919220738101	0.127459769902047	0.113297573246264	0.169946359869396	0.152243614049667	0.226595146492528	0.513379628772134	1.19670561741366	1.07986749500345	0.874515643494601	0.899299487642221	0.885137290986438	0.948867175937462	0.955948274265353	0.938245528445624	1.01967815921638	1.01259706088849	0.832029053527252	0.548785120411592	0.393000957197979	0.318649424755118	0.226595146492528	0.169946359869396	0.237216793984365	0.205351851508854	0.230135695656474	0.11683812241021	0.148703064885722	0.109757024082318	0.0885137290986438	0.109757024082318	0.0920542782625896	0.0920542782625896	0.109757024082318	0.0637298849510235	0.0778920816068066	0.0991353765904811	0.109757024082318
TAG	0.0991353765904811	0.0955948274265353	0.109757024082318	0.120378671574156	0.123919220738101	0.113297573246264	0.138081417393884	0.0672704341149693	0.134540868229939	0.113297573246264	0.056648786623132	0.14162196655783	0.106216474918373	0.102675925754427	0.138081417393884	0.155784163213613	0.208892400672799	0.470893038804785	1.19670561741366	1.05154310169189	0.842650701019089	0.878056192658547	0.906380585970113	0.881596741822492	0.931164430117733	0.96656992175719	0.984272667576919	0.934704979281679	0.757677521084391	0.495676882952405	0.396541506361924	0.37529821137825	0.28324393311566	0.180568007361233	0.194730204017016	0.219514048164637	0.205351851508854	0.120378671574156	0.134540868229939	0.113297573246264	0.127459769902047	0.0849731799346981	0.0920542782625896	0.0778920816068066	0.0814326307707523	0.102675925754427	0.113297573246264	0.0849731799346981	0.0849731799346981
TAG	0.11683812241021	0.0814326307707523	0.169946359869396	0.0920542782625896	0.127459769902047	0.0955948274265353	0.127459769902047	0.123919220738101	0.131000319065993	0.0778920816068066	0.109757024082318	0.0637298849510235	0.145162515721776	0.109757024082318	0.138081417393884	0.173486909033342	0.215973499000691	0.502757981280297	1.20378671574156	1.03029980670821	0.849731799346981	0.870975094330655	0.899299487642221	0.927623880953787	0.899299487642221	0.934704979281679	0.952407725101407	0.96656992175719	0.803704660215686	0.509839079608188	0.428406448837436	0.346973818066684	0.254919539804094	0.177027458197288	0.23367624482042	0.251378990640148	0.180568007361233	0.145162515721776	0.127459769902047	0.109757024082318	0.11683812241021	0.0814326307707523	0.0814326307707523	0.123919220738101	0.0778920816068066	0.113297573246264	0.0743515324428608	0.120378671574156	0.0920542782625896
TAG	0.145162515721776	0.113297573246264	0.152243614049667	0.138081417393884	0.145162515721776	0.145162515721776	0.109757024082318	0.0991353765904811	0.134540868229939	0.123919220738101	0.102675925754427	0.14162196655783	0.134540868229939	0.113297573246264	0.155784163213613	0.155784163213613	0.244297892312257	0.488595784624514	1.1294351832987	1.03029980670821	0.810785758543577	0.796623561887794	0.832029053527252	0.860353446838818	0.874515643494601	0.881596741822492	0.920542782625896	0.96656992175719	0.743515324428608	0.467352489640839	0.431946998001382	0.304487228099335	0.223054597328582	0.191189654853071	0.215973499000691	0.251378990640148	0.219514048164637	0.14162196655783	0.159324712377559	0.0991353765904811	0.106216474918373	0.131000319065993	0.0991353765904811	0.113297573246264	0.106216474918373	0.113297573246264	0.0460271391312948	0.14162196655783	0.134540868229939
TAG	0.148703064885722	0.131000319065993	0.123919220738101	0.134540868229939	0.145162515721776	0.145162515721776	0.127459769902047	0.123919220738101	0.102675925754427	0.123919220738101	0.134540868229939	0.113297573246264	0.131000319065993	0.152243614049667	0.138081417393884	0.155784163213613	0.205351851508854	0.453190292985056	1.09048914249529	0.899299487642221	0.761218070248337	0.778920816068066	0.839110151855143	0.835569602691198	0.80016411105174	0.839110151855143	0.906380585970113	0.846191250183035	0.704569283625205	0.470893038804785	0.357595465558521	0.325730523083009	0.223054597328582	0.169946359869396	0.215973499000691	0.25846008896804	0.177027458197288	0.134540868229939	0.134540868229939	0.14162196655783	0.0920542782625896	0.0885137290986438	0.0849731799346981	0.0637298849510235	0.109757024082318	0.113297573246264	0.123919220738101	0.152243614049667	0.0920542782625896
TAG	0.113297573246264	0.0955948274265353	0.127459769902047	0.0955948274265353	0.11683812241021	0.148703064885722	0.180568007361233	0.11683812241021	0.113297573246264	0.145162515721776	0.131000319065993	0.145162515721776	0.14162196655783	0.11683812241021	0.173486909033342	0.173486909033342	0.223054597328582	0.407163153853762	0.970110470921136	0.839110151855143	0.711650381953096	0.771839717740174	0.786001914395957	0.77538026690412	0.722272029444934	0.786001914395957	0.761218070248337	0.807245209379632	0.662082693657856	0.428406448837436	0.382379309706141	0.25846008896804	0.223054597328582	0.180568007361233	0.16640581070545	0.180568007361233	0.198270753180962	0.123919220738101	0.138081417393884	0.0849731799346981	0.11683812241021	0.127459769902047	0.145162515721776	0.131000319065993	0.127459769902047	0.106216474918373	0.113297573246264	0.0778920816068066	0.131000319065993
TAG	0.0814326307707523	0.106216474918373	0.0778920816068066	0.127459769902047	0.11683812241021	0.102675925754427	0.106216474918373	0.127459769902047	0.0991353765904811	0.145162515721776	0.0743515324428608	0.11683812241021	0.138081417393884	0.134540868229939	0.0955948274265353	0.11683812241021	0.215973499000691	0.40008205552587	0.89221838931433	0.754136971920445	0.676244890313639	0.63375830034629	0.647920497002073	0.701028734461259	0.697488185297313	0.715190931117042	0.686866537805476	0.697488185297313	0.587731161214995	0.371757662214304	0.300946678935389	0.286784482279606	0.215973499000691	0.180568007361233	0.184108556525179	0.173486909033342	0.14162196655783	0.123919220738101	0.106216474918373	0.120378671574156	0.0920542782625896	0.0849731799346981	0.0991353765904811	0.0991353765904811	0.0991353765904811	0.106216474918373	0.113297573246264	0.0920542782625896	0.11683812241021
TAG	0.0885137290986438	0.0743515324428608	0.11683812241021	0.0955948274265353	0.0814326307707523	0.106216474918373	0.0920542782625896	0.102675925754427	0.0849731799346981	0.042486589967349	0.0849731799346981	0.0743515324428608	0.0814326307707523	0.0885137290986438	0.0920542782625896	0.11683812241021	0.162865261541505	0.361136014722467	0.828488504363306	0.701028734461259	0.598352808706832	0.612515005362615	0.644379947838127	0.676244890313639	0.686866537805476	0.722272029444934	0.697488185297313	0.697488185297313	0.598352808706832	0.403622604689816	0.297406129771443	0.304487228099335	0.230135695656474	0.134540868229939	0.14162196655783	0.198270753180962	0.184108556525179	0.131000319065993	0.0920542782625896	0.0672704341149693	0.106216474918373	0.0814326307707523	0.11683812241021	0.0849731799346981	0.0814326307707523	0.0672704341149693	0.0849731799346981	0.106216474918373	0.14162196655783
TAG	0.0743515324428608	0.0849731799346981	0.0991353765904811	0.0849731799346981	0.155784163213613	0.0849731799346981	0.0743515324428608	0.0601893357870778	0.0955948274265353	0.0849731799346981	0.120378671574156	0.109757024082318	0.0708109832789151	0.0920542782625896	0.113297573246264	0.134540868229939	0.194730204017016	0.354054916394575	0.835569602691198	0.718731480280988	0.594812259542886	0.644379947838127	0.619596103690507	0.718731480280988	0.693947636133368	0.718731480280988	0.701028734461259	0.747055873592554	0.626677202018398	0.414244252181653	0.286784482279606	0.25846008896804	0.173486909033342	0.173486909033342	0.198270753180962	0.177027458197288	0.184108556525179	0.127459769902047	0.131000319065993	0.127459769902047	0.113297573246264	0.0991353765904811	0.134540868229939	0.11683812241021	0.127459769902047	0.0778920816068066	0.0991353765904811	0.102675925754427	0.0920542782625896
TAG	0.0778920816068066	0.0955948274265353	0.131000319065993	0.106216474918373	0.14162196655783	0.120378671574156	0.109757024082318	0.0743515324428608	0.0778920816068066	0.113297573246264	0.0531082374591863	0.0672704341149693	0.0814326307707523	0.113297573246264	0.109757024082318	0.106216474918373	0.173486909033342	0.361136014722467	0.885137290986438	0.782461365232011	0.701028734461259	0.686866537805476	0.679785439477585	0.701028734461259	0.729353127772825	0.778920816068066	0.786001914395957	0.761218070248337	0.637298849510235	0.393000957197979	0.329271072246955	0.297406129771443	0.201811302344908	0.127459769902047	0.14162196655783	0.205351851508854	0.134540868229939	0.106216474918373	0.162865261541505	0.0672704341149693	0.11683812241021	0.131000319065993	0.0849731799346981	0.123919220738101	0.106216474918373	0.134540868229939	0.120378671574156	0.102675925754427	0.134540868229939
TAG	0.148703064885722	0.106216474918373	0.0743515324428608	0.127459769902047	0.131000319065993	0.0708109832789151	0.0885137290986438	0.113297573246264	0.0743515324428608	0.102675925754427	0.0708109832789151	0.131000319065993	0.0743515324428608	0.109757024082318	0.14162196655783	0.106216474918373	0.208892400672799	0.417784801345599	0.924083331789841	0.82494795519936	0.697488185297313	0.715190931117042	0.725812578608879	0.803704660215686	0.782461365232011	0.768299168576228	0.796623561887794	0.782461365232011	0.676244890313639	0.431946998001382	0.368217113050358	0.251378990640148	0.205351851508854	0.173486909033342	0.152243614049667	0.194730204017016	0.162865261541505	0.0955948274265353	0.127459769902047	0.0601893357870778	0.0743515324428608	0.0814326307707523	0.0814326307707523	0.11683812241021	0.0601893357870778	0.0743515324428608	0.0814326307707523	0.0814326307707523	0.109757024082318
TAG	0.123919220738101	0.127459769902047	0.155784163213613	0.123919220738101	0.131000319065993	0.145162515721776	0.102675925754427	0.0885137290986438	0.0708109832789151	0.0920542782625896	0.109757024082318	0.0849731799346981	0.145162515721776	0.145162515721776	0.0920542782625896	0.11683812241021	0.205351851508854	0.477974137132677	0.998434864232702	0.902840036806167	0.793083012723849	0.80016411105174	0.821407406035415	0.832029053527252	0.885137290986438	0.832029053527252	0.821407406035415	0.860353446838818	0.669163791985747	0.488595784624514	0.354054916394575	0.332811621410901	0.201811302344908	0.173486909033342	0.155784163213613	0.191189654853071	0.159324712377559	0.138081417393884	0.138081417393884	0.0601893357870778	0.0885137290986438	0.102675925754427	0.113297573246264	0.0920542782625896	0.106216474918373	0.127459769902047	0.109757024082318	0.0708109832789151	0.102675925754427
TAG	0.113297573246264	0.120378671574156	0.120378671574156	0.131000319065993	0.123919220738101	0.106216474918373	0.123919220738101	0.0601893357870778	0.113297573246264	0.106216474918373	0.0814326307707523	0.127459769902047	0.106216474918373	0.106216474918373	0.11683812241021	0.159324712377559	0.208892400672799	0.502757981280297	1.11173243747897	0.977191569249028	0.807245209379632	0.803704660215686	0.874515643494601	0.909921135134058	0.938245528445624	0.913461684298004	0.91700223346195	0.91700223346195	0.768299168576228	0.485055235460568	0.403622604689816	0.311568326427226	0.25846008896804	0.208892400672799	0.230135695656474	0.208892400672799	0.180568007361233	0.134540868229939	0.138081417393884	0.120378671574156	0.0955948274265353	0.0708109832789151	0.0955948274265353	0.0955948274265353	0.0743515324428608	0.148703064885722	0.0672704341149693	0.0955948274265353	0.127459769902047
TAG	0.109757024082318	0.148703064885722	0.120378671574156	0.155784163213613	0.16640581070545	0.159324712377559	0.113297573246264	0.134540868229939	0.120378671574156	0.11683812241021	0.102675925754427	0.0814326307707523	0.148703064885722	0.162865261541505	0.11683812241021	0.131000319065993	0.251378990640148	0.481514686296622	1.17546232242999	1.03738090503611	0.870975094330655	0.927623880953787	0.867434545166709	0.959488823429299	0.96656992175719	0.994894315068756	0.913461684298004	0.948867175937462	0.768299168576228	0.502757981280297	0.407163153853762	0.304487228099335	0.223054597328582	0.205351851508854	0.223054597328582	0.240757343148311	0.184108556525179	0.14162196655783	0.106216474918373	0.106216474918373	0.0920542782625896	0.109757024082318	0.113297573246264	0.131000319065993	0.113297573246264	0.0849731799346981	0.109757024082318	0.0955948274265353	0.109757024082318
TAG	0.106216474918373	0.0885137290986438	0.113297573246264	0.138081417393884	0.102675925754427	0.138081417393884	0.102675925754427	0.127459769902047	0.113297573246264	0.106216474918373	0.109757024082318	0.0814326307707523	0.138081417393884	0.120378671574156	0.134540868229939	0.173486909033342	0.286784482279606	0.5417040220837	1.22148946156128	1.07632694583951	0.902840036806167	0.94178607760957	0.878056192658547	0.959488823429299	1.00551596256059	0.994894315068756	0.980732118412973	0.991353765904811	0.789542463559903	0.506298530444243	0.389460408034033	0.332811621410901	0.272622285623823	0.212432949836745	0.187649105689125	0.226595146492528	0.215973499000691	0.138081417393884	0.127459769902047	0.0991353765904811	0.120378671574156	0.127459769902047	0.138081417393884	0.131000319065993	0.0955948274265353	0.113297573246264	0.0814326307707523	0.0885137290986438	0.123919220738101
TAG	0.0814326307707523	0.0885137290986438	0.159324712377559	0.123919220738101	0.127459769902047	0.109757024082318	0.102675925754427	0.113297573246264	0.127459769902047	0.0814326307707523	0.131000319065993	0.0955948274265353	0.0637298849510235	0.120378671574156	0.152243614049667	0.162865261541505	0.247838441476203	0.499217432116351	1.24981385487285	1.10465133915107	0.874515643494601	0.924083331789841	0.934704979281679	0.952407725101407	0.959488823429299	1.00905651172454	1.02321870838032	0.994894315068756	0.821407406035415	0.562947317067375	0.410703703017707	0.322189973919063	0.276162834787769	0.180568007361233	0.177027458197288	0.194730204017016	0.194730204017016	0.113297573246264	0.106216474918373	0.0920542782625896	0.134540868229939	0.106216474918373	0.0955948274265353	0.0955948274265353	0.0920542782625896	0.106216474918373	0.0849731799346981	0.0885137290986438	0.0708109832789151
TAG	0.11683812241021	0.0814326307707523	0.11683812241021	0.134540868229939	0.113297573246264	0.159324712377559	0.102675925754427	0.0637298849510235	0.0743515324428608	0.11683812241021	0.109757024082318	0.0672704341149693	0.11683812241021	0.127459769902047	0.11683812241021	0.14162196655783	0.265541187295931	0.552325669575537	1.29584099400415	1.11173243747897	0.902840036806167	0.991353765904811	0.955948274265353	0.980732118412973	1.00905651172454	1.02675925754427	1.09048914249529	1.03738090503611	0.888677840150384	0.538163472919754	0.460271391312948	0.35051436723063	0.244297892312257	0.215973499000691	0.226595146492528	0.254919539804094	0.230135695656474	0.155784163213613	0.0991353765904811	0.11683812241021	0.134540868229939	0.0991353765904811	0.134540868229939	0.0955948274265353	0.0637298849510235	0.0637298849510235	0.0991353765904811	0.11683812241021	0.0778920816068066
TAG	0.0920542782625896	0.131000319065993	0.155784163213613	0.127459769902047	0.152243614049667	0.155784163213613	0.131000319065993	0.0637298849510235	0.113297573246264	0.127459769902047	0.14162196655783	0.145162515721776	0.14162196655783	0.113297573246264	0.134540868229939	0.14162196655783	0.272622285623823	0.527541825427917	1.35248978062728	1.18962451908577	0.96656992175719	1.00551596256059	1.03384035587216	1.09048914249529	1.02675925754427	1.11527298664291	1.08694859333135	1.05508365085583	0.888677840150384	0.56648786623132	0.442568645493219	0.343433268902738	0.269081736459877	0.212432949836745	0.219514048164637	0.262000638131986	0.184108556525179	0.138081417393884	0.11683812241021	0.127459769902047	0.0955948274265353	0.134540868229939	0.148703064885722	0.11683812241021	0.0814326307707523	0.0920542782625896	0.0920542782625896	0.11683812241021	0.102675925754427
TAG	0.0672704341149693	0.0920542782625896	0.131000319065993	0.169946359869396	0.148703064885722	0.0991353765904811	0.11683812241021	0.109757024082318	0.0708109832789151	0.113297573246264	0.102675925754427	0.109757024082318	0.134540868229939	0.120378671574156	0.131000319065993	0.159324712377559	0.262000638131986	0.601893357870778	1.40559801808646	1.22857055988918	1.01613761005243	1.04800255252794	1.04092145420005	1.09757024082318	1.04092145420005	1.13297573246264	1.06216474918373	1.14713792911842	0.948867175937462	0.587731161214995	0.467352489640839	0.343433268902738	0.23367624482042	0.191189654853071	0.23367624482042	0.262000638131986	0.208892400672799	0.159324712377559	0.113297573246264	0.0991353765904811	0.120378671574156	0.127459769902047	0.123919220738101	0.106216474918373	0.0814326307707523	0.109757024082318	0.0637298849510235	0.0814326307707523	0.0778920816068066
TAG	0.0920542782625896	0.0814326307707523	0.11683812241021	0.131000319065993	0.159324712377559	0.138081417393884	0.106216474918373	0.0955948274265353	0.109757024082318	0.0778920816068066	0.0991353765904811	0.0955948274265353	0.123919220738101	0.152243614049667	0.14162196655783	0.152243614049667	0.226595146492528	0.56648786623132	1.38081417393884	1.2462733057089	0.998434864232702	1.05154310169189	1.04800255252794	1.11881353580686	1.14359737995448	1.15775957661026	1.12589463413475	1.14359737995448	0.91700223346195	0.591271710378941	0.470893038804785	0.357595465558521	0.279703383951714	0.198270753180962	0.244297892312257	0.244297892312257	0.215973499000691	0.152243614049667	0.109757024082318	0.106216474918373	0.102675925754427	0.0885137290986438	0.0743515324428608	0.11683812241021	0.0885137290986438	0.0849731799346981	0.0955948274265353	0.109757024082318	0.123919220738101
TAG	0.131000319065993	0.0885137290986438	0.134540868229939	0.120378671574156	0.148703064885722	0.152243614049667	0.0849731799346981	0.134540868229939	0.0849731799346981	0.0991353765904811	0.106216474918373	0.0814326307707523	0.120378671574156	0.134540868229939	0.134540868229939	0.148703064885722	0.230135695656474	0.577109513723158	1.34894923146333	1.18608396992183	0.973651020085082	1.01613761005243	0.998434864232702	1.10819188831502	1.11173243747897	1.10111078998713	1.13651628162659	1.18608396992183	0.913461684298004	0.584190612051049	0.460271391312948	0.37529821137825	0.265541187295931	0.223054597328582	0.201811302344908	0.237216793984365	0.240757343148311	0.155784163213613	0.134540868229939	0.0955948274265353	0.123919220738101	0.0991353765904811	0.0920542782625896	0.0955948274265353	0.0955948274265353	0.0637298849510235	0.0743515324428608	0.0991353765904811	0.0885137290986438
TAG	0.14162196655783	0.0955948274265353	0.127459769902047	0.0885137290986438	0.162865261541505	0.123919220738101	0.102675925754427	0.120378671574156	0.109757024082318	0.0743515324428608	0.106216474918373	0.109757024082318	0.0885137290986438	0.109757024082318	0.14162196655783	0.148703064885722	0.265541187295931	0.509839079608188	1.29584099400415	1.13651628162659	0.938245528445624	1.00197541339665	0.970110470921136	1.01967815921638	1.03738090503611	1.09048914249529	1.09757024082318	1.07278639667556	0.856812897674872	0.5417040220837	0.414244252181653	0.364676563886413	0.276162834787769	0.198270753180962	0.198270753180962	0.23367624482042	0.194730204017016	0.16640581070545	0.134540868229939	0.106216474918373	0.0672704341149693	0.0885137290986438	0.0955948274265353	0.123919220738101	0.0672704341149693	0.0955948274265353	0.0920542782625896	0.123919220738101	0.0743515324428608
TAG	0.145162515721776	0.113297573246264	0.120378671574156	0.145162515721776	0.134540868229939	0.127459769902047	0.134540868229939	0.0814326307707523	0.109757024082318	0.0849731799346981	0.127459769902047	0.109757024082318	0.11683812241021	0.106216474918373	0.155784163213613	0.155784163213613	0.28324393311566	0.499217432116351	1.28167879734836	1.09048914249529	0.902840036806167	0.945326626773516	0.945326626773516	0.994894315068756	0.984272667576919	1.03384035587216	1.0834080441674	1.04800255252794	0.856812897674872	0.531082374591863	0.460271391312948	0.371757662214304	0.272622285623823	0.194730204017016	0.215973499000691	0.208892400672799	0.191189654853071	0.162865261541505	0.155784163213613	0.0991353765904811	0.0991353765904811	0.106216474918373	0.102675925754427	0.0814326307707523	0.120378671574156	0.138081417393884	0.0637298849510235	0.0920542782625896	0.0814326307707523
TAG	0.102675925754427	0.0991353765904811	0.169946359869396	0.102675925754427	0.127459769902047	0.134540868229939	0.123919220738101	0.120378671574156	0.0743515324428608	0.0885137290986438	0.11683812241021	0.113297573246264	0.123919220738101	0.152243614049667	0.123919220738101	0.148703064885722	0.184108556525179	0.495676882952405	1.22148946156128	1.02321870838032	0.874515643494601	0.863893996002764	0.913461684298004	0.952407725101407	0.994894315068756	0.959488823429299	0.984272667576919	0.977191569249028	0.807245209379632	0.506298530444243	0.42486589967349	0.336352170574846	0.279703383951714	0.194730204017016	0.254919539804094	0.254919539804094	0.191189654853071	0.145162515721776	0.148703064885722	0.0991353765904811	0.113297573246264	0.109757024082318	0.131000319065993	0.134540868229939	0.0920542782625896	0.0672704341149693	0.113297573246264	0.102675925754427	0.0885137290986438
TAG	0.11683812241021	0.131000319065993	0.127459769902047	0.152243614049667	0.109757024082318	0.11683812241021	0.113297573246264	0.0778920816068066	0.131000319065993	0.134540868229939	0.106216474918373	0.0708109832789151	0.11683812241021	0.145162515721776	0.145162515721776	0.145162515721776	0.240757343148311	0.470893038804785	1.13651628162659	0.980732118412973	0.828488504363306	0.867434545166709	0.856812897674872	0.888677840150384	0.948867175937462	0.948867175937462	0.870975094330655	0.931164430117733	0.782461365232011	0.499217432116351	0.396541506361924	0.339892719738792	0.223054597328582	0.194730204017016	0.201811302344908	0.247838441476203	0.184108556525179	0.0885137290986438	0.113297573246264	0.131000319065993	0.0955948274265353	0.0991353765904811	0.127459769902047	0.0672704341149693	0.106216474918373	0.0743515324428608	0.123919220738101	0.0991353765904811	0.0955948274265353
TAG	0.0743515324428608	0.0637298849510235	0.0991353765904811	0.113297573246264	0.131000319065993	0.109757024082318	0.120378671574156	0.0955948274265353	0.0920542782625896	0.120378671574156	0.131000319065993	0.102675925754427	0.11683812241021	0.134540868229939	0.131000319065993	0.134540868229939	0.212432949836745	0.467352489640839	1.06570529834767	0.94178607760957	0.739974775264662	0.863893996002764	0.853272348510926	0.902840036806167	0.881596741822492	0.96656992175719	0.842650701019089	0.881596741822492	0.793083012723849	0.49213633378846	0.40008205552587	0.315108875591172	0.25846008896804	0.230135695656474	0.194730204017016	0.226595146492528	0.208892400672799	0.155784163213613	0.123919220738101	0.109757024082318	0.106216474918373	0.127459769902047	0.109757024082318	0.0991353765904811	0.109757024082318	0.102675925754427	0.102675925754427	0.123919220738101	0.123919220738101
TAG	0.0920542782625896	0.148703064885722	0.138081417393884	0.16640581070545	0.184108556525179	0.145162515721776	0.0778920816068066	0.0672704341149693	0.0637298849510235	0.138081417393884	0.131000319065993	0.131000319065993	0.159324712377559	0.123919220738101	0.152243614049667	0.159324712377559	0.269081736459877	0.509839079608188	1.03029980670821	0.906380585970113	0.747055873592554	0.807245209379632	0.786001914395957	0.828488504363306	0.863893996002764	0.909921135134058	0.902840036806167	0.94178607760957	0.693947636133368	0.439028096329273	0.354054916394575	0.336352170574846	0.219514048164637	0.184108556525179	0.205351851508854	0.201811302344908	0.194730204017016	0.162865261541505	0.102675925754427	0.113297573246264	0.0920542782625896	0.145162515721776	0.102675925754427	0.0743515324428608	0.106216474918373	0.102675925754427	0.11683812241021	0.127459769902047	0.0955948274265353
TAG	0.109757024082318	0.123919220738101	0.0920542782625896	0.0708109832789151	0.11683812241021	0.127459769902047	0.145162515721776	0.109757024082318	0.0920542782625896	0.102675925754427	0.0920542782625896	0.123919220738101	0.145162515721776	0.14162196655783	0.145162515721776	0.152243614049667	0.205351851508854	0.439028096329273	0.909921135134058	0.863893996002764	0.697488185297313	0.786001914395957	0.743515324428608	0.810785758543577	0.803704660215686	0.803704660215686	0.867434545166709	0.82494795519936	0.637298849510235	0.435487547165328	0.357595465558521	0.332811621410901	0.237216793984365	0.198270753180962	0.191189654853071	0.187649105689125	0.177027458197288	0.127459769902047	0.102675925754427	0.123919220738101	0.0920542782625896	0.102675925754427	0.138081417393884	0.148703064885722	0.123919220738101	0.113297573246264	0.0778920816068066	0.109757024082318	0.127459769902047
TAG	0.106216474918373	0.11683812241021	0.14162196655783	0.138081417393884	0.131000319065993	0.0672704341149693	0.0955948274265353	0.0955948274265353	0.0991353765904811	0.145162515721776	0.0991353765904811	0.0708109832789151	0.127459769902047	0.123919220738101	0.14162196655783	0.113297573246264	0.205351851508854	0.382379309706141	0.888677840150384	0.810785758543577	0.63375830034629	0.665623242821801	0.679785439477585	0.736434226100717	0.715190931117042	0.732893676936771	0.764758619412283	0.77538026690412	0.616055554526561	0.385919858870087	0.354054916394575	0.276162834787769	0.201811302344908	0.187649105689125	0.152243614049667	0.230135695656474	0.134540868229939	0.123919220738101	0.109757024082318	0.0955948274265353	0.120378671574156	0.106216474918373	0.0672704341149693	0.0955948274265353	0.0885137290986438	0.127459769902047	0.0920542782625896	0.0601893357870778	0.131000319065993
TAG	0.11683812241021	0.0743515324428608	0.169946359869396	0.109757024082318	0.123919220738101	0.109757024082318	0.0920542782625896	0.0778920816068066	0.102675925754427	0.0991353765904811	0.113297573246264	0.109757024082318	0.127459769902047	0.109757024082318	0.123919220738101	0.127459769902047	0.187649105689125	0.346973818066684	0.793083012723849	0.686866537805476	0.619596103690507	0.612515005362615	0.640839398674181	0.672704341149693	0.672704341149693	0.644379947838127	0.690407086969422	0.669163791985747	0.570028415395266	0.403622604689816	0.311568326427226	0.286784482279606	0.169946359869396	0.145162515721776	0.173486909033342	0.194730204017016	0.152243614049667	0.14162196655783	0.0991353765904811	0.0955948274265353	0.127459769902047	0.102675925754427	0.131000319065993	0.0885137290986438	0.0920542782625896	0.0637298849510235	0.123919220738101	0.0708109832789151	0.123919220738101
TAG	0.127459769902047	0.123919220738101	0.106216474918373	0.109757024082318	0.102675925754427	0.0991353765904811	0.0743515324428608	0.11683812241021	0.11683812241021	0.0708109832789151	0.106216474918373	0.109757024082318	0.109757024082318	0.127459769902047	0.0955948274265353	0.131000319065993	0.155784163213613	0.297406129771443	0.771839717740174	0.626677202018398	0.552325669575537	0.591271710378941	0.573568964559212	0.577109513723158	0.623136652854452	0.559406767903429	0.608974456198669	0.647920497002073	0.509839079608188	0.35051436723063	0.244297892312257	0.230135695656474	0.184108556525179	0.180568007361233	0.14162196655783	0.180568007361233	0.16640581070545	0.134540868229939	0.0920542782625896	0.109757024082318	0.0920542782625896	0.138081417393884	0.131000319065993	0.11683812241021	0.120378671574156	0.109757024082318	0.0991353765904811	0.102675925754427	0.113297573246264
TAG	0.113297573246264	0.138081417393884	0.113297573246264	0.0991353765904811	0.109757024082318	0.0849731799346981	0.123919220738101	0.106216474918373	0.102675925754427	0.0849731799346981	0.127459769902047	0.134540868229939	0.0991353765904811	0.134540868229939	0.11683812241021	0.0955948274265353	0.155784163213613	0.322189973919063	0.793083012723849	0.676244890313639	0.637298849510235	0.626677202018398	0.63375830034629	0.662082693657856	0.68332598864153	0.672704341149693	0.722272029444934	0.68332598864153	0.577109513723158	0.368217113050358	0.339892719738792	0.25846008896804	0.194730204017016	0.194730204017016	0.155784163213613	0.198270753180962	0.159324712377559	0.120378671574156	0.0814326307707523	0.11683812241021	0.0920542782625896	0.123919220738101	0.0849731799346981	0.131000319065993	0.113297573246264	0.134540868229939	0.109757024082318	0.109757024082318	0.109757024082318
TAG	0.113297573246264	0.11683812241021	0.127459769902047	0.109757024082318	0.131000319065993	0.113297573246264	0.102675925754427	0.0778920816068066	0.109757024082318	0.120378671574156	0.113297573246264	0.0849731799346981	0.0708109832789151	0.123919220738101	0.102675925754427	0.162865261541505	0.215973499000691	0.37529821137825	0.835569602691198	0.715190931117042	0.601893357870778	0.655001595329964	0.626677202018398	0.68332598864153	0.718731480280988	0.672704341149693	0.690407086969422	0.725812578608879	0.587731161214995	0.382379309706141	0.329271072246955	0.244297892312257	0.226595146492528	0.187649105689125	0.169946359869396	0.23367624482042	0.198270753180962	0.152243614049667	0.113297573246264	0.120378671574156	0.0885137290986438	0.145162515721776	0.123919220738101	0.127459769902047	0.0991353765904811	0.102675925754427	0.120378671574156	0.145162515721776	0.0849731799346981
TAG	0.127459769902047	0.138081417393884	0.14162196655783	0.134540868229939	0.0920542782625896	0.14162196655783	0.102675925754427	0.148703064885722	0.106216474918373	0.109757024082318	0.152243614049667	0.162865261541505	0.138081417393884	0.0991353765904811	0.138081417393884	0.131000319065993	0.191189654853071	0.389460408034033	0.849731799346981	0.732893676936771	0.672704341149693	0.68332598864153	0.669163791985747	0.679785439477585	0.722272029444934	0.757677521084391	0.711650381953096	0.739974775264662	0.655001595329964	0.382379309706141	0.339892719738792	0.272622285623823	0.230135695656474	0.237216793984365	0.155784163213613	0.205351851508854	0.208892400672799	0.113297573246264	0.138081417393884	0.120378671574156	0.152243614049667	0.148703064885722	0.0991353765904811	0.120378671574156	0.109757024082318	0.120378671574156	0.134540868229939	0.102675925754427	0.0849731799346981
TAG	0.0885137290986438	0.145162515721776	0.145162515721776	0.11683812241021	0.152243614049667	0.109757024082318	0.106216474918373	0.134540868229939	0.102675925754427	0.106216474918373	0.145162515721776	0.148703064885722	0.120378671574156	0.191189654853071	0.113297573246264	0.180568007361233	0.173486909033342	0.382379309706141	0.803704660215686	0.701028734461259	0.619596103690507	0.616055554526561	0.65854214449391	0.68332598864153	0.651461046166018	0.669163791985747	0.644379947838127	0.651461046166018	0.559406767903429	0.407163153853762	0.286784482279606	0.272622285623823	0.187649105689125	0.205351851508854	0.208892400672799	0.198270753180962	0.226595146492528	0.123919220738101	0.16640581070545	0.127459769902047	0.11683812241021	0.106216474918373	0.11683812241021	0.138081417393884	0.134540868229939	0.120378671574156	0.11683812241021	0.120378671574156	0.138081417393884
TAG	0.102675925754427	0.120378671574156	0.109757024082318	0.102675925754427	0.113297573246264	0.113297573246264	0.0849731799346981	0.0991353765904811	0.0814326307707523	0.134540868229939	0.0991353765904811	0.0955948274265353	0.11683812241021	0.11683812241021	0.0991353765904811	0.123919220738101	0.201811302344908	0.30802777726328	0.676244890313639	0.584190612051049	0.502757981280297	0.51692017793608	0.506298530444243	0.531082374591863	0.570028415395266	0.531082374591863	0.577109513723158	0.552325669575537	0.509839079608188	0.343433268902738	0.251378990640148	0.240757343148311	0.145162515721776	0.127459769902047	0.169946359869396	0.152243614049667	0.155784163213613	0.138081417393884	0.113297573246264	0.0814326307707523	0.0991353765904811	0.102675925754427	0.11683812241021	0.11683812241021	0.120378671574156	0.109757024082318	0.134540868229939	0.152243614049667	0.159324712377559
TAG	0.14162196655783	0.102675925754427	0.123919220738101	0.0920542782625896	0.0991353765904811	0.138081417393884	0.113297573246264	0.0991353765904811	0.106216474918373	0.113297573246264	0.109757024082318	0.0991353765904811	0.109757024082318	0.109757024082318	0.0920542782625896	0.148703064885722	0.169946359869396	0.37529821137825	0.715190931117042	0.65854214449391	0.499217432116351	0.577109513723158	0.584190612051049	0.555866218739483	0.626677202018398	0.577109513723158	0.584190612051049	0.594812259542886	0.502757981280297	0.297406129771443	0.332811621410901	0.223054597328582	0.194730204017016	0.173486909033342	0.145162515721776	0.173486909033342	0.16640581070545	0.138081417393884	0.11683812241021	0.106216474918373	0.11683812241021	0.0708109832789151	0.131000319065993	0.106216474918373	0.148703064885722	0.0708109832789151	0.102675925754427	0.162865261541505	0.148703064885722
TAG	0.127459769902047	0.11683812241021	0.131000319065993	0.0955948274265353	0.123919220738101	0.0991353765904811	0.127459769902047	0.127459769902047	0.134540868229939	0.0743515324428608	0.0885137290986438	0.11683812241021	0.131000319065993	0.134540868229939	0.0885137290986438	0.159324712377559	0.198270753180962	0.371757662214304	0.80016411105174	0.665623242821801	0.577109513723158	0.669163791985747	0.669163791985747	0.644379947838127	0.644379947838127	0.662082693657856	0.623136652854452	0.693947636133368	0.509839079608188	0.343433268902738	0.286784482279606	0.240757343148311	0.212432949836745	0.177027458197288	0.152243614049667	0.191189654853071	0.131000319065993	0.0991353765904811	0.138081417393884	0.0920542782625896	0.127459769902047	0.106216474918373	0.11683812241021	0.127459769902047	0.102675925754427	0.109757024082318	0.123919220738101	0.134540868229939	0.113297573246264
TAG	0.102675925754427	0.134540868229939	0.106216474918373	0.0885137290986438	0.14162196655783	0.131000319065993	0.0955948274265353	0.138081417393884	0.14162196655783	0.113297573246264	0.0955948274265353	0.145162515721776	0.11683812241021	0.0955948274265353	0.123919220738101	0.180568007361233	0.177027458197288	0.378838760542196	0.860353446838818	0.778920816068066	0.623136652854452	0.665623242821801	0.708109832789151	0.729353127772825	0.662082693657856	0.761218070248337	0.736434226100717	0.701028734461259	0.562947317067375	0.378838760542196	0.286784482279606	0.269081736459877	0.184108556525179	0.134540868229939	0.131000319065993	0.180568007361233	0.194730204017016	0.131000319065993	0.109757024082318	0.155784163213613	0.127459769902047	0.123919220738101	0.0637298849510235	0.102675925754427	0.102675925754427	0.113297573246264	0.102675925754427	0.127459769902047	0.123919220738101
TAG	0.162865261541505	0.102675925754427	0.134540868229939	0.127459769902047	0.127459769902047	0.106216474918373	0.0743515324428608	0.113297573246264	0.102675925754427	0.0920542782625896	0.109757024082318	0.14162196655783	0.127459769902047	0.0849731799346981	0.127459769902047	0.120378671574156	0.212432949836745	0.42486589967349	0.832029053527252	0.77538026690412	0.662082693657856	0.672704341149693	0.672704341149693	0.690407086969422	0.662082693657856	0.729353127772825	0.736434226100717	0.761218070248337	0.608974456198669	0.364676563886413	0.339892719738792	0.286784482279606	0.187649105689125	0.177027458197288	0.159324712377559	0.198270753180962	0.184108556525179	0.169946359869396	0.14162196655783	0.11683812241021	0.11683812241021	0.131000319065993	0.127459769902047	0.106216474918373	0.123919220738101	0.102675925754427	0.134540868229939	0.131000319065993	0.102675925754427
TAG	0.113297573246264	0.0991353765904811	0.14162196655783	0.138081417393884	0.138081417393884	0.0920542782625896	0.0885137290986438	0.162865261541505	0.0991353765904811	0.113297573246264	0.131000319065993	0.113297573246264	0.0885137290986438	0.127459769902047	0.194730204017016	0.155784163213613	0.177027458197288	0.40008205552587	0.885137290986438	0.810785758543577	0.669163791985747	0.676244890313639	0.686866537805476	0.701028734461259	0.697488185297313	0.747055873592554	0.739974775264662	0.7505964227565	0.594812259542886	0.389460408034033	0.293865580607497	0.279703383951714	0.23367624482042	0.180568007361233	0.162865261541505	0.184108556525179	0.180568007361233	0.148703064885722	0.109757024082318	0.123919220738101	0.0991353765904811	0.113297573246264	0.0849731799346981	0.134540868229939	0.120378671574156	0.102675925754427	0.0885137290986438	0.0920542782625896	0.109757024082318
TAG	0.113297573246264	0.11683812241021	0.0991353765904811	0.102675925754427	0.145162515721776	0.14162196655783	0.11683812241021	0.11683812241021	0.0920542782625896	0.0885137290986438	0.127459769902047	0.0885137290986438	0.120378671574156	0.138081417393884	0.155784163213613	0.120378671574156	0.251378990640148	0.414244252181653	0.874515643494601	0.761218070248337	0.686866537805476	0.662082693657856	0.725812578608879	0.729353127772825	0.697488185297313	0.764758619412283	0.761218070248337	0.7505964227565	0.608974456198669	0.385919858870087	0.293865580607497	0.28324393311566	0.187649105689125	0.201811302344908	0.177027458197288	0.215973499000691	0.169946359869396	0.148703064885722	0.0920542782625896	0.127459769902047	0.102675925754427	0.106216474918373	0.123919220738101	0.120378671574156	0.0814326307707523	0.134540868229939	0.134540868229939	0.0991353765904811	0.148703064885722
TAG	0.113297573246264	0.0955948274265353	0.138081417393884	0.127459769902047	0.138081417393884	0.148703064885722	0.0885137290986438	0.120378671574156	0.127459769902047	0.109757024082318	0.109757024082318	0.0814326307707523	0.106216474918373	0.102675925754427	0.14162196655783	0.162865261541505	0.226595146492528	0.40008205552587	0.853272348510926	0.764758619412283	0.601893357870778	0.693947636133368	0.704569283625205	0.732893676936771	0.701028734461259	0.743515324428608	0.725812578608879	0.697488185297313	0.56648786623132	0.42486589967349	0.297406129771443	0.28324393311566	0.184108556525179	0.16640581070545	0.173486909033342	0.194730204017016	0.187649105689125	0.152243614049667	0.106216474918373	0.134540868229939	0.123919220738101	0.109757024082318	0.123919220738101	0.0849731799346981	0.11683812241021	0.0955948274265353	0.120378671574156	0.113297573246264	0.113297573246264
TAG	0.0885137290986438	0.134540868229939	0.109757024082318	0.14162196655783	0.102675925754427	0.11683812241021	0.120378671574156	0.11683812241021	0.0991353765904811	0.102675925754427	0.106216474918373	0.123919220738101	0.162865261541505	0.134540868229939	0.138081417393884	0.173486909033342	0.219514048164637	0.37529821137825	0.856812897674872	0.771839717740174	0.655001595329964	0.655001595329964	0.701028734461259	0.747055873592554	0.704569283625205	0.732893676936771	0.732893676936771	0.729353127772825	0.601893357870778	0.385919858870087	0.297406129771443	0.254919539804094	0.184108556525179	0.184108556525179	0.194730204017016	0.208892400672799	0.169946359869396	0.120378671574156	0.159324712377559	0.109757024082318	0.120378671574156	0.113297573246264	0.123919220738101	0.120378671574156	0.134540868229939	0.102675925754427	0.109757024082318	0.106216474918373	0.134540868229939
TAG	0.113297573246264	0.131000319065993	0.194730204017016	0.152243614049667	0.127459769902047	0.120378671574156	0.102675925754427	0.120378671574156	0.11683812241021	0.120378671574156	0.134540868229939	0.152243614049667	0.14162196655783	0.11683812241021	0.152243614049667	0.155784163213613	0.240757343148311	0.410703703017707	0.938245528445624	0.842650701019089	0.672704341149693	0.715190931117042	0.711650381953096	0.757677521084391	0.768299168576228	0.757677521084391	0.803704660215686	0.768299168576228	0.644379947838127	0.439028096329273	0.343433268902738	0.30802777726328	0.230135695656474	0.223054597328582	0.194730204017016	0.184108556525179	0.155784163213613	0.148703064885722	0.138081417393884	0.109757024082318	0.0991353765904811	0.123919220738101	0.113297573246264	0.131000319065993	0.131000319065993	0.0920542782625896	0.134540868229939	0.102675925754427	0.162865261541505
TAG	0.0991353765904811	0.102675925754427	0.180568007361233	0.148703064885722	0.162865261541505	0.169946359869396	0.11683812241021	0.0991353765904811	0.127459769902047	0.120378671574156	0.131000319065993	0.102675925754427	0.131000319065993	0.16640581070545	0.152243614049667	0.16640581070545	0.240757343148311	0.393000957197979	0.835569602691198	0.729353127772825	0.63375830034629	0.65854214449391	0.665623242821801	0.626677202018398	0.701028734461259	0.669163791985747	0.68332598864153	0.68332598864153	0.580650062887103	0.396541506361924	0.336352170574846	0.25846008896804	0.230135695656474	0.194730204017016	0.187649105689125	0.215973499000691	0.187649105689125	0.152243614049667	0.102675925754427	0.102675925754427	0.123919220738101	0.155784163213613	0.14162196655783	0.14162196655783	0.113297573246264	0.123919220738101	0.16640581070545	0.127459769902047	0.106216474918373
TAG	0.127459769902047	0.120378671574156	0.113297573246264	0.131000319065993	0.14162196655783	0.120378671574156	0.106216474918373	0.120378671574156	0.11683812241021	0.127459769902047	0.0920542782625896	0.0885137290986438	0.123919220738101	0.109757024082318	0.0920542782625896	0.152243614049667	0.16640581070545	0.311568326427226	0.65854214449391	0.534622923755809	0.499217432116351	0.51692017793608	0.488595784624514	0.520460727100026	0.552325669575537	0.562947317067375	0.580650062887103	0.545244571247646	0.495676882952405	0.325730523083009	0.237216793984365	0.226595146492528	0.155784163213613	0.131000319065993	0.14162196655783	0.155784163213613	0.134540868229939	0.11683812241021	0.106216474918373	0.0885137290986438	0.0991353765904811	0.127459769902047	0.138081417393884	0.127459769902047	0.11683812241021	0.131000319065993	0.0991353765904811	0.120378671574156	0.11683812241021
TAG	0.152243614049667	0.138081417393884	0.102675925754427	0.152243614049667	0.152243614049667	0.0955948274265353	0.113297573246264	0.123919220738101	0.106216474918373	0.120378671574156	0.0955948274265353	0.106216474918373	0.123919220738101	0.123919220738101	0.138081417393884	0.120378671574156	0.152243614049667	0.368217113050358	0.739974775264662	0.65854214449391	0.502757981280297	0.577109513723158	0.538163472919754	0.612515005362615	0.584190612051049	0.630217751182344	0.580650062887103	0.626677202018398	0.524001276263971	0.322189973919063	0.293865580607497	0.25846008896804	0.184108556525179	0.187649105689125	0.208892400672799	0.173486909033342	0.198270753180962	0.177027458197288	0.131000319065993	0.11683812241021	0.155784163213613	0.14162196655783	0.145162515721776	0.102675925754427	0.127459769902047	0.134540868229939	0.16640581070545	0.14162196655783	0.173486909033342
TAG	0.106216474918373	0.0991353765904811	0.155784163213613	0.155784163213613	0.0991353765904811	0.106216474918373	0.145162515721776	0.11683812241021	0.109757024082318	0.0991353765904811	0.162865261541505	0.123919220738101	0.138081417393884	0.0991353765904811	0.131000319065993	0.159324712377559	0.191189654853071	0.346973818066684	0.669163791985747	0.584190612051049	0.5417040220837	0.499217432116351	0.531082374591863	0.587731161214995	0.531082374591863	0.545244571247646	0.552325669575537	0.570028415395266	0.467352489640839	0.346973818066684	0.262000638131986	0.237216793984365	0.201811302344908	0.152243614049667	0.152243614049667	0.205351851508854	0.14162196655783	0.152243614049667	0.145162515721776	0.134540868229939	0.138081417393884	0.138081417393884	0.159324712377559	0.134540868229939	0.131000319065993	0.16640581070545	0.173486909033342	0.14162196655783	0.145162515721776
TAG	0.0885137290986438	0.109757024082318	0.102675925754427	0.131000319065993	0.134540868229939	0.106216474918373	0.0920542782625896	0.127459769902047	0.138081417393884	0.120378671574156	0.109757024082318	0.138081417393884	0.106216474918373	0.127459769902047	0.138081417393884	0.102675925754427	0.191189654853071	0.346973818066684	0.771839717740174	0.651461046166018	0.605433907034724	0.587731161214995	0.608974456198669	0.612515005362615	0.608974456198669	0.662082693657856	0.630217751182344	0.662082693657856	0.538163472919754	0.364676563886413	0.286784482279606	0.244297892312257	0.191189654853071	0.184108556525179	0.180568007361233	0.187649105689125	0.134540868229939	0.155784163213613	0.152243614049667	0.152243614049667	0.0991353765904811	0.0920542782625896	0.120378671574156	0.138081417393884	0.134540868229939	0.134540868229939	0.138081417393884	0.145162515721776	0.120378671574156
TAG	0.102675925754427	0.109757024082318	0.11683812241021	0.102675925754427	0.145162515721776	0.127459769902047	0.0955948274265353	0.106216474918373	0.0778920816068066	0.102675925754427	0.120378671574156	0.120378671574156	0.145162515721776	0.134540868229939	0.123919220738101	0.152243614049667	0.212432949836745	0.329271072246955	0.708109832789151	0.644379947838127	0.559406767903429	0.580650062887103	0.580650062887103	0.587731161214995	0.647920497002073	0.647920497002073	0.651461046166018	0.598352808706832	0.524001276263971	0.311568326427226	0.304487228099335	0.226595146492528	0.187649105689125	0.120378671574156	0.177027458197288	0.184108556525179	0.191189654853071	0.14162196655783	0.127459769902047	0.0814326307707523	0.127459769902047	0.0955948274265353	0.11683812241021	0.138081417393884	0.131000319065993	0.106216474918373	0.145162515721776	0.123919220738101	0.145162515721776
TAG	0.0955948274265353	0.159324712377559	0.106216474918373	0.0814326307707523	0.109757024082318	0.0920542782625896	0.134540868229939	0.14162196655783	0.127459769902047	0.134540868229939	0.106216474918373	0.11683812241021	0.109757024082318	0.109757024082318	0.113297573246264	0.152243614049667	0.205351851508854	0.368217113050358	0.747055873592554	0.644379947838127	0.548785120411592	0.577109513723158	0.552325669575537	0.601893357870778	0.591271710378941	0.580650062887103	0.580650062887103	0.594812259542886	0.481514686296622	0.339892719738792	0.254919539804094	0.219514048164637	0.191189654853071	0.145162515721776	0.152243614049667	0.184108556525179	0.162865261541505	0.14162196655783	0.102675925754427	0.120378671574156	0.11683812241021	0.102675925754427	0.0814326307707523	0.120378671574156	0.109757024082318	0.152243614049667	0.113297573246264	0.113297573246264	0.123919220738101
TAG	0.0955948274265353	0.109757024082318	0.127459769902047	0.109757024082318	0.109757024082318	0.109757024082318	0.123919220738101	0.113297573246264	0.102675925754427	0.113297573246264	0.131000319065993	0.0708109832789151	0.0814326307707523	0.102675925754427	0.102675925754427	0.148703064885722	0.230135695656474	0.428406448837436	0.874515643494601	0.739974775264662	0.640839398674181	0.672704341149693	0.718731480280988	0.686866537805476	0.693947636133368	0.757677521084391	0.68332598864153	0.651461046166018	0.552325669575537	0.378838760542196	0.322189973919063	0.240757343148311	0.219514048164637	0.169946359869396	0.212432949836745	0.180568007361233	0.180568007361233	0.113297573246264	0.106216474918373	0.0920542782625896	0.138081417393884	0.106216474918373	0.0991353765904811	0.120378671574156	0.0920542782625896	0.0920542782625896	0.0920542782625896	0.162865261541505	0.138081417393884
TAG	0.0849731799346981	0.109757024082318	0.123919220738101	0.134540868229939	0.131000319065993	0.138081417393884	0.120378671574156	0.138081417393884	0.0849731799346981	0.0991353765904811	0.134540868229939	0.0885137290986438	0.113297573246264	0.0991353765904811	0.113297573246264	0.123919220738101	0.23367624482042	0.442568645493219	0.927623880953787	0.768299168576228	0.65854214449391	0.708109832789151	0.697488185297313	0.715190931117042	0.739974775264662	0.747055873592554	0.739974775264662	0.729353127772825	0.623136652854452	0.407163153853762	0.286784482279606	0.28324393311566	0.205351851508854	0.201811302344908	0.177027458197288	0.226595146492528	0.16640581070545	0.131000319065993	0.0920542782625896	0.0814326307707523	0.102675925754427	0.109757024082318	0.11683812241021	0.127459769902047	0.0991353765904811	0.109757024082318	0.109757024082318	0.127459769902047	0.14162196655783
TAG	0.11683812241021	0.0743515324428608	0.138081417393884	0.152243614049667	0.131000319065993	0.127459769902047	0.0955948274265353	0.0708109832789151	0.11683812241021	0.0460271391312948	0.106216474918373	0.102675925754427	0.0991353765904811	0.113297573246264	0.148703064885722	0.145162515721776	0.187649105689125	0.428406448837436	0.959488823429299	0.810785758543577	0.693947636133368	0.747055873592554	0.690407086969422	0.768299168576228	0.768299168576228	0.743515324428608	0.729353127772825	0.739974775264662	0.570028415395266	0.361136014722467	0.329271072246955	0.251378990640148	0.215973499000691	0.177027458197288	0.152243614049667	0.173486909033342	0.134540868229939	0.0991353765904811	0.0849731799346981	0.0885137290986438	0.102675925754427	0.109757024082318	0.0708109832789151	0.109757024082318	0.109757024082318	0.0778920816068066	0.0672704341149693	0.0601893357870778	0.0708109832789151
TAG	0.0708109832789151	0.0991353765904811	0.0955948274265353	0.123919220738101	0.120378671574156	0.123919220738101	0.131000319065993	0.0920542782625896	0.0991353765904811	0.106216474918373	0.0991353765904811	0.0955948274265353	0.106216474918373	0.148703064885722	0.113297573246264	0.159324712377559	0.180568007361233	0.456730842149002	0.913461684298004	0.810785758543577	0.676244890313639	0.747055873592554	0.701028734461259	0.761218070248337	0.747055873592554	0.771839717740174	0.80016411105174	0.754136971920445	0.616055554526561	0.37529821137825	0.339892719738792	0.262000638131986	0.230135695656474	0.16640581070545	0.177027458197288	0.212432949836745	0.16640581070545	0.127459769902047	0.120378671574156	0.152243614049667	0.0955948274265353	0.14162196655783	0.102675925754427	0.0849731799346981	0.0849731799346981	0.0991353765904811	0.11683812241021	0.180568007361233	0.113297573246264
TAG	0.120378671574156	0.106216474918373	0.113297573246264	0.127459769902047	0.134540868229939	0.131000319065993	0.127459769902047	0.113297573246264	0.0743515324428608	0.113297573246264	0.0778920816068066	0.152243614049667	0.134540868229939	0.109757024082318	0.155784163213613	0.138081417393884	0.230135695656474	0.40008205552587	0.94178607760957	0.870975094330655	0.782461365232011	0.77538026690412	0.782461365232011	0.782461365232011	0.807245209379632	0.80016411105174	0.814326307707523	0.768299168576228	0.65854214449391	0.453190292985056	0.364676563886413	0.30802777726328	0.254919539804094	0.173486909033342	0.201811302344908	0.215973499000691	0.187649105689125	0.138081417393884	0.14162196655783	0.0991353765904811	0.102675925754427	0.109757024082318	0.113297573246264	0.0920542782625896	0.11683812241021	0.0814326307707523	0.123919220738101	0.127459769902047	0.0885137290986438
TAG	0.113297573246264	0.11683812241021	0.11683812241021	0.155784163213613	0.106216474918373	0.14162196655783	0.113297573246264	0.11683812241021	0.0955948274265353	0.0814326307707523	0.109757024082318	0.0849731799346981	0.127459769902047	0.102675925754427	0.14162196655783	0.148703064885722	0.191189654853071	0.40008205552587	0.955948274265353	0.881596741822492	0.697488185297313	0.725812578608879	0.743515324428608	0.80016411105174	0.761218070248337	0.803704660215686	0.768299168576228	0.739974775264662	0.665623242821801	0.431946998001382	0.385919858870087	0.297406129771443	0.23367624482042	0.194730204017016	0.145162515721776	0.198270753180962	0.177027458197288	0.145162515721776	0.0708109832789151	0.0991353765904811	0.113297573246264	0.0778920816068066	0.0920542782625896	0.0991353765904811	0.113297573246264	0.0743515324428608	0.109757024082318	0.11683812241021	0.109757024082318
TAG	0.120378671574156	0.102675925754427	0.145162515721776	0.0955948274265353	0.145162515721776	0.145162515721776	0.0778920816068066	0.102675925754427	0.113297573246264	0.0920542782625896	0.0991353765904811	0.113297573246264	0.134540868229939	0.152243614049667	0.134540868229939	0.11683812241021	0.226595146492528	0.446109194657165	0.906380585970113	0.853272348510926	0.722272029444934	0.718731480280988	0.718731480280988	0.803704660215686	0.764758619412283	0.793083012723849	0.810785758543577	0.768299168576228	0.662082693657856	0.449649743821111	0.336352170574846	0.286784482279606	0.208892400672799	0.230135695656474	0.173486909033342	0.212432949836745	0.212432949836745	0.177027458197288	0.145162515721776	0.131000319065993	0.0849731799346981	0.102675925754427	0.0991353765904811	0.109757024082318	0.0885137290986438	0.0920542782625896	0.0955948274265353	0.0991353765904811	0.131000319065993
TAG	0.0885137290986438	0.113297573246264	0.0991353765904811	0.113297573246264	0.134540868229939	0.106216474918373	0.109757024082318	0.145162515721776	0.113297573246264	0.0708109832789151	0.102675925754427	0.0885137290986438	0.11683812241021	0.0743515324428608	0.127459769902047	0.152243614049667	0.226595146492528	0.442568645493219	0.955948274265353	0.82494795519936	0.697488185297313	0.718731480280988	0.686866537805476	0.715190931117042	0.764758619412283	0.739974775264662	0.754136971920445	0.739974775264662	0.623136652854452	0.385919858870087	0.343433268902738	0.269081736459877	0.212432949836745	0.198270753180962	0.173486909033342	0.198270753180962	0.155784163213613	0.148703064885722	0.0991353765904811	0.120378671574156	0.102675925754427	0.0849731799346981	0.0955948274265353	0.0849731799346981	0.0991353765904811	0.0778920816068066	0.0885137290986438	0.106216474918373	0.113297573246264
TAG	0.138081417393884	0.0955948274265353	0.131000319065993	0.0955948274265353	0.120378671574156	0.127459769902047	0.106216474918373	0.106216474918373	0.120378671574156	0.0920542782625896	0.16640581070545	0.0885137290986438	0.0885137290986438	0.120378671574156	0.120378671574156	0.145162515721776	0.16640581070545	0.421325350509545	0.828488504363306	0.697488185297313	0.524001276263971	0.640839398674181	0.616055554526561	0.651461046166018	0.718731480280988	0.665623242821801	0.697488185297313	0.708109832789151	0.527541825427917	0.37529821137825	0.343433268902738	0.276162834787769	0.219514048164637	0.169946359869396	0.162865261541505	0.187649105689125	0.152243614049667	0.145162515721776	0.11683812241021	0.0920542782625896	0.0743515324428608	0.123919220738101	0.0991353765904811	0.113297573246264	0.109757024082318	0.0743515324428608	0.0920542782625896	0.0778920816068066	0.102675925754427
TAG	0.11683812241021	0.106216474918373	0.138081417393884	0.113297573246264	0.134540868229939	0.106216474918373	0.120378671574156	0.0920542782625896	0.120378671574156	0.0991353765904811	0.0885137290986438	0.0955948274265353	0.11683812241021	0.109757024082318	0.131000319065993	0.162865261541505	0.187649105689125	0.318649424755118	0.676244890313639	0.591271710378941	0.5417040220837	0.488595784624514	0.5417040220837	0.545244571247646	0.570028415395266	0.598352808706832	0.555866218739483	0.591271710378941	0.456730842149002	0.297406129771443	0.269081736459877	0.223054597328582	0.191189654853071	0.145162515721776	0.123919220738101	0.198270753180962	0.184108556525179	0.138081417393884	0.127459769902047	0.0955948274265353	0.109757024082318	0.0814326307707523	0.102675925754427	0.0920542782625896	0.102675925754427	0.131000319065993	0.0885137290986438	0.120378671574156	0.14162196655783
TAG	0.131000319065993	0.113297573246264	0.152243614049667	0.113297573246264	0.106216474918373	0.120378671574156	0.102675925754427	0.102675925754427	0.106216474918373	0.123919220738101	0.120378671574156	0.102675925754427	0.120378671574156	0.120378671574156	0.0955948274265353	0.159324712377559	0.247838441476203	0.357595465558521	0.807245209379632	0.672704341149693	0.580650062887103	0.65854214449391	0.591271710378941	0.623136652854452	0.594812259542886	0.640839398674181	0.651461046166018	0.655001595329964	0.5417040220837	0.385919858870087	0.254919539804094	0.262000638131986	0.226595146492528	0.155784163213613	0.159324712377559	0.201811302344908	0.159324712377559	0.123919220738101	0.0849731799346981	0.0778920816068066	0.131000319065993	0.0991353765904811	0.123919220738101	0.113297573246264	0.169946359869396	0.0955948274265353	0.14162196655783	0.155784163213613	0.155784163213613
TAG	0.102675925754427	0.109757024082318	0.106216474918373	0.155784163213613	0.14162196655783	0.148703064885722	0.0778920816068066	0.134540868229939	0.109757024082318	0.138081417393884	0.131000319065993	0.120378671574156	0.109757024082318	0.162865261541505	0.14162196655783	0.14162196655783	0.215973499000691	0.385919858870087	0.870975094330655	0.739974775264662	0.711650381953096	0.693947636133368	0.686866537805476	0.651461046166018	0.679785439477585	0.725812578608879	0.754136971920445	0.768299168576228	0.644379947838127	0.393000957197979	0.339892719738792	0.25846008896804	0.212432949836745	0.198270753180962	0.198270753180962	0.191189654853071	0.23367624482042	0.14162196655783	0.138081417393884	0.106216474918373	0.113297573246264	0.106216474918373	0.0920542782625896	0.131000319065993	0.138081417393884	0.0885137290986438	0.134540868229939	0.109757024082318	0.148703064885722
TAG	0.145162515721776	0.113297573246264	0.0814326307707523	0.0920542782625896	0.138081417393884	0.14162196655783	0.11683812241021	0.109757024082318	0.113297573246264	0.102675925754427	0.113297573246264	0.145162515721776	0.0991353765904811	0.127459769902047	0.194730204017016	0.134540868229939	0.247838441476203	0.431946998001382	0.998434864232702	0.80016411105174	0.690407086969422	0.711650381953096	0.732893676936771	0.761218070248337	0.803704660215686	0.80016411105174	0.849731799346981	0.842650701019089	0.655001595329964	0.439028096329273	0.35051436723063	0.272622285623823	0.215973499000691	0.208892400672799	0.173486909033342	0.191189654853071	0.201811302344908	0.14162196655783	0.127459769902047	0.0955948274265353	0.0991353765904811	0.159324712377559	0.127459769902047	0.120378671574156	0.134540868229939	0.106216474918373	0.138081417393884	0.0814326307707523	0.0885137290986438
TAG	0.120378671574156	0.120378671574156	0.127459769902047	0.145162515721776	0.14162196655783	0.134540868229939	0.11683812241021	0.106216474918373	0.106216474918373	0.113297573246264	0.11683812241021	0.134540868229939	0.131000319065993	0.138081417393884	0.134540868229939	0.180568007361233	0.208892400672799	0.449649743821111	0.945326626773516	0.89221838931433	0.722272029444934	0.80016411105174	0.732893676936771	0.757677521084391	0.810785758543577	0.778920816068066	0.860353446838818	0.82494795519936	0.690407086969422	0.42486589967349	0.37529821137825	0.346973818066684	0.201811302344908	0.191189654853071	0.145162515721776	0.219514048164637	0.173486909033342	0.11683812241021	0.131000319065993	0.123919220738101	0.0814326307707523	0.138081417393884	0.0708109832789151	0.109757024082318	0.102675925754427	0.0991353765904811	0.0885137290986438	0.106216474918373	0.145162515721776
TAG	0.11683812241021	0.138081417393884	0.113297573246264	0.14162196655783	0.155784163213613	0.109757024082318	0.0708109832789151	0.0849731799346981	0.11683812241021	0.134540868229939	0.0955948274265353	0.11683812241021	0.14162196655783	0.14162196655783	0.102675925754427	0.177027458197288	0.223054597328582	0.428406448837436	0.984272667576919	0.895758938478275	0.722272029444934	0.786001914395957	0.757677521084391	0.771839717740174	0.786001914395957	0.828488504363306	0.835569602691198	0.814326307707523	0.693947636133368	0.421325350509545	0.322189973919063	0.286784482279606	0.262000638131986	0.198270753180962	0.162865261541505	0.230135695656474	0.180568007361233	0.120378671574156	0.0849731799346981	0.102675925754427	0.0955948274265353	0.123919220738101	0.0920542782625896	0.134540868229939	0.109757024082318	0.0885137290986438	0.0849731799346981	0.109757024082318	0.0920542782625896
TAG	0.131000319065993	0.14162196655783	0.138081417393884	0.162865261541505	0.0991353765904811	0.16640581070545	0.152243614049667	0.134540868229939	0.106216474918373	0.0849731799346981	0.134540868229939	0.109757024082318	0.162865261541505	0.0991353765904811	0.148703064885722	0.16640581070545	0.208892400672799	0.446109194657165	0.998434864232702	0.860353446838818	0.732893676936771	0.80016411105174	0.7505964227565	0.736434226100717	0.768299168576228	0.810785758543577	0.849731799346981	0.796623561887794	0.669163791985747	0.403622604689816	0.371757662214304	0.272622285623823	0.254919539804094	0.187649105689125	0.237216793984365	0.201811302344908	0.145162515721776	0.113297573246264	0.0920542782625896	0.0955948274265353	0.127459769902047	0.106216474918373	0.113297573246264	0.113297573246264	0.152243614049667	0.120378671574156	0.134540868229939	0.131000319065993	0.134540868229939
TAG	0.131000319065993	0.113297573246264	0.102675925754427	0.127459769902047	0.102675925754427	0.123919220738101	0.113297573246264	0.0920542782625896	0.102675925754427	0.123919220738101	0.102675925754427	0.120378671574156	0.152243614049667	0.14162196655783	0.138081417393884	0.180568007361233	0.198270753180962	0.446109194657165	0.913461684298004	0.807245209379632	0.693947636133368	0.757677521084391	0.715190931117042	0.757677521084391	0.782461365232011	0.82494795519936	0.778920816068066	0.771839717740174	0.669163791985747	0.442568645493219	0.336352170574846	0.286784482279606	0.237216793984365	0.194730204017016	0.169946359869396	0.198270753180962	0.187649105689125	0.14162196655783	0.162865261541505	0.113297573246264	0.0991353765904811	0.131000319065993	0.127459769902047	0.109757024082318	0.0991353765904811	0.11683812241021	0.0920542782625896	0.109757024082318	0.145162515721776
TAG	0.102675925754427	0.155784163213613	0.102675925754427	0.123919220738101	0.113297573246264	0.187649105689125	0.109757024082318	0.0743515324428608	0.138081417393884	0.109757024082318	0.0955948274265353	0.0849731799346981	0.131000319065993	0.152243614049667	0.162865261541505	0.159324712377559	0.208892400672799	0.403622604689816	0.913461684298004	0.7505964227565	0.644379947838127	0.669163791985747	0.669163791985747	0.701028734461259	0.704569283625205	0.732893676936771	0.732893676936771	0.768299168576228	0.605433907034724	0.403622604689816	0.339892719738792	0.25846008896804	0.237216793984365	0.208892400672799	0.205351851508854	0.180568007361233	0.173486909033342	0.127459769902047	0.134540868229939	0.134540868229939	0.134540868229939	0.106216474918373	0.123919220738101	0.102675925754427	0.11683812241021	0.106216474918373	0.113297573246264	0.145162515721776	0.162865261541505
TAG	0.127459769902047	0.113297573246264	0.131000319065993	0.0885137290986438	0.138081417393884	0.14162196655783	0.155784163213613	0.109757024082318	0.113297573246264	0.131000319065993	0.0991353765904811	0.127459769902047	0.102675925754427	0.138081417393884	0.127459769902047	0.162865261541505	0.198270753180962	0.407163153853762	0.807245209379632	0.725812578608879	0.612515005362615	0.644379947838127	0.623136652854452	0.672704341149693	0.690407086969422	0.701028734461259	0.732893676936771	0.676244890313639	0.591271710378941	0.393000957197979	0.354054916394575	0.262000638131986	0.198270753180962	0.177027458197288	0.14162196655783	0.212432949836745	0.184108556525179	0.148703064885722	0.123919220738101	0.0991353765904811	0.138081417393884	0.152243614049667	0.102675925754427	0.131000319065993	0.145162515721776	0.138081417393884	0.131000319065993	0.102675925754427	0.177027458197288
TAG	0.113297573246264	0.127459769902047	0.0885137290986438	0.0920542782625896	0.145162515721776	0.148703064885722	0.0991353765904811	0.102675925754427	0.109757024082318	0.0849731799346981	0.120378671574156	0.0778920816068066	0.152243614049667	0.109757024082318	0.134540868229939	0.155784163213613	0.219514048164637	0.371757662214304	0.725812578608879	0.651461046166018	0.573568964559212	0.591271710378941	0.573568964559212	0.591271710378941	0.623136652854452	0.619596103690507	0.605433907034724	0.605433907034724	0.559406767903429	0.389460408034033	0.336352170574846	0.247838441476203	0.208892400672799	0.106216474918373	0.177027458197288	0.173486909033342	0.198270753180962	0.123919220738101	0.131000319065993	0.102675925754427	0.138081417393884	0.138081417393884	0.11683812241021	0.102675925754427	0.0778920816068066	0.123919220738101	0.148703064885722	0.145162515721776	0.113297573246264
TAG	0.0991353765904811	0.127459769902047	0.109757024082318	0.102675925754427	0.127459769902047	0.120378671574156	0.106216474918373	0.127459769902047	0.123919220738101	0.109757024082318	0.102675925754427	0.11683812241021	0.127459769902047	0.134540868229939	0.109757024082318	0.131000319065993	0.184108556525179	0.318649424755118	0.754136971920445	0.655001595329964	0.534622923755809	0.587731161214995	0.573568964559212	0.562947317067375	0.591271710378941	0.580650062887103	0.56648786623132	0.580650062887103	0.467352489640839	0.318649424755118	0.265541187295931	0.262000638131986	0.184108556525179	0.145162515721776	0.173486909033342	0.162865261541505	0.138081417393884	0.109757024082318	0.106216474918373	0.0849731799346981	0.0920542782625896	0.0991353765904811	0.0991353765904811	0.11683812241021	0.0672704341149693	0.113297573246264	0.109757024082318	0.11683812241021	0.120378671574156
TAG	0.0885137290986438	0.113297573246264	0.102675925754427	0.109757024082318	0.106216474918373	0.138081417393884	0.0991353765904811	0.106216474918373	0.0778920816068066	0.109757024082318	0.0955948274265353	0.106216474918373	0.106216474918373	0.113297573246264	0.0955948274265353	0.152243614049667	0.187649105689125	0.40008205552587	0.7505964227565	0.697488185297313	0.552325669575537	0.623136652854452	0.626677202018398	0.647920497002073	0.619596103690507	0.63375830034629	0.612515005362615	0.619596103690507	0.531082374591863	0.332811621410901	0.25846008896804	0.237216793984365	0.198270753180962	0.134540868229939	0.155784163213613	0.180568007361233	0.127459769902047	0.11683812241021	0.056648786623132	0.134540868229939	0.106216474918373	0.138081417393884	0.0991353765904811	0.0920542782625896	0.0885137290986438	0.120378671574156	0.134540868229939	0.0991353765904811	0.120378671574156
TAG	0.0743515324428608	0.131000319065993	0.127459769902047	0.123919220738101	0.0920542782625896	0.11683812241021	0.131000319065993	0.131000319065993	0.152243614049667	0.131000319065993	0.0849731799346981	0.109757024082318	0.0991353765904811	0.11683812241021	0.138081417393884	0.145162515721776	0.194730204017016	0.354054916394575	0.793083012723849	0.662082693657856	0.545244571247646	0.580650062887103	0.591271710378941	0.580650062887103	0.587731161214995	0.647920497002073	0.619596103690507	0.591271710378941	0.531082374591863	0.329271072246955	0.311568326427226	0.247838441476203	0.184108556525179	0.180568007361233	0.180568007361233	0.169946359869396	0.123919220738101	0.120378671574156	0.127459769902047	0.0778920816068066	0.11683812241021	0.0991353765904811	0.173486909033342	0.113297573246264	0.0778920816068066	0.123919220738101	0.113297573246264	0.11683812241021	0.106216474918373
TAG	0.0885137290986438	0.123919220738101	0.109757024082318	0.11683812241021	0.0814326307707523	0.134540868229939	0.120378671574156	0.0955948274265353	0.123919220738101	0.127459769902047	0.123919220738101	0.11683812241021	0.11683812241021	0.109757024082318	0.145162515721776	0.11683812241021	0.198270753180962	0.361136014722467	0.899299487642221	0.80016411105174	0.708109832789151	0.679785439477585	0.708109832789151	0.718731480280988	0.747055873592554	0.764758619412283	0.743515324428608	0.732893676936771	0.598352808706832	0.460271391312948	0.361136014722467	0.304487228099335	0.187649105689125	0.173486909033342	0.159324712377559	0.169946359869396	0.162865261541505	0.155784163213613	0.106216474918373	0.102675925754427	0.0920542782625896	0.131000319065993	0.0814326307707523	0.11683812241021	0.11683812241021	0.11683812241021	0.11683812241021	0.11683812241021	0.120378671574156
TAG	0.123919220738101	0.123919220738101	0.134540868229939	0.145162515721776	0.120378671574156	0.106216474918373	0.123919220738101	0.131000319065993	0.102675925754427	0.120378671574156	0.145162515721776	0.0885137290986438	0.145162515721776	0.131000319065993	0.155784163213613	0.127459769902047	0.194730204017016	0.361136014722467	0.885137290986438	0.722272029444934	0.626677202018398	0.672704341149693	0.672704341149693	0.693947636133368	0.715190931117042	0.68332598864153	0.704569283625205	0.722272029444934	0.605433907034724	0.428406448837436	0.346973818066684	0.290325031443552	0.191189654853071	0.223054597328582	0.173486909033342	0.205351851508854	0.169946359869396	0.131000319065993	0.134540868229939	0.0955948274265353	0.102675925754427	0.120378671574156	0.148703064885722	0.120378671574156	0.0814326307707523	0.11683812241021	0.11683812241021	0.152243614049667	0.134540868229939
TAG	0.102675925754427	0.123919220738101	0.120378671574156	0.120378671574156	0.0920542782625896	0.145162515721776	0.127459769902047	0.123919220738101	0.0991353765904811	0.134540868229939	0.173486909033342	0.0920542782625896	0.123919220738101	0.120378671574156	0.134540868229939	0.16640581070545	0.208892400672799	0.357595465558521	0.807245209379632	0.68332598864153	0.587731161214995	0.616055554526561	0.630217751182344	0.655001595329964	0.647920497002073	0.651461046166018	0.68332598864153	0.669163791985747	0.559406767903429	0.37529821137825	0.346973818066684	0.23367624482042	0.230135695656474	0.191189654853071	0.155784163213613	0.191189654853071	0.162865261541505	0.148703064885722	0.11683812241021	0.120378671574156	0.14162196655783	0.152243614049667	0.145162515721776	0.0885137290986438	0.120378671574156	0.127459769902047	0.138081417393884	0.159324712377559	0.177027458197288
TAG	0.134540868229939	0.109757024082318	0.134540868229939	0.145162515721776	0.145162515721776	0.120378671574156	0.0955948274265353	0.138081417393884	0.113297573246264	0.0991353765904811	0.109757024082318	0.109757024082318	0.113297573246264	0.11683812241021	0.169946359869396	0.169946359869396	0.205351851508854	0.385919858870087	0.778920816068066	0.686866537805476	0.580650062887103	0.513379628772134	0.527541825427917	0.570028415395266	0.559406767903429	0.644379947838127	0.601893357870778	0.559406767903429	0.520460727100026	0.346973818066684	0.244297892312257	0.240757343148311	0.169946359869396	0.191189654853071	0.155784163213613	0.212432949836745	0.177027458197288	0.148703064885722	0.134540868229939	0.14162196655783	0.0991353765904811	0.134540868229939	0.173486909033342	0.148703064885722	0.120378671574156	0.14162196655783	0.109757024082318	0.162865261541505	0.138081417393884
TAG	0.102675925754427	0.113297573246264	0.131000319065993	0.127459769902047	0.152243614049667	0.127459769902047	0.0991353765904811	0.0955948274265353	0.113297573246264	0.138081417393884	0.109757024082318	0.155784163213613	0.159324712377559	0.138081417393884	0.127459769902047	0.169946359869396	0.23367624482042	0.431946998001382	1.01967815921638	0.863893996002764	0.722272029444934	0.732893676936771	0.739974775264662	0.754136971920445	0.743515324428608	0.778920816068066	0.807245209379632	0.793083012723849	0.665623242821801	0.477974137132677	0.389460408034033	0.286784482279606	0.223054597328582	0.16640581070545	0.169946359869396	0.215973499000691	0.187649105689125	0.145162515721776	0.127459769902047	0.113297573246264	0.145162515721776	0.0743515324428608	0.14162196655783	0.134540868229939	0.138081417393884	0.120378671574156	0.0955948274265353	0.106216474918373	0.120378671574156
TAG	0.120378671574156	0.120378671574156	0.131000319065993	0.152243614049667	0.123919220738101	0.180568007361233	0.106216474918373	0.102675925754427	0.152243614049667	0.113297573246264	0.109757024082318	0.138081417393884	0.0955948274265353	0.123919220738101	0.169946359869396	0.180568007361233	0.226595146492528	0.470893038804785	1.03029980670821	0.881596741822492	0.768299168576228	0.80016411105174	0.771839717740174	0.803704660215686	0.786001914395957	0.874515643494601	0.835569602691198	0.881596741822492	0.693947636133368	0.449649743821111	0.378838760542196	0.30802777726328	0.230135695656474	0.16640581070545	0.223054597328582	0.208892400672799	0.177027458197288	0.138081417393884	0.0955948274265353	0.0849731799346981	0.109757024082318	0.0991353765904811	0.113297573246264	0.127459769902047	0.109757024082318	0.109757024082318	0.109757024082318	0.106216474918373	0.134540868229939
TAG	0.0743515324428608	0.131000319065993	0.131000319065993	0.169946359869396	0.145162515721776	0.145162515721776	0.0955948274265353	0.113297573246264	0.0920542782625896	0.056648786623132	0.0814326307707523	0.120378671574156	0.106216474918373	0.145162515721776	0.145162515721776	0.208892400672799	0.240757343148311	0.481514686296622	1.1294351832987	0.980732118412973	0.821407406035415	0.846191250183035	0.846191250183035	0.863893996002764	0.899299487642221	0.89221838931433	0.909921135134058	0.902840036806167	0.793083012723849	0.485055235460568	0.396541506361924	0.332811621410901	0.191189654853071	0.159324712377559	0.194730204017016	0.198270753180962	0.201811302344908	0.145162515721776	0.0991353765904811	0.145162515721776	0.106216474918373	0.0708109832789151	0.123919220738101	0.0991353765904811	0.11683812241021	0.120378671574156	0.0991353765904811	0.109757024082318	0.123919220738101
TAG	0.113297573246264	0.11683812241021	0.123919220738101	0.138081417393884	0.152243614049667	0.162865261541505	0.173486909033342	0.120378671574156	0.120378671574156	0.120378671574156	0.102675925754427	0.0955948274265353	0.123919220738101	0.127459769902047	0.134540868229939	0.155784163213613	0.244297892312257	0.520460727100026	1.17900287159394	0.980732118412973	0.849731799346981	0.888677840150384	0.895758938478275	0.906380585970113	0.920542782625896	0.924083331789841	0.959488823429299	0.955948274265353	0.786001914395957	0.49213633378846	0.40008205552587	0.346973818066684	0.244297892312257	0.212432949836745	0.215973499000691	0.240757343148311	0.219514048164637	0.152243614049667	0.123919220738101	0.138081417393884	0.0849731799346981	0.113297573246264	0.127459769902047	0.11683812241021	0.0920542782625896	0.106216474918373	0.123919220738101	0.0814326307707523	0.0991353765904811
TAG	0.0814326307707523	0.152243614049667	0.145162515721776	0.127459769902047	0.109757024082318	0.14162196655783	0.102675925754427	0.0991353765904811	0.123919220738101	0.0849731799346981	0.0743515324428608	0.109757024082318	0.11683812241021	0.127459769902047	0.123919220738101	0.159324712377559	0.251378990640148	0.474433587968731	1.21440836323339	1.03029980670821	0.860353446838818	0.881596741822492	0.934704979281679	0.920542782625896	0.959488823429299	0.973651020085082	0.963029372593245	0.938245528445624	0.835569602691198	0.485055235460568	0.396541506361924	0.382379309706141	0.254919539804094	0.208892400672799	0.194730204017016	0.208892400672799	0.194730204017016	0.134540868229939	0.159324712377559	0.11683812241021	0.0955948274265353	0.109757024082318	0.131000319065993	0.106216474918373	0.0920542782625896	0.0460271391312948	0.14162196655783	0.102675925754427	0.106216474918373
TAG	0.0778920816068066	0.0885137290986438	0.113297573246264	0.155784163213613	0.120378671574156	0.109757024082318	0.11683812241021	0.0955948274265353	0.0778920816068066	0.106216474918373	0.0920542782625896	0.0885137290986438	0.123919220738101	0.148703064885722	0.138081417393884	0.177027458197288	0.223054597328582	0.548785120411592	1.21086781406945	1.02321870838032	0.885137290986438	0.878056192658547	0.909921135134058	0.959488823429299	0.959488823429299	0.96656992175719	1.01967815921638	0.977191569249028	0.786001914395957	0.524001276263971	0.428406448837436	0.343433268902738	0.265541187295931	0.191189654853071	0.237216793984365	0.251378990640148	0.191189654853071	0.145162515721776	0.138081417393884	0.134540868229939	0.109757024082318	0.102675925754427	0.0849731799346981	0.113297573246264	0.106216474918373	0.106216474918373	0.0920542782625896	0.113297573246264	0.0849731799346981
TAG	0.0991353765904811	0.11683812241021	0.131000319065993	0.0955948274265353	0.127459769902047	0.0885137290986438	0.120378671574156	0.0601893357870778	0.0885137290986438	0.109757024082318	0.123919220738101	0.120378671574156	0.120378671574156	0.102675925754427	0.138081417393884	0.198270753180962	0.226595146492528	0.520460727100026	1.26043550236469	1.07986749500345	0.91700223346195	0.913461684298004	0.952407725101407	0.902840036806167	0.984272667576919	0.970110470921136	0.994894315068756	1.01967815921638	0.82494795519936	0.502757981280297	0.40008205552587	0.322189973919063	0.230135695656474	0.215973499000691	0.169946359869396	0.226595146492528	0.215973499000691	0.148703064885722	0.109757024082318	0.123919220738101	0.106216474918373	0.0920542782625896	0.102675925754427	0.127459769902047	0.0814326307707523	0.109757024082318	0.102675925754427	0.0955948274265353	0.102675925754427
TAG	0.0885137290986438	0.131000319065993	0.16640581070545	0.16640581070545	0.123919220738101	0.159324712377559	0.11683812241021	0.113297573246264	0.131000319065993	0.0991353765904811	0.0920542782625896	0.127459769902047	0.109757024082318	0.0920542782625896	0.152243614049667	0.173486909033342	0.230135695656474	0.538163472919754	1.2533544040368	1.10465133915107	0.934704979281679	0.927623880953787	0.959488823429299	0.96656992175719	0.934704979281679	0.991353765904811	0.980732118412973	0.959488823429299	0.793083012723849	0.513379628772134	0.42486589967349	0.336352170574846	0.262000638131986	0.187649105689125	0.201811302344908	0.23367624482042	0.23367624482042	0.169946359869396	0.123919220738101	0.120378671574156	0.127459769902047	0.0849731799346981	0.0955948274265353	0.113297573246264	0.0778920816068066	0.127459769902047	0.0778920816068066	0.102675925754427	0.0708109832789151
TAG	0.0991353765904811	0.134540868229939	0.0885137290986438	0.145162515721776	0.131000319065993	0.152243614049667	0.11683812241021	0.127459769902047	0.138081417393884	0.109757024082318	0.109757024082318	0.0955948274265353	0.0885137290986438	0.14162196655783	0.152243614049667	0.162865261541505	0.247838441476203	0.520460727100026	1.22148946156128	1.04800255252794	0.853272348510926	0.89221838931433	0.934704979281679	0.945326626773516	0.963029372593245	0.94178607760957	0.973651020085082	1.00197541339665	0.821407406035415	0.562947317067375	0.393000957197979	0.343433268902738	0.247838441476203	0.226595146492528	0.201811302344908	0.251378990640148	0.205351851508854	0.159324712377559	0.0885137290986438	0.0991353765904811	0.113297573246264	0.138081417393884	0.148703064885722	0.120378671574156	0.138081417393884	0.0991353765904811	0.0991353765904811	0.0955948274265353	0.109757024082318
TAG	0.127459769902047	0.123919220738101	0.138081417393884	0.127459769902047	0.123919220738101	0.14162196655783	0.113297573246264	0.0778920816068066	0.113297573246264	0.0778920816068066	0.106216474918373	0.0885137290986438	0.145162515721776	0.148703064885722	0.109757024082318	0.173486909033342	0.237216793984365	0.502757981280297	1.22148946156128	1.03738090503611	0.835569602691198	0.860353446838818	0.920542782625896	0.924083331789841	0.987813216740865	0.987813216740865	0.987813216740865	1.01259706088849	0.80016411105174	0.477974137132677	0.417784801345599	0.339892719738792	0.223054597328582	0.194730204017016	0.198270753180962	0.247838441476203	0.219514048164637	0.169946359869396	0.0920542782625896	0.11683812241021	0.123919220738101	0.0849731799346981	0.148703064885722	0.0814326307707523	0.0991353765904811	0.0955948274265353	0.0920542782625896	0.102675925754427	0.0743515324428608
TAG	0.11683812241021	0.120378671574156	0.134540868229939	0.131000319065993	0.11683812241021	0.0814326307707523	0.123919220738101	0.0708109832789151	0.0955948274265353	0.113297573246264	0.113297573246264	0.120378671574156	0.159324712377559	0.102675925754427	0.148703064885722	0.184108556525179	0.205351851508854	0.534622923755809	1.18608396992183	1.01613761005243	0.881596741822492	0.909921135134058	0.931164430117733	0.927623880953787	0.920542782625896	0.906380585970113	0.991353765904811	1.01613761005243	0.839110151855143	0.5417040220837	0.407163153853762	0.336352170574846	0.247838441476203	0.208892400672799	0.198270753180962	0.230135695656474	0.205351851508854	0.134540868229939	0.148703064885722	0.120378671574156	0.0885137290986438	0.0885137290986438	0.0991353765904811	0.0708109832789151	0.0991353765904811	0.0531082374591863	0.0849731799346981	0.106216474918373	0.0920542782625896
TAG	0.127459769902047	0.102675925754427	0.0955948274265353	0.148703064885722	0.120378671574156	0.113297573246264	0.145162515721776	0.0920542782625896	0.109757024082318	0.0708109832789151	0.042486589967349	0.0991353765904811	0.11683812241021	0.131000319065993	0.148703064885722	0.120378671574156	0.23367624482042	0.474433587968731	1.15421902744632	1.02321870838032	0.832029053527252	0.878056192658547	0.863893996002764	0.895758938478275	0.909921135134058	0.948867175937462	0.948867175937462	0.94178607760957	0.757677521084391	0.506298530444243	0.42486589967349	0.354054916394575	0.247838441476203	0.194730204017016	0.215973499000691	0.198270753180962	0.223054597328582	0.131000319065993	0.138081417393884	0.102675925754427	0.0991353765904811	0.0778920816068066	0.113297573246264	0.0991353765904811	0.0814326307707523	0.0814326307707523	0.11683812241021	0.123919220738101	0.109757024082318
TAG	0.0955948274265353	0.127459769902047	0.11683812241021	0.113297573246264	0.127459769902047	0.0885137290986438	0.123919220738101	0.127459769902047	0.0814326307707523	0.0708109832789151	0.0849731799346981	0.0885137290986438	0.14162196655783	0.11683812241021	0.152243614049667	0.180568007361233	0.247838441476203	0.477974137132677	1.14005683079053	1.00197541339665	0.856812897674872	0.853272348510926	0.853272348510926	0.853272348510926	0.888677840150384	0.913461684298004	0.89221838931433	0.948867175937462	0.743515324428608	0.520460727100026	0.393000957197979	0.311568326427226	0.247838441476203	0.219514048164637	0.201811302344908	0.219514048164637	0.201811302344908	0.162865261541505	0.134540868229939	0.0849731799346981	0.138081417393884	0.123919220738101	0.0601893357870778	0.11683812241021	0.0920542782625896	0.0849731799346981	0.0885137290986438	0.0814326307707523	0.131000319065993
TAG	0.145162515721776	0.120378671574156	0.16640581070545	0.0955948274265353	0.152243614049667	0.123919220738101	0.106216474918373	0.102675925754427	0.138081417393884	0.134540868229939	0.0920542782625896	0.152243614049667	0.145162515721776	0.134540868229939	0.14162196655783	0.16640581070545	0.247838441476203	0.453190292985056	1.11173243747897	0.96656992175719	0.814326307707523	0.757677521084391	0.867434545166709	0.846191250183035	0.853272348510926	0.82494795519936	0.906380585970113	0.938245528445624	0.697488185297313	0.428406448837436	0.407163153853762	0.293865580607497	0.226595146492528	0.198270753180962	0.162865261541505	0.212432949836745	0.219514048164637	0.113297573246264	0.134540868229939	0.0991353765904811	0.11683812241021	0.131000319065993	0.106216474918373	0.0743515324428608	0.109757024082318	0.0991353765904811	0.0991353765904811	0.0991353765904811	0.123919220738101
TAG	0.14162196655783	0.123919220738101	0.138081417393884	0.169946359869396	0.177027458197288	0.148703064885722	0.152243614049667	0.120378671574156	0.0955948274265353	0.120378671574156	0.120378671574156	0.106216474918373	0.0601893357870778	0.123919220738101	0.131000319065993	0.145162515721776	0.240757343148311	0.428406448837436	1.05154310169189	0.874515643494601	0.701028734461259	0.757677521084391	0.789542463559903	0.810785758543577	0.743515324428608	0.832029053527252	0.846191250183035	0.817866856871469	0.708109832789151	0.449649743821111	0.332811621410901	0.304487228099335	0.191189654853071	0.205351851508854	0.198270753180962	0.205351851508854	0.169946359869396	0.123919220738101	0.14162196655783	0.109757024082318	0.123919220738101	0.109757024082318	0.0814326307707523	0.0955948274265353	0.120378671574156	0.120378671574156	0.16640581070545	0.106216474918373	0.113297573246264
TAG	0.102675925754427	0.0778920816068066	0.138081417393884	0.127459769902047	0.102675925754427	0.127459769902047	0.148703064885722	0.123919220738101	0.0885137290986438	0.109757024082318	0.113297573246264	0.138081417393884	0.123919220738101	0.131000319065993	0.180568007361233	0.169946359869396	0.201811302344908	0.439028096329273	0.931164430117733	0.803704660215686	0.690407086969422	0.715190931117042	0.732893676936771	0.711650381953096	0.736434226100717	0.768299168576228	0.793083012723849	0.821407406035415	0.626677202018398	0.42486589967349	0.357595465558521	0.244297892312257	0.198270753180962	0.184108556525179	0.205351851508854	0.201811302344908	0.201811302344908	0.127459769902047	0.123919220738101	0.113297573246264	0.148703064885722	0.0885137290986438	0.0849731799346981	0.14162196655783	0.127459769902047	0.0885137290986438	0.056648786623132	0.102675925754427	0.162865261541505
TAG	0.113297573246264	0.145162515721776	0.0955948274265353	0.159324712377559	0.102675925754427	0.123919220738101	0.120378671574156	0.102675925754427	0.102675925754427	0.0991353765904811	0.131000319065993	0.120378671574156	0.148703064885722	0.162865261541505	0.148703064885722	0.138081417393884	0.223054597328582	0.37529821137825	0.870975094330655	0.697488185297313	0.612515005362615	0.640839398674181	0.647920497002073	0.655001595329964	0.669163791985747	0.697488185297313	0.676244890313639	0.697488185297313	0.573568964559212	0.389460408034033	0.311568326427226	0.269081736459877	0.187649105689125	0.187649105689125	0.169946359869396	0.201811302344908	0.152243614049667	0.152243614049667	0.123919220738101	0.109757024082318	0.109757024082318	0.109757024082318	0.0991353765904811	0.102675925754427	0.14162196655783	0.106216474918373	0.131000319065993	0.106216474918373	0.113297573246264
TAG	0.0743515324428608	0.0672704341149693	0.11683812241021	0.0601893357870778	0.127459769902047	0.0955948274265353	0.0849731799346981	0.0743515324428608	0.113297573246264	0.042486589967349	0.0672704341149693	0.0920542782625896	0.11683812241021	0.0920542782625896	0.0991353765904811	0.106216474918373	0.159324712377559	0.393000957197979	0.89221838931433	0.747055873592554	0.651461046166018	0.65854214449391	0.68332598864153	0.686866537805476	0.739974775264662	0.7505964227565	0.764758619412283	0.77538026690412	0.608974456198669	0.428406448837436	0.318649424755118	0.279703383951714	0.208892400672799	0.159324712377559	0.14162196655783	0.208892400672799	0.198270753180962	0.0991353765904811	0.123919220738101	0.0743515324428608	0.0672704341149693	0.106216474918373	0.0991353765904811	0.0920542782625896	0.0849731799346981	0.0885137290986438	0.109757024082318	0.148703064885722	0.138081417393884
TAG	0.0849731799346981	0.0814326307707523	0.120378671574156	0.106216474918373	0.155784163213613	0.109757024082318	0.102675925754427	0.109757024082318	0.0955948274265353	0.0708109832789151	0.120378671574156	0.0991353765904811	0.0920542782625896	0.131000319065993	0.109757024082318	0.145162515721776	0.194730204017016	0.393000957197979	0.881596741822492	0.747055873592554	0.644379947838127	0.708109832789151	0.662082693657856	0.711650381953096	0.708109832789151	0.757677521084391	0.764758619412283	0.764758619412283	0.637298849510235	0.42486589967349	0.318649424755118	0.28324393311566	0.187649105689125	0.169946359869396	0.177027458197288	0.208892400672799	0.194730204017016	0.123919220738101	0.120378671574156	0.145162515721776	0.0920542782625896	0.152243614049667	0.11683812241021	0.0955948274265353	0.123919220738101	0.0814326307707523	0.11683812241021	0.0849731799346981	0.152243614049667
TAG	0.0778920816068066	0.0955948274265353	0.0920542782625896	0.109757024082318	0.138081417393884	0.106216474918373	0.0991353765904811	0.0778920816068066	0.0531082374591863	0.0885137290986438	0.0743515324428608	0.0885137290986438	0.113297573246264	0.0743515324428608	0.120378671574156	0.102675925754427	0.230135695656474	0.435487547165328	0.927623880953787	0.793083012723849	0.725812578608879	0.725812578608879	0.708109832789151	0.743515324428608	0.786001914395957	0.757677521084391	0.814326307707523	0.793083012723849	0.665623242821801	0.42486589967349	0.368217113050358	0.286784482279606	0.237216793984365	0.159324712377559	0.169946359869396	0.205351851508854	0.180568007361233	0.138081417393884	0.0991353765904811	0.109757024082318	0.127459769902047	0.131000319065993	0.0849731799346981	0.106216474918373	0.0672704341149693	0.152243614049667	0.138081417393884	0.0920542782625896	0.113297573246264
TAG	0.11683812241021	0.113297573246264	0.0955948274265353	0.113297573246264	0.102675925754427	0.0955948274265353	0.0672704341149693	0.0955948274265353	0.0849731799346981	0.0955948274265353	0.0991353765904811	0.162865261541505	0.0885137290986438	0.123919220738101	0.106216474918373	0.14162196655783	0.205351851508854	0.449649743821111	0.977191569249028	0.895758938478275	0.764758619412283	0.786001914395957	0.807245209379632	0.867434545166709	0.849731799346981	0.846191250183035	0.839110151855143	0.853272348510926	0.739974775264662	0.442568645493219	0.346973818066684	0.269081736459877	0.215973499000691	0.177027458197288	0.155784163213613	0.223054597328582	0.159324712377559	0.0743515324428608	0.123919220738101	0.0920542782625896	0.106216474918373	0.102675925754427	0.0991353765904811	0.109757024082318	0.0920542782625896	0.0672704341149693	0.102675925754427	0.106216474918373	0.0885137290986438
TAG	0.11683812241021	0.106216474918373	0.148703064885722	0.155784163213613	0.0955948274265353	0.138081417393884	0.0495676882952405	0.0778920816068066	0.0672704341149693	0.0920542782625896	0.145162515721776	0.0849731799346981	0.106216474918373	0.148703064885722	0.120378671574156	0.106216474918373	0.226595146492528	0.49213633378846	1.02675925754427	0.934704979281679	0.77538026690412	0.832029053527252	0.860353446838818	0.895758938478275	0.878056192658547	0.927623880953787	0.888677840150384	0.920542782625896	0.7505964227565	0.51692017793608	0.385919858870087	0.304487228099335	0.198270753180962	0.184108556525179	0.187649105689125	0.212432949836745	0.169946359869396	0.120378671574156	0.155784163213613	0.0460271391312948	0.0849731799346981	0.0991353765904811	0.0814326307707523	0.0601893357870778	0.113297573246264	0.0920542782625896	0.127459769902047	0.0778920816068066	0.120378671574156
TAG	0.0920542782625896	0.155784163213613	0.0814326307707523	0.123919220738101	0.16640581070545	0.120378671574156	0.106216474918373	0.0637298849510235	0.138081417393884	0.11683812241021	0.0637298849510235	0.11683812241021	0.109757024082318	0.102675925754427	0.102675925754427	0.127459769902047	0.223054597328582	0.488595784624514	1.14359737995448	0.980732118412973	0.828488504363306	0.867434545166709	0.895758938478275	0.924083331789841	0.955948274265353	0.973651020085082	0.955948274265353	0.96656992175719	0.817866856871469	0.467352489640839	0.407163153853762	0.300946678935389	0.23367624482042	0.262000638131986	0.244297892312257	0.251378990640148	0.223054597328582	0.11683812241021	0.113297573246264	0.102675925754427	0.113297573246264	0.0920542782625896	0.0814326307707523	0.113297573246264	0.056648786623132	0.138081417393884	0.0778920816068066	0.0885137290986438	0.106216474918373
TAG	0.145162515721776	0.177027458197288	0.152243614049667	0.169946359869396	0.14162196655783	0.131000319065993	0.0708109832789151	0.120378671574156	0.0708109832789151	0.0708109832789151	0.0955948274265353	0.0849731799346981	0.0920542782625896	0.127459769902047	0.127459769902047	0.148703064885722	0.254919539804094	0.49213633378846	1.23211110905312	1.07986749500345	0.895758938478275	0.938245528445624	0.924083331789841	1.00197541339665	1.04800255252794	1.02675925754427	0.959488823429299	1.02321870838032	0.828488504363306	0.509839079608188	0.428406448837436	0.304487228099335	0.279703383951714	0.187649105689125	0.201811302344908	0.226595146492528	0.187649105689125	0.152243614049667	0.0991353765904811	0.0991353765904811	0.0778920816068066	0.0920542782625896	0.11683812241021	0.109757024082318	0.0814326307707523	0.131000319065993	0.0778920816068066	0.109757024082318	0.102675925754427
TAG	0.120378671574156	0.148703064885722	0.152243614049667	0.152243614049667	0.145162515721776	0.14162196655783	0.120378671574156	0.102675925754427	0.134540868229939	0.138081417393884	0.102675925754427	0.0991353765904811	0.11683812241021	0.123919220738101	0.123919220738101	0.173486909033342	0.276162834787769	0.509839079608188	1.30292209233204	1.14359737995448	0.948867175937462	0.977191569249028	0.945326626773516	0.991353765904811	1.044462003364	1.05862420001978	0.991353765904811	1.04800255252794	0.814326307707523	0.520460727100026	0.439028096329273	0.336352170574846	0.265541187295931	0.191189654853071	0.215973499000691	0.247838441476203	0.244297892312257	0.138081417393884	0.113297573246264	0.0885137290986438	0.11683812241021	0.127459769902047	0.113297573246264	0.145162515721776	0.0849731799346981	0.0920542782625896	0.0955948274265353	0.109757024082318	0.0885137290986438
TAG	0.0849731799346981	0.0672704341149693	0.120378671574156	0.127459769902047	0.127459769902047	0.145162515721776	0.14162196655783	0.113297573246264	0.113297573246264	0.102675925754427	0.113297573246264	0.0708109832789151	0.0708109832789151	0.14162196655783	0.134540868229939	0.162865261541505	0.279703383951714	0.527541825427917	1.32770593647966	1.14005683079053	0.94178607760957	0.952407725101407	0.994894315068756	1.00905651172454	1.00197541339665	1.04800255252794	1.07632694583951	1.01967815921638	0.863893996002764	0.562947317067375	0.460271391312948	0.332811621410901	0.244297892312257	0.191189654853071	0.23367624482042	0.212432949836745	0.215973499000691	0.131000319065993	0.11683812241021	0.0885137290986438	0.127459769902047	0.109757024082318	0.056648786623132	0.14162196655783	0.113297573246264	0.0672704341149693	0.109757024082318	0.0743515324428608	0.0885137290986438
TAG	0.14162196655783	0.106216474918373	0.127459769902047	0.180568007361233	0.138081417393884	0.127459769902047	0.102675925754427	0.0778920816068066	0.0849731799346981	0.123919220738101	0.106216474918373	0.109757024082318	0.14162196655783	0.14162196655783	0.120378671574156	0.138081417393884	0.269081736459877	0.56648786623132	1.34186813313544	1.15775957661026	0.96656992175719	1.00905651172454	0.955948274265353	1.02675925754427	1.05154310169189	1.10819188831502	1.11173243747897	1.06570529834767	0.91700223346195	0.5417040220837	0.470893038804785	0.364676563886413	0.279703383951714	0.226595146492528	0.201811302344908	0.240757343148311	0.205351851508854	0.173486909033342	0.127459769902047	0.102675925754427	0.138081417393884	0.106216474918373	0.109757024082318	0.0991353765904811	0.0672704341149693	0.0920542782625896	0.113297573246264	0.0991353765904811	0.11683812241021
TAG	0.11683812241021	0.120378671574156	0.120378671574156	0.113297573246264	0.127459769902047	0.16640581070545	0.0955948274265353	0.0920542782625896	0.131000319065993	0.127459769902047	0.106216474918373	0.0955948274265353	0.127459769902047	0.102675925754427	0.14162196655783	0.16640581070545	0.276162834787769	0.552325669575537	1.38435472310279	1.21086781406945	0.952407725101407	1.05862420001978	1.06216474918373	1.10819188831502	1.04800255252794	1.15775957661026	1.08694859333135	1.09048914249529	0.91700223346195	0.577109513723158	0.470893038804785	0.393000957197979	0.244297892312257	0.215973499000691	0.205351851508854	0.251378990640148	0.201811302344908	0.152243614049667	0.0991353765904811	0.11683812241021	0.0743515324428608	0.134540868229939	0.0955948274265353	0.0885137290986438	0.0814326307707523	0.0849731799346981	0.0814326307707523	0.102675925754427	0.0991353765904811
TAG	0.109757024082318	0.102675925754427	0.127459769902047	0.138081417393884	0.173486909033342	0.11683812241021	0.145162515721776	0.106216474918373	0.0920542782625896	0.102675925754427	0.123919220738101	0.109757024082318	0.120378671574156	0.134540868229939	0.120378671574156	0.169946359869396	0.262000638131986	0.598352808706832	1.4162196655783	1.23565165821707	1.00905651172454	1.044462003364	1.10111078998713	1.13297573246264	1.06216474918373	1.14005683079053	1.11881353580686	1.17900287159394	0.987813216740865	0.63375830034629	0.470893038804785	0.364676563886413	0.230135695656474	0.262000638131986	0.223054597328582	0.254919539804094	0.226595146492528	0.169946359869396	0.11683812241021	0.102675925754427	0.145162515721776	0.0778920816068066	0.120378671574156	0.109757024082318	0.0672704341149693	0.0955948274265353	0.106216474918373	0.106216474918373	0.123919220738101
TAG	0.0955948274265353	0.113297573246264	0.134540868229939	0.131000319065993	0.14162196655783	0.148703064885722	0.123919220738101	0.0955948274265353	0.102675925754427	0.102675925754427	0.0885137290986438	0.0991353765904811	0.152243614049667	0.138081417393884	0.16640581070545	0.184108556525179	0.237216793984365	0.587731161214995	1.39497637059463	1.27459769902047	1.00905651172454	1.06924584751162	1.09402969165924	1.1223540849708	1.16484067493815	1.17546232242999	1.18962451908577	1.14359737995448	0.94178607760957	0.598352808706832	0.485055235460568	0.368217113050358	0.290325031443552	0.191189654853071	0.219514048164637	0.269081736459877	0.240757343148311	0.120378671574156	0.145162515721776	0.109757024082318	0.0920542782625896	0.148703064885722	0.0778920816068066	0.127459769902047	0.106216474918373	0.0955948274265353	0.0955948274265353	0.11683812241021	0.102675925754427
TAG	0.11683812241021	0.113297573246264	0.14162196655783	0.159324712377559	0.14162196655783	0.173486909033342	0.0672704341149693	0.0991353765904811	0.0885137290986438	0.120378671574156	0.134540868229939	0.113297573246264	0.0991353765904811	0.123919220738101	0.173486909033342	0.155784163213613	0.247838441476203	0.580650062887103	1.36665197728306	1.19316506824972	0.987813216740865	1.05862420001978	1.05862420001978	1.09757024082318	1.12589463413475	1.14005683079053	1.1294351832987	1.19670561741366	0.89221838931433	0.577109513723158	0.477974137132677	0.389460408034033	0.276162834787769	0.223054597328582	0.223054597328582	0.269081736459877	0.269081736459877	0.16640581070545	0.113297573246264	0.109757024082318	0.123919220738101	0.0955948274265353	0.102675925754427	0.11683812241021	0.11683812241021	0.0637298849510235	0.0885137290986438	0.0955948274265353	0.0955948274265353
TAG	0.0955948274265353	0.113297573246264	0.11683812241021	0.102675925754427	0.120378671574156	0.138081417393884	0.106216474918373	0.11683812241021	0.0920542782625896	0.0991353765904811	0.0920542782625896	0.0920542782625896	0.0743515324428608	0.123919220738101	0.155784163213613	0.177027458197288	0.286784482279606	0.56648786623132	1.3312464856436	1.1223540849708	0.952407725101407	0.987813216740865	0.980732118412973	1.00197541339665	1.06216474918373	1.11527298664291	1.1294351832987	1.07278639667556	0.878056192658547	0.548785120411592	0.463811940476894	0.37529821137825	0.244297892312257	0.223054597328582	0.194730204017016	0.247838441476203	0.223054597328582	0.106216474918373	0.162865261541505	0.109757024082318	0.131000319065993	0.102675925754427	0.138081417393884	0.102675925754427	0.0885137290986438	0.0885137290986438	0.106216474918373	0.109757024082318	0.123919220738101
TAG	0.134540868229939	0.148703064885722	0.0991353765904811	0.138081417393884	0.0885137290986438	0.109757024082318	0.152243614049667	0.120378671574156	0.120378671574156	0.0885137290986438	0.123919220738101	0.134540868229939	0.11683812241021	0.106216474918373	0.138081417393884	0.152243614049667	0.272622285623823	0.51692017793608	1.23565165821707	1.0834080441674	0.913461684298004	0.955948274265353	0.938245528445624	0.96656992175719	1.03738090503611	1.02675925754427	1.03384035587216	1.01259706088849	0.853272348510926	0.51692017793608	0.442568645493219	0.371757662214304	0.262000638131986	0.219514048164637	0.201811302344908	0.226595146492528	0.16640581070545	0.159324712377559	0.16640581070545	0.134540868229939	0.0991353765904811	0.0955948274265353	0.134540868229939	0.138081417393884	0.131000319065993	0.0991353765904811	0.0531082374591863	0.0991353765904811	0.0920542782625896
TAG	0.11683812241021	0.0991353765904811	0.134540868229939	0.120378671574156	0.14162196655783	0.14162196655783	0.0885137290986438	0.127459769902047	0.0814326307707523	0.123919220738101	0.0991353765904811	0.131000319065993	0.152243614049667	0.134540868229939	0.11683812241021	0.173486909033342	0.230135695656474	0.499217432116351	1.22503001072523	1.02675925754427	0.863893996002764	0.902840036806167	0.885137290986438	0.934704979281679	0.945326626773516	0.973651020085082	0.970110470921136	0.96656992175719	0.817866856871469	0.495676882952405	0.446109194657165	0.30802777726328	0.237216793984365	0.215973499000691	0.191189654853071	0.23367624482042	0.173486909033342	0.138081417393884	0.159324712377559	0.11683812241021	0.0743515324428608	0.106216474918373	0.127459769902047	0.113297573246264	0.0601893357870778	0.0920542782625896	0.0814326307707523	0.134540868229939	0.120378671574156
TAG	0.109757024082318	0.14162196655783	0.123919220738101	0.102675925754427	0.145162515721776	0.123919220738101	0.113297573246264	0.11683812241021	0.106216474918373	0.131000319065993	0.155784163213613	0.0955948274265353	0.159324712377559	0.145162515721776	0.155784163213613	0.159324712377559	0.215973499000691	0.470893038804785	1.14359737995448	0.952407725101407	0.807245209379632	0.828488504363306	0.846191250183035	0.938245528445624	0.977191569249028	0.91700223346195	0.913461684298004	0.913461684298004	0.77538026690412	0.502757981280297	0.428406448837436	0.322189973919063	0.265541187295931	0.212432949836745	0.226595146492528	0.23367624482042	0.201811302344908	0.11683812241021	0.106216474918373	0.123919220738101	0.0708109832789151	0.127459769902047	0.106216474918373	0.0814326307707523	0.102675925754427	0.0849731799346981	0.131000319065993	0.138081417393884	0.0920542782625896
TAG	0.113297573246264	0.109757024082318	0.113297573246264	0.173486909033342	0.120378671574156	0.134540868229939	0.0814326307707523	0.0672704341149693	0.113297573246264	0.0885137290986438	0.131000319065993	0.11683812241021	0.14162196655783	0.0849731799346981	0.159324712377559	0.159324712377559	0.223054597328582	0.506298530444243	1.05862420001978	0.920542782625896	0.778920816068066	0.860353446838818	0.839110151855143	0.885137290986438	0.885137290986438	0.94178607760957	0.849731799346981	0.870975094330655	0.761218070248337	0.51692017793608	0.368217113050358	0.311568326427226	0.244297892312257	0.205351851508854	0.191189654853071	0.215973499000691	0.215973499000691	0.162865261541505	0.0955948274265353	0.0991353765904811	0.0955948274265353	0.134540868229939	0.0955948274265353	0.0708109832789151	0.0920542782625896	0.127459769902047	0.0991353765904811	0.0778920816068066	0.0849731799346981
TAG	0.106216474918373	0.134540868229939	0.123919220738101	0.14162196655783	0.148703064885722	0.148703064885722	0.0814326307707523	0.0637298849510235	0.0885137290986438	0.131000319065993	0.120378671574156	0.14162196655783	0.131000319065993	0.120378671574156	0.16640581070545	0.127459769902047	0.240757343148311	0.435487547165328	1.02321870838032	0.934704979281679	0.757677521084391	0.835569602691198	0.803704660215686	0.863893996002764	0.906380585970113	0.885137290986438	0.881596741822492	0.955948274265353	0.711650381953096	0.446109194657165	0.37529821137825	0.354054916394575	0.240757343148311	0.191189654853071	0.215973499000691	0.205351851508854	0.205351851508854	0.169946359869396	0.14162196655783	0.109757024082318	0.0991353765904811	0.148703064885722	0.113297573246264	0.0920542782625896	0.0920542782625896	0.120378671574156	0.0885137290986438	0.127459769902047	0.109757024082318
TAG	0.113297573246264	0.109757024082318	0.134540868229939	0.11683812241021	0.120378671574156	0.113297573246264	0.145162515721776	0.0991353765904811	0.0708109832789151	0.120378671574156	0.0778920816068066	0.113297573246264	0.0849731799346981	0.148703064885722	0.152243614049667	0.16640581070545	0.205351851508854	0.431946998001382	0.96656992175719	0.888677840150384	0.736434226100717	0.757677521084391	0.786001914395957	0.796623561887794	0.817866856871469	0.82494795519936	0.888677840150384	0.846191250183035	0.690407086969422	0.470893038804785	0.371757662214304	0.28324393311566	0.212432949836745	0.25846008896804	0.191189654853071	0.212432949836745	0.177027458197288	0.131000319065993	0.113297573246264	0.113297573246264	0.11683812241021	0.0637298849510235	0.0778920816068066	0.0885137290986438	0.106216474918373	0.0955948274265353	0.0778920816068066	0.138081417393884	0.131000319065993
TAG	0.145162515721776	0.109757024082318	0.131000319065993	0.131000319065993	0.120378671574156	0.109757024082318	0.0991353765904811	0.109757024082318	0.0991353765904811	0.14162196655783	0.0991353765904811	0.0849731799346981	0.102675925754427	0.120378671574156	0.127459769902047	0.109757024082318	0.16640581070545	0.389460408034033	0.888677840150384	0.842650701019089	0.672704341149693	0.669163791985747	0.647920497002073	0.722272029444934	0.757677521084391	0.761218070248337	0.77538026690412	0.771839717740174	0.679785439477585	0.396541506361924	0.357595465558521	0.244297892312257	0.240757343148311	0.201811302344908	0.162865261541505	0.23367624482042	0.177027458197288	0.134540868229939	0.134540868229939	0.123919220738101	0.109757024082318	0.11683812241021	0.131000319065993	0.0955948274265353	0.102675925754427	0.14162196655783	0.0885137290986438	0.0778920816068066	0.120378671574156
TAG	0.11683812241021	0.134540868229939	0.145162515721776	0.106216474918373	0.0849731799346981	0.11683812241021	0.127459769902047	0.0601893357870778	0.0920542782625896	0.109757024082318	0.0955948274265353	0.0920542782625896	0.127459769902047	0.123919220738101	0.0991353765904811	0.131000319065993	0.16640581070545	0.40008205552587	0.814326307707523	0.715190931117042	0.608974456198669	0.630217751182344	0.669163791985747	0.686866537805476	0.65854214449391	0.65854214449391	0.665623242821801	0.725812578608879	0.570028415395266	0.393000957197979	0.297406129771443	0.293865580607497	0.187649105689125	0.148703064885722	0.184108556525179	0.191189654853071	0.16640581070545	0.14162196655783	0.109757024082318	0.0601893357870778	0.113297573246264	0.120378671574156	0.106216474918373	0.102675925754427	0.14162196655783	0.0672704341149693	0.0920542782625896	0.109757024082318	0.127459769902047
TAG	0.113297573246264	0.0743515324428608	0.109757024082318	0.113297573246264	0.134540868229939	0.134540868229939	0.0955948274265353	0.0778920816068066	0.0672704341149693	0.0920542782625896	0.102675925754427	0.134540868229939	0.0991353765904811	0.14162196655783	0.113297573246264	0.14162196655783	0.145162515721776	0.311568326427226	0.786001914395957	0.623136652854452	0.56648786623132	0.591271710378941	0.580650062887103	0.616055554526561	0.630217751182344	0.605433907034724	0.640839398674181	0.616055554526561	0.527541825427917	0.332811621410901	0.276162834787769	0.265541187295931	0.162865261541505	0.162865261541505	0.155784163213613	0.173486909033342	0.191189654853071	0.109757024082318	0.109757024082318	0.123919220738101	0.0849731799346981	0.14162196655783	0.11683812241021	0.113297573246264	0.106216474918373	0.0920542782625896	0.11683812241021	0.106216474918373	0.138081417393884
TAG	0.123919220738101	0.0778920816068066	0.0920542782625896	0.123919220738101	0.113297573246264	0.138081417393884	0.113297573246264	0.123919220738101	0.138081417393884	0.0885137290986438	0.0672704341149693	0.134540868229939	0.120378671574156	0.0991353765904811	0.138081417393884	0.14162196655783	0.159324712377559	0.325730523083009	0.697488185297313	0.651461046166018	0.577109513723158	0.570028415395266	0.559406767903429	0.619596103690507	0.584190612051049	0.630217751182344	0.594812259542886	0.570028415395266	0.477974137132677	0.346973818066684	0.272622285623823	0.219514048164637	0.173486909033342	0.123919220738101	0.127459769902047	0.191189654853071	0.173486909033342	0.148703064885722	0.123919220738101	0.0920542782625896	0.106216474918373	0.102675925754427	0.120378671574156	0.11683812241021	0.102675925754427	0.131000319065993	0.113297573246264	0.14162196655783	0.134540868229939
TAG	0.131000319065993	0.11683812241021	0.123919220738101	0.113297573246264	0.127459769902047	0.113297573246264	0.123919220738101	0.134540868229939	0.0920542782625896	0.0991353765904811	0.120378671574156	0.0920542782625896	0.0920542782625896	0.0955948274265353	0.102675925754427	0.138081417393884	0.212432949836745	0.304487228099335	0.718731480280988	0.601893357870778	0.559406767903429	0.555866218739483	0.555866218739483	0.580650062887103	0.605433907034724	0.630217751182344	0.608974456198669	0.619596103690507	0.506298530444243	0.346973818066684	0.300946678935389	0.247838441476203	0.177027458197288	0.177027458197288	0.14162196655783	0.215973499000691	0.162865261541505	0.145162515721776	0.145162515721776	0.0920542782625896	0.109757024082318	0.120378671574156	0.131000319065993	0.123919220738101	0.0991353765904811	0.113297573246264	0.138081417393884	0.152243614049667	0.109757024082318
TAG	0.113297573246264	0.127459769902047	0.148703064885722	0.109757024082318	0.131000319065993	0.11683812241021	0.113297573246264	0.0920542782625896	0.0708109832789151	0.102675925754427	0.0955948274265353	0.120378671574156	0.0920542782625896	0.148703064885722	0.123919220738101	0.0920542782625896	0.191189654853071	0.315108875591172	0.729353127772825	0.591271710378941	0.5417040220837	0.562947317067375	0.584190612051049	0.612515005362615	0.573568964559212	0.56648786623132	0.605433907034724	0.612515005362615	0.51692017793608	0.325730523083009	0.304487228099335	0.240757343148311	0.177027458197288	0.159324712377559	0.169946359869396	0.180568007361233	0.152243614049667	0.134540868229939	0.0920542782625896	0.131000319065993	0.0743515324428608	0.123919220738101	0.106216474918373	0.102675925754427	0.0778920816068066	0.16640581070545	0.127459769902047	0.0814326307707523	0.120378671574156
TAG	0.0814326307707523	0.120378671574156	0.102675925754427	0.138081417393884	0.0920542782625896	0.0991353765904811	0.0991353765904811	0.102675925754427	0.113297573246264	0.109757024082318	0.11683812241021	0.106216474918373	0.102675925754427	0.152243614049667	0.102675925754427	0.11683812241021	0.187649105689125	0.311568326427226	0.743515324428608	0.605433907034724	0.513379628772134	0.5417040220837	0.584190612051049	0.612515005362615	0.612515005362615	0.601893357870778	0.616055554526561	0.68332598864153	0.488595784624514	0.325730523083009	0.322189973919063	0.240757343148311	0.208892400672799	0.169946359869396	0.145162515721776	0.194730204017016	0.134540868229939	0.120378671574156	0.11683812241021	0.0991353765904811	0.0920542782625896	0.148703064885722	0.123919220738101	0.14162196655783	0.138081417393884	0.11683812241021	0.162865261541505	0.134540868229939	0.0991353765904811
TAG	0.0991353765904811	0.109757024082318	0.0920542782625896	0.109757024082318	0.106216474918373	0.113297573246264	0.138081417393884	0.138081417393884	0.106216474918373	0.120378671574156	0.123919220738101	0.0849731799346981	0.138081417393884	0.109757024082318	0.109757024082318	0.0991353765904811	0.198270753180962	0.35051436723063	0.768299168576228	0.651461046166018	0.548785120411592	0.594812259542886	0.580650062887103	0.619596103690507	0.605433907034724	0.637298849510235	0.608974456198669	0.612515005362615	0.552325669575537	0.364676563886413	0.332811621410901	0.244297892312257	0.187649105689125	0.201811302344908	0.155784163213613	0.208892400672799	0.159324712377559	0.134540868229939	0.138081417393884	0.113297573246264	0.138081417393884	0.106216474918373	0.109757024082318	0.0955948274265353	0.0991353765904811	0.0920542782625896	0.106216474918373	0.106216474918373	0.145162515721776
TAG	0.131000319065993	0.120378671574156	0.109757024082318	0.138081417393884	0.127459769902047	0.102675925754427	0.109757024082318	0.0955948274265353	0.123919220738101	0.131000319065993	0.113297573246264	0.0920542782625896	0.152243614049667	0.102675925754427	0.180568007361233	0.148703064885722	0.208892400672799	0.35051436723063	0.754136971920445	0.690407086969422	0.573568964559212	0.608974456198669	0.605433907034724	0.63375830034629	0.647920497002073	0.63375830034629	0.672704341149693	0.676244890313639	0.524001276263971	0.35051436723063	0.343433268902738	0.254919539804094	0.223054597328582	0.152243614049667	0.177027458197288	0.177027458197288	0.16640581070545	0.0849731799346981	0.123919220738101	0.109757024082318	0.106216474918373	0.131000319065993	0.0849731799346981	0.138081417393884	0.0814326307707523	0.113297573246264	0.134540868229939	0.138081417393884	0.113297573246264
TAG	0.109757024082318	0.131000319065993	0.134540868229939	0.145162515721776	0.102675925754427	0.14162196655783	0.0814326307707523	0.0920542782625896	0.134540868229939	0.102675925754427	0.155784163213613	0.173486909033342	0.134540868229939	0.169946359869396	0.131000319065993	0.173486909033342	0.191189654853071	0.336352170574846	0.757677521084391	0.655001595329964	0.612515005362615	0.584190612051049	0.608974456198669	0.637298849510235	0.647920497002073	0.665623242821801	0.644379947838127	0.644379947838127	0.562947317067375	0.361136014722467	0.297406129771443	0.254919539804094	0.191189654853071	0.198270753180962	0.159324712377559	0.201811302344908	0.173486909033342	0.106216474918373	0.131000319065993	0.102675925754427	0.134540868229939	0.127459769902047	0.102675925754427	0.148703064885722	0.120378671574156	0.11683812241021	0.0991353765904811	0.113297573246264	0.106216474918373
TAG	0.106216474918373	0.131000319065993	0.123919220738101	0.11683812241021	0.127459769902047	0.109757024082318	0.102675925754427	0.113297573246264	0.127459769902047	0.148703064885722	0.131000319065993	0.152243614049667	0.109757024082318	0.120378671574156	0.155784163213613	0.14162196655783	0.215973499000691	0.385919858870087	0.715190931117042	0.616055554526561	0.524001276263971	0.534622923755809	0.506298530444243	0.591271710378941	0.601893357870778	0.559406767903429	0.56648786623132	0.594812259542886	0.495676882952405	0.339892719738792	0.269081736459877	0.237216793984365	0.223054597328582	0.184108556525179	0.194730204017016	0.191189654853071	0.205351851508854	0.127459769902047	0.152243614049667	0.155784163213613	0.131000319065993	0.155784163213613	0.152243614049667	0.16640581070545	0.180568007361233	0.138081417393884	0.131000319065993	0.14162196655783	0.11683812241021
TAG	0.11683812241021	0.152243614049667	0.120378671574156	0.0920542782625896	0.113297573246264	0.0991353765904811	0.11683812241021	0.120378671574156	0.120378671574156	0.0955948274265353	0.0849731799346981	0.113297573246264	0.106216474918373	0.109757024082318	0.102675925754427	0.14162196655783	0.194730204017016	0.42486589967349	0.870975094330655	0.768299168576228	0.65854214449391	0.686866537805476	0.665623242821801	0.662082693657856	0.65854214449391	0.743515324428608	0.686866537805476	0.732893676936771	0.616055554526561	0.403622604689816	0.251378990640148	0.247838441476203	0.198270753180962	0.219514048164637	0.16640581070545	0.215973499000691	0.219514048164637	0.102675925754427	0.11683812241021	0.106216474918373	0.123919220738101	0.0814326307707523	0.109757024082318	0.14162196655783	0.11683812241021	0.106216474918373	0.123919220738101	0.11683812241021	0.11683812241021
TAG	0.0991353765904811	0.145162515721776	0.127459769902047	0.106216474918373	0.127459769902047	0.123919220738101	0.106216474918373	0.145162515721776	0.120378671574156	0.120378671574156	0.0849731799346981	0.109757024082318	0.113297573246264	0.123919220738101	0.11683812241021	0.127459769902047	0.230135695656474	0.42486589967349	0.899299487642221	0.743515324428608	0.704569283625205	0.725812578608879	0.768299168576228	0.729353127772825	0.725812578608879	0.789542463559903	0.821407406035415	0.782461365232011	0.626677202018398	0.421325350509545	0.339892719738792	0.28324393311566	0.240757343148311	0.162865261541505	0.152243614049667	0.205351851508854	0.219514048164637	0.152243614049667	0.14162196655783	0.155784163213613	0.138081417393884	0.0920542782625896	0.11683812241021	0.138081417393884	0.0991353765904811	0.0991353765904811	0.131000319065993	0.14162196655783	0.14162196655783
TAG	0.0991353765904811	0.106216474918373	0.127459769902047	0.127459769902047	0.138081417393884	0.145162515721776	0.102675925754427	0.120378671574156	0.0885137290986438	0.145162515721776	0.113297573246264	0.113297573246264	0.109757024082318	0.11683812241021	0.138081417393884	0.162865261541505	0.219514048164637	0.385919858870087	0.881596741822492	0.835569602691198	0.690407086969422	0.708109832789151	0.711650381953096	0.764758619412283	0.722272029444934	0.764758619412283	0.729353127772825	0.761218070248337	0.644379947838127	0.407163153853762	0.354054916394575	0.272622285623823	0.194730204017016	0.219514048164637	0.169946359869396	0.208892400672799	0.159324712377559	0.155784163213613	0.138081417393884	0.134540868229939	0.106216474918373	0.120378671574156	0.0991353765904811	0.0955948274265353	0.106216474918373	0.11683812241021	0.120378671574156	0.131000319065993	0.127459769902047
TAG	0.0849731799346981	0.123919220738101	0.14162196655783	0.159324712377559	0.152243614049667	0.11683812241021	0.0991353765904811	0.11683812241021	0.113297573246264	0.123919220738101	0.102675925754427	0.109757024082318	0.109757024082318	0.127459769902047	0.155784163213613	0.14162196655783	0.215973499000691	0.417784801345599	0.931164430117733	0.796623561887794	0.697488185297313	0.704569283625205	0.708109832789151	0.736434226100717	0.722272029444934	0.754136971920445	0.743515324428608	0.754136971920445	0.623136652854452	0.446109194657165	0.325730523083009	0.30802777726328	0.23367624482042	0.201811302344908	0.180568007361233	0.23367624482042	0.155784163213613	0.155784163213613	0.134540868229939	0.102675925754427	0.0955948274265353	0.106216474918373	0.102675925754427	0.127459769902047	0.131000319065993	0.113297573246264	0.0849731799346981	0.106216474918373	0.0672704341149693
TAG	0.134540868229939	0.113297573246264	0.120378671574156	0.134540868229939	0.138081417393884	0.0849731799346981	0.0778920816068066	0.0885137290986438	0.0920542782625896	0.102675925754427	0.102675925754427	0.0991353765904811	0.138081417393884	0.11683812241021	0.131000319065993	0.120378671574156	0.212432949836745	0.396541506361924	0.895758938478275	0.782461365232011	0.676244890313639	0.676244890313639	0.7505964227565	0.739974775264662	0.736434226100717	0.7505964227565	0.754136971920445	0.768299168576228	0.623136652854452	0.385919858870087	0.311568326427226	0.272622285623823	0.215973499000691	0.208892400672799	0.230135695656474	0.223054597328582	0.173486909033342	0.16640581070545	0.131000319065993	0.134540868229939	0.113297573246264	0.134540868229939	0.138081417393884	0.138081417393884	0.0920542782625896	0.113297573246264	0.0955948274265353	0.127459769902047	0.11683812241021
TAG	0.11683812241021	0.0955948274265353	0.102675925754427	0.11683812241021	0.127459769902047	0.113297573246264	0.0778920816068066	0.109757024082318	0.102675925754427	0.0849731799346981	0.123919220738101	0.056648786623132	0.138081417393884	0.123919220738101	0.120378671574156	0.152243614049667	0.23367624482042	0.421325350509545	0.828488504363306	0.764758619412283	0.612515005362615	0.693947636133368	0.690407086969422	0.722272029444934	0.697488185297313	0.732893676936771	0.732893676936771	0.711650381953096	0.584190612051049	0.431946998001382	0.304487228099335	0.329271072246955	0.198270753180962	0.173486909033342	0.173486909033342	0.201811302344908	0.184108556525179	0.155784163213613	0.138081417393884	0.0955948274265353	0.113297573246264	0.0991353765904811	0.127459769902047	0.109757024082318	0.0814326307707523	0.102675925754427	0.0778920816068066	0.0778920816068066	0.131000319065993
TAG	0.0601893357870778	0.14162196655783	0.162865261541505	0.162865261541505	0.113297573246264	0.106216474918373	0.0708109832789151	0.14162196655783	0.106216474918373	0.102675925754427	0.109757024082318	0.113297573246264	0.148703064885722	0.145162515721776	0.148703064885722	0.180568007361233	0.184108556525179	0.371757662214304	0.870975094330655	0.80016411105174	0.669163791985747	0.697488185297313	0.729353127772825	0.747055873592554	0.690407086969422	0.739974775264662	0.768299168576228	0.757677521084391	0.616055554526561	0.403622604689816	0.336352170574846	0.28324393311566	0.194730204017016	0.177027458197288	0.198270753180962	0.237216793984365	0.187649105689125	0.127459769902047	0.131000319065993	0.102675925754427	0.127459769902047	0.0885137290986438	0.145162515721776	0.134540868229939	0.109757024082318	0.109757024082318	0.0991353765904811	0.113297573246264	0.120378671574156
TAG	0.102675925754427	0.14162196655783	0.148703064885722	0.148703064885722	0.131000319065993	0.14162196655783	0.123919220738101	0.0920542782625896	0.11683812241021	0.120378671574156	0.106216474918373	0.123919220738101	0.123919220738101	0.134540868229939	0.180568007361233	0.177027458197288	0.212432949836745	0.407163153853762	0.955948274265353	0.860353446838818	0.704569283625205	0.722272029444934	0.778920816068066	0.80016411105174	0.764758619412283	0.789542463559903	0.821407406035415	0.803704660215686	0.665623242821801	0.463811940476894	0.343433268902738	0.300946678935389	0.219514048164637	0.215973499000691	0.194730204017016	0.201811302344908	0.187649105689125	0.159324712377559	0.162865261541505	0.106216474918373	0.131000319065993	0.113297573246264	0.120378671574156	0.0991353765904811	0.131000319065993	0.127459769902047	0.134540868229939	0.138081417393884	0.123919220738101
TAG	0.152243614049667	0.127459769902047	0.120378671574156	0.127459769902047	0.109757024082318	0.11683812241021	0.0920542782625896	0.123919220738101	0.0814326307707523	0.120378671574156	0.14162196655783	0.148703064885722	0.131000319065993	0.159324712377559	0.131000319065993	0.212432949836745	0.244297892312257	0.428406448837436	0.948867175937462	0.881596741822492	0.771839717740174	0.771839717740174	0.782461365232011	0.82494795519936	0.817866856871469	0.796623561887794	0.832029053527252	0.821407406035415	0.669163791985747	0.49213633378846	0.393000957197979	0.269081736459877	0.240757343148311	0.226595146492528	0.180568007361233	0.240757343148311	0.212432949836745	0.14162196655783	0.0920542782625896	0.0991353765904811	0.113297573246264	0.134540868229939	0.109757024082318	0.113297573246264	0.169946359869396	0.109757024082318	0.127459769902047	0.152243614049667	0.145162515721776
TAG	0.0991353765904811	0.145162515721776	0.198270753180962	0.145162515721776	0.138081417393884	0.145162515721776	0.123919220738101	0.120378671574156	0.109757024082318	0.106216474918373	0.138081417393884	0.0991353765904811	0.145162515721776	0.145162515721776	0.152243614049667	0.177027458197288	0.187649105689125	0.371757662214304	0.902840036806167	0.782461365232011	0.665623242821801	0.697488185297313	0.676244890313639	0.686866537805476	0.697488185297313	0.701028734461259	0.7505964227565	0.704569283625205	0.626677202018398	0.414244252181653	0.378838760542196	0.276162834787769	0.205351851508854	0.198270753180962	0.184108556525179	0.201811302344908	0.194730204017016	0.169946359869396	0.106216474918373	0.0991353765904811	0.113297573246264	0.127459769902047	0.131000319065993	0.113297573246264	0.11683812241021	0.134540868229939	0.131000319065993	0.152243614049667	0.109757024082318
TAG	0.106216474918373	0.113297573246264	0.127459769902047	0.134540868229939	0.145162515721776	0.131000319065993	0.0955948274265353	0.106216474918373	0.127459769902047	0.106216474918373	0.0778920816068066	0.123919220738101	0.0743515324428608	0.127459769902047	0.127459769902047	0.138081417393884	0.219514048164637	0.378838760542196	0.839110151855143	0.693947636133368	0.651461046166018	0.619596103690507	0.630217751182344	0.616055554526561	0.68332598864153	0.708109832789151	0.655001595329964	0.690407086969422	0.580650062887103	0.35051436723063	0.30802777726328	0.230135695656474	0.198270753180962	0.198270753180962	0.194730204017016	0.198270753180962	0.162865261541505	0.127459769902047	0.155784163213613	0.148703064885722	0.138081417393884	0.131000319065993	0.113297573246264	0.106216474918373	0.113297573246264	0.113297573246264	0.14162196655783	0.152243614049667	0.11683812241021
TAG	0.11683812241021	0.11683812241021	0.120378671574156	0.120378671574156	0.162865261541505	0.109757024082318	0.138081417393884	0.120378671574156	0.109757024082318	0.109757024082318	0.123919220738101	0.109757024082318	0.102675925754427	0.127459769902047	0.148703064885722	0.173486909033342	0.230135695656474	0.407163153853762	0.817866856871469	0.697488185297313	0.605433907034724	0.637298849510235	0.655001595329964	0.686866537805476	0.715190931117042	0.701028734461259	0.690407086969422	0.672704341149693	0.580650062887103	0.371757662214304	0.346973818066684	0.265541187295931	0.212432949836745	0.184108556525179	0.198270753180962	0.205351851508854	0.194730204017016	0.162865261541505	0.148703064885722	0.0955948274265353	0.11683812241021	0.11683812241021	0.0955948274265353	0.131000319065993	0.113297573246264	0.0920542782625896	0.106216474918373	0.113297573246264	0.123919220738101
TAG	0.11683812241021	0.162865261541505	0.0920542782625896	0.145162515721776	0.120378671574156	0.102675925754427	0.120378671574156	0.127459769902047	0.120378671574156	0.0849731799346981	0.123919220738101	0.109757024082318	0.0991353765904811	0.180568007361233	0.106216474918373	0.16640581070545	0.198270753180962	0.354054916394575	0.757677521084391	0.630217751182344	0.555866218739483	0.577109513723158	0.584190612051049	0.63375830034629	0.630217751182344	0.608974456198669	0.591271710378941	0.640839398674181	0.531082374591863	0.336352170574846	0.279703383951714	0.25846008896804	0.201811302344908	0.162865261541505	0.134540868229939	0.173486909033342	0.152243614049667	0.155784163213613	0.120378671574156	0.127459769902047	0.106216474918373	0.148703064885722	0.127459769902047	0.102675925754427	0.134540868229939	0.134540868229939	0.120378671574156	0.131000319065993	0.159324712377559
TAG	0.113297573246264	0.11683812241021	0.120378671574156	0.113297573246264	0.145162515721776	0.11683812241021	0.0849731799346981	0.131000319065993	0.11683812241021	0.11683812241021	0.0814326307707523	0.113297573246264	0.109757024082318	0.14162196655783	0.127459769902047	0.162865261541505	0.237216793984365	0.382379309706141	0.885137290986438	0.739974775264662	0.619596103690507	0.711650381953096	0.619596103690507	0.662082693657856	0.662082693657856	0.701028734461259	0.65854214449391	0.747055873592554	0.552325669575537	0.354054916394575	0.318649424755118	0.254919539804094	0.247838441476203	0.180568007361233	0.201811302344908	0.205351851508854	0.177027458197288	0.138081417393884	0.109757024082318	0.0885137290986438	0.120378671574156	0.113297573246264	0.127459769902047	0.113297573246264	0.131000319065993	0.106216474918373	0.11683812241021	0.113297573246264	0.152243614049667
TAG	0.11683812241021	0.120378671574156	0.0849731799346981	0.131000319065993	0.106216474918373	0.148703064885722	0.134540868229939	0.123919220738101	0.102675925754427	0.113297573246264	0.106216474918373	0.123919220738101	0.123919220738101	0.106216474918373	0.134540868229939	0.145162515721776	0.247838441476203	0.414244252181653	0.959488823429299	0.80016411105174	0.757677521084391	0.722272029444934	0.796623561887794	0.771839717740174	0.782461365232011	0.82494795519936	0.814326307707523	0.793083012723849	0.591271710378941	0.389460408034033	0.346973818066684	0.290325031443552	0.198270753180962	0.123919220738101	0.215973499000691	0.191189654853071	0.191189654853071	0.14162196655783	0.113297573246264	0.11683812241021	0.0991353765904811	0.148703064885722	0.120378671574156	0.109757024082318	0.0708109832789151	0.113297573246264	0.0708109832789151	0.120378671574156	0.152243614049667
TAG	0.0955948274265353	0.152243614049667	0.127459769902047	0.131000319065993	0.159324712377559	0.148703064885722	0.134540868229939	0.109757024082318	0.0849731799346981	0.134540868229939	0.11683812241021	0.0672704341149693	0.0920542782625896	0.145162515721776	0.113297573246264	0.155784163213613	0.223054597328582	0.442568645493219	0.980732118412973	0.835569602691198	0.729353127772825	0.778920816068066	0.754136971920445	0.764758619412283	0.764758619412283	0.832029053527252	0.80016411105174	0.768299168576228	0.640839398674181	0.449649743821111	0.357595465558521	0.293865580607497	0.269081736459877	0.205351851508854	0.152243614049667	0.244297892312257	0.198270753180962	0.145162515721776	0.109757024082318	0.123919220738101	0.0814326307707523	0.0991353765904811	0.138081417393884	0.106216474918373	0.0955948274265353	0.11683812241021	0.120378671574156	0.131000319065993	0.127459769902047
TAG	0.106216474918373	0.0885137290986438	0.127459769902047	0.123919220738101	0.0955948274265353	0.138081417393884	0.131000319065993	0.0991353765904811	0.106216474918373	0.0814326307707523	0.0955948274265353	0.109757024082318	0.109757024082318	0.131000319065993	0.120378671574156	0.159324712377559	0.223054597328582	0.414244252181653	0.980732118412973	0.803704660215686	0.722272029444934	0.771839717740174	0.7505964227565	0.757677521084391	0.782461365232011	0.793083012723849	0.796623561887794	0.778920816068066	0.637298849510235	0.42486589967349	0.336352170574846	0.25846008896804	0.226595146492528	0.173486909033342	0.173486909033342	0.219514048164637	0.145162515721776	0.152243614049667	0.120378671574156	0.0991353765904811	0.120378671574156	0.0885137290986438	0.0637298849510235	0.131000319065993	0.0885137290986438	0.056648786623132	0.113297573246264	0.0849731799346981	0.113297573246264
TAG	0.0814326307707523	0.106216474918373	0.120378671574156	0.120378671574156	0.109757024082318	0.113297573246264	0.11683812241021	0.0778920816068066	0.0849731799346981	0.11683812241021	0.109757024082318	0.11683812241021	0.106216474918373	0.173486909033342	0.113297573246264	0.134540868229939	0.215973499000691	0.421325350509545	0.984272667576919	0.860353446838818	0.732893676936771	0.80016411105174	0.739974775264662	0.796623561887794	0.803704660215686	0.817866856871469	0.821407406035415	0.814326307707523	0.679785439477585	0.435487547165328	0.371757662214304	0.286784482279606	0.247838441476203	0.187649105689125	0.152243614049667	0.247838441476203	0.184108556525179	0.120378671574156	0.14162196655783	0.155784163213613	0.0885137290986438	0.14162196655783	0.0920542782625896	0.0849731799346981	0.0920542782625896	0.0920542782625896	0.106216474918373	0.138081417393884	0.106216474918373
TAG	0.0991353765904811	0.0885137290986438	0.127459769902047	0.145162515721776	0.14162196655783	0.123919220738101	0.113297573246264	0.0920542782625896	0.109757024082318	0.109757024082318	0.0743515324428608	0.173486909033342	0.134540868229939	0.11683812241021	0.134540868229939	0.180568007361233	0.25846008896804	0.467352489640839	1.07278639667556	0.94178607760957	0.817866856871469	0.82494795519936	0.786001914395957	0.842650701019089	0.849731799346981	0.874515643494601	0.867434545166709	0.853272348510926	0.718731480280988	0.481514686296622	0.40008205552587	0.276162834787769	0.272622285623823	0.180568007361233	0.201811302344908	0.23367624482042	0.177027458197288	0.14162196655783	0.145162515721776	0.113297573246264	0.109757024082318	0.0885137290986438	0.102675925754427	0.102675925754427	0.120378671574156	0.106216474918373	0.138081417393884	0.0885137290986438	0.109757024082318
TAG	0.0814326307707523	0.113297573246264	0.131000319065993	0.127459769902047	0.152243614049667	0.11683812241021	0.11683812241021	0.109757024082318	0.0708109832789151	0.11683812241021	0.0920542782625896	0.0991353765904811	0.134540868229939	0.0991353765904811	0.102675925754427	0.145162515721776	0.198270753180962	0.453190292985056	1.06216474918373	0.96656992175719	0.786001914395957	0.849731799346981	0.835569602691198	0.924083331789841	0.888677840150384	0.948867175937462	0.899299487642221	0.849731799346981	0.747055873592554	0.485055235460568	0.396541506361924	0.30802777726328	0.254919539804094	0.205351851508854	0.212432949836745	0.223054597328582	0.208892400672799	0.127459769902047	0.113297573246264	0.113297573246264	0.106216474918373	0.0885137290986438	0.0955948274265353	0.109757024082318	0.0920542782625896	0.0849731799346981	0.11683812241021	0.123919220738101	0.0885137290986438
TAG	0.11683812241021	0.102675925754427	0.134540868229939	0.0885137290986438	0.159324712377559	0.152243614049667	0.0637298849510235	0.113297573246264	0.106216474918373	0.127459769902047	0.0920542782625896	0.102675925754427	0.131000319065993	0.123919220738101	0.113297573246264	0.127459769902047	0.251378990640148	0.460271391312948	1.01259706088849	0.948867175937462	0.810785758543577	0.82494795519936	0.814326307707523	0.899299487642221	0.821407406035415	0.899299487642221	0.881596741822492	0.846191250183035	0.754136971920445	0.42486589967349	0.361136014722467	0.315108875591172	0.219514048164637	0.194730204017016	0.173486909033342	0.198270753180962	0.205351851508854	0.152243614049667	0.120378671574156	0.109757024082318	0.152243614049667	0.0849731799346981	0.113297573246264	0.106216474918373	0.0708109832789151	0.0778920816068066	0.0955948274265353	0.0991353765904811	0.131000319065993
TAG	0.106216474918373	0.14162196655783	0.148703064885722	0.11683812241021	0.11683812241021	0.145162515721776	0.109757024082318	0.14162196655783	0.113297573246264	0.106216474918373	0.145162515721776	0.113297573246264	0.0955948274265353	0.123919220738101	0.106216474918373	0.162865261541505	0.247838441476203	0.42486589967349	1.04092145420005	0.973651020085082	0.789542463559903	0.77538026690412	0.77538026690412	0.82494795519936	0.832029053527252	0.835569602691198	0.853272348510926	0.842650701019089	0.697488185297313	0.456730842149002	0.354054916394575	0.318649424755118	0.244297892312257	0.198270753180962	0.194730204017016	0.194730204017016	0.177027458197288	0.159324712377559	0.0991353765904811	0.120378671574156	0.0814326307707523	0.0814326307707523	0.0814326307707523	0.113297573246264	0.0885137290986438	0.0991353765904811	0.0885137290986438	0.14162196655783	0.123919220738101
TAG	0.131000319065993	0.0920542782625896	0.113297573246264	0.11683812241021	0.159324712377559	0.152243614049667	0.127459769902047	0.127459769902047	0.127459769902047	0.131000319065993	0.127459769902047	0.123919220738101	0.162865261541505	0.123919220738101	0.145162515721776	0.127459769902047	0.215973499000691	0.42486589967349	0.977191569249028	0.835569602691198	0.697488185297313	0.739974775264662	0.747055873592554	0.736434226100717	0.761218070248337	0.778920816068066	0.743515324428608	0.778920816068066	0.598352808706832	0.396541506361924	0.378838760542196	0.311568326427226	0.194730204017016	0.187649105689125	0.212432949836745	0.169946359869396	0.155784163213613	0.127459769902047	0.120378671574156	0.106216474918373	0.0814326307707523	0.138081417393884	0.102675925754427	0.145162515721776	0.120378671574156	0.0885137290986438	0.120378671574156	0.106216474918373	0.0885137290986438
TAG	0.169946359869396	0.138081417393884	0.173486909033342	0.102675925754427	0.0991353765904811	0.102675925754427	0.113297573246264	0.106216474918373	0.109757024082318	0.120378671574156	0.0955948274265353	0.0991353765904811	0.123919220738101	0.109757024082318	0.127459769902047	0.138081417393884	0.251378990640148	0.37529821137825	0.80016411105174	0.690407086969422	0.63375830034629	0.63375830034629	0.662082693657856	0.651461046166018	0.722272029444934	0.701028734461259	0.655001595329964	0.693947636133368	0.591271710378941	0.368217113050358	0.343433268902738	0.251378990640148	0.23367624482042	0.152243614049667	0.127459769902047	0.187649105689125	0.173486909033342	0.14162196655783	0.120378671574156	0.127459769902047	0.102675925754427	0.0920542782625896	0.0849731799346981	0.0991353765904811	0.123919220738101	0.109757024082318	0.0885137290986438	0.0955948274265353	0.113297573246264
TAG	0.0814326307707523	0.0955948274265353	0.120378671574156	0.134540868229939	0.102675925754427	0.138081417393884	0.106216474918373	0.113297573246264	0.120378671574156	0.106216474918373	0.113297573246264	0.11683812241021	0.113297573246264	0.131000319065993	0.109757024082318	0.169946359869396	0.187649105689125	0.393000957197979	0.747055873592554	0.669163791985747	0.584190612051049	0.56648786623132	0.580650062887103	0.591271710378941	0.630217751182344	0.587731161214995	0.693947636133368	0.626677202018398	0.573568964559212	0.382379309706141	0.325730523083009	0.240757343148311	0.169946359869396	0.16640581070545	0.208892400672799	0.201811302344908	0.148703064885722	0.131000319065993	0.16640581070545	0.0955948274265353	0.0885137290986438	0.0955948274265353	0.0991353765904811	0.0814326307707523	0.16640581070545	0.0849731799346981	0.113297573246264	0.152243614049667	0.159324712377559
TAG	0.0991353765904811	0.127459769902047	0.0991353765904811	0.127459769902047	0.120378671574156	0.0991353765904811	0.113297573246264	0.0885137290986438	0.109757024082318	0.0885137290986438	0.0708109832789151	0.152243614049667	0.102675925754427	0.106216474918373	0.16640581070545	0.145162515721776	0.191189654853071	0.393000957197979	0.842650701019089	0.722272029444934	0.626677202018398	0.640839398674181	0.623136652854452	0.605433907034724	0.736434226100717	0.697488185297313	0.729353127772825	0.697488185297313	0.545244571247646	0.393000957197979	0.315108875591172	0.272622285623823	0.173486909033342	0.198270753180962	0.169946359869396	0.152243614049667	0.16640581070545	0.131000319065993	0.106216474918373	0.120378671574156	0.106216474918373	0.134540868229939	0.127459769902047	0.113297573246264	0.134540868229939	0.0955948274265353	0.113297573246264	0.109757024082318	0.0885137290986438
TAG	0.113297573246264	0.16640581070545	0.102675925754427	0.14162196655783	0.11683812241021	0.145162515721776	0.123919220738101	0.106216474918373	0.0991353765904811	0.134540868229939	0.134540868229939	0.131000319065993	0.0672704341149693	0.14162196655783	0.145162515721776	0.145162515721776	0.230135695656474	0.364676563886413	0.814326307707523	0.729353127772825	0.601893357870778	0.662082693657856	0.644379947838127	0.640839398674181	0.704569283625205	0.725812578608879	0.725812578608879	0.732893676936771	0.612515005362615	0.37529821137825	0.354054916394575	0.265541187295931	0.169946359869396	0.205351851508854	0.134540868229939	0.187649105689125	0.162865261541505	0.155784163213613	0.127459769902047	0.123919220738101	0.11683812241021	0.120378671574156	0.0885137290986438	0.106216474918373	0.102675925754427	0.0920542782625896	0.106216474918373	0.0849731799346981	0.127459769902047
TAG	0.0991353765904811	0.109757024082318	0.102675925754427	0.106216474918373	0.155784163213613	0.109757024082318	0.113297573246264	0.0849731799346981	0.0778920816068066	0.0920542782625896	0.056648786623132	0.109757024082318	0.148703064885722	0.0955948274265353	0.120378671574156	0.138081417393884	0.212432949836745	0.393000957197979	0.856812897674872	0.747055873592554	0.637298849510235	0.665623242821801	0.679785439477585	0.676244890313639	0.722272029444934	0.722272029444934	0.729353127772825	0.711650381953096	0.626677202018398	0.393000957197979	0.332811621410901	0.247838441476203	0.23367624482042	0.177027458197288	0.14162196655783	0.208892400672799	0.198270753180962	0.127459769902047	0.131000319065993	0.0920542782625896	0.0637298849510235	0.106216474918373	0.138081417393884	0.127459769902047	0.0885137290986438	0.0955948274265353	0.0849731799346981	0.11683812241021	0.11683812241021
TAG	0.14162196655783	0.134540868229939	0.0991353765904811	0.106216474918373	0.148703064885722	0.127459769902047	0.123919220738101	0.0920542782625896	0.0743515324428608	0.120378671574156	0.102675925754427	0.113297573246264	0.131000319065993	0.134540868229939	0.102675925754427	0.145162515721776	0.184108556525179	0.40008205552587	0.817866856871469	0.701028734461259	0.619596103690507	0.679785439477585	0.630217751182344	0.630217751182344	0.669163791985747	0.690407086969422	0.697488185297313	0.669163791985747	0.601893357870778	0.346973818066684	0.322189973919063	0.215973499000691	0.223054597328582	0.191189654853071	0.155784163213613	0.187649105689125	0.180568007361233	0.123919220738101	0.134540868229939	0.127459769902047	0.0991353765904811	0.123919220738101	0.138081417393884	0.131000319065993	0.109757024082318	0.0955948274265353	0.11683812241021	0.0955948274265353	0.14162196655783
TAG	0.169946359869396	0.11683812241021	0.0955948274265353	0.127459769902047	0.131000319065993	0.148703064885722	0.11683812241021	0.102675925754427	0.120378671574156	0.120378671574156	0.113297573246264	0.113297573246264	0.0955948274265353	0.152243614049667	0.152243614049667	0.138081417393884	0.177027458197288	0.396541506361924	0.768299168576228	0.665623242821801	0.573568964559212	0.573568964559212	0.598352808706832	0.598352808706832	0.630217751182344	0.63375830034629	0.630217751182344	0.679785439477585	0.545244571247646	0.407163153853762	0.329271072246955	0.244297892312257	0.23367624482042	0.184108556525179	0.169946359869396	0.162865261541505	0.180568007361233	0.173486909033342	0.134540868229939	0.138081417393884	0.159324712377559	0.131000319065993	0.145162515721776	0.14162196655783	0.134540868229939	0.113297573246264	0.113297573246264	0.16640581070545	0.123919220738101
TAG	0.109757024082318	0.102675925754427	0.0672704341149693	0.113297573246264	0.123919220738101	0.131000319065993	0.109757024082318	0.0920542782625896	0.11683812241021	0.102675925754427	0.0814326307707523	0.0955948274265353	0.134540868229939	0.138081417393884	0.0955948274265353	0.106216474918373	0.177027458197288	0.37529821137825	0.782461365232011	0.655001595329964	0.548785120411592	0.594812259542886	0.619596103690507	0.591271710378941	0.619596103690507	0.665623242821801	0.672704341149693	0.637298849510235	0.555866218739483	0.368217113050358	0.293865580607497	0.28324393311566	0.177027458197288	0.184108556525179	0.184108556525179	0.138081417393884	0.187649105689125	0.148703064885722	0.0920542782625896	0.123919220738101	0.113297573246264	0.0991353765904811	0.109757024082318	0.102675925754427	0.0849731799346981	0.109757024082318	0.0814326307707523	0.120378671574156	0.0849731799346981
TAG	0.14162196655783	0.152243614049667	0.159324712377559	0.120378671574156	0.120378671574156	0.127459769902047	0.109757024082318	0.138081417393884	0.109757024082318	0.109757024082318	0.0885137290986438	0.0778920816068066	0.138081417393884	0.113297573246264	0.109757024082318	0.138081417393884	0.191189654853071	0.382379309706141	0.906380585970113	0.764758619412283	0.655001595329964	0.686866537805476	0.665623242821801	0.701028734461259	0.732893676936771	0.729353127772825	0.722272029444934	0.711650381953096	0.591271710378941	0.389460408034033	0.322189973919063	0.279703383951714	0.23367624482042	0.180568007361233	0.177027458197288	0.187649105689125	0.159324712377559	0.14162196655783	0.155784163213613	0.0637298849510235	0.109757024082318	0.0885137290986438	0.11683812241021	0.11683812241021	0.0991353765904811	0.0991353765904811	0.123919220738101	0.0849731799346981	0.0814326307707523
TAG	0.113297573246264	0.14162196655783	0.102675925754427	0.11683812241021	0.11683812241021	0.145162515721776	0.123919220738101	0.102675925754427	0.0955948274265353	0.123919220738101	0.0991353765904811	0.106216474918373	0.120378671574156	0.0991353765904811	0.113297573246264	0.152243614049667	0.194730204017016	0.389460408034033	0.924083331789841	0.810785758543577	0.662082693657856	0.732893676936771	0.701028734461259	0.725812578608879	0.757677521084391	0.77538026690412	0.7505964227565	0.764758619412283	0.623136652854452	0.407163153853762	0.336352170574846	0.293865580607497	0.208892400672799	0.162865261541505	0.187649105689125	0.240757343148311	0.173486909033342	0.120378671574156	0.102675925754427	0.102675925754427	0.155784163213613	0.131000319065993	0.0743515324428608	0.0991353765904811	0.0814326307707523	0.11683812241021	0.120378671574156	0.0885137290986438	0.0708109832789151
TAG	0.0885137290986438	0.159324712377559	0.134540868229939	0.11683812241021	0.162865261541505	0.120378671574156	0.0991353765904811	0.138081417393884	0.134540868229939	0.127459769902047	0.0814326307707523	0.106216474918373	0.120378671574156	0.11683812241021	0.134540868229939	0.194730204017016	0.201811302344908	0.407163153853762	0.888677840150384	0.782461365232011	0.640839398674181	0.647920497002073	0.679785439477585	0.665623242821801	0.626677202018398	0.68332598864153	0.718731480280988	0.651461046166018	0.562947317067375	0.354054916394575	0.336352170574846	0.265541187295931	0.169946359869396	0.187649105689125	0.14162196655783	0.180568007361233	0.155784163213613	0.138081417393884	0.106216474918373	0.109757024082318	0.109757024082318	0.056648786623132	0.134540868229939	0.0885137290986438	0.0672704341149693	0.145162515721776	0.102675925754427	0.109757024082318	0.113297573246264
TAG	0.131000319065993	0.0955948274265353	0.109757024082318	0.109757024082318	0.0955948274265353	0.109757024082318	0.11683812241021	0.0920542782625896	0.106216474918373	0.145162515721776	0.0885137290986438	0.123919220738101	0.145162515721776	0.106216474918373	0.14162196655783	0.127459769902047	0.198270753180962	0.343433268902738	0.778920816068066	0.722272029444934	0.605433907034724	0.623136652854452	0.619596103690507	0.616055554526561	0.608974456198669	0.651461046166018	0.619596103690507	0.630217751182344	0.555866218739483	0.357595465558521	0.297406129771443	0.269081736459877	0.215973499000691	0.180568007361233	0.162865261541505	0.16640581070545	0.173486909033342	0.155784163213613	0.123919220738101	0.0920542782625896	0.14162196655783	0.106216474918373	0.11683812241021	0.109757024082318	0.109757024082318	0.134540868229939	0.0991353765904811	0.127459769902047	0.180568007361233
TAG	0.0672704341149693	0.120378671574156	0.0991353765904811	0.0920542782625896	0.109757024082318	0.14162196655783	0.145162515721776	0.106216474918373	0.0885137290986438	0.0991353765904811	0.102675925754427	0.106216474918373	0.131000319065993	0.120378671574156	0.145162515721776	0.106216474918373	0.180568007361233	0.378838760542196	0.828488504363306	0.690407086969422	0.715190931117042	0.640839398674181	0.640839398674181	0.68332598864153	0.637298849510235	0.736434226100717	0.68332598864153	0.676244890313639	0.591271710378941	0.393000957197979	0.300946678935389	0.244297892312257	0.205351851508854	0.184108556525179	0.134540868229939	0.237216793984365	0.127459769902047	0.113297573246264	0.0955948274265353	0.0849731799346981	0.131000319065993	0.14162196655783	0.123919220738101	0.0955948274265353	0.14162196655783	0.113297573246264	0.109757024082318	0.14162196655783	0.14162196655783
TAG	0.109757024082318	0.0991353765904811	0.152243614049667	0.155784163213613	0.11683812241021	0.0955948274265353	0.0849731799346981	0.127459769902047	0.0849731799346981	0.113297573246264	0.120378671574156	0.0885137290986438	0.102675925754427	0.0955948274265353	0.123919220738101	0.127459769902047	0.162865261541505	0.354054916394575	0.839110151855143	0.722272029444934	0.626677202018398	0.669163791985747	0.623136652854452	0.704569283625205	0.690407086969422	0.725812578608879	0.701028734461259	0.732893676936771	0.570028415395266	0.368217113050358	0.378838760542196	0.25846008896804	0.215973499000691	0.177027458197288	0.155784163213613	0.205351851508854	0.191189654853071	0.120378671574156	0.127459769902047	0.138081417393884	0.0814326307707523	0.120378671574156	0.14162196655783	0.11683812241021	0.0991353765904811	0.0991353765904811	0.109757024082318	0.14162196655783	0.148703064885722
TAG	0.0920542782625896	0.109757024082318	0.113297573246264	0.127459769902047	0.113297573246264	0.113297573246264	0.14162196655783	0.131000319065993	0.0920542782625896	0.16640581070545	0.131000319065993	0.0920542782625896	0.138081417393884	0.102675925754427	0.120378671574156	0.191189654853071	0.240757343148311	0.329271072246955	0.782461365232011	0.679785439477585	0.584190612051049	0.608974456198669	0.662082693657856	0.616055554526561	0.655001595329964	0.619596103690507	0.662082693657856	0.647920497002073	0.5417040220837	0.403622604689816	0.339892719738792	0.265541187295931	0.194730204017016	0.173486909033342	0.173486909033342	0.198270753180962	0.180568007361233	0.148703064885722	0.102675925754427	0.127459769902047	0.138081417393884	0.155784163213613	0.145162515721776	0.0885137290986438	0.155784163213613	0.120378671574156	0.123919220738101	0.134540868229939	0.177027458197288
TAG	0.102675925754427	0.0955948274265353	0.109757024082318	0.123919220738101	0.16640581070545	0.134540868229939	0.0778920816068066	0.11683812241021	0.0955948274265353	0.159324712377559	0.123919220738101	0.127459769902047	0.148703064885722	0.145162515721776	0.11683812241021	0.120378671574156	0.205351851508854	0.357595465558521	0.821407406035415	0.739974775264662	0.601893357870778	0.637298849510235	0.619596103690507	0.665623242821801	0.619596103690507	0.640839398674181	0.640839398674181	0.644379947838127	0.555866218739483	0.371757662214304	0.315108875591172	0.215973499000691	0.230135695656474	0.191189654853071	0.131000319065993	0.198270753180962	0.184108556525179	0.159324712377559	0.127459769902047	0.134540868229939	0.102675925754427	0.120378671574156	0.123919220738101	0.14162196655783	0.159324712377559	0.127459769902047	0.109757024082318	0.113297573246264	0.138081417393884
TAG	0.148703064885722	0.0955948274265353	0.131000319065993	0.109757024082318	0.138081417393884	0.169946359869396	0.0991353765904811	0.113297573246264	0.14162196655783	0.113297573246264	0.152243614049667	0.0885137290986438	0.155784163213613	0.152243614049667	0.169946359869396	0.162865261541505	0.23367624482042	0.435487547165328	0.938245528445624	0.786001914395957	0.676244890313639	0.722272029444934	0.697488185297313	0.693947636133368	0.711650381953096	0.768299168576228	0.7505964227565	0.768299168576228	0.676244890313639	0.396541506361924	0.336352170574846	0.300946678935389	0.191189654853071	0.162865261541505	0.184108556525179	0.187649105689125	0.162865261541505	0.120378671574156	0.0814326307707523	0.0991353765904811	0.113297573246264	0.106216474918373	0.123919220738101	0.106216474918373	0.159324712377559	0.109757024082318	0.113297573246264	0.109757024082318	0.11683812241021
TAG	0.0955948274265353	0.0955948274265353	0.106216474918373	0.131000319065993	0.123919220738101	0.155784163213613	0.0991353765904811	0.0920542782625896	0.0637298849510235	0.131000319065993	0.0778920816068066	0.123919220738101	0.106216474918373	0.11683812241021	0.14162196655783	0.191189654853071	0.212432949836745	0.42486589967349	0.994894315068756	0.913461684298004	0.7505964227565	0.754136971920445	0.77538026690412	0.821407406035415	0.793083012723849	0.839110151855143	0.828488504363306	0.863893996002764	0.732893676936771	0.431946998001382	0.346973818066684	0.240757343148311	0.205351851508854	0.162865261541505	0.201811302344908	0.205351851508854	0.169946359869396	0.155784163213613	0.0920542782625896	0.113297573246264	0.113297573246264	0.109757024082318	0.131000319065993	0.11683812241021	0.102675925754427	0.120378671574156	0.102675925754427	0.0814326307707523	0.106216474918373
TAG	0.0814326307707523	0.145162515721776	0.134540868229939	0.145162515721776	0.152243614049667	0.145162515721776	0.127459769902047	0.123919220738101	0.155784163213613	0.127459769902047	0.0955948274265353	0.134540868229939	0.106216474918373	0.162865261541505	0.127459769902047	0.102675925754427	0.269081736459877	0.506298530444243	1.11173243747897	0.973651020085082	0.817866856871469	0.821407406035415	0.832029053527252	0.856812897674872	0.846191250183035	0.863893996002764	0.870975094330655	0.863893996002764	0.725812578608879	0.456730842149002	0.354054916394575	0.318649424755118	0.205351851508854	0.198270753180962	0.230135695656474	0.226595146492528	0.208892400672799	0.145162515721776	0.106216474918373	0.11683812241021	0.109757024082318	0.102675925754427	0.11683812241021	0.106216474918373	0.106216474918373	0.106216474918373	0.120378671574156	0.11683812241021	0.0637298849510235
TAG	0.123919220738101	0.131000319065993	0.138081417393884	0.131000319065993	0.145162515721776	0.138081417393884	0.120378671574156	0.0814326307707523	0.138081417393884	0.0920542782625896	0.106216474918373	0.127459769902047	0.113297573246264	0.109757024082318	0.120378671574156	0.184108556525179	0.25846008896804	0.463811940476894	1.1683812241021	0.991353765904811	0.810785758543577	0.846191250183035	0.888677840150384	0.874515643494601	0.906380585970113	0.931164430117733	0.94178607760957	0.920542782625896	0.771839717740174	0.502757981280297	0.40008205552587	0.332811621410901	0.25846008896804	0.215973499000691	0.184108556525179	0.23367624482042	0.201811302344908	0.0885137290986438	0.145162515721776	0.123919220738101	0.109757024082318	0.127459769902047	0.120378671574156	0.109757024082318	0.106216474918373	0.0743515324428608	0.134540868229939	0.11683812241021	0.0849731799346981
TAG	0.123919220738101	0.102675925754427	0.0920542782625896	0.16640581070545	0.152243614049667	0.120378671574156	0.134540868229939	0.127459769902047	0.106216474918373	0.102675925754427	0.0814326307707523	0.109757024082318	0.134540868229939	0.102675925754427	0.152243614049667	0.180568007361233	0.237216793984365	0.49213633378846	1.15421902744632	0.998434864232702	0.835569602691198	0.885137290986438	0.870975094330655	0.924083331789841	0.934704979281679	0.945326626773516	0.963029372593245	0.934704979281679	0.786001914395957	0.531082374591863	0.435487547165328	0.293865580607497	0.247838441476203	0.194730204017016	0.208892400672799	0.23367624482042	0.169946359869396	0.145162515721776	0.11683812241021	0.0955948274265353	0.102675925754427	0.0849731799346981	0.0885137290986438	0.109757024082318	0.106216474918373	0.0991353765904811	0.0778920816068066	0.11683812241021	0.14162196655783
TAG	0.131000319065993	0.155784163213613	0.145162515721776	0.109757024082318	0.162865261541505	0.0991353765904811	0.109757024082318	0.0814326307707523	0.138081417393884	0.0708109832789151	0.113297573246264	0.127459769902047	0.11683812241021	0.123919220738101	0.155784163213613	0.162865261541505	0.25846008896804	0.538163472919754	1.19670561741366	1.03029980670821	0.856812897674872	0.89221838931433	0.899299487642221	0.895758938478275	0.931164430117733	0.959488823429299	0.994894315068756	0.980732118412973	0.821407406035415	0.538163472919754	0.403622604689816	0.300946678935389	0.240757343148311	0.201811302344908	0.198270753180962	0.254919539804094	0.205351851508854	0.148703064885722	0.162865261541505	0.127459769902047	0.113297573246264	0.0849731799346981	0.0991353765904811	0.0955948274265353	0.0920542782625896	0.0955948274265353	0.0885137290986438	0.0708109832789151	0.0991353765904811
TAG	0.120378671574156	0.131000319065993	0.145162515721776	0.152243614049667	0.113297573246264	0.127459769902047	0.0708109832789151	0.106216474918373	0.127459769902047	0.11683812241021	0.0920542782625896	0.148703064885722	0.109757024082318	0.0778920816068066	0.148703064885722	0.109757024082318	0.240757343148311	0.502757981280297	1.18254342075788	1.05154310169189	0.878056192658547	0.899299487642221	0.91700223346195	0.980732118412973	0.895758938478275	0.977191569249028	0.984272667576919	0.938245528445624	0.786001914395957	0.524001276263971	0.414244252181653	0.322189973919063	0.25846008896804	0.184108556525179	0.219514048164637	0.226595146492528	0.194730204017016	0.120378671574156	0.138081417393884	0.0885137290986438	0.102675925754427	0.0849731799346981	0.0991353765904811	0.134540868229939	0.0601893357870778	0.0991353765904811	0.0955948274265353	0.0885137290986438	0.123919220738101
TAG	0.106216474918373	0.11683812241021	0.14162196655783	0.109757024082318	0.14162196655783	0.123919220738101	0.0920542782625896	0.0955948274265353	0.127459769902047	0.0849731799346981	0.056648786623132	0.0460271391312948	0.102675925754427	0.138081417393884	0.16640581070545	0.127459769902047	0.244297892312257	0.509839079608188	1.18962451908577	1.04092145420005	0.807245209379632	0.899299487642221	0.913461684298004	0.924083331789841	0.980732118412973	0.91700223346195	0.970110470921136	0.963029372593245	0.768299168576228	0.488595784624514	0.385919858870087	0.329271072246955	0.276162834787769	0.240757343148311	0.187649105689125	0.247838441476203	0.198270753180962	0.177027458197288	0.102675925754427	0.0920542782625896	0.109757024082318	0.0955948274265353	0.131000319065993	0.0920542782625896	0.0743515324428608	0.106216474918373	0.0885137290986438	0.0991353765904811	0.127459769902047
TAG	0.127459769902047	0.0920542782625896	0.134540868229939	0.0991353765904811	0.145162515721776	0.106216474918373	0.0955948274265353	0.109757024082318	0.134540868229939	0.102675925754427	0.113297573246264	0.113297573246264	0.106216474918373	0.102675925754427	0.148703064885722	0.159324712377559	0.212432949836745	0.488595784624514	1.1294351832987	1.03029980670821	0.810785758543577	0.849731799346981	0.842650701019089	0.888677840150384	0.924083331789841	0.952407725101407	0.977191569249028	0.963029372593245	0.768299168576228	0.488595784624514	0.378838760542196	0.304487228099335	0.230135695656474	0.191189654853071	0.205351851508854	0.247838441476203	0.205351851508854	0.198270753180962	0.106216474918373	0.0991353765904811	0.0955948274265353	0.0955948274265353	0.11683812241021	0.131000319065993	0.0814326307707523	0.0672704341149693	0.109757024082318	0.0637298849510235	0.0637298849510235
TAG	0.123919220738101	0.123919220738101	0.123919220738101	0.134540868229939	0.123919220738101	0.102675925754427	0.113297573246264	0.0672704341149693	0.102675925754427	0.109757024082318	0.0920542782625896	0.127459769902047	0.106216474918373	0.0955948274265353	0.131000319065993	0.152243614049667	0.230135695656474	0.488595784624514	1.20024616657761	0.973651020085082	0.835569602691198	0.853272348510926	0.860353446838818	0.888677840150384	0.906380585970113	0.878056192658547	0.980732118412973	0.984272667576919	0.80016411105174	0.485055235460568	0.396541506361924	0.329271072246955	0.272622285623823	0.187649105689125	0.205351851508854	0.247838441476203	0.162865261541505	0.134540868229939	0.123919220738101	0.123919220738101	0.120378671574156	0.11683812241021	0.0991353765904811	0.0778920816068066	0.0672704341149693	0.0637298849510235	0.0778920816068066	0.120378671574156	0.0778920816068066
TAG	0.123919220738101	0.123919220738101	0.106216474918373	0.11683812241021	0.148703064885722	0.11683812241021	0.16640581070545	0.120378671574156	0.11683812241021	0.127459769902047	0.056648786623132	0.106216474918373	0.123919220738101	0.127459769902047	0.11683812241021	0.162865261541505	0.251378990640148	0.439028096329273	1.15067847828237	1.00197541339665	0.817866856871469	0.853272348510926	0.846191250183035	0.899299487642221	0.89221838931433	0.913461684298004	0.955948274265353	0.931164430117733	0.789542463559903	0.495676882952405	0.42486589967349	0.30802777726328	0.226595146492528	0.194730204017016	0.184108556525179	0.23367624482042	0.219514048164637	0.134540868229939	0.127459769902047	0.138081417393884	0.0814326307707523	0.0955948274265353	0.0991353765904811	0.120378671574156	0.0849731799346981	0.102675925754427	0.0708109832789151	0.106216474918373	0.0743515324428608
TAG	0.102675925754427	0.11683812241021	0.127459769902047	0.120378671574156	0.0920542782625896	0.11683812241021	0.152243614049667	0.123919220738101	0.0743515324428608	0.106216474918373	0.11683812241021	0.0991353765904811	0.145162515721776	0.123919220738101	0.159324712377559	0.173486909033342	0.265541187295931	0.474433587968731	1.10465133915107	0.952407725101407	0.80016411105174	0.828488504363306	0.810785758543577	0.835569602691198	0.870975094330655	0.888677840150384	0.89221838931433	0.899299487642221	0.736434226100717	0.49213633378846	0.393000957197979	0.311568326427226	0.226595146492528	0.191189654853071	0.187649105689125	0.16640581070545	0.194730204017016	0.148703064885722	0.113297573246264	0.0920542782625896	0.131000319065993	0.131000319065993	0.0849731799346981	0.106216474918373	0.102675925754427	0.0849731799346981	0.0672704341149693	0.0885137290986438	0.145162515721776
TAG	0.131000319065993	0.138081417393884	0.11683812241021	0.11683812241021	0.159324712377559	0.123919220738101	0.0885137290986438	0.0743515324428608	0.152243614049667	0.138081417393884	0.109757024082318	0.148703064885722	0.123919220738101	0.138081417393884	0.169946359869396	0.169946359869396	0.262000638131986	0.417784801345599	1.09048914249529	0.920542782625896	0.7505964227565	0.757677521084391	0.821407406035415	0.796623561887794	0.814326307707523	0.814326307707523	0.906380585970113	0.863893996002764	0.672704341149693	0.449649743821111	0.371757662214304	0.28324393311566	0.219514048164637	0.191189654853071	0.208892400672799	0.212432949836745	0.198270753180962	0.162865261541505	0.131000319065993	0.109757024082318	0.120378671574156	0.138081417393884	0.120378671574156	0.0955948274265353	0.148703064885722	0.11683812241021	0.134540868229939	0.106216474918373	0.113297573246264
TAG	0.113297573246264	0.120378671574156	0.11683812241021	0.123919220738101	0.14162196655783	0.152243614049667	0.106216474918373	0.0955948274265353	0.123919220738101	0.0991353765904811	0.120378671574156	0.109757024082318	0.0601893357870778	0.11683812241021	0.113297573246264	0.184108556525179	0.223054597328582	0.407163153853762	0.963029372593245	0.842650701019089	0.655001595329964	0.715190931117042	0.729353127772825	0.782461365232011	0.715190931117042	0.768299168576228	0.786001914395957	0.768299168576228	0.655001595329964	0.421325350509545	0.322189973919063	0.293865580607497	0.201811302344908	0.208892400672799	0.187649105689125	0.205351851508854	0.159324712377559	0.102675925754427	0.145162515721776	0.11683812241021	0.127459769902047	0.148703064885722	0.113297573246264	0.0955948274265353	0.113297573246264	0.0778920816068066	0.11683812241021	0.0743515324428608	0.0955948274265353
TAG	0.0991353765904811	0.120378671574156	0.123919220738101	0.138081417393884	0.102675925754427	0.0991353765904811	0.0885137290986438	0.109757024082318	0.0778920816068066	0.127459769902047	0.0991353765904811	0.109757024082318	0.14162196655783	0.0849731799346981	0.16640581070545	0.106216474918373	0.162865261541505	0.428406448837436	0.828488504363306	0.708109832789151	0.612515005362615	0.630217751182344	0.672704341149693	0.665623242821801	0.68332598864153	0.690407086969422	0.693947636133368	0.732893676936771	0.577109513723158	0.389460408034033	0.322189973919063	0.230135695656474	0.219514048164637	0.187649105689125	0.205351851508854	0.177027458197288	0.191189654853071	0.134540868229939	0.145162515721776	0.127459769902047	0.106216474918373	0.0637298849510235	0.0601893357870778	0.109757024082318	0.0955948274265353	0.0920542782625896	0.0743515324428608	0.109757024082318	0.14162196655783
TAG	0.14162196655783	0.102675925754427	0.109757024082318	0.102675925754427	0.11683812241021	0.0849731799346981	0.134540868229939	0.0920542782625896	0.0849731799346981	0.0885137290986438	0.106216474918373	0.106216474918373	0.14162196655783	0.102675925754427	0.14162196655783	0.127459769902047	0.219514048164637	0.311568326427226	0.524001276263971	0.449649743821111	0.417784801345599	0.42486589967349	0.407163153853762	0.453190292985056	0.477974137132677	0.442568645493219	0.481514686296622	0.470893038804785	0.382379309706141	0.28324393311566	0.251378990640148	0.205351851508854	0.109757024082318	0.106216474918373	0.145162515721776	0.123919220738101	0.134540868229939	0.131000319065993	0.0920542782625896	0.0920542782625896	0.0849731799346981	0.0991353765904811	0.0955948274265353	0.120378671574156	0.0920542782625896	0.0849731799346981	0.134540868229939	0.138081417393884	0.127459769902047
TAG	0.148703064885722	0.102675925754427	0.0991353765904811	0.0955948274265353	0.145162515721776	0.162865261541505	0.11683812241021	0.0778920816068066	0.0920542782625896	0.0920542782625896	0.0814326307707523	0.127459769902047	0.0955948274265353	0.0920542782625896	0.138081417393884	0.120378671574156	0.169946359869396	0.322189973919063	0.601893357870778	0.463811940476894	0.428406448837436	0.446109194657165	0.449649743821111	0.431946998001382	0.467352489640839	0.449649743821111	0.453190292985056	0.463811940476894	0.378838760542196	0.237216793984365	0.223054597328582	0.205351851508854	0.145162515721776	0.123919220738101	0.134540868229939	0.159324712377559	0.159324712377559	0.123919220738101	0.102675925754427	0.123919220738101	0.0885137290986438	0.0885137290986438	0.0955948274265353	0.123919220738101	0.123919220738101	0.0955948274265353	0.134540868229939	0.11683812241021	0.14162196655783
TAG	0.123919220738101	0.0955948274265353	0.0495676882952405	0.106216474918373	0.0672704341149693	0.0920542782625896	0.123919220738101	0.0778920816068066	0.0637298849510235	0.0849731799346981	0.0743515324428608	0.0637298849510235	0.0955948274265353	0.0849731799346981	0.131000319065993	0.0920542782625896	0.187649105689125	0.364676563886413	0.757677521084391	0.686866537805476	0.534622923755809	0.616055554526561	0.619596103690507	0.630217751182344	0.637298849510235	0.672704341149693	0.619596103690507	0.640839398674181	0.555866218739483	0.389460408034033	0.25846008896804	0.251378990640148	0.177027458197288	0.180568007361233	0.187649105689125	0.212432949836745	0.148703064885722	0.0814326307707523	0.0885137290986438	0.0743515324428608	0.0920542782625896	0.0778920816068066	0.0920542782625896	0.0885137290986438	0.102675925754427	0.123919220738101	0.11683812241021	0.123919220738101	0.0991353765904811
TAG	0.0814326307707523	0.113297573246264	0.109757024082318	0.0849731799346981	0.0920542782625896	0.102675925754427	0.0849731799346981	0.0531082374591863	0.0778920816068066	0.0849731799346981	0.0920542782625896	0.0778920816068066	0.0637298849510235	0.113297573246264	0.123919220738101	0.0885137290986438	0.16640581070545	0.371757662214304	0.810785758543577	0.739974775264662	0.591271710378941	0.623136652854452	0.647920497002073	0.672704341149693	0.708109832789151	0.739974775264662	0.68332598864153	0.68332598864153	0.577109513723158	0.393000957197979	0.329271072246955	0.272622285623823	0.230135695656474	0.173486909033342	0.169946359869396	0.173486909033342	0.16640581070545	0.138081417393884	0.109757024082318	0.0672704341149693	0.131000319065993	0.152243614049667	0.106216474918373	0.109757024082318	0.127459769902047	0.0885137290986438	0.0672704341149693	0.11683812241021	0.148703064885722
TAG	0.102675925754427	0.0991353765904811	0.0920542782625896	0.109757024082318	0.152243614049667	0.120378671574156	0.0814326307707523	0.0814326307707523	0.0885137290986438	0.113297573246264	0.0743515324428608	0.109757024082318	0.127459769902047	0.109757024082318	0.106216474918373	0.148703064885722	0.212432949836745	0.421325350509545	0.924083331789841	0.82494795519936	0.665623242821801	0.693947636133368	0.718731480280988	0.771839717740174	0.786001914395957	0.782461365232011	0.789542463559903	0.796623561887794	0.637298849510235	0.40008205552587	0.329271072246955	0.262000638131986	0.226595146492528	0.187649105689125	0.16640581070545	0.194730204017016	0.198270753180962	0.120378671574156	0.0920542782625896	0.106216474918373	0.0849731799346981	0.102675925754427	0.106216474918373	0.0849731799346981	0.0814326307707523	0.0885137290986438	0.102675925754427	0.131000319065993	0.0920542782625896
TAG	0.109757024082318	0.0991353765904811	0.0920542782625896	0.0814326307707523	0.106216474918373	0.14162196655783	0.113297573246264	0.0955948274265353	0.0991353765904811	0.0849731799346981	0.106216474918373	0.0920542782625896	0.0991353765904811	0.102675925754427	0.131000319065993	0.148703064885722	0.194730204017016	0.407163153853762	0.931164430117733	0.821407406035415	0.736434226100717	0.732893676936771	0.704569283625205	0.736434226100717	0.747055873592554	0.77538026690412	0.789542463559903	0.817866856871469	0.651461046166018	0.385919858870087	0.30802777726328	0.251378990640148	0.187649105689125	0.159324712377559	0.152243614049667	0.244297892312257	0.191189654853071	0.145162515721776	0.123919220738101	0.120378671574156	0.0637298849510235	0.14162196655783	0.0920542782625896	0.102675925754427	0.120378671574156	0.0672704341149693	0.123919220738101	0.120378671574156	0.148703064885722
TAG	0.120378671574156	0.0920542782625896	0.106216474918373	0.109757024082318	0.145162515721776	0.11683812241021	0.0955948274265353	0.0991353765904811	0.056648786623132	0.0991353765904811	0.0743515324428608	0.0778920816068066	0.102675925754427	0.113297573246264	0.162865261541505	0.148703064885722	0.230135695656474	0.446109194657165	0.991353765904811	0.881596741822492	0.77538026690412	0.7505964227565	0.754136971920445	0.757677521084391	0.803704660215686	0.782461365232011	0.842650701019089	0.839110151855143	0.701028734461259	0.453190292985056	0.371757662214304	0.322189973919063	0.23367624482042	0.162865261541505	0.187649105689125	0.219514048164637	0.191189654853071	0.159324712377559	0.0708109832789151	0.148703064885722	0.0991353765904811	0.113297573246264	0.109757024082318	0.0920542782625896	0.123919220738101	0.0885137290986438	0.0991353765904811	0.102675925754427	0.0920542782625896
TAG	0.127459769902047	0.0672704341149693	0.0814326307707523	0.109757024082318	0.102675925754427	0.106216474918373	0.102675925754427	0.113297573246264	0.0885137290986438	0.0885137290986438	0.113297573246264	0.0849731799346981	0.0814326307707523	0.11683812241021	0.0991353765904811	0.131000319065993	0.212432949836745	0.435487547165328	1.07632694583951	0.924083331789841	0.82494795519936	0.821407406035415	0.842650701019089	0.870975094330655	0.881596741822492	0.91700223346195	0.863893996002764	0.938245528445624	0.771839717740174	0.463811940476894	0.40008205552587	0.293865580607497	0.247838441476203	0.184108556525179	0.173486909033342	0.201811302344908	0.148703064885722	0.145162515721776	0.138081417393884	0.0885137290986438	0.0849731799346981	0.123919220738101	0.102675925754427	0.120378671574156	0.106216474918373	0.0708109832789151	0.102675925754427	0.0991353765904811	0.120378671574156
TAG	0.0849731799346981	0.0955948274265353	0.123919220738101	0.148703064885722	0.0991353765904811	0.162865261541505	0.0743515324428608	0.0920542782625896	0.0778920816068066	0.0778920816068066	0.120378671574156	0.056648786623132	0.0814326307707523	0.0778920816068066	0.155784163213613	0.159324712377559	0.205351851508854	0.499217432116351	1.0834080441674	0.984272667576919	0.793083012723849	0.867434545166709	0.920542782625896	0.931164430117733	0.934704979281679	0.973651020085082	0.899299487642221	0.952407725101407	0.771839717740174	0.520460727100026	0.361136014722467	0.329271072246955	0.237216793984365	0.194730204017016	0.219514048164637	0.201811302344908	0.180568007361233	0.14162196655783	0.134540868229939	0.0849731799346981	0.0991353765904811	0.131000319065993	0.0814326307707523	0.0991353765904811	0.102675925754427	0.0743515324428608	0.11683812241021	0.0672704341149693	0.0955948274265353
TAG	0.056648786623132	0.14162196655783	0.0955948274265353	0.134540868229939	0.152243614049667	0.113297573246264	0.0920542782625896	0.106216474918373	0.109757024082318	0.102675925754427	0.0991353765904811	0.0885137290986438	0.0778920816068066	0.0991353765904811	0.138081417393884	0.16640581070545	0.25846008896804	0.49213633378846	1.17900287159394	1.04800255252794	0.821407406035415	0.906380585970113	0.934704979281679	0.959488823429299	0.970110470921136	0.980732118412973	0.980732118412973	0.973651020085082	0.82494795519936	0.531082374591863	0.403622604689816	0.343433268902738	0.219514048164637	0.208892400672799	0.215973499000691	0.212432949836745	0.208892400672799	0.109757024082318	0.106216474918373	0.131000319065993	0.0991353765904811	0.11683812241021	0.0920542782625896	0.109757024082318	0.0601893357870778	0.0991353765904811	0.0814326307707523	0.127459769902047	0.0708109832789151
TAG	0.131000319065993	0.173486909033342	0.169946359869396	0.145162515721776	0.152243614049667	0.155784163213613	0.102675925754427	0.0885137290986438	0.109757024082318	0.0849731799346981	0.11683812241021	0.106216474918373	0.131000319065993	0.123919220738101	0.0920542782625896	0.14162196655783	0.247838441476203	0.527541825427917	1.26751660069258	1.09757024082318	0.927623880953787	0.955948274265353	1.00197541339665	1.00905651172454	1.08694859333135	1.07632694583951	1.00197541339665	1.02675925754427	0.82494795519936	0.538163472919754	0.431946998001382	0.329271072246955	0.262000638131986	0.226595146492528	0.212432949836745	0.262000638131986	0.230135695656474	0.180568007361233	0.113297573246264	0.109757024082318	0.127459769902047	0.127459769902047	0.113297573246264	0.0672704341149693	0.0814326307707523	0.0672704341149693	0.0955948274265353	0.0920542782625896	0.120378671574156
TAG	0.109757024082318	0.113297573246264	0.113297573246264	0.14162196655783	0.159324712377559	0.14162196655783	0.131000319065993	0.0778920816068066	0.127459769902047	0.11683812241021	0.0778920816068066	0.109757024082318	0.102675925754427	0.148703064885722	0.127459769902047	0.191189654853071	0.262000638131986	0.548785120411592	1.34894923146333	1.18254342075788	0.96656992175719	0.973651020085082	1.00197541339665	1.05508365085583	1.10111078998713	1.09757024082318	1.00905651172454	1.11881353580686	0.878056192658547	0.562947317067375	0.456730842149002	0.346973818066684	0.28324393311566	0.240757343148311	0.23367624482042	0.240757343148311	0.251378990640148	0.145162515721776	0.138081417393884	0.120378671574156	0.0991353765904811	0.0885137290986438	0.0885137290986438	0.106216474918373	0.123919220738101	0.0955948274265353	0.0991353765904811	0.0955948274265353	0.0885137290986438
TAG	0.120378671574156	0.11683812241021	0.131000319065993	0.138081417393884	0.145162515721776	0.134540868229939	0.123919220738101	0.0708109832789151	0.0955948274265353	0.0885137290986438	0.0849731799346981	0.0920542782625896	0.120378671574156	0.106216474918373	0.102675925754427	0.16640581070545	0.318649424755118	0.573568964559212	1.39851691975857	1.20024616657761	1.00905651172454	1.03384035587216	1.04800255252794	1.07632694583951	1.03029980670821	1.15067847828237	1.07278639667556	1.10819188831502	0.881596741822492	0.552325669575537	0.446109194657165	0.336352170574846	0.244297892312257	0.177027458197288	0.237216793984365	0.215973499000691	0.244297892312257	0.155784163213613	0.0920542782625896	0.0920542782625896	0.123919220738101	0.127459769902047	0.102675925754427	0.131000319065993	0.106216474918373	0.102675925754427	0.102675925754427	0.0885137290986438	0.123919220738101
TAG	0.148703064885722	0.123919220738101	0.123919220738101	0.14162196655783	0.134540868229939	0.109757024082318	0.0991353765904811	0.0885137290986438	0.106216474918373	0.0991353765904811	0.106216474918373	0.0955948274265353	0.0991353765904811	0.134540868229939	0.155784163213613	0.16640581070545	0.240757343148311	0.573568964559212	1.39851691975857	1.21440836323339	0.987813216740865	1.03738090503611	1.03738090503611	1.07632694583951	1.07632694583951	1.16130012577421	1.09402969165924	1.16130012577421	0.913461684298004	0.570028415395266	0.474433587968731	0.385919858870087	0.269081736459877	0.23367624482042	0.198270753180962	0.240757343148311	0.215973499000691	0.173486909033342	0.134540868229939	0.113297573246264	0.102675925754427	0.0920542782625896	0.109757024082318	0.134540868229939	0.102675925754427	0.127459769902047	0.0814326307707523	0.11683812241021	0.11683812241021
TAG	0.113297573246264	0.169946359869396	0.148703064885722	0.162865261541505	0.127459769902047	0.152243614049667	0.102675925754427	0.0778920816068066	0.14162196655783	0.134540868229939	0.0849731799346981	0.109757024082318	0.134540868229939	0.131000319065993	0.131000319065993	0.16640581070545	0.304487228099335	0.545244571247646	1.39851691975857	1.22503001072523	0.998434864232702	1.05508365085583	1.0834080441674	1.15067847828237	1.05508365085583	1.17900287159394	1.1294351832987	1.13651628162659	0.938245528445624	0.559406767903429	0.463811940476894	0.403622604689816	0.254919539804094	0.240757343148311	0.237216793984365	0.240757343148311	0.194730204017016	0.159324712377559	0.106216474918373	0.106216474918373	0.0849731799346981	0.0991353765904811	0.113297573246264	0.106216474918373	0.148703064885722	0.102675925754427	0.0743515324428608	0.0991353765904811	0.109757024082318
TAG	0.162865261541505	0.0920542782625896	0.145162515721776	0.11683812241021	0.148703064885722	0.138081417393884	0.11683812241021	0.0991353765904811	0.123919220738101	0.0885137290986438	0.138081417393884	0.102675925754427	0.113297573246264	0.148703064885722	0.14162196655783	0.201811302344908	0.269081736459877	0.56648786623132	1.41976021474225	1.2533544040368	1.04092145420005	1.044462003364	1.10819188831502	1.11173243747897	1.07632694583951	1.16484067493815	1.12589463413475	1.17546232242999	1.00905651172454	0.608974456198669	0.502757981280297	0.389460408034033	0.23367624482042	0.237216793984365	0.212432949836745	0.25846008896804	0.180568007361233	0.127459769902047	0.131000319065993	0.120378671574156	0.131000319065993	0.127459769902047	0.131000319065993	0.109757024082318	0.113297573246264	0.0955948274265353	0.127459769902047	0.120378671574156	0.11683812241021
TAG	0.102675925754427	0.113297573246264	0.155784163213613	0.152243614049667	0.145162515721776	0.123919220738101	0.123919220738101	0.106216474918373	0.0991353765904811	0.102675925754427	0.134540868229939	0.127459769902047	0.159324712377559	0.148703064885722	0.155784163213613	0.152243614049667	0.254919539804094	0.570028415395266	1.3772736247749	1.23565165821707	0.998434864232702	1.08694859333135	1.07632694583951	1.12589463413475	1.14713792911842	1.15775957661026	1.16130012577421	1.1683812241021	0.987813216740865	0.594812259542886	0.49213633378846	0.407163153853762	0.265541187295931	0.237216793984365	0.251378990640148	0.262000638131986	0.237216793984365	0.194730204017016	0.14162196655783	0.102675925754427	0.0885137290986438	0.0955948274265353	0.102675925754427	0.106216474918373	0.0991353765904811	0.0920542782625896	0.102675925754427	0.0920542782625896	0.0743515324428608
TAG	0.106216474918373	0.127459769902047	0.177027458197288	0.187649105689125	0.159324712377559	0.169946359869396	0.11683812241021	0.109757024082318	0.127459769902047	0.127459769902047	0.131000319065993	0.123919220738101	0.138081417393884	0.138081417393884	0.162865261541505	0.198270753180962	0.276162834787769	0.56648786623132	1.38081417393884	1.22503001072523	0.980732118412973	1.07986749500345	1.09402969165924	1.09757024082318	1.10819188831502	1.15421902744632	1.14005683079053	1.18254342075788	0.924083331789841	0.616055554526561	0.467352489640839	0.378838760542196	0.290325031443552	0.230135695656474	0.184108556525179	0.276162834787769	0.226595146492528	0.148703064885722	0.106216474918373	0.134540868229939	0.0991353765904811	0.106216474918373	0.113297573246264	0.109757024082318	0.0849731799346981	0.0920542782625896	0.11683812241021	0.0778920816068066	0.109757024082318
TAG	0.0920542782625896	0.134540868229939	0.109757024082318	0.131000319065993	0.131000319065993	0.134540868229939	0.0991353765904811	0.0885137290986438	0.109757024082318	0.106216474918373	0.11683812241021	0.0814326307707523	0.155784163213613	0.16640581070545	0.14162196655783	0.16640581070545	0.276162834787769	0.580650062887103	1.34186813313544	1.15067847828237	0.952407725101407	1.00197541339665	1.03384035587216	1.02675925754427	1.09048914249529	1.06570529834767	1.09757024082318	1.04092145420005	0.878056192658547	0.552325669575537	0.446109194657165	0.385919858870087	0.25846008896804	0.226595146492528	0.223054597328582	0.25846008896804	0.212432949836745	0.127459769902047	0.131000319065993	0.109757024082318	0.134540868229939	0.0955948274265353	0.131000319065993	0.109757024082318	0.0991353765904811	0.134540868229939	0.0708109832789151	0.127459769902047	0.127459769902047
TAG	0.109757024082318	0.148703064885722	0.102675925754427	0.109757024082318	0.11683812241021	0.109757024082318	0.113297573246264	0.113297573246264	0.0778920816068066	0.106216474918373	0.109757024082318	0.14162196655783	0.0920542782625896	0.0920542782625896	0.113297573246264	0.184108556525179	0.265541187295931	0.538163472919754	1.24273275654496	1.09757024082318	0.909921135134058	0.948867175937462	0.952407725101407	0.955948274265353	1.02321870838032	1.03384035587216	1.03029980670821	1.01259706088849	0.849731799346981	0.499217432116351	0.42486589967349	0.364676563886413	0.230135695656474	0.184108556525179	0.201811302344908	0.237216793984365	0.194730204017016	0.131000319065993	0.152243614049667	0.138081417393884	0.109757024082318	0.0743515324428608	0.123919220738101	0.0955948274265353	0.14162196655783	0.0743515324428608	0.0601893357870778	0.11683812241021	0.0991353765904811
TAG	0.127459769902047	0.0849731799346981	0.155784163213613	0.102675925754427	0.173486909033342	0.127459769902047	0.123919220738101	0.11683812241021	0.106216474918373	0.0991353765904811	0.109757024082318	0.11683812241021	0.113297573246264	0.138081417393884	0.127459769902047	0.191189654853071	0.240757343148311	0.481514686296622	1.19670561741366	1.00905651172454	0.863893996002764	0.924083331789841	0.909921135134058	0.931164430117733	0.963029372593245	1.03738090503611	0.984272667576919	0.927623880953787	0.803704660215686	0.513379628772134	0.403622604689816	0.322189973919063	0.223054597328582	0.219514048164637	0.187649105689125	0.23367624482042	0.205351851508854	0.180568007361233	0.131000319065993	0.109757024082318	0.0885137290986438	0.11683812241021	0.106216474918373	0.0920542782625896	0.106216474918373	0.0885137290986438	0.0849731799346981	0.134540868229939	0.0814326307707523
TAG	0.109757024082318	0.0955948274265353	0.14162196655783	0.11683812241021	0.131000319065993	0.123919220738101	0.11683812241021	0.0991353765904811	0.120378671574156	0.120378671574156	0.109757024082318	0.0991353765904811	0.131000319065993	0.138081417393884	0.145162515721776	0.162865261541505	0.212432949836745	0.502757981280297	1.13297573246264	0.987813216740865	0.839110151855143	0.846191250183035	0.839110151855143	0.955948274265353	0.948867175937462	0.963029372593245	0.963029372593245	0.924083331789841	0.754136971920445	0.538163472919754	0.368217113050358	0.286784482279606	0.25846008896804	0.198270753180962	0.16640581070545	0.205351851508854	0.187649105689125	0.152243614049667	0.134540868229939	0.0955948274265353	0.109757024082318	0.0885137290986438	0.131000319065993	0.0743515324428608	0.0849731799346981	0.0814326307707523	0.0814326307707523	0.102675925754427	0.109757024082318
TAG	0.109757024082318	0.14162196655783	0.11683812241021	0.173486909033342	0.134540868229939	0.11683812241021	0.0708109832789151	0.0955948274265353	0.127459769902047	0.0637298849510235	0.11683812241021	0.109757024082318	0.106216474918373	0.11683812241021	0.123919220738101	0.131000319065993	0.223054597328582	0.460271391312948	1.08694859333135	0.952407725101407	0.796623561887794	0.814326307707523	0.849731799346981	0.870975094330655	0.888677840150384	0.909921135134058	0.856812897674872	0.924083331789841	0.757677521084391	0.506298530444243	0.371757662214304	0.297406129771443	0.265541187295931	0.177027458197288	0.191189654853071	0.237216793984365	0.23367624482042	0.159324712377559	0.11683812241021	0.113297573246264	0.109757024082318	0.120378671574156	0.113297573246264	0.0991353765904811	0.0778920816068066	0.106216474918373	0.0849731799346981	0.109757024082318	0.0920542782625896
[truncated: 74,028 more rows]
[truncated: 2 more columns]
