# Supplementary material for: Multi-molecular hyperspectral PRM-SRS microscopy
Source: Nat Commun. 2024 Feb 21;15:1599. doi: 10.1038/s41467-024-45576-6 (PMC10881988; doi:10.1038/s41467-024-45576-6)
Supplement: Supplementary file 4 — Source Data [file 41467_2024_45576_MOESM4_ESM.zip › Main_Figures/Fig_7 and S_Fig_9 GCMS/lipotype_hippocampus_volcano.xlsx]

## Sheet: remove s3from3mo,s2from 18mo
lipids	FC	LOG2FC	P value
Cer 36:1;2	0.682625	-0.550835	0.00204385
Cer 36:2;2	0.726884	-0.460203	0.00524321
Cer 38:1;2	0.781636	-0.355431	0.0127864
Cer 38:2;2	0.781834	-0.355066	0.399787
Cer 40:1;2	0.84426	-0.24424	0.41731
Cer 40:2;2	0.946235	-0.0797299	0.878332
Cer 42:2;2	0.992588	-0.0107329	0.942637
Chol	1.09057	0.125083	0.118815
CL 70:4;0	0.610068	-0.712959	0.287444
CL 72:4;0	0.742562	-0.429416	0.560454
CL 72:5;0	0.984357	-0.0227463	0.96299
CL 72:6;0	1.31523	0.395315	0.208973
CL 72:7;0	1.03496	0.0495812	0.800346
CL 72:8;0	0.666871	-0.584521	0.381105
CL 74:10;0	0.96443	-0.0522516	0.855489
CL 74:11;0	0.316671	-1.65894	0.324772
CL 74:9;0	0.981274	-0.0272727	0.92267
CL 76:10;0	0.877377	-0.188732	0.312388
CL 76:11;0	0.97272	-0.0399028	0.842688
CL 76:12;0	1.01772	0.0253348	0.93723
CL 76:9;0	0.846761	-0.239974	0.239743
CL 78:13;0	0.47252	-1.08155	0.136078
CL 80:14;0	1.09836	0.135357	0.534319
CL 80:15;0	0.484909	-1.04421	0.121442
DAG 14:0;0_18:0;0	43.2403	5.4343	2.95708e-05
DAG 16:0;0_16:0;0	0.887668	-0.171908	0.0482037
DAG 16:0;0_18:0;0	1.14699	0.197853	0.23218
DAG 16:0;0_18:1;0	1.27177	0.346843	0.121452
DAG 16:0;0_18:2;0	198.315	7.63165	0.000390148
DAG 16:0;0_20:1;0	1.14633	0.197026	0.288159
DAG 16:0;0_20:2;0	1.13481	0.182452	0.370693
DAG 16:0;0_20:3;0	173.78	7.44112	4.5906e-05
DAG 16:0;0_20:4;0	1.0271	0.0385778	0.834901
DAG 16:0;0_22:1;0	2.02154	1.01545	0.490466
DAG 16:0;0_22:4;0	1.36957	0.453722	0.123735
DAG 16:0;0_22:6;0	1.17154	0.228406	0.347835
DAG 16:0;0_24:4;0	2.83636	1.50404	0.115867
DAG 16:1;0_18:0;0	1.4214	0.507311	0.127857
DAG 16:1;0_18:1;0	149.548	7.22446	0.00100547
DAG 16:1;0_20:1;0	1.16235	0.21705	0.254016
DAG 16:1;0_22:0;0	1.61017	0.687217	0.356352
DAG 18:0;0_18:1;0	1.35149	0.434548	0.0560279
DAG 18:0;0_18:2;0	1.58175	0.661525	0.0299328
DAG 18:0;0_20:1;0	1.00405	0.00582869	0.984247
DAG 18:0;0_20:2;0	1.26559	0.339813	0.265924
DAG 18:0;0_20:3;0	2.83205	1.50185	0.165654
DAG 18:0;0_20:4;0	1.02997	0.0426072	0.81558
DAG 18:0;0_20:5;0	1.60963	0.68673	0.0125117
DAG 18:0;0_22:4;0	1.31853	0.398928	0.143695
DAG 18:0;0_22:6;0	1.13373	0.181074	0.559693
DAG 18:1;0_18:1;0	1.29216	0.369786	0.116257
DAG 18:1;0_18:2;0	153.652	7.26352	7.89412e-05
DAG 18:1;0_18:3;0	12.417	3.63424	0.273148
DAG 18:1;0_20:1;0	1.27474	0.350206	0.25012
DAG 18:1;0_20:4;0	1.11174	0.152817	0.390858
DAG 18:2;0_18:2;0	0.686612	-0.542433	0.363255
DAG 18:2;0_20:3;0	1.5627	0.644039	0.302054
DAG 18:2;0_20:4;0	1.25556	0.328328	0.154349
HexCer 36:1;2	1.00145	0.00209308	0.981442
HexCer 36:1;3	1.35666	0.440055	0.0104875
HexCer 38:1;2	1.51336	0.597756	0.000815096
HexCer 38:1;3	2.29819	1.2005	0.000113059
HexCer 38:2;3	205.895	7.68577	1.85683e-05
HexCer 40:0;3	0.615453	-0.70028	0.00756177
HexCer 40:1;2	1.01206	0.0172973	0.896841
HexCer 40:1;3	1.56701	0.648011	0.000482604
HexCer 40:2;2	1.6351	0.70938	0.00196859
HexCer 40:2;3	2.26788	1.18134	0.000292417
HexCer 42:0;3	0.00410025	-7.93007	0.00014921
HexCer 42:1;2	0.554654	-0.85034	0.00178063
HexCer 42:1;3	0.939076	-0.0906865	0.439651
HexCer 42:2;2	1.46912	0.554952	0.000639322
HexCer 42:2;3	1.92418	0.944246	0.00012139
HexCer 44:2;3	0.635284	-0.654526	0.335714
LPA 16:0;0	0.634099	-0.65722	0.103489
LPA 18:0;0	1.4971	0.582173	0.36212
LPA 18:1;0	1.33145	0.413002	0.532801
LPC 16:0;0	0.921462	-0.118004	0.27984
LPC 18:0;0	1.09661	0.133046	0.258911
LPC 18:1;0	0.955416	-0.065799	0.524745
LPC 20:4;0	0.778136	-0.361907	0.0304932
LPC 22:6;0	0.871108	-0.199076	0.0830841
LPE 16:0;0	0.903426	-0.146521	0.155756
LPE 18:0;0	0.796472	-0.328305	0.0240126
LPE 18:1;0	1.06847	0.0955458	0.313269
LPE 18:2;0	0.769294	-0.378393	0.835264
LPE 20:0;0	0.874371	-0.193683	0.850734
LPE 20:1;0	1.17974	0.238464	0.0553381
LPE 20:3;0	0.942516	-0.0854112	0.934339
LPE 20:4;0	0.780156	-0.358165	0.00708967
LPE 22:4;0	0.906515	-0.141597	0.2051
LPE 22:6;0	0.892221	-0.164528	0.0495149
LPE O-16:1;0	0.787824	-0.344055	0.0490802
LPE O-18:1;0	0.801556	-0.319125	0.00803315
LPE O-18:2;0	1.2535	0.325961	0.0315165
LPG 16:0;0	1.65034	0.722763	0.533807
LPG 18:1;0	1.60804	0.685304	0.285742
LPI 16:0;0	1.0617	0.0863728	0.420035
LPI 18:0;0	0.929217	-0.105912	0.000363988
LPI 18:1;0	0.958654	-0.060918	0.591666
LPI 20:4;0	0.858952	-0.21935	0.0857008
LPS 18:0;0	0.905401	-0.143371	0.621086
LPS 20:4;0	0.494024	-1.01735	0.469703
LPS 22:4;0	1.14053	0.189707	0.776911
LPS 22:6;0	0.796144	-0.328899	0.0895804
PA 16:0;0_17:1;0	0.718024	-0.477895	0.198636
PA 16:0;0_18:0;0	2.03357	1.02402	0.505893
PA 16:0;0_18:1;0	1.06591	0.0920908	0.830667
PA 16:0;0_20:1;0	0.979876	-0.0293293	0.970884
PA 16:1;0_18:0;0	1.15721	0.210647	0.253715
PA 17:0;0_17:1;0	2.14429	1.1005	0.339416
PA 18:0;0_18:1;0	1.70823	0.772504	0.0217585
PA 18:0;0_18:2;0	0.970044	-0.0438779	0.840187
PA 18:0;0_22:6;0	0.810179	-0.303688	0.38383
PA 18:1;0_18:1;0	1.00792	0.0113744	0.97902
PA 18:2;0_22:4;0	0.944702	-0.0820688	0.935667
PA 20:3;0_20:3;0	0.81584	-0.293642	0.515835
PC 14:0;0_16:0;0	0.775285	-0.367202	0.0712793
PC 14:0;0_17:0;0	0.906425	-0.14174	0.595511
PC 14:0;0_18:0;0	0.811822	-0.300765	0.0314769
PC 14:0;0_18:1;0	1.02207	0.0314873	0.811674
PC 14:0;0_20:4;0	0.862626	-0.213193	0.0514601
PC 14:0;0_22:5;0	0.352872	-1.50278	0.163041
PC 15:0;0_16:0;0	0.855263	-0.22556	0.00663906
PC 15:0;0_18:0;0	0.972195	-0.0406821	0.8172
PC 15:0;0_18:1;0	0.949138	-0.07531	0.376306
PC 16:0;0_16:0;0	0.873302	-0.195447	0.0259032
PC 16:0;0_16:1;0	0.816791	-0.29196	0.0418933
PC 16:0;0_17:1;0	0.858107	-0.22077	0.047127
PC 16:0;0_18:0;0	0.810613	-0.302915	0.00694284
PC 16:0;0_18:1;0	0.905767	-0.142788	0.0988465
PC 16:0;0_18:2;0	1.12463	0.169456	0.00877531
PC 16:0;0_18:3;0	1.09461	0.130412	0.374356
PC 16:0;0_19:1;0	1.03432	0.0486841	0.719768
PC 16:0;0_20:0;0	0.0146027	-6.09762	0.029196
PC 16:0;0_20:1;0	0.857808	-0.221274	0.0129611
PC 16:0;0_20:2;0	1.02672	0.0380402	0.565659
PC 16:0;0_20:3;0	0.926286	-0.11047	0.154479
PC 16:0;0_20:4;0	0.783078	-0.352773	0.00478554
PC 16:0;0_20:5;0	1.45224	0.538275	0.00807418
PC 16:0;0_21:1;0	2.87665	1.52439	0.295634
PC 16:0;0_22:1;0	0.829692	-0.269353	0.185259
PC 16:0;0_22:2;0	0.357738	-1.48302	0.147585
PC 16:0;0_22:3;0	1.12159	0.165544	0.878411
PC 16:0;0_22:4;0	0.728217	-0.457559	0.00342193
PC 16:0;0_22:5;0	0.903421	-0.14653	0.160589
PC 16:0;0_22:6;0	0.905667	-0.142948	0.157749
PC 16:0;0_24:4;0	0.676976	-0.562824	0.0217663
PC 16:0;0_24:5;0	0.861803	-0.21457	0.730561
PC 16:0;0_24:6;0	0.0129085	-6.27554	0.000337847
PC 16:0;0_36:4;0	0.809425	-0.305031	0.784969
PC 16:1;0_16:1;0	1.24475	0.31586	0.736285
PC 16:1;0_17:0;0	0.877015	-0.189326	0.0744322
PC 16:1;0_17:1;0	1.28082	0.357069	0.748535
PC 16:1;0_18:0;0	1.07602	0.105707	0.338662
PC 16:1;0_18:1;0	0.931616	-0.102192	0.495728
PC 16:1;0_18:2;0	1.38096	0.465675	0.124292
PC 16:1;0_20:1;0	0.987195	-0.0185931	0.909699
PC 16:1;0_20:4;0	0.867463	-0.205127	0.0128548
PC 16:1;0_22:0;0	1.38933	0.47439	0.521052
PC 16:1;0_22:1;0	0.713353	-0.487312	0.5079
PC 16:1;0_22:4;0	4.10168	2.03622	0.0321916
PC 16:1;0_22:6;0	1.01433	0.020527	0.809469
PC 17:0;0_18:1;0	0.93639	-0.0948186	0.340211
PC 17:0;0_18:2;0	1.37732	0.461859	0.077661
PC 17:0;0_20:0;0	0.432059	-1.2107	0.141311
PC 17:0;0_20:1;0	1.21974	0.28657	0.63513
PC 17:0;0_20:2;0	1.40672	0.492339	0.0147094
PC 17:0;0_20:3;0	5.25206	2.39288	0.0182636
PC 17:0;0_20:4;0	0.652751	-0.615394	0.00237145
PC 17:0;0_22:5;0	2.95767	1.56446	0.026929
PC 17:1;0_18:0;0	1.91643	0.938419	0.141686
PC 17:1;0_18:1;0	1.42724	0.513233	0.092125
PC 17:1;0_20:1;0	1.70105	0.766429	0.0152984
PC 18:0;0_18:0;0	1.74738	0.805196	0.0874061
PC 18:0;0_18:1;0	1.01072	0.0153842	0.83248
PC 18:0;0_18:2;0	1.23086	0.299665	0.0265012
PC 18:0;0_18:3;0	0.952098	-0.0708184	0.641901
PC 18:0;0_19:1;0	1.89092	0.91909	0.114953
PC 18:0;0_20:1;0	0.823365	-0.280396	0.118599
PC 18:0;0_20:2;0	0.823533	-0.280101	0.284431
PC 18:0;0_20:3;0	1.08402	0.116386	0.468512
PC 18:0;0_20:4;0	0.777963	-0.362227	0.00521827
PC 18:0;0_22:4;0	0.894544	-0.160776	0.222772
PC 18:0;0_22:5;0	2.18011	1.1244	0.0904689
PC 18:0;0_22:6;0	0.878662	-0.186619	0.0569554
PC 18:1;0_18:1;0	1.02314	0.0330028	0.745357
PC 18:1;0_18:2;0	1.40158	0.487059	0.000638325
PC 18:1;0_19:1;0	1.56685	0.647867	0.00733927
PC 18:1;0_20:0;0	0.998598	-0.00202358	0.989906
PC 18:1;0_20:1;0	0.979796	-0.0294461	0.850163
PC 18:1;0_20:2;0	1.38024	0.464921	0.0238862
PC 18:1;0_20:3;0	0.831161	-0.2668	0.0226781
PC 18:1;0_20:4;0	0.86273	-0.213018	0.0719298
PC 18:1;0_22:4;0	0.884625	-0.176862	0.748055
PC 18:1;0_22:5;0	0.231841	-2.10879	0.0305372
PC 18:1;0_22:6;0	0.903217	-0.146856	0.311186
PC 18:2;0_18:2;0	1.21419	0.279989	0.0667087
PC 18:2;0_20:0;0	0.716654	-0.480651	0.665011
PC 18:2;0_20:1;0	1.51069	0.595206	0.0214093
PC 18:2;0_20:3;0	1.32094	0.401566	0.00155552
PC 18:2;0_20:4;0	0.956425	-0.064277	0.50602
PC 20:0;0_20:4;0	0.872138	-0.197371	0.485505
PC 20:1;0_20:3;0	1.1151	0.157172	0.310476
PC 20:1;0_20:4;0	0.91934	-0.12133	0.787126
PC 20:2;0_20:4;0	0.808595	-0.30651	0.0624336
PC 20:3;0_20:4;0	0.661809	-0.595514	0.0423023
PC 20:4;0_22:6;0	0.571337	-0.807587	0.605361
PC O-16:0;0/16:0;0	0.887206	-0.172659	0.137237
PC O-16:0;0/16:1;0	0.791304	-0.337696	0.14116
PC O-16:0;0/18:0;0	0.0603485	-4.05054	7.3552e-05
PC O-16:0;0/18:1;0	0.779648	-0.359105	0.0132206
PC O-16:1;0/16:0;0	0.645784	-0.630877	0.0144222
PC O-16:1;0/18:0;0	0.801489	-0.319246	0.0706765
PC O-16:1;0/21:1;0	44.5592	5.47765	0.00320933
PC O-17:0;0/15:0;0	0.811862	-0.300693	0.0489006
PC O-17:0;0/17:0;0	0.0204884	-5.60905	0.000510043
PC O-17:0;0/17:1;0	0.947976	-0.0770782	0.49315
PC O-17:0;0/18:3;0	0.861649	-0.214828	0.850459
PC O-17:0;0/20:2;0	0.947193	-0.0782692	0.880655
PC O-17:0;0/22:6;0	0.852135	-0.230847	0.840295
PC O-17:0;0/24:6;0	0.000854025	-10.1934	2.04402e-05
PC O-17:1;0/17:0;0	0.680579	-0.555166	0.0479533
PC O-17:1;0/18:2;0	0.978305	-0.0316433	0.97566
PC O-17:1;0/20:1;0	0.771692	-0.373903	0.468526
PC O-17:2;0/18:1;0	1.23262	0.301725	0.793896
PC O-17:2;0/20:0;0	0.640933	-0.641755	0.369903
PC O-17:2;0/20:4;0	0.983774	-0.0236017	0.918532
PC O-17:2;0/22:4;0	1.11482	0.156811	0.876406
PC O-18:0;0/14:0;0	0.736325	-0.441586	0.332196
PC O-18:0;0/16:0;0	0.00344488	-8.18133	5.05853e-06
PC O-18:0;0/16:1;0	0.728149	-0.457694	0.000314059
PC O-18:1;0/14:0;0	0.609734	-0.713748	0.0601219
PC O-18:1;0/16:0;0	0.684729	-0.546396	0.00344102
PE 14:0;0_18:0;0	0.907504	-0.140024	0.573687
PE 16:0;0_16:0;0	0.829441	-0.269789	0.14208
PE 16:0;0_18:0;0	0.872973	-0.195991	0.0097891
PE 16:0;0_18:1;0	1.05748	0.0806252	0.438876
PE 16:0;0_18:2;0	1.31315	0.39303	0.0623763
PE 16:0;0_20:1;0	0.926928	-0.109472	0.139476
PE 16:0;0_20:2;0	1.10019	0.137757	0.097345
PE 16:0;0_20:3;0	0.989184	-0.0156897	0.867284
PE 16:0;0_20:4;0	0.835437	-0.259397	0.154393
PE 16:0;0_22:4;0	0.886777	-0.173356	0.131558
PE 16:0;0_22:5;0	0.878966	-0.186121	0.097573
PE 16:0;0_22:6;0	0.909898	-0.136223	0.0900471
PE 16:1;0_16:1;0	0.880729	-0.18323	0.712962
PE 16:1;0_18:0;0	1.14875	0.200065	0.104945
PE 16:1;0_18:1;0	1.11684	0.159429	0.0602578
PE 16:1;0_20:1;0	1.20297	0.266604	0.147038
PE 16:1;0_20:3;0	0.850905	-0.23293	0.192014
PE 16:1;0_22:1;0	0.479268	-1.0611	0.259074
PE 16:1;0_22:4;0	0.929058	-0.106159	0.922113
PE 17:0;0_22:6;0	0.818525	-0.288902	0.204961
PE 17:1;0_17:1;0	0.971136	-0.0422551	0.725003
PE 17:1;0_19:1;0	0.988632	-0.0164946	0.885541
PE 17:1;0_21:0;0	0.364849	-1.45463	0.269169
PE 17:1;0_21:1;0	1.2116	0.276913	0.00390009
PE 18:0;0_18:1;0	1.16507	0.220415	0.0348461
PE 18:0;0_18:2;0	1.27775	0.35361	0.0240429
PE 18:0;0_20:1;0	0.855005	-0.225995	0.0844276
PE 18:0;0_20:2;0	1.04126	0.058333	0.70635
PE 18:0;0_20:3;0	0.977473	-0.0328711	0.783769
PE 18:0;0_20:4;0	0.818757	-0.288493	0.00291396
PE 18:0;0_22:4;0	0.727101	-0.459772	0.00472876
PE 18:0;0_22:5;0	1.57044	0.651168	0.673341
PE 18:0;0_22:6;0	0.895866	-0.158645	0.0886187
PE 18:1;0_18:1;0	1.17104	0.22779	0.0546686
PE 18:1;0_18:2;0	1.54741	0.629859	0.00693891
PE 18:1;0_20:0;0	0.919786	-0.12063	0.290905
PE 18:1;0_20:1;0	1.12598	0.171175	0.280575
PE 18:1;0_20:2;0	1.20687	0.271265	0.0245897
PE 18:1;0_20:3;0	1.06901	0.0962782	0.414235
PE 18:1;0_20:4;0	0.975406	-0.0359257	0.714342
PE 18:1;0_22:3;0	1126.3	10.1374	7.22867e-06
PE 18:1;0_22:4;0	1.6442	0.717383	0.636479
PE 18:1;0_22:6;0	0.945846	-0.0803224	0.402768
PE 18:2;0_18:2;0	1.01031	0.0147999	0.938233
PE 18:2;0_20:0;0	1.31485	0.394901	0.133911
PE 18:2;0_20:1;0	1.91528	0.937554	0.00518795
PE 18:2;0_20:3;0	2.23851	1.16254	0.426161
PE 18:2;0_20:4;0	0.978778	-0.0309459	0.716326
PE 18:2;0_22:6;0	0.718525	-0.476891	0.496606
PE 20:0;0_20:4;0	0.721451	-0.471028	0.0205367
PE 20:1;0_20:3;0	2.74712	1.45792	0.135107
PE 20:1;0_20:4;0	2.06833	1.04847	0.466497
PE 20:1;0_22:6;0	0.982958	-0.0247984	0.903155
PE 20:2;0_22:6;0	0.993792	-0.00898437	0.993703
PE 20:3;0_22:4;0	0.567689	-0.816827	0.514093
PE 20:4;0_20:4;0	3.12692	1.64474	0.42442
PE 20:4;0_22:4;0	0.308454	-1.69687	0.155382
PE 20:4;0_22:6;0	0.545819	-0.873506	0.571622
PE 22:2;0_22:6;0	2.35813	1.23765	0.297962
PE 22:4;0_22:4;0	2.50323	1.32379	0.22943
PE 22:4;0_22:6;0	0.848726	-0.236629	0.114473
PE 22:5;0_22:5;0	0.462499	-1.11248	0.138072
PE O-16:0;0/16:1;0	1.14989	0.201497	0.366803
PE O-16:0;0/18:1;0	0.997465	-0.00366149	0.977898
PE O-16:0;0/18:2;0	1.12188	0.165921	0.581622
PE O-16:0;0/20:1;0	1.44873	0.534789	0.02642
PE O-16:0;0/20:2;0	1.01011	0.014518	0.79023
PE O-16:0;0/20:3;0	0.877443	-0.188623	0.00340973
PE O-16:0;0/20:4;0	0.804872	-0.313169	0.0162509
PE O-16:0;0/20:5;0	0.755401	-0.404686	0.288646
PE O-16:0;0/22:4;0	0.807045	-0.309279	0.0171348
PE O-16:0;0/22:5;0	0.965252	-0.0510222	0.838669
PE O-16:0;0/22:6;0	0.8023	-0.317787	0.0846844
PE O-16:0;0/24:4;0	0.757907	-0.399907	0.0429775
PE O-16:1;0/16:0;0	0.842675	-0.246951	0.162532
PE O-16:1;0/16:1;0	0.811249	-0.301782	0.452583
PE O-16:1;0/18:1;0	0.885062	-0.17615	0.150862
PE O-16:1;0/18:2;0	0.911897	-0.133058	0.199869
PE O-16:1;0/19:1;0	1.3297	0.411105	0.038977
PE O-16:1;0/20:1;0	1.0049	0.0070504	0.937675
PE O-16:1;0/20:2;0	0.825821	-0.276099	0.00719262
PE O-16:1;0/20:3;0	0.710973	-0.492134	0.00352352
PE O-16:1;0/20:4;0	0.801523	-0.319184	0.045062
PE O-16:1;0/21:1;0	0.983951	-0.0233413	0.980851
PE O-16:1;0/22:1;0	0.502194	-0.993685	0.003679
PE O-16:1;0/22:2;0	0.694588	-0.52577	0.0114437
PE O-16:1;0/22:4;0	0.740627	-0.433182	0.00140548
PE O-16:1;0/22:5;0	0.890414	-0.167451	0.0500788
PE O-16:1;0/22:6;0	0.839053	-0.253167	0.0296309
PE O-16:1;0/24:1;0	0.575576	-0.796921	0.382009
PE O-16:1;0/24:2;0	0.428525	-1.22255	0.120911
PE O-16:1;0/24:4;0	0.699963	-0.514649	0.00538462
PE O-16:1;0/24:5;0	0.934832	-0.0972207	0.533524
PE O-16:2;0/18:0;0	1.45495	0.540969	0.38337
PE O-16:2;0/18:1;0	0.935956	-0.0954873	0.716872
PE O-16:2;0/20:1;0	0.509256	-0.973538	0.321772
PE O-17:0;0/17:1;0	0.583278	-0.777744	0.243029
PE O-17:0;0/18:2;0	1.41437	0.500162	0.000588047
PE O-17:0;0/19:1;0	1.50789	0.592533	0.462004
PE O-17:0;0/20:2;0	1.03245	0.0460685	0.966247
PE O-17:0;0/20:3;0	124.616	6.96134	0.000358408
PE O-17:0;0/20:5;0	1.85438	0.890939	0.149936
PE O-17:0;0/22:5;0	0.939741	-0.0896652	0.370301
PE O-17:1;0/18:1;0	1.10795	0.147892	0.493063
PE O-17:1;0/20:1;0	1.19328	0.25493	0.827137
PE O-17:1;0/20:2;0	9.91804	3.31006	0.00380768
PE O-17:1;0/20:4;0	0.848906	-0.236324	0.0093777
PE O-17:1;0/22:4;0	1.14599	0.196589	0.484226
PE O-17:1;0/22:6;0	0.807176	-0.309045	0.0145256
PE O-17:2;0/17:1;0	0.114881	-3.12179	0.0136509
PE O-17:2;0/18:0;0	0.727693	-0.458598	0.549257
PE O-17:2;0/20:1;0	24.0851	4.59007	9.64729e-05
PE O-17:2;0/20:3;0	0.842283	-0.247624	0.264074
PE O-18:0;0/16:1;0	0.838269	-0.254515	0.223107
PE O-18:0;0/18:1;0	1.05119	0.0720177	0.646133
PE O-18:0;0/18:2;0	0.853741	-0.22813	0.295608
PE O-18:0;0/20:2;0	0.799045	-0.323651	0.0779543
PE O-18:0;0/20:3;0	0.782388	-0.354044	0.100217
PE O-18:0;0/20:4;0	0.740501	-0.433426	0.00162682
PE O-18:0;0/20:5;0	0.610845	-0.711122	0.11846
PE O-18:0;0/22:4;0	0.798932	-0.323856	0.0176123
PE O-18:0;0/22:5;0	0.764282	-0.387823	0.0290763
PE O-18:0;0/22:6;0	0.738205	-0.437906	0.0219105
PE O-18:1;0/14:0;0	0.729797	-0.454433	0.204778
PE O-18:1;0/16:0;0	0.749474	-0.41605	0.00393841
PE O-18:1;0/16:1;0	0.926928	-0.109471	0.434988
PE O-18:1;0/17:1;0	0.97188	-0.0411505	0.808019
PE O-18:1;0/18:1;0	0.868343	-0.203662	0.0825435
PE O-18:1;0/18:2;0	0.928281	-0.107367	0.326959
PE O-18:1;0/19:1;0	1.08585	0.118819	0.911671
PE O-18:1;0/20:1;0	1.00805	0.0115662	0.879999
PE O-18:1;0/20:2;0	0.851585	-0.231778	0.0142659
PE O-18:1;0/20:3;0	0.679405	-0.557657	0.000777763
PE O-18:1;0/20:4;0	0.706604	-0.501027	0.00128272
PE O-18:1;0/20:5;0	1.1075	0.14731	0.549153
PE O-18:1;0/22:1;0	0.806756	-0.309796	0.0546701
PE O-18:1;0/22:2;0	0.869454	-0.201818	0.181912
PE O-18:1;0/22:4;0	0.78002	-0.358417	0.00391623
PE O-18:1;0/22:5;0	0.735642	-0.442925	0.00199968
PE O-18:1;0/22:6;0	0.779484	-0.359409	0.00549105
PE O-18:1;0/23:1;0	320.955	8.32623	3.27794e-05
PE O-18:1;0/24:4;0	0.739709	-0.434969	0.0424229
PE O-18:1;0/24:5;0	0.729023	-0.455964	0.0753669
PE O-18:1;0/24:6;0	0.745643	-0.423444	0.00276679
PE O-18:2;0/14:0;0	0.863249	-0.212151	0.5919
PE O-18:2;0/16:0;0	1.0498	0.0701165	0.428854
PE O-18:2;0/16:1;0	1.50494	0.589706	0.0291902
PE O-18:2;0/17:0;0	1.78934	0.839427	0.261274
PE O-18:2;0/18:1;0	1.74816	0.805838	0.00387918
PE O-18:2;0/18:2;0	1.44475	0.530817	0.0146733
PE O-18:2;0/19:1;0	120.28	6.91026	0.00052954
PE O-18:2;0/20:0;0	1.06536	0.0913451	0.203297
PE O-18:2;0/20:1;0	1.99693	0.997785	0.000843302
PE O-18:2;0/20:2;0	1.4552	0.541217	0.00686994
PE O-18:2;0/20:3;0	1.22018	0.287089	0.047736
PE O-18:2;0/20:4;0	1.24348	0.314383	0.0594732
PE O-18:2;0/20:5;0	2.28114	1.18976	0.444219
PE O-18:2;0/22:1;0	1.23566	0.305281	0.022195
PE O-18:2;0/22:2;0	1.5206	0.604645	0.00727636
PE O-18:2;0/22:3;0	1.47149	0.557277	0.00707705
PE O-18:2;0/22:4;0	1.42005	0.505946	0.00744087
PE O-18:2;0/22:5;0	1.4454	0.531469	0.0147228
PE O-18:2;0/22:6;0	1.07344	0.102244	0.308724
PE O-18:2;0/24:3;0	0.885904	-0.174777	0.552848
PE O-18:2;0/24:4;0	1.38796	0.472965	0.0445595
PE O-18:2;0/24:5;0	1.03091	0.0439229	0.771445
PE O-18:2;0/24:6;0	1.17297	0.230165	0.171584
PG 16:0;0_16:0;0	0.86374	-0.211331	0.179446
PG 16:0;0_18:1;0	1.2332	0.302402	0.28147
PG 16:0;0_20:2;0	2.48325	1.31223	0.410603
PG 16:0;0_20:4;0	0.725237	-0.463475	0.0454861
PG 16:0;0_22:4;0	0.708946	-0.496252	0.0290068
PG 16:1;0_20:1;0	2.76079	1.46508	0.398609
PG 16:1;0_20:3;0	2.06085	1.04324	0.483387
PG 18:0;0_18:2;0	2.57595	1.3651	0.416402
PG 18:0;0_20:4;0	0.776628	-0.364704	0.0985136
PG 18:1;0_18:1;0	3.23304	1.69289	0.370034
PG 18:1;0_20:3;0	0.791012	-0.338228	0.0712927
PG 18:1;0_20:4;0	0.478284	-1.06406	0.214124
PG 18:2;0_18:2;0	1.37362	0.457978	0.399922
PG 18:2;0_20:3;0	0.690161	-0.534995	0.447387
PG 22:6;0_22:6;0	1.4437	0.529767	0.0261653
PI 14:0;0_18:0;0	0.642931	-0.637264	0.352436
PI 16:0;0_18:0;0	1.21967	0.286487	0.197454
PI 16:0;0_18:1;0	1.11786	0.160739	0.790984
PI 16:0;0_18:2;0	1.2363	0.306029	0.66535
PI 16:0;0_20:1;0	1.08107	0.112458	0.106101
PI 16:0;0_20:2;0	1.42176	0.507674	0.412045
PI 16:0;0_20:3;0	1.51536	0.59966	0.611362
PI 16:0;0_20:4;0	0.935192	-0.0966661	0.188495
PI 16:0;0_22:4;0	0.702684	-0.509053	0.0697657
PI 16:0;0_22:6;0	1.56506	0.646219	0.325269
PI 16:1;0_18:1;0	1.20453	0.268476	0.705777
PI 17:0;0_17:0;0	1.52424	0.608095	0.0208745
PI 17:0;0_21:4;0	1.16588	0.221417	0.55044
PI 18:0;0_18:1;0	1.27541	0.35096	0.0246926
PI 18:0;0_18:2;0	1.11466	0.156609	0.124296
PI 18:0;0_20:4;0	0.853536	-0.228476	0.00670685
PI 18:0;0_20:5;0	0.870187	-0.200603	0.016295
PI 18:0;0_22:6;0	1.02594	0.0369519	0.876599
PI 18:1;0_18:1;0	1.029	0.0412461	0.335177
PI 18:1;0_18:2;0	0.570941	-0.808586	0.486515
PI 18:1;0_20:4;0	0.838486	-0.254142	0.0214985
PI 18:1;0_22:4;0	0.770901	-0.375383	0.459309
PI 18:2;0_18:2;0	1.77262	0.825882	0.239116
PI 18:2;0_20:4;0	1.47871	0.564335	0.396694
PI 20:1;0_20:4;0	0.936707	-0.0943304	0.89502
PI 20:2;0_20:4;0	1.22294	0.29035	0.65166
PS 14:0;0_20:1;0	27.4218	4.77725	0.00690883
PS 14:1;0_24:4;0	1.5651	0.646251	0.639523
PS 15:0;0_22:4;0	0.852699	-0.229892	0.839252
PS 16:0;0_18:0;0	0.330751	-1.59618	0.114956
PS 16:0;0_18:1;0	0.695163	-0.524577	0.0218217
PS 16:0;0_20:1;0	0.846122	-0.241063	0.345665
PS 16:0;0_20:3;0	0.223646	-2.16071	0.216961
PS 16:0;0_20:4;0	0.56629	-0.820387	0.00143198
PS 16:0;0_22:4;0	0.618379	-0.693438	0.304922
PS 16:0;0_22:6;0	0.702813	-0.508788	0.0684555
PS 16:1;0_18:0;0	1.11394	0.155678	0.448909
PS 16:1;0_20:3;0	0.426315	-1.23001	0.0936754
PS 16:1;0_22:0;0	0.283461	-1.81878	0.290183
PS 16:1;0_22:1;0	1.45904	0.545015	0.701038
PS 16:1;0_22:4;0	0.791028	-0.3382	0.138186
PS 16:1;0_24:4;0	1.80289	0.850315	0.484267
PS 17:0;0_17:1;0	0.832555	-0.264383	0.815187
PS 17:0;0_20:1;0	0.623166	-0.682311	0.0563776
PS 17:0;0_20:4;0	0.809284	-0.305283	0.0797969
PS 17:0;0_22:4;0	0.730027	-0.453979	0.112931
PS 17:0;0_22:6;0	0.860536	-0.216693	0.0673523
PS 17:1;0_19:1;0	0.752537	-0.410165	0.698205
PS 17:1;0_20:1;0	0.273381	-1.87101	0.0392739
PS 17:1;0_21:4;0	0.819522	-0.287145	0.285233
PS 17:1;0_22:4;0	0.981358	-0.027148	0.893246
PS 18:0;0_18:1;0	1.3348	0.416619	0.0856482
PS 18:0;0_18:2;0	1.05071	0.0713582	0.703822
PS 18:0;0_19:1;0	3.14798	1.65443	0.094931
PS 18:0;0_20:1;0	0.898111	-0.155035	0.445608
PS 18:0;0_20:2;0	0.797835	-0.325837	0.0517522
PS 18:0;0_20:3;0	0.696877	-0.521024	0.112574
PS 18:0;0_20:4;0	1.21904	0.285741	0.506429
PS 18:0;0_22:1;0	0.773169	-0.371144	0.125715
PS 18:0;0_22:4;0	0.873272	-0.195497	0.224869
PS 18:0;0_22:6;0	0.735012	-0.44416	0.0185888
PS 18:0;0_23:0;0	0.645391	-0.631754	0.685598
PS 18:0;0_23:1;0	75.4652	6.23774	0.00588095
PS 18:0;0_24:1;0	1.05478	0.0769434	0.959073
PS 18:0;0_24:4;0	152.474	7.25242	0.00201193
PS 18:1;0_18:1;0	0.971552	-0.0416367	0.812808
PS 18:1;0_18:2;0	0.242417	-2.04444	0.0491015
PS 18:1;0_19:0;0	0.961952	-0.0559628	0.734011
PS 18:1;0_19:1;0	1.2974	0.375628	0.0363341
PS 18:1;0_20:0;0	1.11395	0.155681	0.51255
PS 18:1;0_20:1;0	1.09672	0.133194	0.47683
PS 18:1;0_20:2;0	0.78225	-0.354298	0.169465
PS 18:1;0_20:3;0	1.07483	0.104106	0.77523
PS 18:1;0_20:4;0	0.849499	-0.235315	0.146044
PS 18:1;0_21:0;0	3.41916	1.77364	0.126688
PS 18:1;0_22:0;0	1.02874	0.0408794	0.850706
PS 18:1;0_22:1;0	1.11945	0.162793	0.518708
PS 18:1;0_22:4;0	2.22859	1.15613	0.0756608
PS 18:1;0_22:6;0	0.651203	-0.618821	0.00798321
PS 18:1;0_23:0;0	2.60662	1.38218	0.232744
PS 18:1;0_23:1;0	253.104	7.98359	0.00663326
PS 18:1;0_24:0;0	0.62904	-0.668775	0.249628
PS 18:1;0_24:1;0	0.994108	-0.00852546	0.971624
PS 18:2;0_18:2;0	0.900337	-0.151462	0.764424
PS 18:2;0_20:4;0	0.497715	-1.00661	0.525082
PS 18:2;0_22:1;0	5.65437	2.49937	0.21837
PS 18:2;0_22:5;0	3.6125	1.853	0.0797041
PS 19:0;0_20:4;0	0.734569	-0.445031	0.0611168
PS 19:0;0_22:4;0	3.22957	1.69134	0.0885106
PS 19:0;0_22:6;0	0.824116	-0.27908	0.10006
PS 19:1;0_22:6;0	1.66442	0.735022	0.634083
PS 20:0;0_20:1;0	0.346611	-1.52861	0.271088
PS 20:0;0_20:4;0	0.681217	-0.553813	0.0732915
PS 20:0;0_22:4;0	21.02	4.39369	0.00376561
PS 20:0;0_22:6;0	0.382848	-1.38515	0.328066
PS 20:1;0_20:1;0	0.998936	-0.0015363	0.996798
PS 20:1;0_20:4;0	2.19829	1.13638	0.0628469
PS 20:3;0_22:6;0	0.535409	-0.901286	0.0800676
PS 20:4;0_22:0;0	22.8069	4.5114	0.00292775
PS 20:4;0_22:6;0	0.296948	-1.75172	0.289467
PS 22:4;0_22:6;0	0.61759	-0.695278	0.00294689
PS 22:5;0_22:5;0	0.692811	-0.529465	0.631504
PS 22:6;0_22:6;0	0.734746	-0.444682	0.0437325
SM 34:1;2	1.22667	0.294751	0.0311414
SM 36:0;2	0.32659	-1.61445	0.129656
SM 36:1;2	0.931425	-0.102488	0.0712113
SM 36:2;2	1.09071	0.125268	0.120605
SM 38:1;2	0.885329	-0.175714	0.120431
SM 40:1;2	1.07627	0.106036	0.659519
SM 40:2;2	1.66007	0.731245	0.288425
SM 42:1;2	0.66023	-0.59896	0.0169777
SM 42:2;2	1.33105	0.412568	0.0432714
TAG 34:0;0	0.821024	-0.284503	0.0215086
TAG 36:0;0	0.822838	-0.281319	0.112615
TAG 52:1;0	1.87765	0.90893	0.554065
TAG 52:4;0	0.685552	-0.544663	0.635456
TAG 54:2;0	0.47536	-1.07291	0.485644
TAG 54:6;0	0.397666	-1.33037	0.395648
