# Supplementary material for: Multi-molecular hyperspectral PRM-SRS microscopy
Source: Nat Commun. 2024 Feb 21;15:1599. doi: 10.1038/s41467-024-45576-6 (PMC10881988; doi:10.1038/s41467-024-45576-6)
Supplement: Supplementary file 4 — Source Data [file 41467_2024_45576_MOESM4_ESM.zip › Main_Figures/Fig_7 and S_Fig_9 GCMS/ReadMe.txt]

S_Fig_9A: numerical data of the plot in S.Fig.9A
lipotype_hippocampus_volcano: Fig.7m
hippocampusPRMratios: numerical data of the plots in Fig.7k and l
Hippocampus folder: Raw image data of the image panels
